# Supplementary material for: Evaluation of the Limit of Detection of Bacteria by Tandem Mass Spectrometry Proteotyping and Phylopeptidomics
Source: Microorganisms. 2023 Apr 29;11(5):1170. doi: 10.3390/microorganisms11051170 (PMC10223342; doi:10.3390/microorganisms11051170)
Supplement: Supplementary file 1 [file microorganisms-11-01170-s001.zip]

Archive with 7 entries (6 files):
- Supplementary20230420/
- Supplementary20230420/Revised_LOD_Table S1_List of PSMs for S. bongori at 1E6 in exponential and stationary phases..xlsx
- Supplementary20230420/Revised_LOD_Table S2_List of identified proteins for S. bongori at 1E6 in exponential and stationary phases..xlsx
- Supplementary20230420/Revised_LOD_Table S3_List of PSMs for S. bongori, B. thuringiensis, and D. proteolyticus.xlsx
- Supplementary20230420/Revised_LOD_Table S4_List of identified proteins for S. bongori, B. thuringiensis, and D. proteolyticus.xlsx
- Supplementary20230420/Revised_LOD_Table S5_List of PSMs for S. bongori and D. proteolyticus mixtures.xlsx
- Supplementary20230420/Revised_LOD_Table S6_List of identified proteins for S. bongori and D. proteolyticus mixtures.xlsx
