# Supplementary material for: Evaluation of the Limit of Detection of Bacteria by Tandem Mass Spectrometry Proteotyping and Phylopeptidomics
Source: Microorganisms. 2023 Apr 29;11(5):1170. doi: 10.3390/microorganisms11051170 (PMC10223342; doi:10.3390/microorganisms11051170)
Supplement: Supplementary file 1 [file microorganisms-11-01170-s001.zip › Supplementary20230420/Revised_LOD_Table S1_List of PSMs for S. bongori at 1E6 in exponential and stationary phases..xlsx]

## Sheet: Table S1
Table S1_List of PSMs for S. bongori at 1E6 in exponential and stationary phases.
Sample	Cell quantity (cfu)	.Dat file	MS/MS Query	m/z Observed	z	Mr(experimental)	Mr(calculated)	Error(ppm)	Peptide Score	start	stop	-1	Peptide sequence	+1	Modifications	Miss-cleavage	R.T.	Query title	REF Accession	Description	Peptide sequence (I/L)	Genus specific peptide (Unipept LCA tool)	Species specific peptide (Unipept LCA tool)
L04807_Sal106expT1	1E6	F404195	1008	453.72	2	905.425	905.424	0.703538	15.07	81	87	R	LEYDPNR	S		0	926.637	L04807_Sal106expT1.1611.1611.2.dta	gi|446224004|ref|WP_000301859.1|	MULTISPECIES: 50S ribosomal protein L2 [Proteobacteria]	LEYDPNR
L04807_Sal106expT1	1E6	F404195	1011	454.231	2	906.448	906.448	-0.0341994	26.97	23	31	K	AAVTMPSSK	L	Oxidation (M) [5]	0	497.478	L04807_Sal106expT1.724.724.2.dta	gi|445984756|ref|WP_000062611.1|	MULTISPECIES: 30S ribosomal protein S8 [Proteobacteria]	AAVTMPSSK
L04807_Sal106expT1	1E6	F404195	1012	454.24	2	906.466	906.466	-0.151136	18.91	2	10	M	SLSTEATAK	I		0	669.748	L04807_Sal106expT1.1073.1073.2.dta	gi|445981608|ref|WP_000059463.1|	30S ribosomal protein S15 [Salmonella bongori]	SLSTEATAK
L04807_Sal106expT1	1E6	F404195	1020	455.256	2	908.497	908.497	0.0803525	40.45	237	245	R	ATVYTGGLK	Y		0	1114.39	L04807_Sal106expT1.2030.2030.2.dta	gi|446788260|ref|WP_000865516.1|	porin [Salmonella bongori]	ATVYTGGLK
L04807_Sal106expT1	1E6	F404195	1024	456.761	2	911.508	911.508	0.585843	31.6	60	69	K	GPSAANVIAL	-		0	2150.99	L04807_Sal106expT1.4407.4407.2.dta	gi|445956970|ref|WP_000034825.1|	MULTISPECIES: cold-shock protein CspE [Proteobacteria]	GPSAANVLAL
L04807_Sal106expT1	1E6	F404195	1025	456.761	2	911.508	911.508	0.783318	32.97	60	69	K	GPSAANVIAL	-		0	2140.14	L04807_Sal106expT1.4383.4383.2.dta	gi|445956970|ref|WP_000034825.1|	MULTISPECIES: cold-shock protein CspE [Proteobacteria]	GPSAANVLAL
L04807_Sal106expT1	1E6	F404195	1047	457.277	2	912.539	912.539	-0.370395	20.4	100	107	K	NLVQQIAK	T		0	1346.32	L04807_Sal106expT1.2570.2570.2.dta	gi|446784333|ref|WP_000861589.1|	malate dehydrogenase [Salmonella bongori]	NLVQQLAK
L04807_Sal106expT1	1E6	F404195	1048	457.296	2	912.577	912.576	1.01909	34.69	22	30	K	ATLLGLGLR	R		0	2102.5	L04807_Sal106expT1.4299.4299.2.dta	gi|447063178|ref|WP_001140434.1|	MULTISPECIES: 50S ribosomal protein L30 [Gammaproteobacteria]	ATLLGLGLR
L04807_Sal106expT1	1E6	F404195	1050	457.756	2	913.498	913.498	0.0437877	50.13	103	111	R	VQALADAAR	E		0	942.574	L04807_Sal106expT1.1647.1647.2.dta	gi|446281101|ref|WP_000358956.1|	MULTISPECIES: 50S ribosomal protein L18 [Gammaproteobacteria]	VQALADAAR
L04807_Sal106expT1	1E6	F404195	1051	458.267	2	914.519	914.519	0.52924	36.36	95	103	K	AQGVQLTAK	L		0	905.327	L04807_Sal106expT1.1563.1563.2.dta	gi|505804847|ref|WP_015702792.1|	membrane protein [Salmonella bongori]	AQGVQLTAK
L04807_Sal106expT1	1E6	F404195	1054	458.746	2	915.478	915.477	0.493731	34.67	219	228	K	AASNLNAAGK	N		0	547.523	L04807_Sal106expT1.824.824.2.dta	gi|446691696|ref|WP_000769042.1|	phosphoporin protein E [Salmonella bongori]	AASNLNAAGK
L04807_Sal106expT1	1E6	F404195	1055	458.771	2	915.527	915.528	-0.357171	19.41	105	112	K	ITDVEVLK	A		0	1391.79	L04807_Sal106expT1.2679.2679.2.dta	gi|446730849|ref|WP_000808105.1|	elongation factor Ts [Salmonella bongori]	LTDVEVLK	Salmonella
L04807_Sal106expT1	1E6	F404195	1056	458.777	2	915.539	915.539	-0.264325	26.89	107	114	K	SILSELVR	Q		0	2166.77	L04807_Sal106expT1.4443.4443.2.dta	gi|446346540|ref|WP_000424395.1|	MULTISPECIES: 50S ribosomal protein L4 [Proteobacteria]	SLLSELVR
L04807_Sal106expT1	1E6	F404195	1057	458.777	2	915.539	915.539	-0.19879	20.8	107	114	K	SILSELVR	Q		0	2176.43	L04807_Sal106expT1.4465.4465.2.dta	gi|446346540|ref|WP_000424395.1|	MULTISPECIES: 50S ribosomal protein L4 [Proteobacteria]	SLLSELVR
L04807_Sal106expT1	1E6	F404195	1058	458.777	2	915.539	915.539	-0.0677197	20.15	107	114	K	SILSELVR	Q		0	2187.5	L04807_Sal106expT1.4490.4490.2.dta	gi|446346540|ref|WP_000424395.1|	MULTISPECIES: 50S ribosomal protein L4 [Proteobacteria]	SLLSELVR
L04807_Sal106expT1	1E6	F404195	1059	458.777	2	915.539	915.539	0.194421	18.61	107	114	K	SILSELVR	Q		0	2156.37	L04807_Sal106expT1.4419.4419.2.dta	gi|446346540|ref|WP_000424395.1|	MULTISPECIES: 50S ribosomal protein L4 [Proteobacteria]	SLLSELVR
L04807_Sal106expT1	1E6	F404195	1060	458.777	2	915.539	915.539	0.259956	15.56	107	114	K	SILSELVR	Q		0	2210.38	L04807_Sal106expT1.4541.4541.2.dta	gi|446346540|ref|WP_000424395.1|	MULTISPECIES: 50S ribosomal protein L4 [Proteobacteria]	SLLSELVR
L04807_Sal106expT1	1E6	F404195	1061	458.777	2	915.539	915.539	0.259956	24.78	107	114	K	SILSELVR	Q		0	2197.88	L04807_Sal106expT1.4513.4513.2.dta	gi|446346540|ref|WP_000424395.1|	MULTISPECIES: 50S ribosomal protein L4 [Proteobacteria]	SLLSELVR
L04807_Sal106expT1	1E6	F404195	1065	459.256	2	916.498	916.498	-0.266231	19.43	86	93	K	ASVEIDRK	I		1	647.936	L04807_Sal106expT1.1030.1030.2.dta	gi|446046995|ref|WP_000124850.1|	MULTISPECIES: 50S ribosomal protein L20 [Proteobacteria]	ASVELDRK
L04807_Sal106expT1	1E6	F404195	1073	461.242	2	920.469	920.472	-2.47156	35.58	823	831	R	VLGTDGFGR	S		0	1362.89	L04807_Sal106expT1.2611.2611.2.dta	gi|445926001|ref|WP_000003856.1|	pyruvate dehydrogenase [Salmonella bongori]	VLGTDGFGR
L04807_Sal106expT1	1E6	F404195	1077	461.753	2	921.492	921.492	0.0965825	38.94	78	84	R	YTQLIER	L		0	1159.87	L04807_Sal106expT1.2132.2132.2.dta	gi|445981608|ref|WP_000059463.1|	30S ribosomal protein S15 [Salmonella bongori]	YTQLLER
L04807_Sal106expT1	1E6	F404195	1079	462.724	2	923.434	923.435	-0.451575	46.96	129	137	K	SNAPGYSTK	D		0	558.007	L04807_Sal106expT1.846.846.2.dta	gi|505804847|ref|WP_015702792.1|	membrane protein [Salmonella bongori]	SNAPGYSTK
L04807_Sal106expT1	1E6	F404195	1084	464.764	2	927.514	927.514	0.150941	36.54	126	133	K	IGENINIR	R		0	1273.04	L04807_Sal106expT1.2391.2391.2.dta	gi|446730849|ref|WP_000808105.1|	elongation factor Ts [Salmonella bongori]	LGENLNLR	Salmonella
L04807_Sal106expT1	1E6	F404195	1085	464.795	2	927.575	927.575	-0.581085	19.49	334	342	K	GIANSILIK	F		0	1698.65	L04807_Sal106expT1.3382.3382.2.dta	gi|445958879|ref|WP_000036734.1|	MULTISPECIES: enolase [Salmonella]	GLANSLLLK
L04807_Sal106expT1	1E6	F404195	1086	464.795	2	927.576	927.575	0.324502	21.59	334	342	K	GIANSILIK	F		0	1710.76	L04807_Sal106expT1.3410.3410.2.dta	gi|445958879|ref|WP_000036734.1|	MULTISPECIES: enolase [Salmonella]	GLANSLLLK
L04807_Sal106expT1	1E6	F404195	1089	465.286	2	928.558	928.559	-1.64556	17.23	326	333	K	ILKEGIEK	G		1	807.831	L04807_Sal106expT1.1353.1353.2.dta	gi|445958879|ref|WP_000036734.1|	MULTISPECIES: enolase [Salmonella]	LLKEGLEK
L04807_Sal106expT1	1E6	F404195	1090	465.741	2	929.468	929.472	-3.84735	15.23	76	83	R	VWQQQGGK	T		0	653.81	L04807_Sal106expT1.1043.1043.2.dta	gi|446113494|ref|WP_000191349.1|	malonyl CoA-ACP transacylase [Salmonella bongori]	VWQQQGGK
L04807_Sal106expT1	1E6	F404195	1092	465.767	2	929.518	929.518	0.333506	43.59	50	58	K	ASAQLEAIK	T		0	1090.54	L04807_Sal106expT1.1977.1977.2.dta	gi|446545765|ref|WP_000623111.1|	phosphoenolpyruvate-protein phosphotransferase [Salmonella bongori]	ASAQLEALK
L04807_Sal106expT1	1E6	F404195	1094	465.772	2	929.529	929.529	-0.210859	21.11	145	153	K	EASAGKLVR	T		1	1565.46	L04807_Sal106expT1.3078.3078.2.dta	gi|447129947|ref|WP_001207203.1|	MULTISPECIES: 50S ribosomal protein L10 [Enterobacteriaceae]	EASAGKLVR
L04807_Sal106expT1	1E6	F404195	1106	466.276	2	930.538	930.539	-0.221377	28.23	2	10	M	AEITASLVK	E		0	1387.56	L04807_Sal106expT1.2669.2669.2.dta	gi|446730849|ref|WP_000808105.1|	elongation factor Ts [Salmonella bongori]	AELTASLVK
L04807_Sal106expT1	1E6	F404195	1107	466.277	2	930.539	930.539	0.48789	43.41	2	10	M	AEITASLVK	E		0	1374.72	L04807_Sal106expT1.2639.2639.2.dta	gi|446730849|ref|WP_000808105.1|	elongation factor Ts [Salmonella bongori]	AELTASLVK
L04807_Sal106expT1	1E6	F404195	1109	466.755	2	931.496	931.497	-1.95277	21.21	92	100	K	GTTLQGDLK	A		0	1029.62	L04807_Sal106expT1.1840.1840.2.dta	gi|446044782|ref|WP_000122637.1|	superoxide dismutase [Salmonella bongori]	GTTLQGDLK
L04807_Sal106expT1	1E6	F404195	111	345.201	2	688.387	688.387	0.345736	37.63	225	231	R	GTVVTGR	V		0	572.017	L04807_Sal106expT1.876.876.2.dta	gi|445953893|ref|WP_000031748.1|	MULTISPECIES: elongation factor Tu [Salmonella]	GTVVTGR
L04807_Sal106expT1	1E6	F404195	1112	467.225	2	932.435	932.435	-0.550172	26.55	300	308	R	AANDGNFPK	I		0	812.991	L04807_Sal106expT1.1364.1364.2.dta	gi|446022156|ref|WP_000100011.1|	arginine:agmatine antiporter [Salmonella bongori]	AANDGNFPK
L04807_Sal106expT1	1E6	F404195	1113	467.257	2	932.5	932.5	0.0439678	17.23	186	194	K	VVMTADAVK	Q		0	1072.26	L04807_Sal106expT1.1937.1937.2.dta	gi|446346540|ref|WP_000424395.1|	MULTISPECIES: 50S ribosomal protein L4 [Proteobacteria]	VVMTADAVK
L04807_Sal106expT1	1E6	F404195	1114	467.275	2	932.536	932.533	3.08407	32.94	239	247	K	ADAFAVIVK	A		0	1793.66	L04807_Sal106expT1.3600.3600.2.dta	gi|447139078|ref|WP_001216334.1|	triosephosphate isomerase [Salmonella bongori]	ADAFAVLVK
L04807_Sal106expT1	1E6	F404195	1116	467.742	2	933.469	933.47	-1.4955	42.09	337	345	R	AGQTSMIAR	L		0	867.691	L04807_Sal106expT1.1481.1481.2.dta	gi|445956516|ref|WP_000034371.1|	class II fructose-bisphosphate aldolase [Salmonella bongori]	AGQTSMLAR
L04807_Sal106expT1	1E6	F404195	1119	467.753	2	933.491	933.492	-0.520626	34.47	440	447	R	FLDQVNAK	A		0	1189.7	L04807_Sal106expT1.2201.2201.2.dta	gi|445925480|ref|WP_000003335.1|	lysine--tRNA ligase [Salmonella bongori]	FLDQVNAK
L04807_Sal106expT1	1E6	F404195	112	345.201	2	688.387	688.387	0.46195	25.47	225	231	R	GTVVTGR	V		0	558.998	L04807_Sal106expT1.848.848.2.dta	gi|445953893|ref|WP_000031748.1|	MULTISPECIES: elongation factor Tu [Salmonella]	GTVVTGR
L04807_Sal106expT1	1E6	F404195	1120	467.753	2	933.491	933.492	-0.520626	24.41	43	51	K	SFGAPNITK	D		0	1260.66	L04807_Sal106expT1.2363.2363.2.dta	gi|446641762|ref|WP_000719108.1|	molecular chaperone GroEL [Salmonella bongori]	SFGAPNLTK
L04807_Sal106expT1	1E6	F404195	1122	467.763	2	933.511	933.513	-2.11566	17.54	106	114	K	KVDVTGTSK	G		1	496.52	L04807_Sal106expT1.722.722.2.dta	gi|446501983|ref|WP_000579837.1|	MULTISPECIES: 50S ribosomal protein L3 [Enterobacteriaceae]	KVDVTGTSK
L04807_Sal106expT1	1E6	F404195	1126	468.247	2	934.479	934.479	-0.542548	18.55	12	19	R	VVSDKMEK	S		1	516.758	L04807_Sal106expT1.764.764.2.dta	gi|446052246|ref|WP_000130101.1|	MULTISPECIES: 30S ribosomal protein S17 [Salmonella]	VVSDKMEK
L04807_Sal106expT1	1E6	F404195	1134	468.263	2	934.512	934.512	-0.478324	20.41	32	40	R	YAGVGDIIK	I		0	1586.37	L04807_Sal106expT1.3126.3126.2.dta	gi|446536608|ref|WP_000613954.1|	MULTISPECIES: 50S ribosomal protein L14 [Gammaproteobacteria]	YAGVGDLLK
L04807_Sal106expT1	1E6	F404195	1135	468.263	2	934.512	934.512	-0.478324	16.69	32	40	R	YAGVGDIIK	I		0	1617.7	L04807_Sal106expT1.3198.3198.2.dta	gi|446536608|ref|WP_000613954.1|	MULTISPECIES: 50S ribosomal protein L14 [Gammaproteobacteria]	YAGVGDLLK
L04807_Sal106expT1	1E6	F404195	1136	468.264	2	934.513	934.512	0.249328	21	32	40	R	YAGVGDIIK	I		0	1601.74	L04807_Sal106expT1.3161.3161.2.dta	gi|446536608|ref|WP_000613954.1|	MULTISPECIES: 50S ribosomal protein L14 [Gammaproteobacteria]	YAGVGDLLK
L04807_Sal106expT1	1E6	F404195	1137	468.269	2	934.523	934.524	-0.788637	24.26	19	26	K	VVNPELHK	G		0	740.394	L04807_Sal106expT1.1214.1214.2.dta	gi|446224004|ref|WP_000301859.1|	MULTISPECIES: 50S ribosomal protein L2 [Proteobacteria]	VVNPELHK
L04807_Sal106expT1	1E6	F404195	1141	469.227	2	936.44	936.441	-0.933321	28.59	23	31	K	AMEMVAASK	M		0	1021.95	L04807_Sal106expT1.1823.1823.2.dta	gi|446819250|ref|WP_000896506.1|	MULTISPECIES: ATP synthase subunit gamma [Salmonella]	AMEMVAASK
L04807_Sal106expT1	1E6	F404195	1142	469.234	2	936.453	936.455	-2.17095	20.66	179	186	K	VDAVDYQK	V		0	849.559	L04807_Sal106expT1.1442.1442.2.dta	gi|446450124|ref|WP_000527979.1|	adenylosuccinate synthetase [Salmonella bongori]	VDAVDYQK
L04807_Sal106expT1	1E6	F404195	1145	470.211	2	938.408	938.409	-1.0603	19.55	74	82	R	TNGAGDYNK	G		0	411.553	L04807_Sal106expT1.570.570.2.dta	gi|446639416|ref|WP_000716762.1|	MULTISPECIES: outer membrane protein X [Salmonella]	TNGAGDYNK
L04807_Sal106expT1	1E6	F404195	1148	470.764	2	939.513	939.514	-0.702491	20.11	399	407	R	RAPTPAEAK	A		1	450.461	L04807_Sal106expT1.636.636.2.dta	gi|447204021|ref|WP_001281277.1|	DNA gyrase subunit A [Salmonella bongori]	RAPTPAEAK
L04807_Sal106expT1	1E6	F404195	1151	472.275	2	942.536	942.536	0.216437	19.22	164	171	R	NNVVVSRR	A		1	551.826	L04807_Sal106expT1.833.833.2.dta	gi|446062464|ref|WP_000140319.1|	MULTISPECIES: 30S ribosomal protein S1 [Salmonella]	NNVVVSRR
L04807_Sal106expT1	1E6	F404195	1152	472.282	2	942.549	942.55	-0.548512	42.11	20	28	R	AIAETLVAR	G		0	1357.65	L04807_Sal106expT1.2598.2598.2.dta	gi|445929381|ref|WP_000007236.1|	MULTISPECIES: beta-ketoacyl-ACP reductase [Salmonella]	ALAETLVAR
L04807_Sal106expT1	1E6	F404195	1156	472.734	2	943.454	943.455	-0.743014	24.94	254	261	R	NDPLAMQR	L		0	1131.94	L04807_Sal106expT1.2070.2070.2.dta	gi|446438271|ref|WP_000516126.1|	MULTISPECIES: molecular chaperone DnaK [Salmonella]	NDPLAMQR
L04807_Sal106expT1	1E6	F404195	1161	473.253	2	944.491	944.493	-2.24777	18.16	117	124	K	LVSNIDER	M		0	959.848	L04807_Sal106expT1.1685.1685.2.dta	gi|446628861|ref|WP_000706207.1|	uracil phosphoribosyltransferase [Salmonella bongori]	LVSNLDER
L04807_Sal106expT1	1E6	F404195	1166	473.261	2	944.507	944.508	-1.4632	34.51	79	86	K	LFNELGPR	F		0	1588.96	L04807_Sal106expT1.3132.3132.2.dta	gi|447139116|ref|WP_001216372.1|	MULTISPECIES: 50S ribosomal protein L17 [Proteobacteria]	LFNELGPR
L04807_Sal106expT1	1E6	F404195	1167	473.261	2	944.507	944.508	-0.552669	37.95	79	86	K	LFNELGPR	F		0	1578.11	L04807_Sal106expT1.3107.3107.2.dta	gi|447139116|ref|WP_001216372.1|	MULTISPECIES: 50S ribosomal protein L17 [Proteobacteria]	LFNELGPR
L04807_Sal106expT1	1E6	F404195	1168	473.261	2	944.507	944.508	-0.489144	43.19	79	86	K	LFNELGPR	F		0	1567.63	L04807_Sal106expT1.3083.3083.2.dta	gi|447139116|ref|WP_001216372.1|	MULTISPECIES: 50S ribosomal protein L17 [Proteobacteria]	LFNELGPR
L04807_Sal106expT1	1E6	F404195	1171	473.768	2	945.522	945.524	-2.59115	13.89	202	210	K	ASTISNVVR	K		0	1067.82	L04807_Sal106expT1.1927.1927.2.dta	gi|447099495|ref|WP_001176751.1|	MULTISPECIES: ATP synthase subunit alpha [Salmonella]	ASTLSNVVR
L04807_Sal106expT1	1E6	F404195	1172	473.769	2	945.524	945.524	-0.539383	57.79	202	210	K	ASTISNVVR	K		0	1055.44	L04807_Sal106expT1.1899.1899.2.dta	gi|447099495|ref|WP_001176751.1|	MULTISPECIES: ATP synthase subunit alpha [Salmonella]	ASTLSNVVR
L04807_Sal106expT1	1E6	F404195	1174	473.771	2	945.528	945.528	-0.431505	17.9	46	53	R	QLAYPINK	L		0	1252.73	L04807_Sal106expT1.2345.2345.2.dta	gi|447139417|ref|WP_001216673.1|	MULTISPECIES: 30S ribosomal protein S6 [Enterobacteriaceae]	QLAYPLNK
L04807_Sal106expT1	1E6	F404195	1192	474.779	2	947.544	947.544	-0.29339	23.76	25	33	K	AQAFTLVAK	D		0	1501.99	L04807_Sal106expT1.2934.2934.2.dta	gi|446000612|ref|WP_000078467.1|	2-Cys peroxiredoxin [Salmonella bongori]	AQAFTLVAK
L04807_Sal106expT1	1E6	F404195	1199	475.74	2	949.464	949.465	-0.689862	25.75	337	345	R	AGQTSMIAR	L	Oxidation (M) [6]	0	571.039	L04807_Sal106expT1.874.874.2.dta	gi|445956516|ref|WP_000034371.1|	class II fructose-bisphosphate aldolase [Salmonella bongori]	AGQTSMLAR
L04807_Sal106expT1	1E6	F404195	1200	475.75	2	949.486	949.487	-0.999487	25.25	258	266	K	YVLAGEGNK	A		0	983.563	L04807_Sal106expT1.1738.1738.2.dta	gi|445958879|ref|WP_000036734.1|	MULTISPECIES: enolase [Salmonella]	YVLAGEGNK
L04807_Sal106expT1	1E6	F404195	1201	476.225	2	950.436	950.436	-0.167292	22.63	95	102	R	SGFQYHGR	V		0	764.761	L04807_Sal106expT1.1268.1268.2.dta	gi|446281101|ref|WP_000358956.1|	MULTISPECIES: 50S ribosomal protein L18 [Gammaproteobacteria]	SGFQYHGR
L04807_Sal106expT1	1E6	F404195	1202	476.243	2	950.472	950.474	-2.6997	19.26	12	19	R	VVSDKMEK	S	Oxidation (M) [6]	1	283.748	L04807_Sal106expT1.375.375.2.dta	gi|446052246|ref|WP_000130101.1|	MULTISPECIES: 30S ribosomal protein S17 [Salmonella]	VVSDKMEK
L04807_Sal106expT1	1E6	F404195	1212	477.754	2	953.493	953.493	-0.161511	27.93	51	60	K	SVAAVGHDAK	Q		0	505.903	L04807_Sal106expT1.741.741.2.dta	gi|446836140|ref|WP_000913396.1|	MULTISPECIES: rod shape-determining protein MreB [Proteobacteria]	SVAAVGHDAK
L04807_Sal106expT1	1E6	F404195	1213	477.797	2	953.579	953.58	-0.486588	15.45	115	123	K	IISLAPEVL	-		0	2708.25	L04807_Sal106expT1.5699.5699.2.dta	gi|446536608|ref|WP_000613954.1|	MULTISPECIES: 50S ribosomal protein L14 [Gammaproteobacteria]	LLSLAPEVL
L04807_Sal106expT1	1E6	F404195	1215	478.222	2	954.429	954.429	-0.398144	35.7	244	251	R	DSQEYVSK	K		0	636.751	L04807_Sal106expT1.1007.1007.2.dta	gi|445956516|ref|WP_000034371.1|	class II fructose-bisphosphate aldolase [Salmonella bongori]	DSQEYVSK
L04807_Sal106expT1	1E6	F404195	1221	479.253	2	956.492	956.493	-0.976484	34.14	265	274	R	LDGPVTGNGK	I		0	780.699	L04807_Sal106expT1.1299.1299.2.dta	gi|445926001|ref|WP_000003856.1|	pyruvate dehydrogenase [Salmonella bongori]	LDGPVTGNGK
L04807_Sal106expT1	1E6	F404195	1235	479.781	2	957.547	957.549	-3.06616	25.26	20	27	K	IVDLLTER	A		0	1751.66	L04807_Sal106expT1.3504.3504.2.dta	gi|446450124|ref|WP_000527979.1|	adenylosuccinate synthetase [Salmonella bongori]	LVDLLTER
L04807_Sal106expT1	1E6	F404195	1236	479.782	2	957.549	957.549	-0.267349	32.63	20	27	K	IVDLLTER	A		0	1767.26	L04807_Sal106expT1.3540.3540.2.dta	gi|446450124|ref|WP_000527979.1|	adenylosuccinate synthetase [Salmonella bongori]	LVDLLTER
L04807_Sal106expT1	1E6	F404195	1237	479.783	2	957.551	957.549	1.25738	22.31	20	27	K	IVDLLTER	A		0	1778.05	L04807_Sal106expT1.3564.3564.2.dta	gi|446450124|ref|WP_000527979.1|	adenylosuccinate synthetase [Salmonella bongori]	LVDLLTER
L04807_Sal106expT1	1E6	F404195	1238	479.787	2	957.56	957.561	-0.57542	22.57	70	78	R	KAAITAEVR	L		1	794.995	L04807_Sal106expT1.1328.1328.2.dta	gi|447161661|ref|WP_001238917.1|	MULTISPECIES: 50S ribosomal protein L15 [Gammaproteobacteria]	KAALTAEVR
L04807_Sal106expT1	1E6	F404195	1239	480.249	2	958.483	958.483	0.112678	44.37	425	433	R	SDLGAVQNR	F		0	823.294	L04807_Sal106expT1.1385.1385.2.dta	gi|446001926|ref|WP_000079781.1|	flagellin [Salmonella bongori]	SDLGAVQNR
L04807_Sal106expT1	1E6	F404195	1245	480.74	2	959.465	959.467	-1.91877	58.77	64	72	K	ISNGEGVER	V		0	590.571	L04807_Sal106expT1.913.913.2.dta	gi|445987401|ref|WP_000065256.1|	50S ribosomal protein L19 [Salmonella bongori]	LSNGEGVER
L04807_Sal106expT1	1E6	F404195	1247	480.759	2	959.504	959.504	-0.0969251	30.26	416	423	K	TNIDLQTR	I		0	1066.52	L04807_Sal106expT1.1924.1924.2.dta	gi|446807368|ref|WP_000884624.1|	acetyl-CoA carboxylase biotin carboxylase subunit [Salmonella bongori]	TNLDLQTR
L04807_Sal106expT1	1E6	F404195	1249	480.772	2	959.529	959.529	-0.145905	17.95	496	504	R	EKVTGIEGK	H		1	650.744	L04807_Sal106expT1.1036.1036.2.dta	gi|446046852|ref|WP_000124707.1|	elongation factor G [Salmonella bongori]	EKVTGLEGK
L04807_Sal106expT1	1E6	F404195	1265	481.269	2	960.523	960.524	-1.49814	27.49	59	67	K	ASATDQLKK	A		1	518.657	L04807_Sal106expT1.768.768.2.dta	gi|446974956|ref|WP_001052212.1|	MULTISPECIES: ATP synthase subunit b [Salmonella]	ASATDQLKK
L04807_Sal106expT1	1E6	F404195	1266	481.277	2	960.539	960.539	-0.601745	27.34	345	352	R	ALLFVENR	E		0	1797.21	L04807_Sal106expT1.3608.3608.2.dta	gi|446729928|ref|WP_000807241.1|	DEAD/DEAH box family ATP-dependent RNA helicase [Salmonella bongori]	ALLFVENR
L04807_Sal106expT1	1E6	F404195	1267	481.277	2	960.539	960.539	-0.351886	17.14	345	352	R	ALLFVENR	E		0	1807.7	L04807_Sal106expT1.3632.3632.2.dta	gi|446729928|ref|WP_000807241.1|	DEAD/DEAH box family ATP-dependent RNA helicase [Salmonella bongori]	ALLFVENR
L04807_Sal106expT1	1E6	F404195	1268	481.277	2	960.539	960.539	0.0593417	17.88	146	156	K	VGLFGGAGVGK	T		0	1691.88	L04807_Sal106expT1.3367.3367.2.dta	gi|446112644|ref|WP_000190499.1|	MULTISPECIES: ATP synthase subunit beta [Salmonella]	VGLFGGAGVGK
L04807_Sal106expT1	1E6	F404195	1273	481.753	2	961.491	961.49	0.850763	14.09	13	21	R	ALSMDAVQK	A		0	1163.42	L04807_Sal106expT1.2141.2141.2.dta	gi|446020786|ref|WP_000098641.1|	transketolase [Salmonella bongori]	ALSMDAVQK
L04807_Sal106expT1	1E6	F404195	1274	482.267	2	962.519	962.519	0.0664922	46.48	89	97	R	GVTYSAPLR	V		0	1235.2	L04807_Sal106expT1.2305.2305.2.dta	gi|446185245|ref|WP_000263100.1|	DNA-directed RNA polymerase subunit beta [Salmonella bongori]	GVTYSAPLR
L04807_Sal106expT1	1E6	F404195	1275	482.267	2	962.519	962.519	0.191165	26.73	286	293	K	VYQQQVAK	N		0	630.897	L04807_Sal106expT1.994.994.2.dta	gi|446841916|ref|WP_000919172.1|	serine hydroxymethyltransferase [Salmonella bongori]	VYQQQVAK
L04807_Sal106expT1	1E6	F404195	1277	482.74	2	963.466	963.466	0.137005	23.7	29	36	R	VLDFEEGR	F		0	1440.93	L04807_Sal106expT1.2795.2795.2.dta	gi|446132886|ref|WP_000210741.1|	MULTISPECIES: beta-hydroxyacyl-ACP dehydratase [Salmonella]	VLDFEEGR
L04807_Sal106expT1	1E6	F404195	1278	482.745	2	963.476	963.477	-1.12405	50.1	98	105	K	AQAFEKDR	A		1	542.622	L04807_Sal106expT1.815.815.2.dta	gi|446681615|ref|WP_000758961.1|	chaperone [Salmonella bongori]	AQAFEKDR
L04807_Sal106expT1	1E6	F404195	1279	482.746	2	963.477	963.477	-0.6051	45.89	98	105	K	AQAFEKDR	A		1	553.694	L04807_Sal106expT1.837.837.2.dta	gi|446681615|ref|WP_000758961.1|	chaperone [Salmonella bongori]	AQAFEKDR
L04807_Sal106expT1	1E6	F404195	1280	482.763	2	963.512	963.514	-1.66682	26.16	622	631	R	GFLIGGTSGR	T		0	1597.35	L04807_Sal106expT1.3151.3151.2.dta	gi|445926001|ref|WP_000003856.1|	pyruvate dehydrogenase [Salmonella bongori]	GFLLGGTSGR
L04807_Sal106expT1	1E6	F404195	1281	482.764	2	963.513	963.514	-0.919551	47.61	622	631	R	GFLIGGTSGR	T		0	1572.91	L04807_Sal106expT1.3095.3095.2.dta	gi|445926001|ref|WP_000003856.1|	pyruvate dehydrogenase [Salmonella bongori]	GFLLGGTSGR
L04807_Sal106expT1	1E6	F404195	1282	482.764	2	963.513	963.514	-0.462889	34.01	622	631	R	GFLIGGTSGR	T		0	1584.22	L04807_Sal106expT1.3121.3121.2.dta	gi|445926001|ref|WP_000003856.1|	pyruvate dehydrogenase [Salmonella bongori]	GFLLGGTSGR
L04807_Sal106expT1	1E6	F404195	1285	483.256	2	964.498	964.498	0.544325	17.32	237	245	R	DLVASGFTR	A		0	596.263	L04807_Sal106expT1.924.924.2.dta	gi|446048723|ref|WP_000126578.1|	dihydroorotase [Salmonella bongori]	DLVASGFTR
L04807_Sal106expT1	1E6	F404195	1287	483.276	2	964.538	964.538	-0.414706	29.91	98	106	R	SGFIFIGPK	A		0	2053.22	L04807_Sal106expT1.4187.4187.2.dta	gi|446807368|ref|WP_000884624.1|	acetyl-CoA carboxylase biotin carboxylase subunit [Salmonella bongori]	SGFLFLGPK	Salmonella
L04807_Sal106expT1	1E6	F404195	1304	485.258	2	968.502	968.504	-1.64067	28.87	147	156	R	AQASTHGIGK	F		0	462.846	L04807_Sal106expT1.659.659.2.dta	gi|446033415|ref|WP_000111270.1|	phosphoglycerate kinase [Salmonella bongori]	AQASTHGLGK
L04807_Sal106expT1	1E6	F404195	1305	485.259	2	968.503	968.504	-1.24832	18.8	147	156	R	AQASTHGIGK	F		0	472.73	L04807_Sal106expT1.679.679.2.dta	gi|446033415|ref|WP_000111270.1|	phosphoglycerate kinase [Salmonella bongori]	AQASTHGLGK
L04807_Sal106expT1	1E6	F404195	1314	486.777	2	971.539	971.54	-0.633016	34.55	77	85	K	ANLTAQINK	L		0	1003.47	L04807_Sal106expT1.1782.1782.2.dta	gi|486152460|ref|WP_001518655.1|	MULTISPECIES: 30S ribosomal protein S20 [Enterobacteriaceae]	ANLTAQLNK
L04807_Sal106expT1	1E6	F404195	1315	487.244	2	972.473	972.474	-0.803107	24.13	617	625	K	TGNTPDGRR	A		1	279.109	L04807_Sal106expT1.368.368.2.dta	gi|447215570|ref|WP_001292826.1|	keto-acid formate acetyltransferase [Salmonella bongori]	TGNTPDGRR
L04807_Sal106expT1	1E6	F404195	1321	487.767	2	973.519	973.519	0.212631	52.87	457	465	R	TAVNAIETR	Q		0	968.382	L04807_Sal106expT1.1704.1704.2.dta	gi|446750187|ref|WP_000827443.1|	ribonuclease E [Salmonella bongori]	TAVNALETR
L04807_Sal106expT1	1E6	F404195	1334	488.236	2	974.458	974.46	-2.4157	71.05	161	169	K	MAGQLGNER	V		0	791.759	L04807_Sal106expT1.1321.1321.2.dta	gi|446501983|ref|WP_000579837.1|	MULTISPECIES: 50S ribosomal protein L3 [Enterobacteriaceae]	MAGQLGNER
L04807_Sal106expT1	1E6	F404195	1335	488.236	2	974.458	974.46	-2.23098	26.12	161	169	K	MAGQLGNER	V		0	801.898	L04807_Sal106expT1.1342.1342.2.dta	gi|446501983|ref|WP_000579837.1|	MULTISPECIES: 50S ribosomal protein L3 [Enterobacteriaceae]	MAGQLGNER
L04807_Sal106expT1	1E6	F404195	1336	488.289	2	974.564	974.565	-1.14513	30.43	198	206	K	LTVLDSLSK	I		0	1786.43	L04807_Sal106expT1.3583.3583.2.dta	gi|446033415|ref|WP_000111270.1|	phosphoglycerate kinase [Salmonella bongori]	LTVLDSLSK
L04807_Sal106expT1	1E6	F404195	1337	488.743	2	975.472	975.473	-1.49158	13.78	832	839	R	SDSRENLR	H		1	455.991	L04807_Sal106expT1.648.648.2.dta	gi|445926001|ref|WP_000003856.1|	pyruvate dehydrogenase [Salmonella bongori]	SDSRENLR
L04807_Sal106expT1	1E6	F404195	134	348.177	2	694.34	694.34	0.172826	27.17	39	45	K	TYGGAAR	A		0	452.326	L04807_Sal106expT1.640.640.2.dta	gi|445953893|ref|WP_000031748.1|	MULTISPECIES: elongation factor Tu [Salmonella]	TYGGAAR
L04807_Sal106expT1	1E6	F404195	1345	489.287	2	976.559	976.559	-0.591874	23.91	104	112	K	VAFTALVEK	A		0	1764.09	L04807_Sal106expT1.3533.3533.2.dta	gi|446046995|ref|WP_000124850.1|	MULTISPECIES: 50S ribosomal protein L20 [Proteobacteria]	VAFTALVEK
L04807_Sal106expT1	1E6	F404195	1346	489.287	2	976.56	976.559	0.227329	27.84	104	112	K	VAFTALVEK	A		0	1753.72	L04807_Sal106expT1.3509.3509.2.dta	gi|446046995|ref|WP_000124850.1|	MULTISPECIES: 50S ribosomal protein L20 [Proteobacteria]	VAFTALVEK
L04807_Sal106expT1	1E6	F404195	1347	489.287	2	976.56	976.559	0.903171	24.39	104	112	K	VAFTALVEK	A		0	1777.61	L04807_Sal106expT1.3563.3563.2.dta	gi|446046995|ref|WP_000124850.1|	MULTISPECIES: 50S ribosomal protein L20 [Proteobacteria]	VAFTALVEK
L04807_Sal106expT1	1E6	F404195	135	348.177	2	694.34	694.34	0.518478	13.15	39	45	K	TYGGAAR	A		0	461.986	L04807_Sal106expT1.657.657.2.dta	gi|445953893|ref|WP_000031748.1|	MULTISPECIES: elongation factor Tu [Salmonella]	TYGGAAR
L04807_Sal106expT1	1E6	F404195	1352	490.246	2	978.477	978.477	0.405733	29.2	1148	1156	R	AYDLGADVR	Q		0	1318.61	L04807_Sal106expT1.2503.2503.2.dta	gi|446185245|ref|WP_000263100.1|	DNA-directed RNA polymerase subunit beta [Salmonella bongori]	AYDLGADVR
L04807_Sal106expT1	1E6	F404195	1367	491.751	2	981.488	981.488	-0.425884	43.2	790	798	K	TANSGYLTR	R		0	909.15	L04807_Sal106expT1.1572.1572.2.dta	gi|446576623|ref|WP_000653969.1|	DNA-directed RNA polymerase subunit beta' [Salmonella bongori]	TANSGYLTR
L04807_Sal106expT1	1E6	F404195	1377	493.288	2	984.56	984.56	0.0751604	46.52	19	28	R	GVNVLADAVK	V		0	1578.46	L04807_Sal106expT1.3108.3108.2.dta	gi|446641762|ref|WP_000719108.1|	molecular chaperone GroEL [Salmonella bongori]	GVNVLADAVK
L04807_Sal106expT1	1E6	F404195	1378	493.288	2	984.561	984.56	0.257983	40.77	19	28	R	GVNVLADAVK	V		0	1588.58	L04807_Sal106expT1.3131.3131.2.dta	gi|446641762|ref|WP_000719108.1|	molecular chaperone GroEL [Salmonella bongori]	GVNVLADAVK
L04807_Sal106expT1	1E6	F404195	1379	493.288	2	984.562	984.56	1.1721	27.17	19	28	R	GVNVLADAVK	V		0	1602.62	L04807_Sal106expT1.3163.3163.2.dta	gi|446641762|ref|WP_000719108.1|	molecular chaperone GroEL [Salmonella bongori]	GVNVLADAVK
L04807_Sal106expT1	1E6	F404195	1380	493.288	2	984.562	984.56	1.9237	18.6	19	28	R	GVNVLADAVK	V		0	1612.61	L04807_Sal106expT1.3186.3186.2.dta	gi|446641762|ref|WP_000719108.1|	molecular chaperone GroEL [Salmonella bongori]	GVNVLADAVK
L04807_Sal106expT1	1E6	F404195	1381	493.306	2	984.597	984.597	-0.0639856	49.77	19	27	K	INGQVITIK	G		0	1368.79	L04807_Sal106expT1.2625.2625.2.dta	gi|446014082|ref|WP_000091937.1|	50S ribosomal protein L6 [Salmonella bongori]	LNGQVLTLK
L04807_Sal106expT1	1E6	F404195	1383	493.754	2	985.494	985.494	0.0284121	37.86	521	528	R	QNLAQQER	T		0	583.54	L04807_Sal106expT1.900.900.2.dta	gi|446020786|ref|WP_000098641.1|	transketolase [Salmonella bongori]	QNLAQQER
L04807_Sal106expT1	1E6	F404195	1391	494.76	2	987.505	987.506	-0.822274	14.47	522	531	K	GEGMVLTGPK	E		0	1259.31	L04807_Sal106expT1.2360.2360.2.dta	gi|446576623|ref|WP_000653969.1|	DNA-directed RNA polymerase subunit beta' [Salmonella bongori]	GEGMVLTGPK
L04807_Sal106expT1	1E6	F404195	1392	494.774	2	987.534	987.535	-0.819212	22.44	11	19	K	IASVQNTQK	I		0	573.87	L04807_Sal106expT1.880.880.2.dta	gi|446819250|ref|WP_000896506.1|	MULTISPECIES: ATP synthase subunit gamma [Salmonella]	LASVQNTQK
L04807_Sal106expT1	1E6	F404195	1400	495.254	2	988.494	988.494	0.0950942	25.36	158	165	R	QLDQTTQR	F		0	528.427	L04807_Sal106expT1.788.788.2.dta	gi|446657960|ref|WP_000735306.1|	outer membrane channel protein [Salmonella bongori]	QLDQTTQR
L04807_Sal106expT1	1E6	F404195	1403	496.234	2	990.453	990.455	-2.49683	45.49	161	169	K	MAGQLGNER	V	Oxidation (M) [1]	0	607.01	L04807_Sal106expT1.944.944.2.dta	gi|446501983|ref|WP_000579837.1|	MULTISPECIES: 50S ribosomal protein L3 [Enterobacteriaceae]	MAGQLGNER
L04807_Sal106expT1	1E6	F404195	1404	496.245	2	990.476	990.477	-0.770336	20.39	546	554	R	GDISEFAPR	I		0	1451.56	L04807_Sal106expT1.2820.2820.2.dta	gi|505805091|ref|WP_015703031.1|	polynucleotide phosphorylase/polyadenylase [Salmonella bongori]	GDLSEFAPR
L04807_Sal106expT1	1E6	F404195	1405	496.246	2	990.476	990.477	-0.588605	31.47	546	554	R	GDISEFAPR	I		0	1437.93	L04807_Sal106expT1.2788.2788.2.dta	gi|505805091|ref|WP_015703031.1|	polynucleotide phosphorylase/polyadenylase [Salmonella bongori]	GDLSEFAPR
L04807_Sal106expT1	1E6	F404195	1407	496.255	2	990.496	990.498	-2.3786	34.9	270	279	K	VTGASDLSNK	S		0	690.682	L04807_Sal106expT1.1114.1114.2.dta	gi|445969384|ref|WP_000047239.1|	alanine--tRNA ligase [Salmonella bongori]	VTGASDLSNK
L04807_Sal106expT1	1E6	F404195	1417	496.73	2	991.446	991.446	-0.00201726	22.83	119	128	R	SESKAEAAAE	-		1	408.05	L04807_Sal106expT1.565.565.2.dta	gi|447139116|ref|WP_001216372.1|	MULTISPECIES: 50S ribosomal protein L17 [Proteobacteria]	SESKAEAAAE	Salmonella
L04807_Sal106expT1	1E6	F404195	1431	498.237	2	994.46	994.461	-0.860768	28.67	756	764	R	TAADEYPTK	S		0	701.646	L04807_Sal106expT1.1137.1137.2.dta	gi|447204021|ref|WP_001281277.1|	DNA gyrase subunit A [Salmonella bongori]	TAADEYPTK
L04807_Sal106expT1	1E6	F404195	1440	498.722	2	995.43	995.431	-0.792622	33.5	343	350	R	LDYNNDSR	K		0	711.642	L04807_Sal106expT1.1157.1157.2.dta	gi|446674105|ref|WP_000751451.1|	pyruvate kinase [Salmonella bongori]	LDYNNDSR
L04807_Sal106expT1	1E6	F404195	145	349.203	2	696.392	696.392	-0.334582	15.13	109	115	K	HITAGAK	K		0	363.046	L04807_Sal106expT1.497.497.2.dta	gi|446075653|ref|WP_000153508.1|	glyceraldehyde-3-phosphate dehydrogenase [Salmonella bongori]	HLTAGAK
L04807_Sal106expT1	1E6	F404195	1456	499.311	2	996.607	996.608	-0.961261	14.3	79	87	R	LLQNAGIIR	H		0	1255.4	L04807_Sal106expT1.2351.2351.2.dta	gi|447111177|ref|WP_001188433.1|	DNA-3-methyladenine glycosylase [Salmonella bongori]	LLQNAGLLR
L04807_Sal106expT1	1E6	F404195	1462	499.311	2	996.608	996.608	-0.479627	14.89	79	87	R	LLQNAGIIR	H		0	1229.33	L04807_Sal106expT1.2291.2291.2.dta	gi|447111177|ref|WP_001188433.1|	DNA-3-methyladenine glycosylase [Salmonella bongori]	LLQNAGLLR
L04807_Sal106expT1	1E6	F404195	1489	500.247	2	998.479	998.482	-3.0286	20.59	34	41	R	SLEQYFGR	E		0	1732.13	L04807_Sal106expT1.3459.3459.2.dta	gi|446752562|ref|WP_000829818.1|	MULTISPECIES: 30S ribosomal protein S9 [Proteobacteria]	SLEQYFGR
L04807_Sal106expT1	1E6	F404195	1490	500.247	2	998.48	998.482	-1.86683	25.31	34	41	R	SLEQYFGR	E		0	1708.06	L04807_Sal106expT1.3404.3404.2.dta	gi|446752562|ref|WP_000829818.1|	MULTISPECIES: 30S ribosomal protein S9 [Proteobacteria]	SLEQYFGR
L04807_Sal106expT1	1E6	F404195	1491	500.248	2	998.481	998.482	-0.785192	27.23	34	41	R	SLEQYFGR	E		0	1743.43	L04807_Sal106expT1.3485.3485.2.dta	gi|446752562|ref|WP_000829818.1|	MULTISPECIES: 30S ribosomal protein S9 [Proteobacteria]	SLEQYFGR
L04807_Sal106expT1	1E6	F404195	1492	500.248	2	998.481	998.482	-0.785192	24.02	34	41	R	SLEQYFGR	E		0	1721.62	L04807_Sal106expT1.3435.3435.2.dta	gi|446752562|ref|WP_000829818.1|	MULTISPECIES: 30S ribosomal protein S9 [Proteobacteria]	SLEQYFGR
L04807_Sal106expT1	1E6	F404195	1493	500.295	2	998.575	998.576	-0.792128	37.69	379	389	R	AGDIAAAIGLK	D		0	1867.3	L04807_Sal106expT1.3767.3767.2.dta	gi|446046852|ref|WP_000124707.1|	elongation factor G [Salmonella bongori]	AGDLAAALGLK
L04807_Sal106expT1	1E6	F404195	1494	500.774	2	999.534	999.535	-0.478222	36.83	157	165	K	AALELAEQR	E		0	1244.86	L04807_Sal106expT1.2327.2327.2.dta	gi|446057371|ref|WP_000135226.1|	MULTISPECIES: 30S ribosomal protein S4 [Gammaproteobacteria]	AALELAEQR
L04807_Sal106expT1	1E6	F404195	1512	501.746	2	1001.48	1001.48	0.659026	26.41	26	34	R	VLENAEGDR	T		0	692.121	L04807_Sal106expT1.1117.1117.2.dta	gi|446438271|ref|WP_000516126.1|	MULTISPECIES: molecular chaperone DnaK [Salmonella]	VLENAEGDR
L04807_Sal106expT1	1E6	F404195	1513	501.751	2	1001.49	1001.49	-1.19921	18.23	253	261	K	VNQDGSQVR	L		0	446.488	L04807_Sal106expT1.630.630.2.dta	gi|447055257|ref|WP_001132513.1|	multidrug efflux RND transporter permease subunit [Salmonella bongori]	VNQDGSQVR
L04807_Sal106expT1	1E6	F404195	1515	501.783	2	1001.55	1001.55	0.635015	17.7	135	144	R	STIIGDAAVR	T		0	1310.67	L04807_Sal106expT1.2483.2483.2.dta	gi|446948098|ref|WP_001025354.1|	arginine--tRNA ligase [Salmonella bongori]	STLLGDAAVR
L04807_Sal106expT1	1E6	F404195	1517	502.273	2	1002.53	1002.53	-2.71113	39.06	944	953	R	AAAESSIQVK	N		0	870.476	L04807_Sal106expT1.1487.1487.2.dta	gi|446576623|ref|WP_000653969.1|	DNA-directed RNA polymerase subunit beta' [Salmonella bongori]	AAAESSLQVK
L04807_Sal106expT1	1E6	F404195	1527	502.292	2	1002.57	1002.57	-0.723141	23.42	644	654	K	GAVASLTSVAK	L		0	1329.48	L04807_Sal106expT1.2530.2530.2.dta	gi|447215570|ref|WP_001292826.1|	keto-acid formate acetyltransferase [Salmonella bongori]	GAVASLTSVAK
L04807_Sal106expT1	1E6	F404195	1529	502.745	2	1003.47	1003.48	-0.771319	22.83	417	425	K	IGNTEMPSR	A		0	884.529	L04807_Sal106expT1.1517.1517.2.dta	gi|445968912|ref|WP_000046767.1|	heme ABC transporter ATP-binding protein [Salmonella bongori]	LGNTEMPSR
L04807_Sal106expT1	1E6	F404195	1530	502.754	2	1003.49	1003.49	0.726462	26.94	190	198	R	DLDVTATNR	E		0	1073.17	L04807_Sal106expT1.1939.1939.2.dta	gi|446574241|ref|WP_000651587.1|	carbonic anhydrase [Salmonella bongori]	DLDVTATNR
L04807_Sal106expT1	1E6	F404195	1536	503.269	2	1004.52	1004.53	-0.619198	28.91	48	57	K	TRAEVTGSGK	K		1	356.05	L04807_Sal106expT1.487.487.2.dta	gi|446346540|ref|WP_000424395.1|	MULTISPECIES: 50S ribosomal protein L4 [Proteobacteria]	TRAEVTGSGK
L04807_Sal106expT1	1E6	F404195	1538	503.769	2	1005.52	1005.52	-1.31175	49.58	183	191	R	IAYNVEAAR	V		0	1133.29	L04807_Sal106expT1.2073.2073.2.dta	gi|447084838|ref|WP_001162094.1|	MULTISPECIES: DNA-directed RNA polymerase subunit alpha [Proteobacteria]	LAYNVEAAR
L04807_Sal106expT1	1E6	F404195	1539	503.769	2	1005.52	1005.52	-0.77472	47.87	183	191	R	IAYNVEAAR	V		0	1144.24	L04807_Sal106expT1.2097.2097.2.dta	gi|447084838|ref|WP_001162094.1|	MULTISPECIES: DNA-directed RNA polymerase subunit alpha [Proteobacteria]	LAYNVEAAR
L04807_Sal106expT1	1E6	F404195	1542	504.771	2	1007.53	1007.53	-2.08431	17.25	154	162	R	SNTFVAELK	G		0	1514.11	L04807_Sal106expT1.2961.2961.2.dta	gi|446784333|ref|WP_000861589.1|	malate dehydrogenase [Salmonella bongori]	SNTFVAELK
L04807_Sal106expT1	1E6	F404195	1551	506.264	2	1010.51	1010.51	-1.7496	24.9	396	404	R	VEDALHATR	A		0	757.128	L04807_Sal106expT1.1251.1251.2.dta	gi|446641762|ref|WP_000719108.1|	molecular chaperone GroEL [Salmonella bongori]	VEDALHATR
L04807_Sal106expT1	1E6	F404195	1552	506.264	2	1010.51	1010.51	-1.69023	43.22	396	404	R	VEDALHATR	A		0	745.408	L04807_Sal106expT1.1225.1225.2.dta	gi|446641762|ref|WP_000719108.1|	molecular chaperone GroEL [Salmonella bongori]	VEDALHATR
L04807_Sal106expT1	1E6	F404195	1553	506.264	2	1010.51	1010.51	-1.07668	41.39	396	404	R	VEDALHATR	A		0	734.858	L04807_Sal106expT1.1202.1202.2.dta	gi|446641762|ref|WP_000719108.1|	molecular chaperone GroEL [Salmonella bongori]	VEDALHATR
L04807_Sal106expT1	1E6	F404195	1561	507.782	2	1013.55	1013.55	-0.339401	46.21	53	63	K	AGNVAADGVIK	T		0	1058.53	L04807_Sal106expT1.1906.1906.2.dta	gi|446730849|ref|WP_000808105.1|	elongation factor Ts [Salmonella bongori]	AGNVAADGVLK
L04807_Sal106expT1	1E6	F404195	1564	508.263	2	1014.51	1014.51	1.0685	22.96	103	111	R	LAAEEQAQR	E		0	602.627	L04807_Sal106expT1.936.936.2.dta	gi|446055218|ref|WP_000133073.1|	translation initiation factor IF-2 [Salmonella bongori]	LAAEEQAQR
L04807_Sal106expT1	1E6	F404195	157	351.693	2	701.371	701.371	-0.201035	25.56	69	76	K	DAAAAVGK	A		0	559.418	L04807_Sal106expT1.849.849.2.dta	gi|446281101|ref|WP_000358956.1|	MULTISPECIES: 50S ribosomal protein L18 [Gammaproteobacteria]	DAAAAVGK
L04807_Sal106expT1	1E6	F404195	1598	511.252	2	1020.49	1020.49	-1.57277	32.59	88	96	K	CGVEVTQTK	V	Carbamidomethyl (C) [1]	0	754.428	L04807_Sal106expT1.1245.1245.2.dta	gi|446576623|ref|WP_000653969.1|	DNA-directed RNA polymerase subunit beta' [Salmonella bongori]	CGVEVTQTK
L04807_Sal106expT1	1E6	F404195	1610	512.774	2	1023.53	1023.53	-1.7762	15.13	291	301	K	QEAAAPAPAAK	A		0	592.962	L04807_Sal106expT1.918.918.2.dta	gi|446886320|ref|WP_000963576.1|	dihydrolipoamide acetyltransferase [Salmonella bongori]	QEAAAPAPAAK
L04807_Sal106expT1	1E6	F404195	1611	513.237	2	1024.46	1024.46	-1.66624	16.71	25	33	K	DNTWYAGAK	L		0	1277.86	L04807_Sal106expT1.2402.2402.2.dta	gi|505804847|ref|WP_015702792.1|	membrane protein [Salmonella bongori]	DNTWYAGAK
L04807_Sal106expT1	1E6	F404195	1612	513.746	2	1025.48	1025.48	0.336429	23.15	2	10	M	AESFTTTNR	Y		0	811.595	L04807_Sal106expT1.1361.1361.2.dta	gi|446763737|ref|WP_000840993.1|	hypothetical protein [Salmonella bongori]	AESFTTTNR
L04807_Sal106expT1	1E6	F404195	1616	514.246	2	1026.48	1026.48	0.34292	18.19	43	50	K	NVEYFEAR	R		0	1333.6	L04807_Sal106expT1.2540.2540.2.dta	gi|447118809|ref|WP_001196065.1|	MULTISPECIES: 50S ribosomal protein L9 [Salmonella]	NVEYFEAR
L04807_Sal106expT1	1E6	F404195	1618	514.292	2	1026.57	1026.57	-1.7047	18.49	61	69	K	LEQVPADKK	T		1	587.309	L04807_Sal106expT1.907.907.2.dta	gi|446044782|ref|WP_000122637.1|	superoxide dismutase [Salmonella bongori]	LEQVPADKK
L04807_Sal106expT1	1E6	F404195	162	352.19	2	702.366	702.366	0.35594	37.67	52	58	K	DGVSVAR	E		0	707.72	L04807_Sal106expT1.1149.1149.2.dta	gi|446641762|ref|WP_000719108.1|	molecular chaperone GroEL [Salmonella bongori]	DGVSVAR
L04807_Sal106expT1	1E6	F404195	1621	514.298	2	1026.58	1026.58	-0.775388	57.46	271	280	R	AGENVGVLLR	G		0	1614.35	L04807_Sal106expT1.3190.3190.2.dta	gi|445953893|ref|WP_000031748.1|	MULTISPECIES: elongation factor Tu [Salmonella]	AGENVGVLLR
L04807_Sal106expT1	1E6	F404195	1622	514.298	2	1026.58	1026.58	-0.541603	59.15	271	280	R	AGENVGVLLR	G		0	1625.38	L04807_Sal106expT1.3215.3215.2.dta	gi|445953893|ref|WP_000031748.1|	MULTISPECIES: elongation factor Tu [Salmonella]	AGENVGVLLR
L04807_Sal106expT1	1E6	F404195	1623	514.298	2	1026.58	1026.58	-0.288335	58.01	271	280	R	AGENVGVLLR	G		0	1603.94	L04807_Sal106expT1.3166.3166.2.dta	gi|445953893|ref|WP_000031748.1|	MULTISPECIES: elongation factor Tu [Salmonella]	AGENVGVLLR
L04807_Sal106expT1	1E6	F404195	1624	514.298	2	1026.58	1026.58	-0.288335	48.63	271	280	R	AGENVGVLLR	G		0	1638.4	L04807_Sal106expT1.3245.3245.2.dta	gi|445953893|ref|WP_000031748.1|	MULTISPECIES: elongation factor Tu [Salmonella]	AGENVGVLLR
L04807_Sal106expT1	1E6	F404195	1625	514.298	2	1026.58	1026.58	-0.171443	54.49	271	280	R	AGENVGVLLR	G		0	1591.11	L04807_Sal106expT1.3137.3137.2.dta	gi|445953893|ref|WP_000031748.1|	MULTISPECIES: elongation factor Tu [Salmonella]	AGENVGVLLR
L04807_Sal106expT1	1E6	F404195	1626	514.298	2	1026.58	1026.58	0.0623428	39.11	271	280	R	AGENVGVLLR	G		0	1649.72	L04807_Sal106expT1.3271.3271.2.dta	gi|445953893|ref|WP_000031748.1|	MULTISPECIES: elongation factor Tu [Salmonella]	AGENVGVLLR
L04807_Sal106expT1	1E6	F404195	1628	515.3	2	1028.58	1028.59	-1.96969	14.6	749	757	R	VDIELLATR	K		0	1795	L04807_Sal106expT1.3603.3603.2.dta	gi|446659621|ref|WP_000736967.1|	ferrous iron transporter B [Salmonella bongori]	VDLELLATR
L04807_Sal106expT1	1E6	F404195	1629	515.3	2	1028.59	1028.59	-0.433605	20.26	749	757	R	VDIELLATR	K		0	1782.34	L04807_Sal106expT1.3574.3574.2.dta	gi|446659621|ref|WP_000736967.1|	ferrous iron transporter B [Salmonella bongori]	VDLELLATR
L04807_Sal106expT1	1E6	F404195	163	352.203	2	702.391	702.391	-0.166574	30.52	458	464	K	VTAVDAK	G		0	540.789	L04807_Sal106expT1.811.811.2.dta	gi|446062464|ref|WP_000140319.1|	MULTISPECIES: 30S ribosomal protein S1 [Salmonella]	VTAVDAK
L04807_Sal106expT1	1E6	F404195	1632	516.285	2	1030.56	1030.56	0.270728	36.3	133	141	K	LASTWQGIR	A		0	1483.74	L04807_Sal106expT1.2893.2893.2.dta	gi|446052325|ref|WP_000130180.1|	transaldolase [Salmonella bongori]	LASTWQGLR
L04807_Sal106expT1	1E6	F404195	1642	517.252	2	1032.49	1032.49	-1.08379	17.97	7	14	K	QLEQEQMK	Q		0	750.816	L04807_Sal106expT1.1237.1237.2.dta	gi|445987401|ref|WP_000065256.1|	50S ribosomal protein L19 [Salmonella bongori]	QLEQEQMK
L04807_Sal106expT1	1E6	F404195	1645	517.762	2	1033.51	1033.51	-1.00144	47.26	381	390	K	VGAATEVEMK	E		0	1020.21	L04807_Sal106expT1.1819.1819.2.dta	gi|446641762|ref|WP_000719108.1|	molecular chaperone GroEL [Salmonella bongori]	VGAATEVEMK
L04807_Sal106expT1	1E6	F404195	165	352.203	2	702.391	702.391	0.260539	39.67	498	504	K	VTGIEGK	H		0	658.645	L04807_Sal106expT1.1050.1050.2.dta	gi|446046852|ref|WP_000124707.1|	elongation factor G [Salmonella bongori]	VTGLEGK
L04807_Sal106expT1	1E6	F404195	1659	522.283	2	1042.55	1042.55	-1.2738	32.38	69	80	K	GGGISGQAGAIR	H		0	967.513	L04807_Sal106expT1.1702.1702.2.dta	gi|446752562|ref|WP_000829818.1|	MULTISPECIES: 30S ribosomal protein S9 [Proteobacteria]	GGGLSGQAGALR
L04807_Sal106expT1	1E6	F404195	166	352.203	2	702.391	702.391	0.345961	26.07	458	464	K	VTAVDAK	G		0	550.788	L04807_Sal106expT1.831.831.2.dta	gi|446062464|ref|WP_000140319.1|	MULTISPECIES: 30S ribosomal protein S1 [Salmonella]	VTAVDAK
L04807_Sal106expT1	1E6	F404195	1660	522.283	2	1042.55	1042.55	-0.909307	46.74	69	80	K	GGGISGQAGAIR	H		0	956.65	L04807_Sal106expT1.1678.1678.2.dta	gi|446752562|ref|WP_000829818.1|	MULTISPECIES: 30S ribosomal protein S9 [Proteobacteria]	GGGLSGQAGALR
L04807_Sal106expT1	1E6	F404195	1665	523.279	2	1044.54	1044.55	-1.14117	26.88	312	321	K	ATLEDLGQAK	R		0	1266.35	L04807_Sal106expT1.2376.2376.2.dta	gi|446641762|ref|WP_000719108.1|	molecular chaperone GroEL [Salmonella bongori]	ATLEDLGQAK
L04807_Sal106expT1	1E6	F404195	1666	523.284	2	1044.55	1044.56	-2.66429	28.77	70	78	R	TRDNEIVAK	L		1	627.78	L04807_Sal106expT1.987.987.2.dta	gi|447139116|ref|WP_001216372.1|	MULTISPECIES: 50S ribosomal protein L17 [Proteobacteria]	TRDNELVAK
L04807_Sal106expT1	1E6	F404195	1667	523.284	2	1044.55	1044.56	-2.20476	22.26	70	78	R	TRDNEIVAK	L		1	640.313	L04807_Sal106expT1.1015.1015.2.dta	gi|447139116|ref|WP_001216372.1|	MULTISPECIES: 50S ribosomal protein L17 [Proteobacteria]	TRDNELVAK
L04807_Sal106expT1	1E6	F404195	1668	523.285	2	1044.55	1044.56	-1.38145	20.99	70	78	R	TRDNEIVAK	L		1	666.362	L04807_Sal106expT1.1066.1066.2.dta	gi|447139116|ref|WP_001216372.1|	MULTISPECIES: 50S ribosomal protein L17 [Proteobacteria]	TRDNELVAK
L04807_Sal106expT1	1E6	F404195	1670	523.285	2	1044.56	1044.56	-1.15169	16.48	70	78	R	TRDNEIVAK	L		1	652.929	L04807_Sal106expT1.1041.1041.2.dta	gi|447139116|ref|WP_001216372.1|	MULTISPECIES: 50S ribosomal protein L17 [Proteobacteria]	TRDNELVAK
L04807_Sal106expT1	1E6	F404195	1671	523.285	2	1044.56	1044.56	-0.921922	27.35	70	78	R	TRDNEIVAK	L		1	602.192	L04807_Sal106expT1.935.935.2.dta	gi|447139116|ref|WP_001216372.1|	MULTISPECIES: 50S ribosomal protein L17 [Proteobacteria]	TRDNELVAK
L04807_Sal106expT1	1E6	F404195	1674	523.285	2	1044.56	1044.56	-0.807041	28.6	70	78	R	TRDNEIVAK	L		1	617.71	L04807_Sal106expT1.968.968.2.dta	gi|447139116|ref|WP_001216372.1|	MULTISPECIES: 50S ribosomal protein L17 [Proteobacteria]	TRDNELVAK
L04807_Sal106expT1	1E6	F404195	1676	523.285	2	1044.56	1044.56	-0.112967	57.94	21	31	K	GALSAVVADSR	G		0	1394.27	L04807_Sal106expT1.2685.2685.2.dta	gi|447129947|ref|WP_001207203.1|	MULTISPECIES: 50S ribosomal protein L10 [Enterobacteriaceae]	GALSAVVADSR
L04807_Sal106expT1	1E6	F404195	1702	525.745	2	1049.48	1049.48	-1.42452	24.56	77	84	R	FQDEEVQR	D		0	831.01	L04807_Sal106expT1.1402.1402.2.dta	gi|446438271|ref|WP_000516126.1|	MULTISPECIES: molecular chaperone DnaK [Salmonella]	FQDEEVQR
L04807_Sal106expT1	1E6	F404195	1706	525.782	2	1049.55	1049.55	-0.746986	48.65	48	56	R	LSDYGVQLR	E		0	1483.37	L04807_Sal106expT1.2892.2892.2.dta	gi|446057371|ref|WP_000135226.1|	MULTISPECIES: 30S ribosomal protein S4 [Gammaproteobacteria]	LSDYGVQLR
L04807_Sal106expT1	1E6	F404195	1707	525.782	2	1049.55	1049.55	-0.613596	46.85	48	56	R	LSDYGVQLR	E		0	1472.67	L04807_Sal106expT1.2868.2868.2.dta	gi|446057371|ref|WP_000135226.1|	MULTISPECIES: 30S ribosomal protein S4 [Gammaproteobacteria]	LSDYGVQLR
L04807_Sal106expT1	1E6	F404195	1711	526.79	2	1051.56	1051.57	-1.32089	41.8	302	312	K	AEQPAAAPVAK	A		0	735.84	L04807_Sal106expT1.1204.1204.2.dta	gi|446886320|ref|WP_000963576.1|	dihydrolipoamide acetyltransferase [Salmonella bongori]	AEQPAAAPVAK
L04807_Sal106expT1	1E6	F404195	1712	526.814	2	1051.61	1051.61	-0.767392	21.71	198	208	R	AGILAQVPAGR	L		0	1494.06	L04807_Sal106expT1.2916.2916.2.dta	gi|445929381|ref|WP_000007236.1|	MULTISPECIES: beta-ketoacyl-ACP reductase [Salmonella]	AGLLAQVPAGR	Salmonella
L04807_Sal106expT1	1E6	F404195	1713	526.814	2	1051.61	1051.61	-0.0637116	15.11	198	208	R	AGILAQVPAGR	L		0	1513.68	L04807_Sal106expT1.2960.2960.2.dta	gi|445929381|ref|WP_000007236.1|	MULTISPECIES: beta-ketoacyl-ACP reductase [Salmonella]	AGLLAQVPAGR
L04807_Sal106expT1	1E6	F404195	1721	529.26	2	1056.51	1056.51	-0.518691	18.5	526	534	R	TFGMEGLFR	Q		0	2250.7	L04807_Sal106expT1.4630.4630.2.dta	gi|445926001|ref|WP_000003856.1|	pyruvate dehydrogenase [Salmonella bongori]	TFGMEGLFR
L04807_Sal106expT1	1E6	F404195	1722	529.261	2	1056.51	1056.51	1.45006	14.7	526	534	R	TFGMEGLFR	Q		0	2262.14	L04807_Sal106expT1.4656.4656.2.dta	gi|445926001|ref|WP_000003856.1|	pyruvate dehydrogenase [Salmonella bongori]	TFGMEGLFR
L04807_Sal106expT1	1E6	F404195	174	353.218	2	704.422	704.422	-0.448595	18.42	96	102	R	VAFAGLK	F		0	1436.15	L04807_Sal106expT1.2784.2784.2.dta	gi|446788260|ref|WP_000865516.1|	porin [Salmonella bongori]	VAFAGLK
L04807_Sal106expT1	1E6	F404195	1749	529.765	2	1057.51	1057.52	-0.553184	24.4	58	66	R	EQQQLADAR	S		0	681.17	L04807_Sal106expT1.1095.1095.2.dta	gi|446450000|ref|WP_000527855.1|	biopolymer transporter ExbB [Salmonella bongori]	EQQQLADAR
L04807_Sal106expT1	1E6	F404195	175	353.218	2	704.422	704.422	0.0624625	22.41	96	102	R	VAFAGLK	F		0	1423.62	L04807_Sal106expT1.2754.2754.2.dta	gi|446788260|ref|WP_000865516.1|	porin [Salmonella bongori]	VAFAGLK
L04807_Sal106expT1	1E6	F404195	1750	529.786	2	1057.56	1057.56	-1.21223	22.13	9	17	K	QMEITPAIR	Q		0	1497.62	L04807_Sal106expT1.2924.2924.2.dta	gi|446100593|ref|WP_000178448.1|	translation inhibitor protein RaiA [Salmonella bongori]	QMELTPALR
L04807_Sal106expT1	1E6	F404195	1759	530.275	2	1058.54	1058.54	0.707581	20.93	226	235	K	IKADAEDAAR	K		1	576.85	L04807_Sal106expT1.886.886.2.dta	gi|447214496|ref|WP_001291752.1|	glycine--tRNA ligase subunit beta [Salmonella bongori]	LKADAEDAAR
L04807_Sal106expT1	1E6	F404195	176	353.218	2	704.422	704.422	0.403167	30	96	102	R	VAFAGLK	F		0	1411.41	L04807_Sal106expT1.2725.2725.2.dta	gi|446788260|ref|WP_000865516.1|	porin [Salmonella bongori]	VAFAGLK
L04807_Sal106expT1	1E6	F404195	1765	530.731	2	1059.45	1059.45	-0.289773	23.27	96	102	R	MWEFFER	L	Oxidation (M) [1]	0	2119.98	L04807_Sal106expT1.4338.4338.2.dta	gi|447018946|ref|WP_001096202.1|	MULTISPECIES: 50S ribosomal protein L5 [Proteobacteria]	MWEFFER
L04807_Sal106expT1	1E6	F404195	177	353.219	2	704.423	704.422	0.942617	30.14	96	102	R	VAFAGLK	F		0	1399.15	L04807_Sal106expT1.2696.2696.2.dta	gi|446788260|ref|WP_000865516.1|	porin [Salmonella bongori]	VAFAGLK
L04807_Sal106expT1	1E6	F404195	1772	531.782	2	1061.55	1061.55	-0.366445	22.46	438	446	R	LAKEDPSFR	V		1	869.56	L04807_Sal106expT1.1485.1485.2.dta	gi|446046852|ref|WP_000124707.1|	elongation factor G [Salmonella bongori]	LAKEDPSFR
L04807_Sal106expT1	1E6	F404195	1773	531.782	2	1061.55	1061.55	-0.140361	19.84	438	446	R	LAKEDPSFR	V		1	881.749	L04807_Sal106expT1.1511.1511.2.dta	gi|446046852|ref|WP_000124707.1|	elongation factor G [Salmonella bongori]	LAKEDPSFR
L04807_Sal106expT1	1E6	F404195	1774	531.783	2	1061.55	1061.55	-0.0273185	31.85	438	446	R	LAKEDPSFR	V		1	859.101	L04807_Sal106expT1.1463.1463.2.dta	gi|446046852|ref|WP_000124707.1|	elongation factor G [Salmonella bongori]	LAKEDPSFR
L04807_Sal106expT1	1E6	F404195	1775	531.8	2	1061.59	1061.59	-0.82047	22.28	60	68	R	YAIALNLER	D		0	1869.87	L04807_Sal106expT1.3773.3773.2.dta	gi|447099495|ref|WP_001176751.1|	MULTISPECIES: ATP synthase subunit alpha [Salmonella]	YALALNLER
L04807_Sal106expT1	1E6	F404195	1776	531.801	2	1061.59	1061.59	0.102676	31.49	60	68	R	YAIALNLER	D		0	1842.61	L04807_Sal106expT1.3711.3711.2.dta	gi|447099495|ref|WP_001176751.1|	MULTISPECIES: ATP synthase subunit alpha [Salmonella]	YALALNLER
L04807_Sal106expT1	1E6	F404195	1777	531.801	2	1061.59	1061.59	0.55483	29.96	60	68	R	YAIALNLER	D		0	1853.51	L04807_Sal106expT1.3736.3736.2.dta	gi|447099495|ref|WP_001176751.1|	MULTISPECIES: ATP synthase subunit alpha [Salmonella]	YALALNLER
L04807_Sal106expT1	1E6	F404195	1793	532.257	2	1062.5	1062.5	-1.38165	21.87	133	142	K	ALSVPCSDSK	A	Carbamidomethyl (C) [6]	0	1011.12	L04807_Sal106expT1.1799.1799.2.dta	gi|446641762|ref|WP_000719108.1|	molecular chaperone GroEL [Salmonella bongori]	ALSVPCSDSK
L04807_Sal106expT1	1E6	F404195	1794	532.268	2	1062.52	1062.52	0.416933	38.09	130	139	R	GQGAQLNGYR	L		0	890.143	L04807_Sal106expT1.1529.1529.2.dta	gi|446475615|ref|WP_000553469.1|	inositol monophosphatase [Salmonella bongori]	GQGAQLNGYR
L04807_Sal106expT1	1E6	F404195	1795	532.285	2	1062.56	1062.56	-1.08135	26.35	149	158	R	GRGYVPASTR	I		1	696.746	L04807_Sal106expT1.1127.1127.2.dta	gi|447084838|ref|WP_001162094.1|	MULTISPECIES: DNA-directed RNA polymerase subunit alpha [Proteobacteria]	GRGYVPASTR
L04807_Sal106expT1	1E6	F404195	1796	532.286	2	1062.56	1062.56	0.744431	20.14	149	158	R	GRGYVPASTR	I		1	705.87	L04807_Sal106expT1.1146.1146.2.dta	gi|447084838|ref|WP_001162094.1|	MULTISPECIES: DNA-directed RNA polymerase subunit alpha [Proteobacteria]	GRGYVPASTR
L04807_Sal106expT1	1E6	F404195	1806	532.827	2	1063.64	1063.64	0.0432478	13.7	42	50	R	QPDLIPLLR	T		0	2318.07	L04807_Sal106expT1.4785.4785.2.dta	gi|446351531|ref|WP_000429386.1|	MULTISPECIES: ATP synthase subunit c [Proteobacteria]	QPDLLPLLR
L04807_Sal106expT1	1E6	F404195	1813	533.293	2	1064.57	1064.57	-0.432098	31.2	61	71	R	GATVLPHGTGR	S		0	822.859	L04807_Sal106expT1.1384.1384.2.dta	gi|447019436|ref|WP_001096692.1|	50S ribosomal protein L1 [Salmonella bongori]	GATVLPHGTGR
L04807_Sal106expT1	1E6	F404195	1814	533.293	2	1064.57	1064.57	-0.319377	23.39	61	71	R	GATVLPHGTGR	S		0	833.76	L04807_Sal106expT1.1408.1408.2.dta	gi|447019436|ref|WP_001096692.1|	50S ribosomal protein L1 [Salmonella bongori]	GATVLPHGTGR
L04807_Sal106expT1	1E6	F404195	1836	534.272	2	1066.53	1066.53	-0.747284	52.6	25	35	R	YSAAITGAEGK	I		0	971.657	L04807_Sal106expT1.1711.1711.2.dta	gi|447139417|ref|WP_001216673.1|	MULTISPECIES: 30S ribosomal protein S6 [Enterobacteriaceae]	YSAALTGAEGK
L04807_Sal106expT1	1E6	F404195	1837	534.272	2	1066.53	1066.53	-0.40974	60.55	25	35	R	YSAAITGAEGK	I		0	983.129	L04807_Sal106expT1.1737.1737.2.dta	gi|447139417|ref|WP_001216673.1|	MULTISPECIES: 30S ribosomal protein S6 [Enterobacteriaceae]	YSAALTGAEGK
L04807_Sal106expT1	1E6	F404195	1839	534.276	2	1066.54	1066.54	-2.8194	13.93	94	103	R	SSEKYAVGAR	N		1	1044.98	L04807_Sal106expT1.1875.1875.2.dta	gi|446694038|ref|WP_000771384.1|	membrane protein [Salmonella bongori]	SSEKYAVGAR
L04807_Sal106expT1	1E6	F404195	1848	534.806	2	1067.6	1067.6	-0.899215	38.38	4	13	R	IAGINIPDQK	H		0	1568.95	L04807_Sal106expT1.3086.3086.2.dta	gi|446012925|ref|WP_000090780.1|	MULTISPECIES: 30S ribosomal protein S13 [Enterobacteriaceae]	LAGLNLPDQK
L04807_Sal106expT1	1E6	F404195	1849	534.806	2	1067.6	1067.6	-0.318472	48.75	4	13	R	IAGINIPDQK	H		0	1557.06	L04807_Sal106expT1.3059.3059.2.dta	gi|446012925|ref|WP_000090780.1|	MULTISPECIES: 30S ribosomal protein S13 [Enterobacteriaceae]	LAGLNLPDQK
L04807_Sal106expT1	1E6	F404195	1850	535.251	2	1068.49	1068.49	0.246142	48.92	86	95	K	DAGFQAFADK	V		0	1609.23	L04807_Sal106expT1.3178.3178.2.dta	gi|446730849|ref|WP_000808105.1|	elongation factor Ts [Salmonella bongori]	DAGFQAFADK
L04807_Sal106expT1	1E6	F404195	1851	536.224	2	1070.43	1070.43	-1.30788	44.65	394	404	K	GYGMGDSAEGK	N		0	825.097	L04807_Sal106expT1.1389.1389.2.dta	gi|445926001|ref|WP_000003856.1|	pyruvate dehydrogenase [Salmonella bongori]	GYGMGDSAEGK
L04807_Sal106expT1	1E6	F404195	1855	537.307	2	1072.6	1072.6	0.0419542	16.29	225	234	R	GTVVTGRVER	G		1	713.044	L04807_Sal106expT1.1160.1160.2.dta	gi|445953893|ref|WP_000031748.1|	MULTISPECIES: elongation factor Tu [Salmonella]	GTVVTGRVER
L04807_Sal106expT1	1E6	F404195	1858	538.259	2	1074.5	1074.51	-1.79245	20.25	676	684	R	ASYSMEFLK	Y		0	1817.91	L04807_Sal106expT1.3655.3655.2.dta	gi|446046852|ref|WP_000124707.1|	elongation factor G [Salmonella bongori]	ASYSMEFLK
L04807_Sal106expT1	1E6	F404195	1859	538.259	2	1074.5	1074.51	-1.32712	14.32	676	684	R	ASYSMEFLK	Y		0	1805.46	L04807_Sal106expT1.3627.3627.2.dta	gi|446046852|ref|WP_000124707.1|	elongation factor G [Salmonella bongori]	ASYSMEFLK
L04807_Sal106expT1	1E6	F404195	1860	538.26	2	1074.5	1074.51	-0.545367	22.1	676	684	R	ASYSMEFLK	Y		0	1828.99	L04807_Sal106expT1.3680.3680.2.dta	gi|446046852|ref|WP_000124707.1|	elongation factor G [Salmonella bongori]	ASYSMEFLK
L04807_Sal106expT1	1E6	F404195	1868	538.808	2	1075.6	1075.6	-0.489028	18.45	324	332	K	AYALLEQLR	A		0	1994.26	L04807_Sal106expT1.4055.4055.2.dta	gi|446807111|ref|WP_000884367.1|	cytochrome BD oxidase subunit I [Salmonella bongori]	AYALLEQLR
L04807_Sal106expT1	1E6	F404195	1872	539.25	2	1076.48	1076.48	-0.169069	51.92	2	12	M	SANTEAQGSGR	G		0	278.147	L04807_Sal106expT1.366.366.2.dta	gi|447198437|ref|WP_001275693.1|	MULTISPECIES: protein translocase subunit SecE [Enterobacteriaceae]	SANTEAQGSGR
L04807_Sal106expT1	1E6	F404195	1887	540.777	2	1079.54	1079.54	-0.880004	14.6	38	45	R	FWVESEKR	F		1	1141.02	L04807_Sal106expT1.2090.2090.2.dta	gi|489114219|ref|WP_003024071.1|	MULTISPECIES: 50S ribosomal protein L28 [Enterobacteriaceae]	FWVESEKR
L04807_Sal106expT1	1E6	F404195	1907	541.82	2	1081.63	1081.62	1.13625	18.37	53	62	K	AREVPAAIQK	A		1	800.055	L04807_Sal106expT1.1338.1338.2.dta	gi|446862865|ref|WP_000940121.1|	MULTISPECIES: 30S ribosomal protein S5 [Proteobacteria]	AREVPAALQK
L04807_Sal106expT1	1E6	F404195	1908	541.844	2	1081.67	1081.67	-1.49306	20.18	47	56	R	VVEPLITLAK	T		0	1972.64	L04807_Sal106expT1.4006.4006.2.dta	gi|447139116|ref|WP_001216372.1|	MULTISPECIES: 50S ribosomal protein L17 [Proteobacteria]	VVEPLLTLAK
L04807_Sal106expT1	1E6	F404195	1909	541.844	2	1081.67	1081.67	-0.587053	16.63	47	56	R	VVEPLITLAK	T		0	1984.63	L04807_Sal106expT1.4033.4033.2.dta	gi|447139116|ref|WP_001216372.1|	MULTISPECIES: 50S ribosomal protein L17 [Proteobacteria]	VVEPLLTLAK
L04807_Sal106expT1	1E6	F404195	1910	541.844	2	1081.67	1081.67	-0.365174	19.81	47	56	R	VVEPLITLAK	T		0	1997.33	L04807_Sal106expT1.4062.4062.2.dta	gi|447139116|ref|WP_001216372.1|	MULTISPECIES: 50S ribosomal protein L17 [Proteobacteria]	VVEPLLTLAK
L04807_Sal106expT1	1E6	F404195	1912	542.246	2	1082.48	1082.48	-1.85223	17.06	14	22	K	TESEEMLTK	M	Oxidation (M) [6]	0	700.649	L04807_Sal106expT1.1135.1135.2.dta	gi|446674105|ref|WP_000751451.1|	pyruvate kinase [Salmonella bongori]	TESEEMLTK
L04807_Sal106expT1	1E6	F404195	1916	542.269	2	1082.52	1082.52	-0.218009	13.42	244	252	R	DSQEYVSKK	H		1	492.869	L04807_Sal106expT1.716.716.2.dta	gi|445956516|ref|WP_000034371.1|	class II fructose-bisphosphate aldolase [Salmonella bongori]	DSQEYVSKK
L04807_Sal106expT1	1E6	F404195	1917	542.277	2	1082.54	1082.54	-1.02537	37.62	222	230	K	SDVLFNFNK	A		0	1936.41	L04807_Sal106expT1.3922.3922.2.dta	gi|505804847|ref|WP_015702792.1|	membrane protein [Salmonella bongori]	SDVLFNFNK
L04807_Sal106expT1	1E6	F404195	1918	542.277	2	1082.54	1082.54	-0.692815	32.14	222	230	K	SDVLFNFNK	A		0	1957.39	L04807_Sal106expT1.3971.3971.2.dta	gi|505804847|ref|WP_015702792.1|	membrane protein [Salmonella bongori]	SDVLFNFNK
L04807_Sal106expT1	1E6	F404195	1919	542.277	2	1082.54	1082.54	-0.581965	50.73	222	230	K	SDVLFNFNK	A		0	1947.14	L04807_Sal106expT1.3947.3947.2.dta	gi|505804847|ref|WP_015702792.1|	membrane protein [Salmonella bongori]	SDVLFNFNK
L04807_Sal106expT1	1E6	F404195	1920	542.277	2	1082.54	1082.54	-0.471114	29.98	222	230	K	SDVLFNFNK	A		0	1967.8	L04807_Sal106expT1.3995.3995.2.dta	gi|505804847|ref|WP_015702792.1|	membrane protein [Salmonella bongori]	SDVLFNFNK
L04807_Sal106expT1	1E6	F404195	1922	542.341	2	1082.67	1082.67	-1.50461	33.71	34	43	K	VIVEGINLVK	K		0	1880.55	L04807_Sal106expT1.3797.3797.2.dta	gi|446651839|ref|WP_000729185.1|	MULTISPECIES: 50S ribosomal protein L24 [Proteobacteria]	VLVEGLNLVK
L04807_Sal106expT1	1E6	F404195	1923	542.342	2	1082.67	1082.67	0.0655786	15.01	34	43	K	VIVEGINLVK	K		0	1922.67	L04807_Sal106expT1.3890.3890.2.dta	gi|446651839|ref|WP_000729185.1|	MULTISPECIES: 50S ribosomal protein L24 [Proteobacteria]	VLVEGLNLVK
L04807_Sal106expT1	1E6	F404195	1924	542.342	2	1082.67	1082.67	0.0655786	25.56	34	43	K	VIVEGINLVK	K		0	1892.66	L04807_Sal106expT1.3824.3824.2.dta	gi|446651839|ref|WP_000729185.1|	MULTISPECIES: 50S ribosomal protein L24 [Proteobacteria]	VLVEGLNLVK
L04807_Sal106expT1	1E6	F404195	1925	542.342	2	1082.67	1082.67	0.305726	38.32	34	43	K	VIVEGINLVK	K		0	1903.39	L04807_Sal106expT1.3848.3848.2.dta	gi|446651839|ref|WP_000729185.1|	MULTISPECIES: 50S ribosomal protein L24 [Proteobacteria]	VLVEGLNLVK
L04807_Sal106expT1	1E6	F404195	1935	542.809	2	1083.6	1083.6	-0.123661	69.58	58	68	K	LADVLAAANAR	A		0	1531.11	L04807_Sal106expT1.3000.3000.2.dta	gi|447118809|ref|WP_001196065.1|	MULTISPECIES: 50S ribosomal protein L9 [Salmonella]	LADVLAAANAR
L04807_Sal106expT1	1E6	F404195	1940	544.221	2	1086.43	1086.43	-0.551348	34.77	394	404	K	GYGMGDSAEGK	N	Oxidation (M) [4]	0	515.798	L04807_Sal106expT1.762.762.2.dta	gi|445926001|ref|WP_000003856.1|	pyruvate dehydrogenase [Salmonella bongori]	GYGMGDSAEGK
L04807_Sal106expT1	1E6	F404195	1945	544.295	2	1086.57	1086.57	0.429791	19.18	60	70	K	MVAPVDGTIGK	I		0	1351.23	L04807_Sal106expT1.2582.2582.2.dta	gi|446444398|ref|WP_000522253.1|	MULTISPECIES: glucose-specific phosphotransferase enzyme IIA component [Gammaproteobacteria]	MVAPVDGTLGK
L04807_Sal106expT1	1E6	F404195	1948	544.297	2	1086.58	1086.58	0.369969	14.25	50	59	R	VVDTGGRVER	F		1	579.338	L04807_Sal106expT1.891.891.2.dta	gi|446637938|ref|WP_000715284.1|	MULTISPECIES: 50S ribosomal protein L31 [Enterobacteriaceae]	VVDTGGRVER
L04807_Sal106expT1	1E6	F404195	1951	544.789	2	1087.56	1087.56	0.62893	25.26	63	72	R	KISNGEGVER	V		1	539.336	L04807_Sal106expT1.808.808.2.dta	gi|445987401|ref|WP_000065256.1|	50S ribosomal protein L19 [Salmonella bongori]	KLSNGEGVER
L04807_Sal106expT1	1E6	F404195	1984	546.326	2	1090.64	1090.64	-0.754604	37.66	88	97	R	SANIALVLYK	D		0	1950.7	L04807_Sal106expT1.3955.3955.2.dta	gi|446224004|ref|WP_000301859.1|	MULTISPECIES: 50S ribosomal protein L2 [Proteobacteria]	SANLALVLYK
L04807_Sal106expT1	1E6	F404195	1985	546.326	2	1090.64	1090.64	-0.754604	48.44	88	97	R	SANIALVLYK	D		0	1961.44	L04807_Sal106expT1.3980.3980.2.dta	gi|446224004|ref|WP_000301859.1|	MULTISPECIES: 50S ribosomal protein L2 [Proteobacteria]	SANLALVLYK
L04807_Sal106expT1	1E6	F404195	1986	546.326	2	1090.64	1090.64	-0.186129	38.56	88	97	R	SANIALVLYK	D		0	1970.88	L04807_Sal106expT1.4002.4002.2.dta	gi|446224004|ref|WP_000301859.1|	MULTISPECIES: 50S ribosomal protein L2 [Proteobacteria]	SANLALVLYK
L04807_Sal106expT1	1E6	F404195	1987	546.327	2	1090.64	1090.64	0.143952	42.42	88	97	R	SANIALVLYK	D		0	1983.75	L04807_Sal106expT1.4031.4031.2.dta	gi|446224004|ref|WP_000301859.1|	MULTISPECIES: 50S ribosomal protein L2 [Proteobacteria]	SANLALVLYK
L04807_Sal106expT1	1E6	F404195	2002	548.821	2	1095.63	1095.63	-0.909067	20.73	516	525	R	LVPIIADEAR	T		0	1732.98	L04807_Sal106expT1.3461.3461.2.dta	gi|445926001|ref|WP_000003856.1|	pyruvate dehydrogenase [Salmonella bongori]	LVPLLADEAR
L04807_Sal106expT1	1E6	F404195	2003	548.822	2	1095.63	1095.63	-0.25191	28.59	516	525	R	LVPIIADEAR	T		0	1744.67	L04807_Sal106expT1.3488.3488.2.dta	gi|445926001|ref|WP_000003856.1|	pyruvate dehydrogenase [Salmonella bongori]	LVPLLADEAR
L04807_Sal106expT1	1E6	F404195	2004	548.822	2	1095.63	1095.63	-0.25191	27.12	516	525	R	LVPIIADEAR	T		0	1756.73	L04807_Sal106expT1.3516.3516.2.dta	gi|445926001|ref|WP_000003856.1|	pyruvate dehydrogenase [Salmonella bongori]	LVPLLADEAR
L04807_Sal106expT1	1E6	F404195	2005	548.822	2	1095.63	1095.63	0.642553	24.02	516	525	R	LVPIIADEAR	T		0	1767.69	L04807_Sal106expT1.3541.3541.2.dta	gi|445926001|ref|WP_000003856.1|	pyruvate dehydrogenase [Salmonella bongori]	LVPLLADEAR
L04807_Sal106expT1	1E6	F404195	2009	549.287	2	1096.56	1096.56	-3.38056	24.39	67	78	K	GLGAGANPEVGR	N		0	1021.51	L04807_Sal106expT1.1822.1822.2.dta	gi|446384934|ref|WP_000462789.1|	MULTISPECIES: cell division protein FtsZ [Salmonella]	GLGAGANPEVGR
L04807_Sal106expT1	1E6	F404195	2013	549.741	2	1097.47	1097.47	0.329851	19	16	25	R	TGAGMMDCKK	A	Carbamidomethyl (C) [8]	1	600.762	L04807_Sal106expT1.932.932.2.dta	gi|446730849|ref|WP_000808105.1|	elongation factor Ts [Salmonella bongori]	TGAGMMDCKK
L04807_Sal106expT1	1E6	F404195	2015	549.781	2	1097.55	1097.55	0.404539	23.42	174	183	K	LNAPVDEQGR	T		0	921.683	L04807_Sal106expT1.1600.1600.2.dta	gi|446008830|ref|WP_000086685.1|	phosphate acetyltransferase [Salmonella bongori]	LNAPVDEQGR
L04807_Sal106expT1	1E6	F404195	2022	550.255	2	1098.5	1098.5	-1.59855	14.03	814	822	R	TYVPADDYR	V		0	1140.58	L04807_Sal106expT1.2089.2089.2.dta	gi|445926001|ref|WP_000003856.1|	pyruvate dehydrogenase [Salmonella bongori]	TYVPADDYR
L04807_Sal106expT1	1E6	F404195	2023	550.309	2	1098.6	1098.6	-0.750953	34.36	99	111	R	VGLIAGSGGGSPK	F		0	1151.9	L04807_Sal106expT1.2114.2114.2.dta	gi|446739901|ref|WP_000817157.1|	3-oxoacyl-ACP synthase [Salmonella bongori]	VGLLAGSGGGSPK
L04807_Sal106expT1	1E6	F404195	2026	550.772	2	1099.53	1099.53	-0.0336507	37.63	282	291	K	AVAEAYYASR	E		0	1082.97	L04807_Sal106expT1.1960.1960.2.dta	gi|447091298|ref|WP_001168554.1|	glycyl-tRNA synthetase subunit alpha [Salmonella bongori]	AVAEAYYASR
L04807_Sal106expT1	1E6	F404195	2027	550.827	2	1099.64	1099.64	-2.24255	28.34	459	470	K	AAVAGIAMGLVK	E		0	1993.82	L04807_Sal106expT1.4054.4054.2.dta	gi|505805091|ref|WP_015703031.1|	polynucleotide phosphorylase/polyadenylase [Salmonella bongori]	AAVAGLAMGLVK
L04807_Sal106expT1	1E6	F404195	2028	550.829	2	1099.64	1099.64	1.19493	45.93	459	470	K	AAVAGIAMGLVK	E		0	1983.32	L04807_Sal106expT1.4030.4030.2.dta	gi|505805091|ref|WP_015703031.1|	polynucleotide phosphorylase/polyadenylase [Salmonella bongori]	AAVAGLAMGLVK
L04807_Sal106expT1	1E6	F404195	2029	551.268	2	1100.52	1100.52	0.382546	45.69	43	53	K	DDAAGQAIANR	F		0	835.549	L04807_Sal106expT1.1412.1412.2.dta	gi|446001926|ref|WP_000079781.1|	flagellin [Salmonella bongori]	DDAAGQALANR
L04807_Sal106expT1	1E6	F404195	2030	551.756	2	1101.5	1101.5	-0.603723	16.87	288	296	R	YVEDNYATK	E		0	855.159	L04807_Sal106expT1.1454.1454.2.dta	gi|446017836|ref|WP_000095691.1|	acetate kinase [Salmonella bongori]	YVEDNYATK
L04807_Sal106expT1	1E6	F404195	2031	551.791	2	1101.57	1101.57	1.36079	15.92	241	250	R	AVQEQVATEK	A		0	679.736	L04807_Sal106expT1.1092.1092.2.dta	gi|446545765|ref|WP_000623111.1|	phosphoenolpyruvate-protein phosphotransferase [Salmonella bongori]	AVQEQVATEK
L04807_Sal106expT1	1E6	F404195	2038	552.304	2	1102.59	1102.6	-1.80483	18.86	88	96	R	WNAIMTVLR	A		0	2255.5	L04807_Sal106expT1.4641.4641.2.dta	gi|445926001|ref|WP_000003856.1|	pyruvate dehydrogenase [Salmonella bongori]	WNALMTVLR
L04807_Sal106expT1	1E6	F404195	2039	552.305	2	1102.6	1102.6	-0.480684	15.42	88	96	R	WNAIMTVLR	A		0	2275.17	L04807_Sal106expT1.4686.4686.2.dta	gi|445926001|ref|WP_000003856.1|	pyruvate dehydrogenase [Salmonella bongori]	WNALMTVLR
L04807_Sal106expT1	1E6	F404195	2040	552.305	2	1102.6	1102.6	0.0634866	14.79	88	96	R	WNAIMTVLR	A		0	2245.42	L04807_Sal106expT1.4618.4618.2.dta	gi|445926001|ref|WP_000003856.1|	pyruvate dehydrogenase [Salmonella bongori]	WNALMTVLR
L04807_Sal106expT1	1E6	F404195	2049	552.817	2	1103.62	1103.62	-2.75638	47.83	94	103	K	ILADIAVFDK	V		0	2165.16	L04807_Sal106expT1.4439.4439.2.dta	gi|446046995|ref|WP_000124850.1|	MULTISPECIES: 50S ribosomal protein L20 [Proteobacteria]	LLADLAVFDK
L04807_Sal106expT1	1E6	F404195	2050	552.818	2	1103.62	1103.62	-0.545476	40.85	94	103	K	ILADIAVFDK	V		0	2174.64	L04807_Sal106expT1.4461.4461.2.dta	gi|446046995|ref|WP_000124850.1|	MULTISPECIES: 50S ribosomal protein L20 [Proteobacteria]	LLADLAVFDK
L04807_Sal106expT1	1E6	F404195	2051	552.819	2	1103.62	1103.62	-0.00181221	25.01	94	103	K	ILADIAVFDK	V		0	2185.67	L04807_Sal106expT1.4486.4486.2.dta	gi|446046995|ref|WP_000124850.1|	MULTISPECIES: 50S ribosomal protein L20 [Proteobacteria]	LLADLAVFDK
L04807_Sal106expT1	1E6	F404195	2052	552.819	2	1103.62	1103.62	0.451241	24.14	94	103	K	ILADIAVFDK	V		0	2200.48	L04807_Sal106expT1.4519.4519.2.dta	gi|446046995|ref|WP_000124850.1|	MULTISPECIES: 50S ribosomal protein L20 [Proteobacteria]	LLADLAVFDK
L04807_Sal106expT1	1E6	F404195	2054	552.824	2	1103.63	1103.63	-0.569029	15.11	353	362	R	SVITVGPYLR	L		0	1873.54	L04807_Sal106expT1.3781.3781.2.dta	gi|446576623|ref|WP_000653969.1|	DNA-directed RNA polymerase subunit beta' [Salmonella bongori]	SVLTVGPYLR
L04807_Sal106expT1	1E6	F404195	2061	553.795	2	1105.58	1105.58	-0.559889	35.17	273	283	R	AYNTVVPASGK	V		0	1021.07	L04807_Sal106expT1.1821.1821.2.dta	gi|446977276|ref|WP_001054532.1|	MULTISPECIES: transcription termination factor Rho [Salmonella]	AYNTVVPASGK
L04807_Sal106expT1	1E6	F404195	2076	554.803	2	1107.59	1107.59	-0.496573	41.29	76	85	R	VGYLVVSTDR	G		0	1548.95	L04807_Sal106expT1.3041.3041.2.dta	gi|446819250|ref|WP_000896506.1|	MULTISPECIES: ATP synthase subunit gamma [Salmonella]	VGYLVVSTDR
L04807_Sal106expT1	1E6	F404195	2077	554.841	2	1107.67	1107.67	1.72615	26.4	322	331	K	VLDLIAHISK	-		0	1821.96	L04807_Sal106expT1.3664.3664.2.dta	gi|446075653|ref|WP_000153508.1|	glyceraldehyde-3-phosphate dehydrogenase [Salmonella bongori]	VLDLLAHLSK
L04807_Sal106expT1	1E6	F404195	2078	554.841	2	1107.67	1107.67	1.72615	21.18	322	331	K	VLDLIAHISK	-		0	1809.89	L04807_Sal106expT1.3637.3637.2.dta	gi|446075653|ref|WP_000153508.1|	glyceraldehyde-3-phosphate dehydrogenase [Salmonella bongori]	VLDLLAHLSK
L04807_Sal106expT1	1E6	F404195	2084	555.284	2	1108.55	1108.55	0.726172	21.48	12	21	K	AGVHFGHQTR	Y		0	767.853	L04807_Sal106expT1.1275.1275.2.dta	gi|446169024|ref|WP_000246879.1|	30S ribosomal protein S2 [Salmonella bongori]	AGVHFGHQTR
L04807_Sal106expT1	1E6	F404195	210	358.719	2	715.423	715.423	-0.346648	15.48	77	84	R	GATGLGLK	E		0	1048.85	L04807_Sal106expT1.1884.1884.2.dta	gi|445951026|ref|WP_000028881.1|	MULTISPECIES: 50S ribosomal protein L7/L12 [Salmonella]	GATGLGLK
L04807_Sal106expT1	1E6	F404195	2109	557.311	2	1112.61	1112.61	-0.291208	45.47	88	98	K	DLVESAPAALK	E		0	1598.7	L04807_Sal106expT1.3154.3154.2.dta	gi|445951026|ref|WP_000028881.1|	MULTISPECIES: 50S ribosomal protein L7/L12 [Salmonella]	DLVESAPAALK
L04807_Sal106expT1	1E6	F404195	2112	558.289	2	1114.56	1114.56	0.928616	38.5	349	359	R	LEGNNAELGAK	K		0	856.98	L04807_Sal106expT1.1458.1458.2.dta	gi|446971361|ref|WP_001048617.1|	malate--CoA ligase subunit beta [Salmonella bongori]	LEGNNAELGAK
L04807_Sal106expT1	1E6	F404195	2113	558.306	2	1114.6	1114.6	-0.666608	62.74	14	23	R	VAVDQEVTVR	G		0	1172.84	L04807_Sal106expT1.2162.2162.2.dta	gi|446040020|ref|WP_000117875.1|	asparaginyl- tRNA synthetase [Salmonella bongori]	VAVDQEVTVR
L04807_Sal106expT1	1E6	F404195	2114	558.785	2	1115.56	1115.56	-0.883863	27.92	267	277	R	SVDGIQVGEGR	C		0	1204.21	L04807_Sal106expT1.2234.2234.2.dta	gi|446130670|ref|WP_000208525.1|	branched chain amino acid aminotransferase [Salmonella bongori]	SVDGLQVGEGR
L04807_Sal106expT1	1E6	F404195	2115	558.786	2	1115.56	1115.56	-0.439242	32.15	746	754	K	EQQQDVITR	T		0	815.77	L04807_Sal106expT1.1369.1369.2.dta	gi|447215570|ref|WP_001292826.1|	keto-acid formate acetyltransferase [Salmonella bongori]	EQQQDVLTR
L04807_Sal106expT1	1E6	F404195	2116	558.799	2	1115.58	1115.58	0.446404	26.07	3	13	R	LNTLSPAEGSK	K		0	992.944	L04807_Sal106expT1.1759.1759.2.dta	gi|447161661|ref|WP_001238917.1|	MULTISPECIES: 50S ribosomal protein L15 [Gammaproteobacteria]	LNTLSPAEGSK
L04807_Sal106expT1	1E6	F404195	2118	558.816	2	1115.62	1115.62	-0.657931	32.38	63	72	K	GIETVLSELR	A		0	2311.54	L04807_Sal106expT1.4770.4770.2.dta	gi|489114219|ref|WP_003024071.1|	MULTISPECIES: 50S ribosomal protein L28 [Enterobacteriaceae]	GLETVLSELR
L04807_Sal106expT1	1E6	F404195	2119	558.817	2	1115.62	1115.62	0.112942	66.6	63	72	K	GIETVLSELR	A		0	2286.43	L04807_Sal106expT1.4713.4713.2.dta	gi|489114219|ref|WP_003024071.1|	MULTISPECIES: 50S ribosomal protein L28 [Enterobacteriaceae]	GLETVLSELR
L04807_Sal106expT1	1E6	F404195	2120	558.817	2	1115.62	1115.62	0.328069	43.81	63	72	K	GIETVLSELR	A		0	2300.52	L04807_Sal106expT1.4745.4745.2.dta	gi|489114219|ref|WP_003024071.1|	MULTISPECIES: 50S ribosomal protein L28 [Enterobacteriaceae]	GLETVLSELR
L04807_Sal106expT1	1E6	F404195	2121	558.817	2	1115.62	1115.62	0.65076	55.2	63	72	K	GIETVLSELR	A		0	2276.45	L04807_Sal106expT1.4689.4689.2.dta	gi|489114219|ref|WP_003024071.1|	MULTISPECIES: 50S ribosomal protein L28 [Enterobacteriaceae]	GLETVLSELR
L04807_Sal106expT1	1E6	F404195	214	359.208	2	716.401	716.4	0.410385	35.64	431	437	K	MGLALGR	L		0	1438.32	L04807_Sal106expT1.2789.2789.2.dta	gi|446046852|ref|WP_000124707.1|	elongation factor G [Salmonella bongori]	MGLALGR
L04807_Sal106expT1	1E6	F404195	2148	560.752	2	1119.49	1119.49	-0.820016	34.58	341	349	K	NMSTYVDYK	I		0	1295.65	L04807_Sal106expT1.2446.2446.2.dta	gi|446788260|ref|WP_000865516.1|	porin [Salmonella bongori]	NMSTYVDYK
L04807_Sal106expT1	1E6	F404195	2149	560.753	2	1119.49	1119.49	0.484149	33.08	341	349	K	NMSTYVDYK	I		0	1307.33	L04807_Sal106expT1.2475.2475.2.dta	gi|446788260|ref|WP_000865516.1|	porin [Salmonella bongori]	NMSTYVDYK
L04807_Sal106expT1	1E6	F404195	215	359.208	2	716.401	716.4	0.745393	43.2	431	437	K	MGLALGR	L		0	1424.52	L04807_Sal106expT1.2756.2756.2.dta	gi|446046852|ref|WP_000124707.1|	elongation factor G [Salmonella bongori]	MGLALGR
L04807_Sal106expT1	1E6	F404195	2150	560.765	2	1119.52	1119.52	-0.03305	23.62	150	160	R	GNGSTEDLTAR	V		0	785.619	L04807_Sal106expT1.1309.1309.2.dta	gi|446977276|ref|WP_001054532.1|	MULTISPECIES: transcription termination factor Rho [Salmonella]	GNGSTEDLTAR
L04807_Sal106expT1	1E6	F404195	2155	561.297	2	1120.58	1120.58	-0.182941	16.01	833	842	K	SMLIKEGAEK	I	Oxidation (M) [2]	1	1364.64	L04807_Sal106expT1.2615.2615.2.dta	gi|446061844|ref|WP_000139699.1|	ATP-dependent helicase [Salmonella bongori]	SMLLKEGAEK
L04807_Sal106expT1	1E6	F404195	216	359.211	2	716.407	716.407	-0.274983	18.55	238	244	K	VTAVEAK	E		0	556.58	L04807_Sal106expT1.843.843.2.dta	gi|526245311|ref|WP_020842665.1|	glutathione reductase [Salmonella bongori]	VTAVEAK
L04807_Sal106expT1	1E6	F404195	2161	561.779	2	1121.54	1121.54	0.226474	15.38	74	83	K	IFVDEGPSMK	R		0	1481.6	L04807_Sal106expT1.2888.2888.2.dta	gi|446369674|ref|WP_000447529.1|	MULTISPECIES: 50S ribosomal protein L22 [Proteobacteria]	LFVDEGPSMK
L04807_Sal106expT1	1E6	F404195	2173	563.259	2	1124.5	1124.5	-0.0115607	45.91	269	279	K	SQNGAAMSFGR	V		0	1145.09	L04807_Sal106expT1.2099.2099.2.dta	gi|447215570|ref|WP_001292826.1|	keto-acid formate acetyltransferase [Salmonella bongori]	SQNGAAMSFGR
L04807_Sal106expT1	1E6	F404195	2177	563.298	2	1124.58	1124.58	-1.34005	21.67	93	105	K	EAPAAAPASAAAK	D		0	698.781	L04807_Sal106expT1.1131.1131.2.dta	gi|446886320|ref|WP_000963576.1|	dihydrolipoamide acetyltransferase [Salmonella bongori]	EAPAAAPASAAAK
L04807_Sal106expT1	1E6	F404195	2195	565.314	2	1128.61	1128.61	-0.436819	41.06	104	113	R	AQLQEIAQTK	A		0	1104.46	L04807_Sal106expT1.2008.2008.2.dta	gi|447008670|ref|WP_001085926.1|	MULTISPECIES: 50S ribosomal protein L11 [Proteobacteria]	AQLQELAQTK	Salmonella
L04807_Sal106expT1	1E6	F404195	2196	565.314	2	1128.61	1128.61	0.0062023	41.75	104	113	R	AQLQEIAQTK	A		0	1114.74	L04807_Sal106expT1.2031.2031.2.dta	gi|447008670|ref|WP_001085926.1|	MULTISPECIES: 50S ribosomal protein L11 [Proteobacteria]	AQLQELAQTK
L04807_Sal106expT1	1E6	F404195	220	359.69	2	717.366	717.366	0.419591	51.58	53	59	R	SDVQAAK	D		0	326.37	L04807_Sal106expT1.442.442.2.dta	gi|447005051|ref|WP_001082307.1|	MULTISPECIES: hypothetical protein [Proteobacteria]	SDVQAAK
L04807_Sal106expT1	1E6	F404195	2201	565.794	2	1129.57	1129.57	-0.248767	53.46	196	206	K	VDGTQAVADVR	A		0	1065.14	L04807_Sal106expT1.1921.1921.2.dta	gi|447142974|ref|WP_001220230.1|	adenylate kinase [Salmonella bongori]	VDGTQAVADVR
L04807_Sal106expT1	1E6	F404195	2206	566.285	2	1130.56	1130.56	-1.08265	51.85	39	49	K	EIADGLASAER	A		0	1271.7	L04807_Sal106expT1.2388.2388.2.dta	gi|446974956|ref|WP_001052212.1|	MULTISPECIES: ATP synthase subunit b [Salmonella]	ELADGLASAER
L04807_Sal106expT1	1E6	F404195	2208	566.801	2	1131.59	1131.59	-0.133441	48.7	21	31	K	SQSALGTAIER	L		0	1193.3	L04807_Sal106expT1.2209.2209.2.dta	gi|446001926|ref|WP_000079781.1|	flagellin [Salmonella bongori]	SQSALGTALER
L04807_Sal106expT1	1E6	F404195	2209	567.284	2	1132.55	1132.55	-0.961543	29.61	64	73	R	QDVLGDLMSR	N		0	2061.77	L04807_Sal106expT1.4206.4206.2.dta	gi|447121143|ref|WP_001198399.1|	trigger factor [Salmonella bongori]	QDVLGDLMSR
L04807_Sal106expT1	1E6	F404195	221	359.696	2	717.377	717.377	-0.181216	14.23	60	66	K	GLSQASR	N		0	486.016	L04807_Sal106expT1.703.703.2.dta	gi|446001926|ref|WP_000079781.1|	flagellin [Salmonella bongori]	GLSQASR
L04807_Sal106expT1	1E6	F404195	2218	567.324	2	1132.63	1132.63	-0.272815	45.78	151	161	R	GLDITITTTAK	S		0	1685.53	L04807_Sal106expT1.3352.3352.2.dta	gi|447018946|ref|WP_001096202.1|	MULTISPECIES: 50S ribosomal protein L5 [Proteobacteria]	GLDLTLTTTAK
L04807_Sal106expT1	1E6	F404195	2232	568.312	2	1134.61	1134.61	-0.995936	42.7	26	35	K	FVNILMVDGK	K		0	2177.33	L04807_Sal106expT1.4467.4467.2.dta	gi|447060786|ref|WP_001138042.1|	MULTISPECIES: 30S ribosomal protein S7 [Enterobacteriaceae]	FVNLLMVDGK
L04807_Sal106expT1	1E6	F404195	2234	568.75	2	1135.49	1135.49	-0.314403	15.23	341	349	K	NMSTYVDYK	I	Oxidation (M) [2]	0	1012	L04807_Sal106expT1.1801.1801.2.dta	gi|446788260|ref|WP_000865516.1|	porin [Salmonella bongori]	NMSTYVDYK
L04807_Sal106expT1	1E6	F404195	2235	568.75	2	1135.49	1135.49	0.00264204	43.67	341	349	K	NMSTYVDYK	I	Oxidation (M) [2]	0	1001.65	L04807_Sal106expT1.1778.1778.2.dta	gi|446788260|ref|WP_000865516.1|	porin [Salmonella bongori]	NMSTYVDYK
L04807_Sal106expT1	1E6	F404195	2236	568.756	2	1135.5	1135.5	-1.34742	42.7	32	42	K	SADDSVSAQEK	Q		0	524.768	L04807_Sal106expT1.780.780.2.dta	gi|446055218|ref|WP_000133073.1|	translation initiation factor IF-2 [Salmonella bongori]	SADDSVSAQEK
L04807_Sal106expT1	1E6	F404195	2237	568.818	2	1135.62	1135.62	-2.01651	28.68	492	501	K	EISTTIAFVR	A		0	1859.22	L04807_Sal106expT1.3749.3749.2.dta	gi|445926001|ref|WP_000003856.1|	pyruvate dehydrogenase [Salmonella bongori]	ELSTTLAFVR
L04807_Sal106expT1	1E6	F404195	2245	571.257	2	1140.5	1140.5	0.919773	36	269	279	K	SQNGAAMSFGR	V	Oxidation (M) [7]	0	811.155	L04807_Sal106expT1.1360.1360.2.dta	gi|447215570|ref|WP_001292826.1|	keto-acid formate acetyltransferase [Salmonella bongori]	SQNGAAMSFGR
L04807_Sal106expT1	1E6	F404195	2252	571.83	2	1141.64	1141.65	-0.455483	42.83	52	63	K	KAGNVAADGVIK	T		1	878.334	L04807_Sal106expT1.1504.1504.2.dta	gi|446730849|ref|WP_000808105.1|	elongation factor Ts [Salmonella bongori]	KAGNVAADGVLK
L04807_Sal106expT1	1E6	F404195	2253	571.83	2	1141.65	1141.65	0.297816	31.52	52	63	K	KAGNVAADGVIK	T		1	866.799	L04807_Sal106expT1.1479.1479.2.dta	gi|446730849|ref|WP_000808105.1|	elongation factor Ts [Salmonella bongori]	KAGNVAADGVLK
L04807_Sal106expT1	1E6	F404195	2255	571.848	2	1141.68	1141.68	-0.465979	20.05	727	737	K	VQLLGSGSILR	H		0	1974.01	L04807_Sal106expT1.4009.4009.2.dta	gi|445926001|ref|WP_000003856.1|	pyruvate dehydrogenase [Salmonella bongori]	VQLLGSGSLLR
L04807_Sal106expT1	1E6	F404195	2256	571.848	2	1141.68	1141.68	-0.0455468	25.11	727	737	K	VQLLGSGSILR	H		0	1962.83	L04807_Sal106expT1.3983.3983.2.dta	gi|445926001|ref|WP_000003856.1|	pyruvate dehydrogenase [Salmonella bongori]	VQLLGSGSLLR
L04807_Sal106expT1	1E6	F404195	226	360.177	2	718.339	718.34	-0.885375	30.93	278	284	K	APGFGDR	R		0	848.277	L04807_Sal106expT1.1439.1439.2.dta	gi|446641762|ref|WP_000719108.1|	molecular chaperone GroEL [Salmonella bongori]	APGFGDR
L04807_Sal106expT1	1E6	F404195	2264	572.802	2	1143.59	1143.59	0.829844	46.95	208	218	R	SGALQEQVANK	M		0	851.89	L04807_Sal106expT1.1447.1447.2.dta	gi|446117473|ref|WP_000195328.1|	methionine--tRNA ligase [Salmonella bongori]	SGALQEQVANK
L04807_Sal106expT1	1E6	F404195	227	360.177	2	718.34	718.34	0.72946	22.09	278	284	K	APGFGDR	R		0	858.68	L04807_Sal106expT1.1462.1462.2.dta	gi|446641762|ref|WP_000719108.1|	molecular chaperone GroEL [Salmonella bongori]	APGFGDR
L04807_Sal106expT1	1E6	F404195	2295	574.3	2	1146.59	1146.59	-1.43905	34.77	32	43	K	VIGTATSENGAK	N		0	674.754	L04807_Sal106expT1.1083.1083.2.dta	gi|445929381|ref|WP_000007236.1|	MULTISPECIES: beta-ketoacyl-ACP reductase [Salmonella]	VLGTATSENGAK
L04807_Sal106expT1	1E6	F404195	2306	575.313	2	1148.61	1148.61	-0.462297	19.5	220	230	R	VALTGLTMAEK	F	Oxidation (M) [8]	0	1448.83	L04807_Sal106expT1.2814.2814.2.dta	gi|446112644|ref|WP_000190499.1|	MULTISPECIES: ATP synthase subunit beta [Salmonella]	VALTGLTMAEK
L04807_Sal106expT1	1E6	F404195	2307	575.336	2	1148.66	1148.66	-1.47128	17.08	263	272	R	FFSQPLLLGK	N		0	2211.24	L04807_Sal106expT1.4543.4543.2.dta	gi|446784333|ref|WP_000861589.1|	malate dehydrogenase [Salmonella bongori]	FFSQPLLLGK
L04807_Sal106expT1	1E6	F404195	2308	575.336	2	1148.66	1148.66	-1.26234	30.52	263	272	R	FFSQPLLLGK	N		0	2198.31	L04807_Sal106expT1.4514.4514.2.dta	gi|446784333|ref|WP_000861589.1|	malate dehydrogenase [Salmonella bongori]	FFSQPLLLGK
L04807_Sal106expT1	1E6	F404195	2309	575.337	2	1148.66	1148.66	0.443996	21.76	263	272	R	FFSQPLLLGK	N		0	2182.6	L04807_Sal106expT1.4479.4479.2.dta	gi|446784333|ref|WP_000861589.1|	malate dehydrogenase [Salmonella bongori]	FFSQPLLLGK
L04807_Sal106expT1	1E6	F404195	2323	575.845	2	1149.68	1149.68	-0.55059	29.46	7	18	K	APVVVPAGVDVK	I		0	1589.39	L04807_Sal106expT1.3133.3133.2.dta	gi|446014082|ref|WP_000091937.1|	50S ribosomal protein L6 [Salmonella bongori]	APVVVPAGVDVK
L04807_Sal106expT1	1E6	F404195	2324	575.845	2	1149.68	1149.68	-0.237458	27.01	7	18	K	APVVVPAGVDVK	I		0	1578.86	L04807_Sal106expT1.3109.3109.2.dta	gi|446014082|ref|WP_000091937.1|	50S ribosomal protein L6 [Salmonella bongori]	APVVVPAGVDVK
L04807_Sal106expT1	1E6	F404195	2325	575.845	2	1149.68	1149.68	0.406201	42.91	7	18	K	APVVVPAGVDVK	I		0	1568.06	L04807_Sal106expT1.3084.3084.2.dta	gi|446014082|ref|WP_000091937.1|	50S ribosomal protein L6 [Salmonella bongori]	APVVVPAGVDVK
L04807_Sal106expT1	1E6	F404195	2326	576.288	2	1150.56	1150.56	-0.713564	28.28	44	54	K	NISDYLGANGK	G		0	1500.32	L04807_Sal106expT1.2930.2930.2.dta	gi|445929381|ref|WP_000007236.1|	MULTISPECIES: beta-ketoacyl-ACP reductase [Salmonella]	NLSDYLGANGK
L04807_Sal106expT1	1E6	F404195	2328	576.294	2	1150.57	1150.57	0.116464	47.53	245	257	K	ALGGASGGYTAAR	K		0	960.278	L04807_Sal106expT1.1686.1686.2.dta	gi|447136541|ref|WP_001213797.1|	2-amino-3-ketobutyrate CoA ligase [Salmonella bongori]	ALGGASGGYTAAR	Salmonella
L04807_Sal106expT1	1E6	F404195	2330	576.799	2	1151.58	1151.58	0.328244	17.12	583	592	K	LVSEYNATQK	M		0	901.353	L04807_Sal106expT1.1554.1554.2.dta	gi|445994193|ref|WP_000072048.1|	DNA gyrase subunit B [Salmonella bongori]	LVSEYNATQK
L04807_Sal106expT1	1E6	F404195	2332	577.265	2	1152.52	1152.52	-0.0980464	45.95	294	304	K	QGNEYGATTGR	R		0	633.52	L04807_Sal106expT1.1000.1000.2.dta	gi|446450124|ref|WP_000527979.1|	adenylosuccinate synthetase [Salmonella bongori]	QGNEYGATTGR
L04807_Sal106expT1	1E6	F404195	2333	577.279	2	1152.54	1152.55	-0.852895	50.98	14	23	R	DWYVVDATGK	T		0	1877.46	L04807_Sal106expT1.3790.3790.2.dta	gi|446770300|ref|WP_000847556.1|	MULTISPECIES: 50S ribosomal protein L13 [Enterobacteriaceae]	DWYVVDATGK
L04807_Sal106expT1	1E6	F404195	2334	577.28	2	1152.55	1152.55	0.101514	32.61	14	23	R	DWYVVDATGK	T		0	1889.59	L04807_Sal106expT1.3817.3817.2.dta	gi|446770300|ref|WP_000847556.1|	MULTISPECIES: 50S ribosomal protein L13 [Enterobacteriaceae]	DWYVVDATGK
L04807_Sal106expT1	1E6	F404195	2340	578.322	2	1154.63	1154.63	-0.570746	21.36	339	349	K	GIKDVVTQPQA	-		1	1279.03	L04807_Sal106expT1.2405.2405.2.dta	gi|505804847|ref|WP_015702792.1|	membrane protein [Salmonella bongori]	GLKDVVTQPQA
L04807_Sal106expT1	1E6	F404195	2343	578.322	2	1154.63	1154.63	0.15676	40.17	339	349	K	GIKDVVTQPQA	-		1	1250.53	L04807_Sal106expT1.2340.2340.2.dta	gi|505804847|ref|WP_015702792.1|	membrane protein [Salmonella bongori]	GLKDVVTQPQA
L04807_Sal106expT1	1E6	F404195	2344	578.322	2	1154.63	1154.63	0.26069	40.3	339	349	K	GIKDVVTQPQA	-		1	1262.86	L04807_Sal106expT1.2368.2368.2.dta	gi|505804847|ref|WP_015702792.1|	membrane protein [Salmonella bongori]	GLKDVVTQPQA
L04807_Sal106expT1	1E6	F404195	2346	578.352	2	1154.69	1154.69	-0.876425	16.4	39	49	R	ASLPTIELALK	Q		0	2202.66	L04807_Sal106expT1.4524.4524.2.dta	gi|446033415|ref|WP_000111270.1|	phosphoglycerate kinase [Salmonella bongori]	ASLPTLELALK
L04807_Sal106expT1	1E6	F404195	2347	578.353	2	1154.69	1154.69	0.180135	18.27	39	49	R	ASLPTIELALK	Q		0	2213.05	L04807_Sal106expT1.4547.4547.2.dta	gi|446033415|ref|WP_000111270.1|	phosphoglycerate kinase [Salmonella bongori]	ASLPTLELALK
L04807_Sal106expT1	1E6	F404195	2353	579.763	2	1157.51	1157.51	1.03325	43.98	2	11	M	AENQYYGTGR	R		0	801.013	L04807_Sal106expT1.1340.1340.2.dta	gi|446752562|ref|WP_000829818.1|	MULTISPECIES: 30S ribosomal protein S9 [Proteobacteria]	AENQYYGTGR
L04807_Sal106expT1	1E6	F404195	2355	579.804	2	1157.59	1157.59	0.18573	41.97	133	144	R	AAIEAAGGKIEE	-		1	1146.92	L04807_Sal106expT1.2103.2103.2.dta	gi|447161661|ref|WP_001238917.1|	MULTISPECIES: 50S ribosomal protein L15 [Gammaproteobacteria]	AALEAAGGKLEE
L04807_Sal106expT1	1E6	F404195	2360	580.817	2	1159.62	1159.62	0.239734	59.93	682	693	R	ILSESGTAAGVR	R		0	1051.85	L04807_Sal106expT1.1891.1891.2.dta	gi|445969384|ref|WP_000047239.1|	alanine--tRNA ligase [Salmonella bongori]	LLSESGTAAGVR
L04807_Sal106expT1	1E6	F404195	2366	581.315	2	1160.62	1160.62	-2.17987	29.45	297	307	K	AGIALNDNFVK	L		0	1757.64	L04807_Sal106expT1.3518.3518.2.dta	gi|446075653|ref|WP_000153508.1|	glyceraldehyde-3-phosphate dehydrogenase [Salmonella bongori]	AGLALNDNFVK
L04807_Sal106expT1	1E6	F404195	2367	581.316	2	1160.62	1160.62	-1.02531	28.49	297	307	K	AGIALNDNFVK	L		0	1734.67	L04807_Sal106expT1.3465.3465.2.dta	gi|446075653|ref|WP_000153508.1|	glyceraldehyde-3-phosphate dehydrogenase [Salmonella bongori]	AGLALNDNFVK
L04807_Sal106expT1	1E6	F404195	2368	581.317	2	1160.62	1160.62	-0.0775448	38.78	297	307	K	AGIALNDNFVK	L		0	1744.31	L04807_Sal106expT1.3487.3487.2.dta	gi|446075653|ref|WP_000153508.1|	glyceraldehyde-3-phosphate dehydrogenase [Salmonella bongori]	AGLALNDNFVK
L04807_Sal106expT1	1E6	F404195	2369	581.317	2	1160.62	1160.62	0.870225	14.82	297	307	K	AGIALNDNFVK	L		0	1780.98	L04807_Sal106expT1.3571.3571.2.dta	gi|446075653|ref|WP_000153508.1|	glyceraldehyde-3-phosphate dehydrogenase [Salmonella bongori]	AGLALNDNFVK
L04807_Sal106expT1	1E6	F404195	2370	581.77	2	1161.53	1161.53	0.128279	26.06	234	244	K	EGDNVVGSETR	V		0	766.507	L04807_Sal106expT1.1272.1272.2.dta	gi|446885884|ref|WP_000963140.1|	DNA recombination/repair protein RecA [Salmonella bongori]	EGDNVVGSETR
L04807_Sal106expT1	1E6	F404195	2371	581.78	2	1161.54	1161.54	-0.247085	14.52	240	250	R	MSGGGQVEELR	R		0	1688.01	L04807_Sal106expT1.3358.3358.2.dta	gi|446325251|ref|WP_000403106.1|	dimethyl sulfoxide reductase subunit A [Salmonella bongori]	MSGGGQVEELR
L04807_Sal106expT1	1E6	F404195	2372	581.814	2	1161.61	1161.61	-0.309053	58.81	118	128	K	GGFTVELNGIR	A		0	1919.5	L04807_Sal106expT1.3883.3883.2.dta	gi|446062464|ref|WP_000140319.1|	MULTISPECIES: 30S ribosomal protein S1 [Salmonella]	GGFTVELNGLR
L04807_Sal106expT1	1E6	F404195	2373	581.814	2	1161.61	1161.61	-0.102444	58.53	118	128	K	GGFTVELNGIR	A		0	1932.36	L04807_Sal106expT1.3912.3912.2.dta	gi|446062464|ref|WP_000140319.1|	MULTISPECIES: 30S ribosomal protein S1 [Salmonella]	GGFTVELNGLR
L04807_Sal106expT1	1E6	F404195	2374	581.815	2	1161.62	1161.61	1.89478	18.08	118	128	K	GGFTVELNGIR	A		0	1907.96	L04807_Sal106expT1.3858.3858.2.dta	gi|446062464|ref|WP_000140319.1|	MULTISPECIES: 30S ribosomal protein S1 [Salmonella]	GGFTVELNGLR
L04807_Sal106expT1	1E6	F404195	2380	582.822	2	1163.63	1163.63	-0.532815	43.14	157	167	R	SAGTYVQIVAR	D		0	1485.97	L04807_Sal106expT1.2898.2898.2.dta	gi|446224004|ref|WP_000301859.1|	MULTISPECIES: 50S ribosomal protein L2 [Proteobacteria]	SAGTYVQLVAR
L04807_Sal106expT1	1E6	F404195	2381	582.823	2	1163.63	1163.63	1.15157	34.11	157	167	R	SAGTYVQIVAR	D		0	1499	L04807_Sal106expT1.2927.2927.2.dta	gi|446224004|ref|WP_000301859.1|	MULTISPECIES: 50S ribosomal protein L2 [Proteobacteria]	SAGTYVQLVAR
L04807_Sal106expT1	1E6	F404195	2397	585.302	2	1168.59	1168.59	-1.2545	34.73	94	104	K	HAVTEASPMVK	A		0	844.19	L04807_Sal106expT1.1430.1430.2.dta	gi|447139417|ref|WP_001216673.1|	MULTISPECIES: 30S ribosomal protein S6 [Enterobacteriaceae]	HAVTEASPMVK
L04807_Sal106expT1	1E6	F404195	2398	585.303	2	1168.59	1168.59	0.114668	42.5	94	104	K	HAVTEASPMVK	A		0	853.851	L04807_Sal106expT1.1451.1451.2.dta	gi|447139417|ref|WP_001216673.1|	MULTISPECIES: 30S ribosomal protein S6 [Enterobacteriaceae]	HAVTEASPMVK
L04807_Sal106expT1	1E6	F404195	2399	585.303	2	1168.59	1168.59	0.320044	27.5	94	104	K	HAVTEASPMVK	A		0	864.959	L04807_Sal106expT1.1475.1475.2.dta	gi|447139417|ref|WP_001216673.1|	MULTISPECIES: 30S ribosomal protein S6 [Enterobacteriaceae]	HAVTEASPMVK
L04807_Sal106expT1	1E6	F404195	2400	585.303	2	1168.59	1168.59	0.422731	24.38	94	104	K	HAVTEASPMVK	A		0	876.049	L04807_Sal106expT1.1499.1499.2.dta	gi|447139417|ref|WP_001216673.1|	MULTISPECIES: 30S ribosomal protein S6 [Enterobacteriaceae]	HAVTEASPMVK
L04807_Sal106expT1	1E6	F404195	2401	585.303	2	1168.59	1168.59	1.03886	24.91	94	104	K	HAVTEASPMVK	A		0	891	L04807_Sal106expT1.1531.1531.2.dta	gi|447139417|ref|WP_001216673.1|	MULTISPECIES: 30S ribosomal protein S6 [Enterobacteriaceae]	HAVTEASPMVK
L04807_Sal106expT1	1E6	F404195	2404	585.33	2	1168.65	1168.65	0.886497	19.33	20	30	R	ADLNVPVKEGK	V		1	999.248	L04807_Sal106expT1.1773.1773.2.dta	gi|446033415|ref|WP_000111270.1|	phosphoglycerate kinase [Salmonella bongori]	ADLNVPVKEGK
L04807_Sal106expT1	1E6	F404195	2406	585.336	2	1168.66	1168.66	0.881354	15.64	139	149	K	QVIGQVAADLR	A		0	1613.47	L04807_Sal106expT1.3188.3188.2.dta	gi|446014082|ref|WP_000091937.1|	50S ribosomal protein L6 [Salmonella bongori]	QVLGQVAADLR
L04807_Sal106expT1	1E6	F404195	2408	585.841	2	1169.67	1169.67	1.83386	20.59	102	112	K	VAINEAIELAK	T		0	1801.09	L04807_Sal106expT1.3617.3617.2.dta	gi|446723815|ref|WP_000801128.1|	N utilization substance protein B [Salmonella bongori]	VALNEALELAK
L04807_Sal106expT1	1E6	F404195	2411	586.332	2	1170.65	1170.65	-0.383548	69.31	239	249	K	VGEEVEIVGIK	E		0	1738.14	L04807_Sal106expT1.3473.3473.2.dta	gi|445953893|ref|WP_000031748.1|	MULTISPECIES: elongation factor Tu [Salmonella]	VGEEVELVGLK
L04807_Sal106expT1	1E6	F404195	2412	586.332	2	1170.65	1170.65	-0.0760262	53.73	239	249	K	VGEEVEIVGIK	E		0	1771.37	L04807_Sal106expT1.3549.3549.2.dta	gi|445953893|ref|WP_000031748.1|	MULTISPECIES: elongation factor Tu [Salmonella]	VGEEVELVGLK
L04807_Sal106expT1	1E6	F404195	2413	586.332	2	1170.65	1170.65	0.334003	59.09	239	249	K	VGEEVEIVGIK	E		0	1749.09	L04807_Sal106expT1.3498.3498.2.dta	gi|445953893|ref|WP_000031748.1|	MULTISPECIES: elongation factor Tu [Salmonella]	VGEEVELVGLK
L04807_Sal106expT1	1E6	F404195	2414	586.332	2	1170.65	1170.65	0.658609	78.56	239	249	K	VGEEVEIVGIK	E		0	1759.89	L04807_Sal106expT1.3523.3523.2.dta	gi|445953893|ref|WP_000031748.1|	MULTISPECIES: elongation factor Tu [Salmonella]	VGEEVELVGLK
L04807_Sal106expT1	1E6	F404195	2416	586.8	2	1171.58	1171.58	1.28885	27.64	146	156	K	VLNNGDLGENK	G		0	933.696	L04807_Sal106expT1.1627.1627.2.dta	gi|446674105|ref|WP_000751451.1|	pyruvate kinase [Salmonella bongori]	VLNNGDLGENK
L04807_Sal106expT1	1E6	F404195	2417	586.808	2	1171.6	1171.6	-0.00426766	60.22	465	475	K	AVAAALEQMPR	F	Oxidation (M) [9]	0	1120.86	L04807_Sal106expT1.2045.2045.2.dta	gi|446886320|ref|WP_000963576.1|	dihydrolipoamide acetyltransferase [Salmonella bongori]	AVAAALEQMPR
L04807_Sal106expT1	1E6	F404195	2425	587.297	2	1172.58	1172.58	0.687374	46.66	255	265	R	LAQEASQEAAR	R		0	634.394	L04807_Sal106expT1.1002.1002.2.dta	gi|445968912|ref|WP_000046767.1|	heme ABC transporter ATP-binding protein [Salmonella bongori]	LAQEASQEAAR
L04807_Sal106expT1	1E6	F404195	2428	588.274	2	1174.53	1174.53	-0.175389	81.29	219	229	R	TADQNNTANAR	L		0	294.707	L04807_Sal106expT1.390.390.2.dta	gi|446788260|ref|WP_000865516.1|	porin [Salmonella bongori]	TADQNNTANAR
L04807_Sal106expT1	1E6	F404195	2429	588.299	2	1174.58	1174.58	0.520185	26.18	327	336	K	LIDSQDVETR	G		0	1069.56	L04807_Sal106expT1.1931.1931.2.dta	gi|446133011|ref|WP_000210866.1|	CTP synthetase [Salmonella bongori]	LLDSQDVETR	Salmonella
L04807_Sal106expT1	1E6	F404195	246	363.206	2	724.398	724.398	-0.383767	14.14	24	30	K	VLGGSHR	R		0	436.844	L04807_Sal106expT1.613.613.2.dta	gi|446536608|ref|WP_000613954.1|	MULTISPECIES: 50S ribosomal protein L14 [Gammaproteobacteria]	VLGGSHR
L04807_Sal106expT1	1E6	F404195	247	364.192	2	726.37	726.37	0.249184	15.88	46	52	R	VGFGYGK	A		0	1147.81	L04807_Sal106expT1.2105.2105.2.dta	gi|446862865|ref|WP_000940121.1|	MULTISPECIES: 30S ribosomal protein S5 [Proteobacteria]	VGFGYGK
L04807_Sal106expT1	1E6	F404195	2476	593.3	2	1184.59	1184.59	0.164614	29.21	94	104	K	HAVTEASPMVK	A	Oxidation (M) [9]	0	665.051	L04807_Sal106expT1.1063.1063.2.dta	gi|447139417|ref|WP_001216673.1|	MULTISPECIES: 30S ribosomal protein S6 [Enterobacteriaceae]	HAVTEASPMVK
L04807_Sal106expT1	1E6	F404195	248	364.193	2	726.371	726.37	0.689731	15.73	46	52	R	VGFGYGK	A		0	1157.19	L04807_Sal106expT1.2126.2126.2.dta	gi|446862865|ref|WP_000940121.1|	MULTISPECIES: 30S ribosomal protein S5 [Proteobacteria]	VGFGYGK
L04807_Sal106expT1	1E6	F404195	2481	594.336	2	1186.66	1186.66	0.696074	57.81	707	719	R	AVAVDSGVTAVAK	R		0	1233.44	L04807_Sal106expT1.2301.2301.2.dta	gi|446185245|ref|WP_000263100.1|	DNA-directed RNA polymerase subunit beta [Salmonella bongori]	AVAVDSGVTAVAK
L04807_Sal106expT1	1E6	F404195	2482	594.833	2	1187.65	1187.65	-0.431945	35.58	21	34	K	SAGGIVLTGSAAGK	S		0	1273.47	L04807_Sal106expT1.2392.2392.2.dta	gi|445949972|ref|WP_000027827.1|	MULTISPECIES: molecular chaperone GroES [Gammaproteobacteria]	SAGGLVLTGSAAGK
L04807_Sal106expT1	1E6	F404195	2483	594.833	2	1187.65	1187.65	0.292173	49.72	21	34	K	SAGGIVLTGSAAGK	S		0	1260.22	L04807_Sal106expT1.2362.2362.2.dta	gi|445949972|ref|WP_000027827.1|	MULTISPECIES: molecular chaperone GroES [Gammaproteobacteria]	SAGGLVLTGSAAGK
L04807_Sal106expT1	1E6	F404195	2484	397.204	3	1188.59	1188.59	0.304563	16.85	361	371	K	DAGYTAVISHR	S		0	1178.43	L04807_Sal106expT1.2175.2175.3.dta	gi|445958879|ref|WP_000036734.1|	MULTISPECIES: enolase [Salmonella]	DAGYTAVLSHR
L04807_Sal106expT1	1E6	F404195	2485	595.302	2	1188.59	1188.59	1.1257	35.73	361	371	K	DAGYTAVISHR	S		0	1177.98	L04807_Sal106expT1.2174.2174.2.dta	gi|445958879|ref|WP_000036734.1|	MULTISPECIES: enolase [Salmonella]	DAGYTAVLSHR
L04807_Sal106expT1	1E6	F404195	2486	595.787	2	1189.56	1189.56	1.20465	15.22	101	112	R	NGDTSNGVELGK	S		0	876.907	L04807_Sal106expT1.1501.1501.2.dta	gi|446052438|ref|WP_000130293.1|	MULTISPECIES: ATP-dependent Clp protease ATP-binding subunit ClpX [Salmonella]	NGDTSNGVELGK
L04807_Sal106expT1	1E6	F404195	2488	596.272	2	1190.53	1190.53	0.789566	56.33	174	185	K	NGSVSGENTNGR	S		0	369.188	L04807_Sal106expT1.507.507.2.dta	gi|446788260|ref|WP_000865516.1|	porin [Salmonella bongori]	NGSVSGENTNGR
L04807_Sal106expT1	1E6	F404195	2509	597.336	2	1192.66	1192.66	0.788995	29.18	586	595	R	IQELAQNIHK	L		0	954.317	L04807_Sal106expT1.1673.1673.2.dta	gi|447023398|ref|WP_001100654.1|	lysine decarboxylase CadA [Salmonella bongori]	LQELAQNLHK
L04807_Sal106expT1	1E6	F404195	2518	597.822	2	1193.63	1193.63	0.659334	33.58	147	157	R	LNAIETSYVGK	V		0	1407.83	L04807_Sal106expT1.2717.2717.2.dta	gi|446933400|ref|WP_001010656.1|	L-cystine transporter tcyP [Salmonella bongori]	LNALETSYVGK
L04807_Sal106expT1	1E6	F404195	2519	597.823	2	1193.63	1193.63	1.17876	59.69	147	157	R	LNAIETSYVGK	V		0	1395.52	L04807_Sal106expT1.2688.2688.2.dta	gi|446933400|ref|WP_001010656.1|	L-cystine transporter tcyP [Salmonella bongori]	LNALETSYVGK	Salmonella
L04807_Sal106expT1	1E6	F404195	2526	598.292	2	1194.57	1194.57	-0.296341	40.87	86	95	K	QATFEEMIAR	R		0	1798.08	L04807_Sal106expT1.3610.3610.2.dta	gi|446770300|ref|WP_000847556.1|	MULTISPECIES: 50S ribosomal protein L13 [Enterobacteriaceae]	QATFEEMLAR	Salmonella
L04807_Sal106expT1	1E6	F404195	2527	598.292	2	1194.57	1194.57	-0.195886	29.22	86	95	K	QATFEEMIAR	R		0	1775.39	L04807_Sal106expT1.3558.3558.2.dta	gi|446770300|ref|WP_000847556.1|	MULTISPECIES: 50S ribosomal protein L13 [Enterobacteriaceae]	QATFEEMLAR
L04807_Sal106expT1	1E6	F404195	2528	598.293	2	1194.57	1194.57	0.406841	29.85	86	95	K	QATFEEMIAR	R		0	1809.45	L04807_Sal106expT1.3636.3636.2.dta	gi|446770300|ref|WP_000847556.1|	MULTISPECIES: 50S ribosomal protein L13 [Enterobacteriaceae]	QATFEEMLAR
L04807_Sal106expT1	1E6	F404195	2529	598.293	2	1194.57	1194.57	0.507295	61.77	86	95	K	QATFEEMIAR	R		0	1785.56	L04807_Sal106expT1.3581.3581.2.dta	gi|446770300|ref|WP_000847556.1|	MULTISPECIES: 50S ribosomal protein L13 [Enterobacteriaceae]	QATFEEMLAR
L04807_Sal106expT1	1E6	F404195	2532	598.801	2	1195.59	1195.59	-0.593014	31	16	27	K	GFGFITPADGSK	D		0	1869.43	L04807_Sal106expT1.3772.3772.2.dta	gi|446985422|ref|WP_001062678.1|	MULTISPECIES: cold-shock protein CspC [Proteobacteria]	GFGFLTPADGSK
L04807_Sal106expT1	1E6	F404195	2533	598.801	2	1195.59	1195.59	0.828881	13.38	16	27	K	GFGFITPADGSK	D		0	1883.65	L04807_Sal106expT1.3804.3804.2.dta	gi|446985422|ref|WP_001062678.1|	MULTISPECIES: cold-shock protein CspC [Proteobacteria]	GFGFLTPADGSK
L04807_Sal106expT1	1E6	F404195	2534	598.802	2	1195.59	1195.59	1.8493	17.32	16	27	K	GFGFITPADGSK	D		0	1858.78	L04807_Sal106expT1.3748.3748.2.dta	gi|446985422|ref|WP_001062678.1|	MULTISPECIES: cold-shock protein CspC [Proteobacteria]	GFGFLTPADGSK
L04807_Sal106expT1	1E6	F404195	2537	599.305	2	1196.59	1196.59	2.08509	42.83	101	111	R	LSYDTEASIAK	A		0	1288.79	L04807_Sal106expT1.2428.2428.2.dta	gi|446052325|ref|WP_000130180.1|	transaldolase [Salmonella bongori]	LSYDTEASLAK
L04807_Sal106expT1	1E6	F404195	254	365.708	2	729.401	729.402	-0.844527	22.33	84	90	K	ALKDAVN	-		1	705.451	L04807_Sal106expT1.1145.1145.2.dta	gi|446966288|ref|WP_001043544.1|	MULTISPECIES: DNA-binding protein HU-beta [Salmonella]	ALKDAVN
L04807_Sal106expT1	1E6	F404195	2543	600.34	2	1198.67	1198.67	-1.21301	18.52	22	32	K	AVESGDKKPLR	T		1	519.087	L04807_Sal106expT1.769.769.2.dta	gi|447060859|ref|WP_001138115.1|	MULTISPECIES: 30S ribosomal protein S19 [Enterobacteriaceae]	AVESGDKKPLR
L04807_Sal106expT1	1E6	F404195	2545	601.295	2	1200.58	1200.57	1.31354	22.36	431	441	R	GQNEDQNVGIK	V		0	774.708	L04807_Sal106expT1.1287.1287.2.dta	gi|446641762|ref|WP_000719108.1|	molecular chaperone GroEL [Salmonella bongori]	GQNEDQNVGLK
L04807_Sal106expT1	1E6	F404195	2554	601.796	2	1201.58	1201.58	0.759003	42.6	1	10	-	MEQNPQSQLK	L		0	837.399	L04807_Sal106expT1.1416.1416.2.dta	gi|486156026|ref|WP_001519776.1|	MULTISPECIES: RNA polymerase sigma factor RpoD [Salmonella]	MEQNPQSQLK
L04807_Sal106expT1	1E6	F404195	2558	602.26	2	1202.51	1202.51	-0.153014	47.06	254	263	K	STCTGVEMFR	K	Oxidation (M) [8], Carbamidomethyl (C) [3]	0	1118.25	L04807_Sal106expT1.2039.2039.2.dta	gi|445953893|ref|WP_000031748.1|	MULTISPECIES: elongation factor Tu [Salmonella]	STCTGVEMFR
L04807_Sal106expT1	1E6	F404195	2562	602.318	2	1202.62	1202.62	-0.365867	24.65	945	954	R	ALEIEEMQLK	Q		0	1885.03	L04807_Sal106expT1.3807.3807.2.dta	gi|446185245|ref|WP_000263100.1|	DNA-directed RNA polymerase subunit beta [Salmonella bongori]	ALELEEMQLK
L04807_Sal106expT1	1E6	F404195	2563	602.318	2	1202.62	1202.62	-0.0665213	13.36	945	954	R	ALEIEEMQLK	Q		0	1902.02	L04807_Sal106expT1.3845.3845.2.dta	gi|446185245|ref|WP_000263100.1|	DNA-directed RNA polymerase subunit beta [Salmonella bongori]	ALELEEMQLK
L04807_Sal106expT1	1E6	F404195	257	366.206	2	730.397	730.397	-1.13089	21.06	377	384	R	VGGAAQTK	I		0	291.124	L04807_Sal106expT1.385.385.2.dta	gi|447099495|ref|WP_001176751.1|	MULTISPECIES: ATP synthase subunit alpha [Salmonella]	VGGAAQTK
L04807_Sal106expT1	1E6	F404195	2573	602.794	2	1203.57	1203.57	0.700414	56.95	357	366	R	TNELKADEER	V		1	598.834	L04807_Sal106expT1.929.929.2.dta	gi|447121143|ref|WP_001198399.1|	trigger factor [Salmonella bongori]	TNELKADEER
L04807_Sal106expT1	1E6	F404195	2574	602.812	2	1203.61	1203.61	-0.24925	60.31	53	63	R	QLASVTVEDSR	T		0	1155.81	L04807_Sal106expT1.2123.2123.2.dta	gi|446545074|ref|WP_000622420.1|	ribosome recycling factor [Salmonella bongori]	QLASVTVEDSR
L04807_Sal106expT1	1E6	F404195	2575	603.265	2	1204.51	1204.51	-0.0332084	55.28	103	113	K	FADAGSFDYGR	N		0	1553.92	L04807_Sal106expT1.3052.3052.2.dta	gi|446788260|ref|WP_000865516.1|	porin [Salmonella bongori]	FADAGSFDYGR
L04807_Sal106expT1	1E6	F404195	2576	603.265	2	1204.52	1204.51	0.365292	56.6	103	113	K	FADAGSFDYGR	N		0	1541.96	L04807_Sal106expT1.3025.3025.2.dta	gi|446788260|ref|WP_000865516.1|	porin [Salmonella bongori]	FADAGSFDYGR
L04807_Sal106expT1	1E6	F404195	2577	603.265	2	1204.52	1204.51	0.365292	56.05	103	113	K	FADAGSFDYGR	N		0	1521.35	L04807_Sal106expT1.2978.2978.2.dta	gi|446788260|ref|WP_000865516.1|	porin [Salmonella bongori]	FADAGSFDYGR
L04807_Sal106expT1	1E6	F404195	2578	603.265	2	1204.52	1204.51	0.564543	76.74	103	113	K	FADAGSFDYGR	N		0	1530.83	L04807_Sal106expT1.2999.2999.2.dta	gi|446788260|ref|WP_000865516.1|	porin [Salmonella bongori]	FADAGSFDYGR
L04807_Sal106expT1	1E6	F404195	258	366.207	2	730.399	730.397	1.60734	13.39	282	288	R	DIATGVR	E		0	903.141	L04807_Sal106expT1.1558.1558.2.dta	gi|447201324|ref|WP_001278580.1|	MULTISPECIES: arginine decarboxylase [Salmonella]	DLATGVR
L04807_Sal106expT1	1E6	F404195	2580	603.312	2	1204.61	1204.61	3.44926	17.23	96	105	R	WLGGMLTNWK	T		0	2426.34	L04807_Sal106expT1.5035.5035.2.dta	gi|446169024|ref|WP_000246879.1|	30S ribosomal protein S2 [Salmonella bongori]	WLGGMLTNWK
L04807_Sal106expT1	1E6	F404195	2581	603.804	2	1205.59	1205.59	1.07748	21.04	44	54	K	SESAIPAEQFK	N		0	1333.97	L04807_Sal106expT1.2541.2541.2.dta	gi|446062464|ref|WP_000140319.1|	MULTISPECIES: 30S ribosomal protein S1 [Salmonella]	SESALPAEQFK
L04807_Sal106expT1	1E6	F404195	2583	603.81	2	1205.6	1205.6	0.533343	53.28	256	267	R	FGVEDGSVAGLR	A		0	1683.74	L04807_Sal106expT1.3348.3348.2.dta	gi|447121143|ref|WP_001198399.1|	trigger factor [Salmonella bongori]	FGVEDGSVAGLR
L04807_Sal106expT1	1E6	F404195	2588	604.82	2	1207.63	1207.62	1.34976	22.61	36	46	R	VGFFNPIASEK	E		0	2009.22	L04807_Sal106expT1.4089.4089.2.dta	gi|446178597|ref|WP_000256452.1|	30S ribosomal protein S16 [Salmonella bongori]	VGFFNPLASEK
L04807_Sal106expT1	1E6	F404195	2589	604.822	2	1207.63	1207.63	-0.672391	14.99	177	188	K	SATPAQAQAVHK	F		0	544.611	L04807_Sal106expT1.819.819.2.dta	gi|447139078|ref|WP_001216334.1|	triosephosphate isomerase [Salmonella bongori]	SATPAQAQAVHK
L04807_Sal106expT1	1E6	F404195	2592	604.842	2	1207.67	1207.67	2.10737	16.07	124	135	R	QGPQIVVGTPGR	L		0	1331.2	L04807_Sal106expT1.2534.2534.2.dta	gi|446729928|ref|WP_000807241.1|	DEAD/DEAH box family ATP-dependent RNA helicase [Salmonella bongori]	QGPQLVVGTPGR
L04807_Sal106expT1	1E6	F404195	2599	605.31	2	1208.6	1208.6	0.710738	47.99	142	153	R	IGGTTNPYGTTK	L		0	920.325	L04807_Sal106expT1.1597.1597.2.dta	gi|446919297|ref|WP_000996553.1|	UDP-glucose 4-epimerase [Salmonella bongori]	LGGTTNPYGTTK
L04807_Sal106expT1	1E6	F404195	2600	606.29	2	1210.57	1210.57	-0.02726	53.96	86	95	K	QATFEEMIAR	R	Oxidation (M) [7]	0	1336.64	L04807_Sal106expT1.2547.2547.2.dta	gi|446770300|ref|WP_000847556.1|	MULTISPECIES: 50S ribosomal protein L13 [Enterobacteriaceae]	QATFEEMLAR
L04807_Sal106expT1	1E6	F404195	2601	606.34	2	1210.67	1210.67	-0.618667	53.2	108	119	R	VLTQGEGAIPAR	T		0	1179.31	L04807_Sal106expT1.2177.2177.2.dta	gi|446157308|ref|WP_000235163.1|	peptidyl-prolyl cis-trans isomerase [Salmonella bongori]	VLTQGEGALPAR
L04807_Sal106expT1	1E6	F404195	2614	607.331	2	1212.65	1212.65	0.558283	45.95	100	110	R	TSHITVVVSDR	-		0	1048.41	L04807_Sal106expT1.1883.1883.2.dta	gi|446369674|ref|WP_000447529.1|	MULTISPECIES: 50S ribosomal protein L22 [Proteobacteria]	TSHLTVVVSDR
L04807_Sal106expT1	1E6	F404195	2615	607.813	2	1213.61	1213.61	-0.774547	39.95	321	331	R	AALIDCLAPDR	R	Carbamidomethyl (C) [6]	0	1796.77	L04807_Sal106expT1.3607.3607.2.dta	gi|505804847|ref|WP_015702792.1|	membrane protein [Salmonella bongori]	AALLDCLAPDR
L04807_Sal106expT1	1E6	F404195	2616	607.814	2	1213.61	1213.61	0.0329594	51.7	321	331	R	AALIDCLAPDR	R	Carbamidomethyl (C) [6]	0	1806.84	L04807_Sal106expT1.3630.3630.2.dta	gi|505804847|ref|WP_015702792.1|	membrane protein [Salmonella bongori]	AALLDCLAPDR
L04807_Sal106expT1	1E6	F404195	2617	607.814	2	1213.61	1213.61	0.428473	40.19	321	331	R	AALIDCLAPDR	R	Carbamidomethyl (C) [6]	0	1817.47	L04807_Sal106expT1.3654.3654.2.dta	gi|505804847|ref|WP_015702792.1|	membrane protein [Salmonella bongori]	AALLDCLAPDR
L04807_Sal106expT1	1E6	F404195	2618	607.814	2	1213.61	1213.61	1.03822	20.98	321	331	R	AALIDCLAPDR	R	Carbamidomethyl (C) [6]	0	1828.55	L04807_Sal106expT1.3679.3679.2.dta	gi|505804847|ref|WP_015702792.1|	membrane protein [Salmonella bongori]	AALLDCLAPDR
L04807_Sal106expT1	1E6	F404195	2619	607.819	2	1213.62	1213.62	-0.415285	48.93	305	314	K	FESEVYILSK	D		0	1862.42	L04807_Sal106expT1.3756.3756.2.dta	gi|445953893|ref|WP_000031748.1|	MULTISPECIES: elongation factor Tu [Salmonella]	FESEVYLLSK
L04807_Sal106expT1	1E6	F404195	2620	607.819	2	1213.62	1213.62	-0.316408	51.08	305	314	K	FESEVYILSK	D		0	1841.33	L04807_Sal106expT1.3708.3708.2.dta	gi|445953893|ref|WP_000031748.1|	MULTISPECIES: elongation factor Tu [Salmonella]	FESEVYLLSK
L04807_Sal106expT1	1E6	F404195	2621	607.819	2	1213.62	1213.62	-0.00329592	55.49	305	314	K	FESEVYILSK	D		0	1851.74	L04807_Sal106expT1.3732.3732.2.dta	gi|445953893|ref|WP_000031748.1|	MULTISPECIES: elongation factor Tu [Salmonella]	FESEVYLLSK
L04807_Sal106expT1	1E6	F404195	2622	607.819	2	1213.62	1213.62	-0.00329592	36.48	305	314	K	FESEVYILSK	D		0	1888.21	L04807_Sal106expT1.3814.3814.2.dta	gi|445953893|ref|WP_000031748.1|	MULTISPECIES: elongation factor Tu [Salmonella]	FESEVYLLSK
L04807_Sal106expT1	1E6	F404195	2623	607.819	2	1213.62	1213.62	-0.00329592	54.43	305	314	K	FESEVYILSK	D		0	1874.87	L04807_Sal106expT1.3784.3784.2.dta	gi|445953893|ref|WP_000031748.1|	MULTISPECIES: elongation factor Tu [Salmonella]	FESEVYLLSK
L04807_Sal106expT1	1E6	F404195	2624	607.819	2	1213.62	1213.62	0.293337	27.27	305	314	K	FESEVYILSK	D		0	1898.83	L04807_Sal106expT1.3838.3838.2.dta	gi|445953893|ref|WP_000031748.1|	MULTISPECIES: elongation factor Tu [Salmonella]	FESEVYLLSK
L04807_Sal106expT1	1E6	F404195	2625	607.828	2	1213.64	1213.64	0.571009	27.76	484	495	R	QNGVLISNGQGK	A		0	991.621	L04807_Sal106expT1.1756.1756.2.dta	gi|446494214|ref|WP_000572068.1|	GTP-binding protein [Salmonella bongori]	QNGVLLSNGQGK
L04807_Sal106expT1	1E6	F404195	2626	608.797	2	1215.58	1215.58	1.14678	28.13	87	97	K	AGQTFTFTTDK	S		0	1441.8	L04807_Sal106expT1.2797.2797.2.dta	gi|446674105|ref|WP_000751451.1|	pyruvate kinase [Salmonella bongori]	AGQTFTFTTDK
L04807_Sal106expT1	1E6	F404195	263	367.196	2	732.377	732.377	0.527051	30.57	128	134	R	SIEGTAR	S		0	549.384	L04807_Sal106expT1.828.828.2.dta	gi|447008670|ref|WP_001085926.1|	MULTISPECIES: 50S ribosomal protein L11 [Proteobacteria]	SLEGTAR
L04807_Sal106expT1	1E6	F404195	2635	609.304	2	1216.59	1216.59	0.268783	43.02	251	261	K	ELAESEGVVER	K		0	1094.5	L04807_Sal106expT1.1986.1986.2.dta	gi|446052325|ref|WP_000130180.1|	transaldolase [Salmonella bongori]	ELAESEGVVER
L04807_Sal106expT1	1E6	F404195	2636	609.785	2	1217.56	1217.56	-0.515787	50.34	178	188	K	ALEGDAEWEAK	I		0	1360.99	L04807_Sal106expT1.2606.2606.2.dta	gi|445953893|ref|WP_000031748.1|	MULTISPECIES: elongation factor Tu [Salmonella]	ALEGDAEWEAK
L04807_Sal106expT1	1E6	F404195	2637	609.786	2	1217.56	1217.56	0.781894	68.95	178	188	K	ALEGDAEWEAK	I		0	1335.31	L04807_Sal106expT1.2544.2544.2.dta	gi|445953893|ref|WP_000031748.1|	MULTISPECIES: elongation factor Tu [Salmonella]	ALEGDAEWEAK
L04807_Sal106expT1	1E6	F404195	2638	609.786	2	1217.56	1217.56	1.27468	62.2	178	188	K	ALEGDAEWEAK	I		0	1322.96	L04807_Sal106expT1.2514.2514.2.dta	gi|445953893|ref|WP_000031748.1|	MULTISPECIES: elongation factor Tu [Salmonella]	ALEGDAEWEAK
L04807_Sal106expT1	1E6	F404195	2639	609.786	2	1217.56	1217.56	1.27468	40.93	178	188	K	ALEGDAEWEAK	I		0	1347.95	L04807_Sal106expT1.2574.2574.2.dta	gi|445953893|ref|WP_000031748.1|	MULTISPECIES: elongation factor Tu [Salmonella]	ALEGDAEWEAK
L04807_Sal106expT1	1E6	F404195	2642	610.32	2	1218.63	1218.62	1.24156	29.74	358	367	K	IIYETQSTHK	L		0	775.614	L04807_Sal106expT1.1289.1289.2.dta	gi|447023398|ref|WP_001100654.1|	lysine decarboxylase CadA [Salmonella bongori]	LLYETQSTHK
L04807_Sal106expT1	1E6	F404195	2652	611.837	2	1221.66	1221.66	-0.297955	26.12	281	291	R	AQSVVDYLISK	G		0	2111.95	L04807_Sal106expT1.4320.4320.2.dta	gi|505804847|ref|WP_015702792.1|	membrane protein [Salmonella bongori]	AQSVVDYLLSK
L04807_Sal106expT1	1E6	F404195	2653	611.837	2	1221.66	1221.66	-0.101501	42.75	281	291	R	AQSVVDYLISK	G		0	2066.68	L04807_Sal106expT1.4217.4217.2.dta	gi|505804847|ref|WP_015702792.1|	membrane protein [Salmonella bongori]	AQSVVDYLLSK
L04807_Sal106expT1	1E6	F404195	2654	611.838	2	1221.66	1221.66	-0.00327423	51.13	281	291	R	AQSVVDYLISK	G		0	2077.83	L04807_Sal106expT1.4243.4243.2.dta	gi|505804847|ref|WP_015702792.1|	membrane protein [Salmonella bongori]	AQSVVDYLLSK
L04807_Sal106expT1	1E6	F404195	2655	611.838	2	1221.66	1221.66	0.406005	43.01	281	291	R	AQSVVDYLISK	G		0	2087.88	L04807_Sal106expT1.4266.4266.2.dta	gi|505804847|ref|WP_015702792.1|	membrane protein [Salmonella bongori]	AQSVVDYLLSK
L04807_Sal106expT1	1E6	F404195	2656	611.838	2	1221.66	1221.66	0.89714	34.94	281	291	R	AQSVVDYLISK	G		0	2098.99	L04807_Sal106expT1.4291.4291.2.dta	gi|505804847|ref|WP_015702792.1|	membrane protein [Salmonella bongori]	AQSVVDYLLSK
L04807_Sal106expT1	1E6	F404195	2657	611.867	2	1221.72	1221.72	0.36997	50.26	123	134	R	VVGQLGQVLGPR	G		0	1705.27	L04807_Sal106expT1.3397.3397.2.dta	gi|447019436|ref|WP_001096692.1|	50S ribosomal protein L1 [Salmonella bongori]	VVGQLGQVLGPR
L04807_Sal106expT1	1E6	F404195	2658	611.867	2	1221.72	1221.72	0.468193	49.85	123	134	R	VVGQLGQVLGPR	G		0	1727.75	L04807_Sal106expT1.3449.3449.2.dta	gi|447019436|ref|WP_001096692.1|	50S ribosomal protein L1 [Salmonella bongori]	VVGQLGQVLGPR
L04807_Sal106expT1	1E6	F404195	2659	611.867	2	1221.72	1221.72	0.762859	49.69	123	134	R	VVGQLGQVLGPR	G		0	1739	L04807_Sal106expT1.3475.3475.2.dta	gi|447019436|ref|WP_001096692.1|	50S ribosomal protein L1 [Salmonella bongori]	VVGQLGQVLGPR
L04807_Sal106expT1	1E6	F404195	2660	611.868	2	1221.72	1221.72	1.05753	30.93	123	134	R	VVGQLGQVLGPR	G		0	1750.33	L04807_Sal106expT1.3501.3501.2.dta	gi|447019436|ref|WP_001096692.1|	50S ribosomal protein L1 [Salmonella bongori]	VVGQLGQVLGPR
L04807_Sal106expT1	1E6	F404195	2661	611.868	2	1221.72	1221.72	1.05753	35.31	123	134	R	VVGQLGQVLGPR	G		0	1717.21	L04807_Sal106expT1.3425.3425.2.dta	gi|447019436|ref|WP_001096692.1|	50S ribosomal protein L1 [Salmonella bongori]	VVGQLGQVLGPR
L04807_Sal106expT1	1E6	F404195	2668	614.341	2	1226.67	1226.67	-0.780977	24.4	374	384	K	VLPAVAMLEER	A		0	2276.89	L04807_Sal106expT1.4690.4690.2.dta	gi|446033415|ref|WP_000111270.1|	phosphoglycerate kinase [Salmonella bongori]	VLPAVAMLEER
L04807_Sal106expT1	1E6	F404195	2669	614.342	2	1226.67	1226.67	-0.585325	27.09	374	384	K	VLPAVAMLEER	A		0	2249.43	L04807_Sal106expT1.4627.4627.2.dta	gi|446033415|ref|WP_000111270.1|	phosphoglycerate kinase [Salmonella bongori]	VLPAVAMLEER
L04807_Sal106expT1	1E6	F404195	2670	614.342	2	1226.67	1226.67	0.213587	47.59	374	384	K	VLPAVAMLEER	A		0	2265.12	L04807_Sal106expT1.4663.4663.2.dta	gi|446033415|ref|WP_000111270.1|	phosphoglycerate kinase [Salmonella bongori]	VLPAVAMLEER
L04807_Sal106expT1	1E6	F404195	2671	614.351	2	1226.69	1226.69	0.163856	52.57	12	22	R	DVAEILLEGLR	R		0	2911.25	L04807_Sal106expT1.6151.6151.2.dta	gi|505805132|ref|WP_015703071.1|	glutamine--fructose-6-phosphate aminotransferase [Salmonella bongori]	DVAELLLEGLR
L04807_Sal106expT1	1E6	F404195	2672	614.351	2	1226.69	1226.69	0.359505	50.97	12	22	R	DVAEILLEGLR	R		0	2920.47	L04807_Sal106expT1.6172.6172.2.dta	gi|505805132|ref|WP_015703071.1|	glutamine--fructose-6-phosphate aminotransferase [Salmonella bongori]	DVAELLLEGLR
L04807_Sal106expT1	1E6	F404195	2687	411.877	3	1232.61	1232.61	-0.404021	15.5	326	334	K	GYRPQFYFR	T		0	1614.71	L04807_Sal106expT1.3191.3191.3.dta	gi|445953893|ref|WP_000031748.1|	MULTISPECIES: elongation factor Tu [Salmonella]	GYRPQFYFR
L04807_Sal106expT1	1E6	F404195	2688	411.877	3	1232.61	1232.61	-0.404021	15.78	326	334	K	GYRPQFYFR	T		0	1703.93	L04807_Sal106expT1.3394.3394.3.dta	gi|445953893|ref|WP_000031748.1|	MULTISPECIES: elongation factor Tu [Salmonella]	GYRPQFYFR
L04807_Sal106expT1	1E6	F404195	2692	411.877	3	1232.61	1232.61	0.326137	13.33	326	334	K	GYRPQFYFR	T		0	1718.55	L04807_Sal106expT1.3428.3428.3.dta	gi|445953893|ref|WP_000031748.1|	MULTISPECIES: elongation factor Tu [Salmonella]	GYRPQFYFR
L04807_Sal106expT1	1E6	F404195	2721	618.281	2	1234.55	1234.55	0.00648011	60.78	89	100	K	EGQNLDFVGGAE	-		0	1942.68	L04807_Sal106expT1.3936.3936.2.dta	gi|446540200|ref|WP_000617546.1|	MULTISPECIES: 50S ribosomal protein L23 [Proteobacteria]	EGQNLDFVGGAE
L04807_Sal106expT1	1E6	F404195	2722	618.281	2	1234.55	1234.55	0.800294	54.81	89	100	K	EGQNLDFVGGAE	-		0	1928.84	L04807_Sal106expT1.3904.3904.2.dta	gi|446540200|ref|WP_000617546.1|	MULTISPECIES: 50S ribosomal protein L23 [Proteobacteria]	EGQNLDFVGGAE
L04807_Sal106expT1	1E6	F404195	2723	618.337	2	1234.66	1234.66	-0.871495	15.14	2	12	M	SFELPALPYAK	D		0	2297.35	L04807_Sal106expT1.4738.4738.2.dta	gi|445929434|ref|WP_000007289.1|	superoxide dismutase [Salmonella bongori]	SFELPALPYAK
L04807_Sal106expT1	1E6	F404195	2732	619.294	2	1236.57	1236.57	0.00970424	47.51	118	128	K	LYNDAGISNDR	I		0	1056.76	L04807_Sal106expT1.1902.1902.2.dta	gi|446052325|ref|WP_000130180.1|	transaldolase [Salmonella bongori]	LYNDAGLSNDR
L04807_Sal106expT1	1E6	F404195	2744	620.272	2	1238.53	1238.53	2.43273	47.54	387	398	R	AIASDCADGMTK	L	Carbamidomethyl (C) [6]	0	909.581	L04807_Sal106expT1.1573.1573.2.dta	gi|526245311|ref|WP_020842665.1|	glutathione reductase [Salmonella bongori]	ALASDCADGMTK
L04807_Sal106expT1	1E6	F404195	2745	620.284	2	1238.55	1238.55	0.673367	56.73	476	486	R	FNSSLSEDGQR	L		0	988.932	L04807_Sal106expT1.1750.1750.2.dta	gi|446886320|ref|WP_000963576.1|	dihydrolipoamide acetyltransferase [Salmonella bongori]	FNSSLSEDGQR
L04807_Sal106expT1	1E6	F404195	2746	620.284	2	1238.55	1238.55	0.770254	61.7	476	486	R	FNSSLSEDGQR	L		0	977.707	L04807_Sal106expT1.1725.1725.2.dta	gi|446886320|ref|WP_000963576.1|	dihydrolipoamide acetyltransferase [Salmonella bongori]	FNSSLSEDGQR
L04807_Sal106expT1	1E6	F404195	2747	620.357	2	1238.7	1238.7	0.133204	28.58	2	13	M	SVVPVADVLQGR	V		0	1964.24	L04807_Sal106expT1.3986.3986.2.dta	gi|446040020|ref|WP_000117875.1|	asparaginyl- tRNA synthetase [Salmonella bongori]	SVVPVADVLQGR
L04807_Sal106expT1	1E6	F404195	2751	620.833	2	1239.65	1239.65	0.65341	13	64	73	R	YLSLLPYTDR	H		0	2207.25	L04807_Sal106expT1.4534.4534.2.dta	gi|446057344|ref|WP_000135199.1|	MULTISPECIES: 30S ribosomal protein S18 [Proteobacteria]	YLSLLPYTDR
L04807_Sal106expT1	1E6	F404195	2753	620.833	2	1239.65	1239.65	1.44396	15.85	64	73	R	YLSLLPYTDR	H		0	2196.06	L04807_Sal106expT1.4509.4509.2.dta	gi|446057344|ref|WP_000135199.1|	MULTISPECIES: 30S ribosomal protein S18 [Proteobacteria]	YLSLLPYTDR
L04807_Sal106expT1	1E6	F404195	2754	620.867	2	1239.72	1239.72	0.262156	72.12	32	44	K	AILAAAGIAENVK	I		0	1755.06	L04807_Sal106expT1.3512.3512.2.dta	gi|446012925|ref|WP_000090780.1|	MULTISPECIES: 30S ribosomal protein S13 [Enterobacteriaceae]	ALLAAAGLAENVK
L04807_Sal106expT1	1E6	F404195	2755	620.867	2	1239.72	1239.72	0.358952	35.42	32	44	K	AILAAAGIAENVK	I		0	1799.89	L04807_Sal106expT1.3614.3614.2.dta	gi|446012925|ref|WP_000090780.1|	MULTISPECIES: 30S ribosomal protein S13 [Enterobacteriaceae]	ALLAAAGLAENVK
L04807_Sal106expT1	1E6	F404195	2756	620.867	2	1239.72	1239.72	0.358952	57.89	32	44	K	AILAAAGIAENVK	I		0	1766.81	L04807_Sal106expT1.3539.3539.2.dta	gi|446012925|ref|WP_000090780.1|	MULTISPECIES: 30S ribosomal protein S13 [Enterobacteriaceae]	ALLAAAGLAENVK
L04807_Sal106expT1	1E6	F404195	2757	620.867	2	1239.72	1239.72	1.14945	69.32	32	44	K	AILAAAGIAENVK	I		0	1776.73	L04807_Sal106expT1.3561.3561.2.dta	gi|446012925|ref|WP_000090780.1|	MULTISPECIES: 30S ribosomal protein S13 [Enterobacteriaceae]	ALLAAAGLAENVK
L04807_Sal106expT1	1E6	F404195	2771	622.837	2	1243.66	1243.66	-0.0289468	40.75	517	527	K	EIMQVALNQAK	G		0	1572.01	L04807_Sal106expT1.3093.3093.2.dta	gi|505805091|ref|WP_015703031.1|	polynucleotide phosphorylase/polyadenylase [Salmonella bongori]	ELMQVALNQAK
L04807_Sal106expT1	1E6	F404195	2772	622.853	2	1243.69	1243.69	-0.764658	19.76	71	83	K	IAAANVPAFVSGK	A		0	1738.56	L04807_Sal106expT1.3474.3474.2.dta	gi|446967253|ref|WP_001044509.1|	MULTISPECIES: DNA-binding protein HU-alpha [Gammaproteobacteria]	LAAANVPAFVSGK
L04807_Sal106expT1	1E6	F404195	2773	622.853	2	1243.69	1243.69	-0.475198	28.64	71	83	K	IAAANVPAFVSGK	A		0	1725.16	L04807_Sal106expT1.3443.3443.2.dta	gi|446967253|ref|WP_001044509.1|	MULTISPECIES: DNA-binding protein HU-alpha [Gammaproteobacteria]	LAAANVPAFVSGK
L04807_Sal106expT1	1E6	F404195	2774	622.854	2	1243.69	1243.69	0.602239	46.87	71	83	K	IAAANVPAFVSGK	A		0	1714.8	L04807_Sal106expT1.3419.3419.2.dta	gi|446967253|ref|WP_001044509.1|	MULTISPECIES: DNA-binding protein HU-alpha [Gammaproteobacteria]	LAAANVPAFVSGK
L04807_Sal106expT1	1E6	F404195	2777	416.206	3	1245.59	1245.59	-0.0345217	55.19	53	64	R	SDVQAAKDDAAR	A		1	508.903	L04807_Sal106expT1.747.747.3.dta	gi|447005051|ref|WP_001082307.1|	MULTISPECIES: hypothetical protein [Proteobacteria]	SDVQAAKDDAAR
L04807_Sal106expT1	1E6	F404195	2778	623.805	2	1245.6	1245.59	0.114805	39.54	53	64	R	SDVQAAKDDAAR	A		1	507.511	L04807_Sal106expT1.744.744.2.dta	gi|447005051|ref|WP_001082307.1|	MULTISPECIES: hypothetical protein [Proteobacteria]	SDVQAAKDDAAR
L04807_Sal106expT1	1E6	F404195	2779	416.206	3	1245.6	1245.59	0.326751	32.21	53	64	R	SDVQAAKDDAAR	A		1	520.065	L04807_Sal106expT1.771.771.3.dta	gi|447005051|ref|WP_001082307.1|	MULTISPECIES: hypothetical protein [Proteobacteria]	SDVQAAKDDAAR
L04807_Sal106expT1	1E6	F404195	2780	623.805	2	1245.6	1245.59	0.692842	56.98	53	64	R	SDVQAAKDDAAR	A		1	529.872	L04807_Sal106expT1.791.791.2.dta	gi|447005051|ref|WP_001082307.1|	MULTISPECIES: hypothetical protein [Proteobacteria]	SDVQAAKDDAAR
L04807_Sal106expT1	1E6	F404195	2781	623.805	2	1245.6	1245.59	0.805238	30.69	53	64	R	SDVQAAKDDAAR	A		1	541.205	L04807_Sal106expT1.812.812.2.dta	gi|447005051|ref|WP_001082307.1|	MULTISPECIES: hypothetical protein [Proteobacteria]	SDVQAAKDDAAR
L04807_Sal106expT1	1E6	F404195	2782	623.805	2	1245.6	1245.59	0.997917	63.72	53	64	R	SDVQAAKDDAAR	A		1	517.725	L04807_Sal106expT1.766.766.2.dta	gi|447005051|ref|WP_001082307.1|	MULTISPECIES: hypothetical protein [Proteobacteria]	SDVQAAKDDAAR
L04807_Sal106expT1	1E6	F404195	2784	624.323	2	1246.63	1246.63	1.0773	18.12	58	69	K	STPFAAQVAAER	C		0	1434.07	L04807_Sal106expT1.2779.2779.2.dta	gi|446952502|ref|WP_001029758.1|	MULTISPECIES: 30S ribosomal protein S11 [Enterobacteriaceae]	STPFAAQVAAER
L04807_Sal106expT1	1E6	F404195	2785	624.323	2	1246.63	1246.63	1.36608	51.73	58	69	K	STPFAAQVAAER	C		0	1416.31	L04807_Sal106expT1.2737.2737.2.dta	gi|446952502|ref|WP_001029758.1|	MULTISPECIES: 30S ribosomal protein S11 [Enterobacteriaceae]	STPFAAQVAAER
L04807_Sal106expT1	1E6	F404195	2786	624.372	2	1246.73	1246.73	-0.0344903	26.39	143	153	K	LFGVTTLDIIR	S		0	2586.15	L04807_Sal106expT1.5410.5410.2.dta	gi|446784333|ref|WP_000861589.1|	malate dehydrogenase [Salmonella bongori]	LFGVTTLDLLR
L04807_Sal106expT1	1E6	F404195	2787	624.372	2	1246.73	1246.73	0.158014	36.51	143	153	K	LFGVTTLDIIR	S		0	2573.57	L04807_Sal106expT1.5380.5380.2.dta	gi|446784333|ref|WP_000861589.1|	malate dehydrogenase [Salmonella bongori]	LFGVTTLDLLR
L04807_Sal106expT1	1E6	F404195	2788	625.331	2	1248.65	1248.65	0.349979	48.52	83	94	K	ASFVTLQDVGGR	I		0	1782.78	L04807_Sal106expT1.3575.3575.2.dta	gi|445925480|ref|WP_000003335.1|	lysine--tRNA ligase [Salmonella bongori]	ASFVTLQDVGGR
L04807_Sal106expT1	1E6	F404195	2789	625.331	2	1248.65	1248.65	0.638291	52.98	83	94	K	ASFVTLQDVGGR	I		0	1768.6	L04807_Sal106expT1.3543.3543.2.dta	gi|445925480|ref|WP_000003335.1|	lysine--tRNA ligase [Salmonella bongori]	ASFVTLQDVGGR
L04807_Sal106expT1	1E6	F404195	2791	626.328	2	1250.64	1250.64	0.921928	38.39	302	312	K	DITLGEEFVTK	-		0	2059.06	L04807_Sal106expT1.4200.4200.2.dta	gi|446784333|ref|WP_000861589.1|	malate dehydrogenase [Salmonella bongori]	DLTLGEEFVTK
L04807_Sal106expT1	1E6	F404195	2800	627.313	2	1252.61	1252.61	-0.0989931	22.13	70	80	R	CADAVKEYGIK	N	Carbamidomethyl (C) [1]	1	1026.89	L04807_Sal106expT1.1834.1834.2.dta	gi|446952502|ref|WP_001029758.1|	MULTISPECIES: 30S ribosomal protein S11 [Enterobacteriaceae]	CADAVKEYGLK	Salmonella
L04807_Sal106expT1	1E6	F404195	2802	627.804	2	1253.59	1253.59	0.122847	16.77	16	27	K	GFGFITPEDGSK	D		0	1878.75	L04807_Sal106expT1.3793.3793.2.dta	gi|445956970|ref|WP_000034825.1|	MULTISPECIES: cold-shock protein CspE [Proteobacteria]	GFGFLTPEDGSK
L04807_Sal106expT1	1E6	F404195	2803	627.804	2	1253.59	1253.59	0.71315	15.84	16	27	K	GFGFITPEDGSK	D		0	1893.09	L04807_Sal106expT1.3825.3825.2.dta	gi|445956970|ref|WP_000034825.1|	MULTISPECIES: cold-shock protein CspE [Proteobacteria]	GFGFLTPEDGSK
L04807_Sal106expT1	1E6	F404195	2812	628.812	2	1255.61	1255.61	1.58409	30.04	304	314	R	VNADYVEAFTK	G		0	1751.22	L04807_Sal106expT1.3503.3503.2.dta	gi|447099495|ref|WP_001176751.1|	MULTISPECIES: ATP synthase subunit alpha [Salmonella]	VNADYVEAFTK
L04807_Sal106expT1	1E6	F404195	2814	628.845	2	1255.67	1255.68	-2.12794	15.98	179	189	R	VSTLDLENLPR	N		0	1918.11	L04807_Sal106expT1.3880.3880.2.dta	gi|446040020|ref|WP_000117875.1|	asparaginyl- tRNA synthetase [Salmonella bongori]	VSTLDLENLPR
L04807_Sal106expT1	1E6	F404195	2825	629.829	2	1257.64	1257.64	0.791958	35.05	65	75	R	ANQRLDNQATK	Y		1	462.401	L04807_Sal106expT1.658.658.2.dta	gi|447005051|ref|WP_001082307.1|	MULTISPECIES: hypothetical protein [Proteobacteria]	ANQRLDNQATK
L04807_Sal106expT1	1E6	F404195	2826	629.829	2	1257.64	1257.64	1.26904	42.97	65	75	R	ANQRLDNQATK	Y		1	451.448	L04807_Sal106expT1.638.638.2.dta	gi|447005051|ref|WP_001082307.1|	MULTISPECIES: hypothetical protein [Proteobacteria]	ANQRLDNQATK
L04807_Sal106expT1	1E6	F404195	2828	629.836	2	1257.66	1257.66	0.591576	52.18	206	217	R	IQNAGTEVVEAK	A		0	991.18	L04807_Sal106expT1.1755.1755.2.dta	gi|446784333|ref|WP_000861589.1|	malate dehydrogenase [Salmonella bongori]	LQNAGTEVVEAK
L04807_Sal106expT1	1E6	F404195	2829	630.282	2	1258.55	1258.55	1.76632	30.64	422	431	K	EINSTDDFYR	L		0	1364.2	L04807_Sal106expT1.2614.2614.2.dta	gi|446674105|ref|WP_000751451.1|	pyruvate kinase [Salmonella bongori]	ELNSTDDFYR
L04807_Sal106expT1	1E6	F404195	2830	630.302	2	1258.59	1258.59	-0.0643577	30.41	79	89	R	NAADEDREALR	A		1	714.858	L04807_Sal106expT1.1164.1164.2.dta	gi|446384934|ref|WP_000462789.1|	MULTISPECIES: cell division protein FtsZ [Salmonella]	NAADEDREALR
L04807_Sal106expT1	1E6	F404195	2831	630.364	2	1258.71	1258.71	0.084213	70.22	72	83	K	INALETVTIASK	A		0	1755.5	L04807_Sal106expT1.3513.3513.2.dta	gi|447118809|ref|WP_001196065.1|	MULTISPECIES: 50S ribosomal protein L9 [Salmonella]	LNALETVTLASK
L04807_Sal106expT1	1E6	F404195	2832	630.364	2	1258.71	1258.71	0.274884	58.04	72	83	K	INALETVTIASK	A		0	1766.37	L04807_Sal106expT1.3538.3538.2.dta	gi|447118809|ref|WP_001196065.1|	MULTISPECIES: 50S ribosomal protein L9 [Salmonella]	LNALETVTLASK
L04807_Sal106expT1	1E6	F404195	2833	630.365	2	1258.71	1258.71	0.958121	46.61	72	83	K	INALETVTIASK	A		0	1788.61	L04807_Sal106expT1.3588.3588.2.dta	gi|447118809|ref|WP_001196065.1|	MULTISPECIES: 50S ribosomal protein L9 [Salmonella]	LNALETVTLASK
L04807_Sal106expT1	1E6	F404195	2834	630.365	2	1258.71	1258.71	1.14879	64.97	72	83	K	INALETVTIASK	A		0	1777.17	L04807_Sal106expT1.3562.3562.2.dta	gi|447118809|ref|WP_001196065.1|	MULTISPECIES: 50S ribosomal protein L9 [Salmonella]	LNALETVTLASK
L04807_Sal106expT1	1E6	F404195	2836	630.807	2	1259.6	1259.6	0.308828	41.13	120	131	R	LANELSDAADNK	G		0	1071.38	L04807_Sal106expT1.1935.1935.2.dta	gi|447060786|ref|WP_001138042.1|	MULTISPECIES: 30S ribosomal protein S7 [Enterobacteriaceae]	LANELSDAADNK
L04807_Sal106expT1	1E6	F404195	2837	630.82	2	1259.62	1259.62	0.291357	86.42	112	123	K	SLEEAGAEVEVK	-		0	1282.79	L04807_Sal106expT1.2414.2414.2.dta	gi|445951026|ref|WP_000028881.1|	MULTISPECIES: 50S ribosomal protein L7/L12 [Salmonella]	SLEEAGAEVEVK
L04807_Sal106expT1	1E6	F404195	2838	630.82	2	1259.62	1259.62	0.386623	86.48	112	123	K	SLEEAGAEVEVK	-		0	1295.26	L04807_Sal106expT1.2445.2445.2.dta	gi|445951026|ref|WP_000028881.1|	MULTISPECIES: 50S ribosomal protein L7/L12 [Salmonella]	SLEEAGAEVEVK
L04807_Sal106expT1	1E6	F404195	2839	630.835	2	1259.66	1259.65	0.623187	54.94	517	527	K	EIMQVALNQAK	G	Oxidation (M) [3]	0	1165.63	L04807_Sal106expT1.2146.2146.2.dta	gi|505805091|ref|WP_015703031.1|	polynucleotide phosphorylase/polyadenylase [Salmonella bongori]	ELMQVALNQAK
L04807_Sal106expT1	1E6	F404195	2847	631.309	2	1260.6	1260.6	0.589401	61.58	574	584	R	VDDMAVDLVER	F		0	1842.17	L04807_Sal106expT1.3710.3710.2.dta	gi|447215570|ref|WP_001292826.1|	keto-acid formate acetyltransferase [Salmonella bongori]	VDDMAVDLVER
L04807_Sal106expT1	1E6	F404195	2848	631.309	2	1260.6	1260.6	1.76344	47.88	574	584	R	VDDMAVDLVER	F		0	1865.16	L04807_Sal106expT1.3762.3762.2.dta	gi|447215570|ref|WP_001292826.1|	keto-acid formate acetyltransferase [Salmonella bongori]	VDDMAVDLVER
L04807_Sal106expT1	1E6	F404195	2849	631.35	2	1260.69	1260.68	2.17343	42.49	132	143	K	VGNLAFLDVTGR	I		0	2220.35	L04807_Sal106expT1.4563.4563.2.dta	gi|446164903|ref|WP_000242758.1|	MULTISPECIES: cAMP-activated global transcriptional regulator CRP [Proteobacteria]	VGNLAFLDVTGR
L04807_Sal106expT1	1E6	F404195	2850	631.352	2	1260.69	1260.68	4.69587	20.12	132	143	K	VGNLAFLDVTGR	I		0	2241.83	L04807_Sal106expT1.4610.4610.2.dta	gi|446164903|ref|WP_000242758.1|	MULTISPECIES: cAMP-activated global transcriptional regulator CRP [Proteobacteria]	VGNLAFLDVTGR
L04807_Sal106expT1	1E6	F404195	2857	631.861	2	1261.71	1261.7	2.75421	37.61	6	16	K	DLVVSLAYQVR	T		0	2254.62	L04807_Sal106expT1.4639.4639.2.dta	gi|446784084|ref|WP_000861340.1|	peptidyl-prolyl cis-trans isomerase [Salmonella bongori]	DLVVSLAYQVR
L04807_Sal106expT1	1E6	F404195	2859	632.298	2	1262.58	1262.58	-0.028513	25.18	113	122	K	FQTTDYPTYK	H		0	1302.5	L04807_Sal106expT1.2463.2463.2.dta	gi|446639416|ref|WP_000716762.1|	MULTISPECIES: outer membrane protein X [Salmonella]	FQTTDYPTYK
L04807_Sal106expT1	1E6	F404195	2860	632.314	2	1262.61	1262.61	-0.716767	33.69	396	406	K	FGEVEEVELGR	I		0	1740.75	L04807_Sal106expT1.3479.3479.2.dta	gi|446886320|ref|WP_000963576.1|	dihydrolipoamide acetyltransferase [Salmonella bongori]	FGEVEEVELGR
L04807_Sal106expT1	1E6	F404195	2861	632.314	2	1262.61	1262.61	-0.510845	60.35	396	406	K	FGEVEEVELGR	I		0	1705.65	L04807_Sal106expT1.3398.3398.2.dta	gi|446886320|ref|WP_000963576.1|	dihydrolipoamide acetyltransferase [Salmonella bongori]	FGEVEEVELGR
L04807_Sal106expT1	1E6	F404195	2862	632.315	2	1262.62	1262.61	0.740527	43.57	396	406	K	FGEVEEVELGR	I		0	1719	L04807_Sal106expT1.3429.3429.2.dta	gi|446886320|ref|WP_000963576.1|	dihydrolipoamide acetyltransferase [Salmonella bongori]	FGEVEEVELGR
L04807_Sal106expT1	1E6	F404195	2863	632.331	2	1262.65	1262.65	0.222548	61.81	779	791	R	VADGATVVSTSTR	N		0	979.05	L04807_Sal106expT1.1728.1728.2.dta	gi|446811686|ref|WP_000888942.1|	aconitate hydratase B [Salmonella bongori]	VADGATVVSTSTR
L04807_Sal106expT1	1E6	F404195	2867	632.831	2	1263.65	1263.65	0.394098	78.28	255	266	K	DGSVVVLGFTDR	I		0	2158.09	L04807_Sal106expT1.4423.4423.2.dta	gi|505804847|ref|WP_015702792.1|	membrane protein [Salmonella bongori]	DGSVVVLGFTDR
L04807_Sal106expT1	1E6	F404195	2868	632.831	2	1263.65	1263.65	0.504888	69.75	255	266	K	DGSVVVLGFTDR	I		0	2179.13	L04807_Sal106expT1.4471.4471.2.dta	gi|505804847|ref|WP_015702792.1|	membrane protein [Salmonella bongori]	DGSVVVLGFTDR
L04807_Sal106expT1	1E6	F404195	2869	632.831	2	1263.65	1263.65	0.694815	74.6	255	266	K	DGSVVVLGFTDR	I		0	2168.55	L04807_Sal106expT1.4447.4447.2.dta	gi|505804847|ref|WP_015702792.1|	membrane protein [Salmonella bongori]	DGSVVVLGFTDR
L04807_Sal106expT1	1E6	F404195	2870	632.831	2	1263.65	1263.65	1.75524	72.14	255	266	K	DGSVVVLGFTDR	I		0	2147.84	L04807_Sal106expT1.4400.4400.2.dta	gi|505804847|ref|WP_015702792.1|	membrane protein [Salmonella bongori]	DGSVVVLGFTDR
L04807_Sal106expT1	1E6	F404195	2871	633.318	2	1264.62	1264.62	-1.37986	39.99	182	193	K	ATDFVLAMGQGR	M		0	1908.4	L04807_Sal106expT1.3859.3859.2.dta	gi|447121143|ref|WP_001198399.1|	trigger factor [Salmonella bongori]	ATDFVLAMGQGR
L04807_Sal106expT1	1E6	F404195	2872	633.319	2	1264.62	1264.62	0.454681	51.53	182	193	K	ATDFVLAMGQGR	M		0	1896.68	L04807_Sal106expT1.3833.3833.2.dta	gi|447121143|ref|WP_001198399.1|	trigger factor [Salmonella bongori]	ATDFVLAMGQGR
L04807_Sal106expT1	1E6	F404195	2877	633.328	2	1264.64	1264.64	-0.13917	52.16	64	76	K	YTGNKDAAAAVGK	A		1	648.364	L04807_Sal106expT1.1031.1031.2.dta	gi|446281101|ref|WP_000358956.1|	MULTISPECIES: 50S ribosomal protein L18 [Gammaproteobacteria]	YTGNKDAAAAVGK
L04807_Sal106expT1	1E6	F404195	2878	633.329	2	1264.64	1264.64	1.20508	35.27	64	76	K	YTGNKDAAAAVGK	A		1	662.657	L04807_Sal106expT1.1058.1058.2.dta	gi|446281101|ref|WP_000358956.1|	MULTISPECIES: 50S ribosomal protein L18 [Gammaproteobacteria]	YTGNKDAAAAVGK
L04807_Sal106expT1	1E6	F404195	288	368.206	2	734.398	734.396	1.99075	25.39	64	70	R	FSIPGSK	-		0	1340.82	L04807_Sal106expT1.2557.2557.2.dta	gi|446637938|ref|WP_000715284.1|	MULTISPECIES: 50S ribosomal protein L31 [Enterobacteriaceae]	FSLPGSK
L04807_Sal106expT1	1E6	F404195	289	368.211	2	734.408	734.408	-0.0108931	30.13	67	73	K	ATVAFAR	E		0	1062.54	L04807_Sal106expT1.1915.1915.2.dta	gi|447198437|ref|WP_001275693.1|	MULTISPECIES: protein translocase subunit SecE [Enterobacteriaceae]	ATVAFAR
L04807_Sal106expT1	1E6	F404195	2891	633.911	2	1265.81	1265.81	0.184862	57.21	345	356	R	VVVGLLLGEVIR	T		0	2740.67	L04807_Sal106expT1.5777.5777.2.dta	gi|447121143|ref|WP_001198399.1|	trigger factor [Salmonella bongori]	VVVGLLLGEVLR
L04807_Sal106expT1	1E6	F404195	2892	633.911	2	1265.81	1265.81	0.374465	39.77	345	356	R	VVVGLLLGEVIR	T		0	2718.43	L04807_Sal106expT1.5724.5724.2.dta	gi|447121143|ref|WP_001198399.1|	trigger factor [Salmonella bongori]	VVVGLLLGEVLR
L04807_Sal106expT1	1E6	F404195	2893	633.911	2	1265.81	1265.81	0.76947	49.65	345	356	R	VVVGLLLGEVIR	T		0	2727.73	L04807_Sal106expT1.5746.5746.2.dta	gi|447121143|ref|WP_001198399.1|	trigger factor [Salmonella bongori]	VVVGLLLGEVLR
L04807_Sal106expT1	1E6	F404195	2894	633.912	2	1265.81	1265.81	1.43308	55.94	345	356	R	VVVGLLLGEVIR	T		0	2754.17	L04807_Sal106expT1.5809.5809.2.dta	gi|447121143|ref|WP_001198399.1|	trigger factor [Salmonella bongori]	VVVGLLLGEVLR
L04807_Sal106expT1	1E6	F404195	2895	634.291	2	1266.57	1266.57	1.62566	27.58	455	465	R	SVGEMAENQFR	V		0	1351.67	L04807_Sal106expT1.2583.2583.2.dta	gi|446185245|ref|WP_000263100.1|	DNA-directed RNA polymerase subunit beta [Salmonella bongori]	SVGEMAENQFR
L04807_Sal106expT1	1E6	F404195	2896	634.336	2	1266.66	1266.66	1.00974	29.98	192	206	K	AEAAPAAAPAATGAK	D		0	797.299	L04807_Sal106expT1.1333.1333.2.dta	gi|446886320|ref|WP_000963576.1|	dihydrolipoamide acetyltransferase [Salmonella bongori]	AEAAPAAAPAATGAK
L04807_Sal106expT1	1E6	F404195	2897	634.336	2	1266.66	1266.66	1.10448	53.31	192	206	K	AEAAPAAAPAATGAK	D		0	786.93	L04807_Sal106expT1.1312.1312.2.dta	gi|446886320|ref|WP_000963576.1|	dihydrolipoamide acetyltransferase [Salmonella bongori]	AEAAPAAAPAATGAK	Salmonella
L04807_Sal106expT1	1E6	F404195	2902	635.313	2	1268.61	1268.61	0.693672	13.88	139	150	R	LMATMKEASAGK	L	Oxidation (M) [2], Oxidation (M) [5]	1	473.161	L04807_Sal106expT1.680.680.2.dta	gi|447129947|ref|WP_001207203.1|	MULTISPECIES: 50S ribosomal protein L10 [Enterobacteriaceae]	LMATMKEASAGK	Salmonella
L04807_Sal106expT1	1E6	F404195	2907	637.332	2	1272.65	1272.65	0.594036	16.07	695	706	R	ADKPLVGTGMER	A		0	1008	L04807_Sal106expT1.1792.1792.2.dta	gi|446185245|ref|WP_000263100.1|	DNA-directed RNA polymerase subunit beta [Salmonella bongori]	ADKPLVGTGMER
L04807_Sal106expT1	1E6	F404195	2916	638.849	2	1275.68	1275.68	0.416248	30.5	88	99	R	SDLFNVNAGIVK	N		0	2003.03	L04807_Sal106expT1.4075.4075.2.dta	gi|446784333|ref|WP_000861589.1|	malate dehydrogenase [Salmonella bongori]	SDLFNVNAGLVK
L04807_Sal106expT1	1E6	F404195	2917	639.306	2	1276.6	1276.6	1.13113	42.47	574	584	R	VDDMAVDLVER	F	Oxidation (M) [4]	0	1523.64	L04807_Sal106expT1.2983.2983.2.dta	gi|447215570|ref|WP_001292826.1|	keto-acid formate acetyltransferase [Salmonella bongori]	VDDMAVDLVER
L04807_Sal106expT1	1E6	F404195	2927	639.834	2	1277.65	1277.65	2.13987	26	62	73	R	IVEIYGPESSGK	T		0	1412.57	L04807_Sal106expT1.2728.2728.2.dta	gi|446885884|ref|WP_000963140.1|	DNA recombination/repair protein RecA [Salmonella bongori]	LVELYGPESSGK
L04807_Sal106expT1	1E6	F404195	2929	640.31	2	1278.6	1278.61	-3.4952	14.54	95	105	K	LAEGDYQQVEK	L		0	1024.64	L04807_Sal106expT1.1829.1829.2.dta	gi|582119129|ref|WP_024135150.1|	protoheme IX biogenesis protein [Salmonella bongori]	LAEGDYQQVEK
L04807_Sal106expT1	1E6	F404195	2936	641.284	2	1280.55	1280.55	0.503689	53.53	347	357	R	VEETEDADAFR	V		0	1158.04	L04807_Sal106expT1.2128.2128.2.dta	gi|446494214|ref|WP_000572068.1|	GTP-binding protein [Salmonella bongori]	VEETEDADAFR
L04807_Sal106expT1	1E6	F404195	2937	641.807	2	1281.6	1281.6	0.600812	37.81	73	83	R	DAPDYQYLAAR	L		0	1603.05	L04807_Sal106expT1.3164.3164.2.dta	gi|446999249|ref|WP_001076505.1|	ribonucleotide-diphosphate reductase subunit alpha [Salmonella bongori]	DAPDYQYLAAR
L04807_Sal106expT1	1E6	F404195	2939	641.841	2	1281.67	1281.67	-0.191937	19.7	56	67	R	NQIAELVGADPR	E		0	1706.1	L04807_Sal106expT1.3399.3399.2.dta	gi|446697918|ref|WP_000775264.1|	cysteine desulfurase [Salmonella bongori]	NQLAELVGADPR
L04807_Sal106expT1	1E6	F404195	2950	642.285	2	1282.56	1282.56	-4.22592	13.01	455	465	R	SVGEMAENQFR	V	Oxidation (M) [5]	0	1070.44	L04807_Sal106expT1.1933.1933.2.dta	gi|446185245|ref|WP_000263100.1|	DNA-directed RNA polymerase subunit beta [Salmonella bongori]	SVGEMAENQFR
L04807_Sal106expT1	1E6	F404195	2951	642.286	2	1282.56	1282.56	-3.08757	17.11	455	465	R	SVGEMAENQFR	V	Oxidation (M) [5]	0	1081.17	L04807_Sal106expT1.1956.1956.2.dta	gi|446185245|ref|WP_000263100.1|	DNA-directed RNA polymerase subunit beta [Salmonella bongori]	SVGEMAENQFR
L04807_Sal106expT1	1E6	F404195	2957	642.862	2	1283.71	1283.71	1.09137	45.07	142	154	K	VGTVTPNVAEAVK	N		0	1387.16	L04807_Sal106expT1.2668.2668.2.dta	gi|447019436|ref|WP_001096692.1|	50S ribosomal protein L1 [Salmonella bongori]	VGTVTPNVAEAVK
L04807_Sal106expT1	1E6	F404195	2958	642.862	2	1283.71	1283.71	1.09137	23.26	142	154	K	VGTVTPNVAEAVK	N		0	1399.85	L04807_Sal106expT1.2698.2698.2.dta	gi|447019436|ref|WP_001096692.1|	50S ribosomal protein L1 [Salmonella bongori]	VGTVTPNVAEAVK
L04807_Sal106expT1	1E6	F404195	2959	642.863	2	1283.71	1283.71	2.33776	39.41	142	154	K	VGTVTPNVAEAVK	N		0	1376.02	L04807_Sal106expT1.2642.2642.2.dta	gi|447019436|ref|WP_001096692.1|	50S ribosomal protein L1 [Salmonella bongori]	VGTVTPNVAEAVK
L04807_Sal106expT1	1E6	F404195	296	368.721	2	735.428	735.428	0.368493	15.23	72	78	R	KSVAGFK	I		1	673.911	L04807_Sal106expT1.1081.1081.2.dta	gi|447018946|ref|WP_001096202.1|	MULTISPECIES: 50S ribosomal protein L5 [Proteobacteria]	KSVAGFK
L04807_Sal106expT1	1E6	F404195	2961	643.28	2	1284.55	1284.54	1.19809	25.42	576	585	R	EAPEFYENMR	I		0	1534.34	L04807_Sal106expT1.3008.3008.2.dta	gi|447023398|ref|WP_001100654.1|	lysine decarboxylase CadA [Salmonella bongori]	EAPEFYENMR
L04807_Sal106expT1	1E6	F404195	2962	643.347	2	1284.68	1284.68	0.401657	32.19	185	195	R	VALYGIDYLMK	D		0	2435.55	L04807_Sal106expT1.5056.5056.2.dta	gi|447215570|ref|WP_001292826.1|	keto-acid formate acetyltransferase [Salmonella bongori]	VALYGLDYLMK
L04807_Sal106expT1	1E6	F404195	2967	643.864	2	1285.71	1285.71	0.250445	48.49	228	239	K	IALESVLLGDKE	-		1	2284.71	L04807_Sal106expT1.4709.4709.2.dta	gi|446147012|ref|WP_000224867.1|	purine nucleoside phosphorylase [Salmonella bongori]	LALESVLLGDKE
L04807_Sal106expT1	1E6	F404195	2968	643.865	2	1285.72	1285.71	2.05489	46.16	228	239	K	IALESVLLGDKE	-		1	2274.27	L04807_Sal106expT1.4684.4684.2.dta	gi|446147012|ref|WP_000224867.1|	purine nucleoside phosphorylase [Salmonella bongori]	LALESVLLGDKE
L04807_Sal106expT1	1E6	F404195	2969	643.866	2	1285.72	1285.71	3.00378	34.85	228	239	K	IALESVLLGDKE	-		1	2300.96	L04807_Sal106expT1.4746.4746.2.dta	gi|446147012|ref|WP_000224867.1|	purine nucleoside phosphorylase [Salmonella bongori]	LALESVLLGDKE
L04807_Sal106expT1	1E6	F404195	297	368.721	2	735.428	735.428	0.450078	13.14	72	78	R	KSVAGFK	I		1	659.071	L04807_Sal106expT1.1051.1051.2.dta	gi|447018946|ref|WP_001096202.1|	MULTISPECIES: 50S ribosomal protein L5 [Proteobacteria]	KSVAGFK
L04807_Sal106expT1	1E6	F404195	2976	644.837	2	1287.66	1287.66	1.09734	47.27	875	885	K	FNIDADKVNPR	L		1	1214.73	L04807_Sal106expT1.2258.2258.2.dta	gi|445926001|ref|WP_000003856.1|	pyruvate dehydrogenase [Salmonella bongori]	FNLDADKVNPR
L04807_Sal106expT1	1E6	F404195	2979	645.844	2	1289.67	1289.67	0.0286894	56.97	127	138	K	AYGSTNPINVVR	A		0	1457.51	L04807_Sal106expT1.2834.2834.2.dta	gi|446862865|ref|WP_000940121.1|	MULTISPECIES: 30S ribosomal protein S5 [Proteobacteria]	AYGSTNPLNVVR
L04807_Sal106expT1	1E6	F404195	2980	645.844	2	1289.67	1289.67	0.214783	24.11	127	138	K	AYGSTNPINVVR	A		0	1478.88	L04807_Sal106expT1.2882.2882.2.dta	gi|446862865|ref|WP_000940121.1|	MULTISPECIES: 30S ribosomal protein S5 [Proteobacteria]	AYGSTNPLNVVR
L04807_Sal106expT1	1E6	F404195	2981	645.844	2	1289.67	1289.67	0.400877	62.62	127	138	K	AYGSTNPINVVR	A		0	1445.77	L04807_Sal106expT1.2807.2807.2.dta	gi|446862865|ref|WP_000940121.1|	MULTISPECIES: 30S ribosomal protein S5 [Proteobacteria]	AYGSTNPLNVVR
L04807_Sal106expT1	1E6	F404195	2982	645.844	2	1289.67	1289.67	0.695525	53.81	127	138	K	AYGSTNPINVVR	A		0	1468.19	L04807_Sal106expT1.2858.2858.2.dta	gi|446862865|ref|WP_000940121.1|	MULTISPECIES: 30S ribosomal protein S5 [Proteobacteria]	AYGSTNPLNVVR
L04807_Sal106expT1	1E6	F404195	2983	645.845	2	1289.67	1289.67	1.4399	25.44	127	138	K	AYGSTNPINVVR	A		0	1492.26	L04807_Sal106expT1.2912.2912.2.dta	gi|446862865|ref|WP_000940121.1|	MULTISPECIES: 30S ribosomal protein S5 [Proteobacteria]	AYGSTNPLNVVR
L04807_Sal106expT1	1E6	F404195	2989	646.332	2	1290.65	1290.65	0.172006	29.74	381	392	K	VGAATEVEMKEK	K		1	850.501	L04807_Sal106expT1.1444.1444.2.dta	gi|446641762|ref|WP_000719108.1|	molecular chaperone GroEL [Salmonella bongori]	VGAATEVEMKEK
L04807_Sal106expT1	1E6	F404195	299	370.182	2	738.349	738.348	1.07131	29.15	105	111	R	MGFGATR	A		0	1053.21	L04807_Sal106expT1.1894.1894.2.dta	gi|446057371|ref|WP_000135226.1|	MULTISPECIES: 30S ribosomal protein S4 [Gammaproteobacteria]	MGFGATR
L04807_Sal106expT1	1E6	F404195	2996	648.298	2	1294.58	1294.58	0.66817	48.23	172	183	R	YMANAMGPEGVR	V		0	1313.07	L04807_Sal106expT1.2489.2489.2.dta	gi|446428653|ref|WP_000506508.1|	enoyl-ACP reductase [Salmonella bongori]	YMANAMGPEGVR
L04807_Sal106expT1	1E6	F404195	3006	649.278	2	1296.54	1296.54	0.930167	43.96	105	115	K	FADYGSFDYGR	N		0	1740.3	L04807_Sal106expT1.3478.3478.2.dta	gi|446691696|ref|WP_000769042.1|	phosphoporin protein E [Salmonella bongori]	FADYGSFDYGR
L04807_Sal106expT1	1E6	F404195	3007	649.875	2	1297.74	1297.74	0.725109	41.09	176	187	K	TALAIDAIINQR	D		0	2137.92	L04807_Sal106expT1.4378.4378.2.dta	gi|447099495|ref|WP_001176751.1|	MULTISPECIES: ATP synthase subunit alpha [Salmonella]	TALALDALLNQR
L04807_Sal106expT1	1E6	F404195	3008	649.876	2	1297.74	1297.74	1.09498	52.11	176	187	K	TALAIDAIINQR	D		0	2148.28	L04807_Sal106expT1.4401.4401.2.dta	gi|447099495|ref|WP_001176751.1|	MULTISPECIES: ATP synthase subunit alpha [Salmonella]	TALALDALLNQR
L04807_Sal106expT1	1E6	F404195	3009	650.307	2	1298.6	1298.6	0.337287	29.32	135	147	K	GYAGDTATTSEVK	A		0	863.265	L04807_Sal106expT1.1471.1471.2.dta	gi|446136260|ref|WP_000214115.1|	BON domain-containing protein [Salmonella bongori]	GYAGDTATTSEVK
L04807_Sal106expT1	1E6	F404195	3021	650.788	2	1299.56	1299.56	-0.782571	66.67	28	38	K	EFADNLDSDFK	V		0	1773.16	L04807_Sal106expT1.3553.3553.2.dta	gi|446452090|ref|WP_000529945.1|	MULTISPECIES: 30S ribosomal protein S3 [Proteobacteria]	EFADNLDSDFK
L04807_Sal106expT1	1E6	F404195	3022	650.788	2	1299.56	1299.56	-0.0284711	47.45	28	38	K	EFADNLDSDFK	V		0	1796.32	L04807_Sal106expT1.3606.3606.2.dta	gi|446452090|ref|WP_000529945.1|	MULTISPECIES: 30S ribosomal protein S3 [Proteobacteria]	EFADNLDSDFK
L04807_Sal106expT1	1E6	F404195	3023	650.789	2	1299.56	1299.56	0.617901	43.54	28	38	K	EFADNLDSDFK	V		0	1786	L04807_Sal106expT1.3582.3582.2.dta	gi|446452090|ref|WP_000529945.1|	MULTISPECIES: 30S ribosomal protein S3 [Proteobacteria]	EFADNLDSDFK
L04807_Sal106expT1	1E6	F404195	3041	652.339	2	1302.66	1302.66	-0.604146	13.19	1179	1191	K	GMPIATPVFDGAK	E		0	1927.49	L04807_Sal106expT1.3901.3901.2.dta	gi|446185245|ref|WP_000263100.1|	DNA-directed RNA polymerase subunit beta [Salmonella bongori]	GMPLATPVFDGAK
L04807_Sal106expT1	1E6	F404195	3043	435.266	3	1302.78	1302.78	-0.270192	27.49	26	38	K	TTLTAAITTVLAK	T		0	2376.28	L04807_Sal106expT1.4917.4917.3.dta	gi|445953893|ref|WP_000031748.1|	MULTISPECIES: elongation factor Tu [Salmonella]	TTLTAALTTVLAK
L04807_Sal106expT1	1E6	F404195	3044	652.395	2	1302.78	1302.78	-0.0122815	74.52	26	38	K	TTLTAAITTVLAK	T		0	2460.79	L04807_Sal106expT1.5114.5114.2.dta	gi|445953893|ref|WP_000031748.1|	MULTISPECIES: elongation factor Tu [Salmonella]	TTLTAALTTVLAK
L04807_Sal106expT1	1E6	F404195	3045	652.395	2	1302.78	1302.78	0.371514	73.26	26	38	K	TTLTAAITTVLAK	T		0	2436.9	L04807_Sal106expT1.5059.5059.2.dta	gi|445953893|ref|WP_000031748.1|	MULTISPECIES: elongation factor Tu [Salmonella]	TTLTAALTTVLAK
L04807_Sal106expT1	1E6	F404195	3046	652.396	2	1302.78	1302.78	0.463625	84.81	26	38	K	TTLTAAITTVLAK	T		0	2448.71	L04807_Sal106expT1.5086.5086.2.dta	gi|445953893|ref|WP_000031748.1|	MULTISPECIES: elongation factor Tu [Salmonella]	TTLTAALTTVLAK
L04807_Sal106expT1	1E6	F404195	3047	652.396	2	1302.78	1302.78	0.739958	113.93	26	38	K	TTLTAAITTVLAK	T		0	2405.87	L04807_Sal106expT1.4987.4987.2.dta	gi|445953893|ref|WP_000031748.1|	MULTISPECIES: elongation factor Tu [Salmonella]	TTLTAALTTVLAK
L04807_Sal106expT1	1E6	F404195	3048	652.396	2	1302.78	1302.78	0.832069	103.61	26	38	K	TTLTAAITTVLAK	T		0	2383.95	L04807_Sal106expT1.4935.4935.2.dta	gi|445953893|ref|WP_000031748.1|	MULTISPECIES: elongation factor Tu [Salmonella]	TTLTAALTTVLAK
L04807_Sal106expT1	1E6	F404195	3049	652.396	2	1302.78	1302.78	1.01629	89.02	26	38	K	TTLTAAITTVLAK	T		0	2394.64	L04807_Sal106expT1.4961.4961.2.dta	gi|445953893|ref|WP_000031748.1|	MULTISPECIES: elongation factor Tu [Salmonella]	TTLTAALTTVLAK
L04807_Sal106expT1	1E6	F404195	3050	652.396	2	1302.78	1302.78	1.1084	84.26	26	38	K	TTLTAAITTVLAK	T		0	2373.63	L04807_Sal106expT1.4911.4911.2.dta	gi|445953893|ref|WP_000031748.1|	MULTISPECIES: elongation factor Tu [Salmonella]	TTLTAALTTVLAK
L04807_Sal106expT1	1E6	F404195	3051	652.396	2	1302.78	1302.78	1.21587	94.64	26	38	K	TTLTAAITTVLAK	T		0	2363.39	L04807_Sal106expT1.4887.4887.2.dta	gi|445953893|ref|WP_000031748.1|	MULTISPECIES: elongation factor Tu [Salmonella]	TTLTAALTTVLAK
L04807_Sal106expT1	1E6	F404195	3052	652.786	2	1303.56	1303.56	0.598363	41.65	97	107	K	YSYVDENGETK	T		0	964.814	L04807_Sal106expT1.1696.1696.2.dta	gi|447210127|ref|WP_001287383.1|	MULTISPECIES: DNA-binding protein H-NS [Salmonella]	YSYVDENGETK
L04807_Sal106expT1	1E6	F404195	3053	652.82	2	1303.63	1303.63	0.593729	47.11	503	514	K	ASSGLNEEEIQK	M		0	981.311	L04807_Sal106expT1.1733.1733.2.dta	gi|446438271|ref|WP_000516126.1|	MULTISPECIES: molecular chaperone DnaK [Salmonella]	ASSGLNEEELQK
L04807_Sal106expT1	1E6	F404195	3054	652.821	2	1303.63	1303.63	1.16138	34.88	503	514	K	ASSGLNEEEIQK	M		0	992.065	L04807_Sal106expT1.1757.1757.2.dta	gi|446438271|ref|WP_000516126.1|	MULTISPECIES: molecular chaperone DnaK [Salmonella]	ASSGLNEEELQK
L04807_Sal106expT1	1E6	F404195	3055	652.836	2	1303.66	1303.66	2.01127	20.48	43	54	R	VMQAQGSQLTNK	Y		0	868.575	L04807_Sal106expT1.1483.1483.2.dta	gi|446841916|ref|WP_000919172.1|	serine hydroxymethyltransferase [Salmonella bongori]	VMQAQGSQLTNK
L04807_Sal106expT1	1E6	F404195	306	372.734	2	743.454	743.454	0.0753241	20.1	241	247	K	SVGQLLK	E		0	1261.06	L04807_Sal106expT1.2364.2364.2.dta	gi|446730849|ref|WP_000808105.1|	elongation factor Ts [Salmonella bongori]	SVGQLLK
L04807_Sal106expT1	1E6	F404195	3062	653.338	2	1304.66	1304.66	-0.364846	37.74	117	128	K	NYGVEITDGPLK	G		0	1736.38	L04807_Sal106expT1.3469.3469.2.dta	gi|446000612|ref|WP_000078467.1|	2-Cys peroxiredoxin [Salmonella bongori]	NYGVELTDGPLK
L04807_Sal106expT1	1E6	F404195	3063	653.338	2	1304.66	1304.66	0.462955	33.11	117	128	K	NYGVEITDGPLK	G		0	1747.74	L04807_Sal106expT1.3495.3495.2.dta	gi|446000612|ref|WP_000078467.1|	2-Cys peroxiredoxin [Salmonella bongori]	NYGVELTDGPLK
L04807_Sal106expT1	1E6	F404195	3064	653.339	2	1304.66	1304.66	1.41339	39.07	117	128	K	NYGVEITDGPLK	G		0	1726.4	L04807_Sal106expT1.3446.3446.2.dta	gi|446000612|ref|WP_000078467.1|	2-Cys peroxiredoxin [Salmonella bongori]	NYGVELTDGPLK
L04807_Sal106expT1	1E6	F404195	3065	653.343	2	1304.67	1304.67	-0.844656	30.78	163	175	K	SGVLTGLPDAYGR	G		0	1861.51	L04807_Sal106expT1.3754.3754.2.dta	gi|447215570|ref|WP_001292826.1|	keto-acid formate acetyltransferase [Salmonella bongori]	SGVLTGLPDAYGR
L04807_Sal106expT1	1E6	F404195	3066	653.345	2	1304.67	1304.67	1.57741	42.52	163	175	K	SGVLTGLPDAYGR	G		0	1845.06	L04807_Sal106expT1.3717.3717.2.dta	gi|447215570|ref|WP_001292826.1|	keto-acid formate acetyltransferase [Salmonella bongori]	SGVLTGLPDAYGR
L04807_Sal106expT1	1E6	F404195	3067	653.805	2	1305.6	1305.59	0.293353	49.87	531	542	R	YSDGSANNLTHK	T		0	654.787	L04807_Sal106expT1.1045.1045.2.dta	gi|446999249|ref|WP_001076505.1|	ribonucleotide-diphosphate reductase subunit alpha [Salmonella bongori]	YSDGSANNLTHK
L04807_Sal106expT1	1E6	F404195	3075	654.36	2	1306.7	1306.7	0.825742	52.02	496	507	K	AVAFALFGLQDR	G		0	2540.55	L04807_Sal106expT1.5303.5303.2.dta	gi|446494214|ref|WP_000572068.1|	GTP-binding protein [Salmonella bongori]	AVAFALFGLQDR
L04807_Sal106expT1	1E6	F404195	3076	654.36	2	1306.7	1306.7	0.825742	58.79	496	507	K	AVAFALFGLQDR	G		0	2550.59	L04807_Sal106expT1.5326.5326.2.dta	gi|446494214|ref|WP_000572068.1|	GTP-binding protein [Salmonella bongori]	AVAFALFGLQDR
L04807_Sal106expT1	1E6	F404195	3077	654.36	2	1306.7	1306.7	1.00941	52.03	496	507	K	AVAFALFGLQDR	G		0	2560.89	L04807_Sal106expT1.5350.5350.2.dta	gi|446494214|ref|WP_000572068.1|	GTP-binding protein [Salmonella bongori]	AVAFALFGLQDR
L04807_Sal106expT1	1E6	F404195	3086	654.898	2	1307.78	1307.78	0.338742	67.13	282	293	R	LLDLAAPDIIVR	N		0	2452.18	L04807_Sal106expT1.5094.5094.2.dta	gi|446576623|ref|WP_000653969.1|	DNA-directed RNA polymerase subunit beta' [Salmonella bongori]	LLDLAAPDLLVR
L04807_Sal106expT1	1E6	F404195	3087	654.899	2	1307.78	1307.78	1.0881	49.74	282	293	R	LLDLAAPDIIVR	N		0	2440.66	L04807_Sal106expT1.5068.5068.2.dta	gi|446576623|ref|WP_000653969.1|	DNA-directed RNA polymerase subunit beta' [Salmonella bongori]	LLDLAAPDLLVR
L04807_Sal106expT1	1E6	F404195	3088	654.899	2	1307.78	1307.78	1.92922	30.28	282	293	R	LLDLAAPDIIVR	N		0	2462.48	L04807_Sal106expT1.5118.5118.2.dta	gi|446576623|ref|WP_000653969.1|	DNA-directed RNA polymerase subunit beta' [Salmonella bongori]	LLDLAAPDLLVR
L04807_Sal106expT1	1E6	F404195	3105	656.909	2	1311.8	1311.8	1.22122	30.01	58	69	K	LVTDELVIALVK	E		0	2683.19	L04807_Sal106expT1.5639.5639.2.dta	gi|447142974|ref|WP_001220230.1|	adenylate kinase [Salmonella bongori]	LVTDELVLALVK
L04807_Sal106expT1	1E6	F404195	3109	658.311	2	1314.61	1314.61	0.74471	13.78	254	264	K	STCTGVEMFRK	L	Carbamidomethyl (C) [3]	1	1166.08	L04807_Sal106expT1.2147.2147.2.dta	gi|445953893|ref|WP_000031748.1|	MULTISPECIES: elongation factor Tu [Salmonella]	STCTGVEMFRK
L04807_Sal106expT1	1E6	F404195	311	373.233	2	744.451	744.449	1.55417	23.46	514	520	R	AISLSVR	A		0	1323.64	L04807_Sal106expT1.2516.2516.2.dta	gi|446062464|ref|WP_000140319.1|	MULTISPECIES: 30S ribosomal protein S1 [Salmonella]	ALSLSVR
L04807_Sal106expT1	1E6	F404195	3110	658.311	2	1314.61	1314.61	1.58146	28.19	254	264	K	STCTGVEMFRK	L	Carbamidomethyl (C) [3]	1	1156.24	L04807_Sal106expT1.2124.2124.2.dta	gi|445953893|ref|WP_000031748.1|	MULTISPECIES: elongation factor Tu [Salmonella]	STCTGVEMFRK
L04807_Sal106expT1	1E6	F404195	3111	658.312	2	1314.61	1314.61	1.94659	34.88	254	264	K	STCTGVEMFRK	L	Carbamidomethyl (C) [3]	1	1145.98	L04807_Sal106expT1.2101.2101.2.dta	gi|445953893|ref|WP_000031748.1|	MULTISPECIES: elongation factor Tu [Salmonella]	STCTGVEMFRK
L04807_Sal106expT1	1E6	F404195	3112	658.39	2	1314.77	1314.77	0.187866	49.59	40	51	R	LQAFEGVVIAIR	N		0	2361.15	L04807_Sal106expT1.4882.4882.2.dta	gi|445987401|ref|WP_000065256.1|	50S ribosomal protein L19 [Salmonella bongori]	LQAFEGVVLALR
L04807_Sal106expT1	1E6	F404195	3113	658.39	2	1314.77	1314.77	0.279137	41.91	40	51	R	LQAFEGVVIAIR	N		0	2386.79	L04807_Sal106expT1.4942.4942.2.dta	gi|445987401|ref|WP_000065256.1|	50S ribosomal protein L19 [Salmonella bongori]	LQAFEGVVLALR
L04807_Sal106expT1	1E6	F404195	3114	658.391	2	1314.77	1314.77	0.841975	50.65	40	51	R	LQAFEGVVIAIR	N		0	2350.39	L04807_Sal106expT1.4858.4858.2.dta	gi|445987401|ref|WP_000065256.1|	50S ribosomal protein L19 [Salmonella bongori]	LQAFEGVVLALR
L04807_Sal106expT1	1E6	F404195	3124	658.827	2	1315.64	1315.64	1.67067	46.77	39	51	K	TGSVPEDVSAQAR	Q		0	998.351	L04807_Sal106expT1.1771.1771.2.dta	gi|445969685|ref|WP_000047540.1|	MULTISPECIES: reactive intermediate/imine deaminase [Salmonella]	TGSVPEDVSAQAR
L04807_Sal106expT1	1E6	F404195	3129	660.324	2	1318.63	1318.63	-0.431507	42.07	50	60	K	AFNEMQPIVDR	Q		0	1659.1	L04807_Sal106expT1.3292.3292.2.dta	gi|486152460|ref|WP_001518655.1|	MULTISPECIES: 30S ribosomal protein S20 [Enterobacteriaceae]	AFNEMQPLVDR
L04807_Sal106expT1	1E6	F404195	3130	660.325	2	1318.64	1318.63	0.963876	33.04	50	60	K	AFNEMQPIVDR	Q		0	1681.08	L04807_Sal106expT1.3342.3342.2.dta	gi|486152460|ref|WP_001518655.1|	MULTISPECIES: 30S ribosomal protein S20 [Enterobacteriaceae]	AFNEMQPLVDR
L04807_Sal106expT1	1E6	F404195	3131	660.325	2	1318.64	1318.63	1.05488	39.9	50	60	K	AFNEMQPIVDR	Q		0	1669.99	L04807_Sal106expT1.3317.3317.2.dta	gi|486152460|ref|WP_001518655.1|	MULTISPECIES: 30S ribosomal protein S20 [Enterobacteriaceae]	AFNEMQPLVDR
L04807_Sal106expT1	1E6	F404195	3132	660.325	2	1318.64	1318.63	1.41889	39.68	50	60	K	AFNEMQPIVDR	Q		0	1649.27	L04807_Sal106expT1.3270.3270.2.dta	gi|486152460|ref|WP_001518655.1|	MULTISPECIES: 30S ribosomal protein S20 [Enterobacteriaceae]	AFNEMQPLVDR
L04807_Sal106expT1	1E6	F404195	3139	661.325	2	1320.64	1320.63	0.74131	46.4	530	541	R	SNDLTVNCLTGK	K	Carbamidomethyl (C) [8]	0	1461.18	L04807_Sal106expT1.2842.2842.2.dta	gi|446494214|ref|WP_000572068.1|	GTP-binding protein [Salmonella bongori]	SNDLTVNCLTGK
L04807_Sal106expT1	1E6	F404195	3150	662.823	2	1323.63	1323.63	-0.122391	34.22	171	181	R	YLDLISNDESR	N		0	1761.17	L04807_Sal106expT1.3526.3526.2.dta	gi|445925480|ref|WP_000003335.1|	lysine--tRNA ligase [Salmonella bongori]	YLDLLSNDESR
L04807_Sal106expT1	1E6	F404195	3151	662.823	2	1323.63	1323.63	0.527337	21.52	171	181	R	YLDLISNDESR	N		0	1750.77	L04807_Sal106expT1.3502.3502.2.dta	gi|445925480|ref|WP_000003335.1|	lysine--tRNA ligase [Salmonella bongori]	YLDLLSNDESR
L04807_Sal106expT1	1E6	F404195	3155	663.29	2	1324.57	1324.56	1.49785	48.95	638	650	R	GMIEGMDDTATGK	T		0	1348.39	L04807_Sal106expT1.2575.2575.2.dta	gi|446046852|ref|WP_000124707.1|	elongation factor G [Salmonella bongori]	GMLEGMDDTATGK
L04807_Sal106expT1	1E6	F404195	3156	663.857	2	1325.7	1325.7	0.58158	31.43	261	272	K	QLGEDPWVAIAK	R		0	2093.93	L04807_Sal106expT1.4280.4280.2.dta	gi|446062464|ref|WP_000140319.1|	MULTISPECIES: 30S ribosomal protein S1 [Salmonella]	QLGEDPWVALAK
L04807_Sal106expT1	1E6	F404195	3157	663.857	2	1325.7	1325.7	0.853136	38.03	261	272	K	QLGEDPWVAIAK	R		0	2116.82	L04807_Sal106expT1.4331.4331.2.dta	gi|446062464|ref|WP_000140319.1|	MULTISPECIES: 30S ribosomal protein S1 [Salmonella]	QLGEDPWVALAK
L04807_Sal106expT1	1E6	F404195	3158	663.857	2	1325.7	1325.7	1.21521	37.69	261	272	K	QLGEDPWVAIAK	R		0	2081.28	L04807_Sal106expT1.4251.4251.2.dta	gi|446062464|ref|WP_000140319.1|	MULTISPECIES: 30S ribosomal protein S1 [Salmonella]	QLGEDPWVALAK
L04807_Sal106expT1	1E6	F404195	3159	663.857	2	1325.7	1325.7	1.21521	28.21	261	272	K	QLGEDPWVAIAK	R		0	2105.58	L04807_Sal106expT1.4306.4306.2.dta	gi|446062464|ref|WP_000140319.1|	MULTISPECIES: 30S ribosomal protein S1 [Salmonella]	QLGEDPWVALAK
L04807_Sal106expT1	1E6	F404195	3160	663.857	2	1325.7	1325.7	1.59237	26.46	261	272	K	QLGEDPWVAIAK	R		0	2070.67	L04807_Sal106expT1.4226.4226.2.dta	gi|446062464|ref|WP_000140319.1|	MULTISPECIES: 30S ribosomal protein S1 [Salmonella]	QLGEDPWVALAK
L04807_Sal106expT1	1E6	F404195	3161	663.868	2	1325.72	1325.72	1.47995	34.41	1036	1048	K	ITQGDDLAPGVLK	I		0	1587.23	L04807_Sal106expT1.3128.3128.2.dta	gi|446185245|ref|WP_000263100.1|	DNA-directed RNA polymerase subunit beta [Salmonella bongori]	LTQGDDLAPGVLK
L04807_Sal106expT1	1E6	F404195	3168	664.293	2	1326.57	1326.57	1.49785	57.19	172	183	R	YMANAMGPEGVR	V	Oxidation (M) [2], Oxidation (M) [6]	0	892.843	L04807_Sal106expT1.1535.1535.2.dta	gi|446428653|ref|WP_000506508.1|	enoyl-ACP reductase [Salmonella bongori]	YMANAMGPEGVR
L04807_Sal106expT1	1E6	F404195	3169	664.33	2	1326.64	1326.65	-0.776394	23.19	228	239	R	YYLGNADEIAAK	A		0	1553.02	L04807_Sal106expT1.3050.3050.2.dta	gi|446223698|ref|WP_000301553.1|	phosphoglyceromutase [Salmonella bongori]	YYLGNADELAAK
L04807_Sal106expT1	1E6	F404195	3170	664.33	2	1326.65	1326.65	0.0527647	25.55	228	239	R	YYLGNADEIAAK	A		0	1541.05	L04807_Sal106expT1.3023.3023.2.dta	gi|446223698|ref|WP_000301553.1|	phosphoglyceromutase [Salmonella bongori]	YYLGNADELAAK
L04807_Sal106expT1	1E6	F404195	3177	666.308	2	1330.6	1330.6	0.617014	42.55	254	264	K	STCTGVEMFRK	L	Oxidation (M) [8], Carbamidomethyl (C) [3]	1	877.886	L04807_Sal106expT1.1503.1503.2.dta	gi|445953893|ref|WP_000031748.1|	MULTISPECIES: elongation factor Tu [Salmonella]	STCTGVEMFRK
L04807_Sal106expT1	1E6	F404195	3178	666.325	2	1330.64	1330.63	1.5549	21.48	218	229	K	RTADQNNTANAR	L		1	277.878	L04807_Sal106expT1.365.365.2.dta	gi|446788260|ref|WP_000865516.1|	porin [Salmonella bongori]	RTADQNNTANAR
L04807_Sal106expT1	1E6	F404195	3179	666.362	2	1330.71	1330.71	0.810846	79.96	115	126	K	LVADSITSQLER	R		0	1774.52	L04807_Sal106expT1.3556.3556.2.dta	gi|446452090|ref|WP_000529945.1|	MULTISPECIES: 30S ribosomal protein S3 [Proteobacteria]	LVADSLTSQLER
L04807_Sal106expT1	1E6	F404195	3180	666.362	2	1330.71	1330.71	0.901023	76.88	115	126	K	LVADSITSQLER	R		0	1763.42	L04807_Sal106expT1.3531.3531.2.dta	gi|446452090|ref|WP_000529945.1|	MULTISPECIES: 30S ribosomal protein S3 [Proteobacteria]	LVADSLTSQLER
L04807_Sal106expT1	1E6	F404195	3181	666.363	2	1330.71	1330.71	1.08138	70.77	115	126	K	LVADSITSQLER	R		0	1752.84	L04807_Sal106expT1.3507.3507.2.dta	gi|446452090|ref|WP_000529945.1|	MULTISPECIES: 30S ribosomal protein S3 [Proteobacteria]	LVADSLTSQLER
L04807_Sal106expT1	1E6	F404195	3182	666.363	2	1330.71	1330.71	1.17156	49.92	115	126	K	LVADSITSQLER	R		0	1787.74	L04807_Sal106expT1.3586.3586.2.dta	gi|446452090|ref|WP_000529945.1|	MULTISPECIES: 30S ribosomal protein S3 [Proteobacteria]	LVADSLTSQLER
L04807_Sal106expT1	1E6	F404195	3186	666.882	2	1331.75	1331.75	0.174207	50.05	95	108	K	VMAGLGIAVVSTSK	G		0	1939.98	L04807_Sal106expT1.3930.3930.2.dta	gi|445984756|ref|WP_000062611.1|	MULTISPECIES: 30S ribosomal protein S8 [Proteobacteria]	VMAGLGLAVVSTSK
L04807_Sal106expT1	1E6	F404195	3187	666.882	2	1331.75	1331.75	0.444528	68.5	95	108	K	VMAGLGIAVVSTSK	G		0	1949.84	L04807_Sal106expT1.3953.3953.2.dta	gi|445984756|ref|WP_000062611.1|	MULTISPECIES: 30S ribosomal protein S8 [Proteobacteria]	VMAGLGLAVVSTSK
L04807_Sal106expT1	1E6	F404195	3188	666.882	2	1331.75	1331.75	0.729868	36.13	95	108	K	VMAGLGIAVVSTSK	G		0	1970.47	L04807_Sal106expT1.4001.4001.2.dta	gi|445984756|ref|WP_000062611.1|	MULTISPECIES: 30S ribosomal protein S8 [Proteobacteria]	VMAGLGLAVVSTSK
L04807_Sal106expT1	1E6	F404195	3189	666.882	2	1331.75	1331.75	1.27051	73.79	95	108	K	VMAGLGIAVVSTSK	G		0	1959.64	L04807_Sal106expT1.3976.3976.2.dta	gi|445984756|ref|WP_000062611.1|	MULTISPECIES: 30S ribosomal protein S8 [Proteobacteria]	VMAGLGLAVVSTSK
L04807_Sal106expT1	1E6	F404195	3190	668.332	2	1334.65	1334.65	1.60792	16.73	114	125	R	GTPEYNISLGER	R		0	1549.35	L04807_Sal106expT1.3042.3042.2.dta	gi|447099363|ref|WP_001176619.1|	hypothetical protein [Salmonella bongori]	GTPEYNLSLGER
L04807_Sal106expT1	1E6	F404195	3194	669.333	2	1336.65	1336.65	1.03692	51.75	36	48	K	SGFAEDEVVAVSK	L		0	1569.36	L04807_Sal106expT1.3087.3087.2.dta	gi|446550465|ref|WP_000627811.1|	MULTISPECIES: autonomous glycyl radical cofactor GrcA [Salmonella]	SGFAEDEVVAVSK
L04807_Sal106expT1	1E6	F404195	3197	670.31	2	1338.61	1338.61	0.403405	77.8	493	504	R	LSASYVGEDNER	K		0	1077.73	L04807_Sal106expT1.1949.1949.2.dta	gi|447066972|ref|WP_001144228.1|	threonine--tRNA ligase [Salmonella bongori]	LSASYVGEDNER
L04807_Sal106expT1	1E6	F404195	322	376.203	2	750.391	750.391	-0.354482	19.76	116	122	K	AAIADYK	S		0	890.582	L04807_Sal106expT1.1530.1530.2.dta	gi|446253849|ref|WP_000331704.1|	MULTISPECIES: Fe-S cluster assembly scaffold IscU [Salmonella]	AALADYK
L04807_Sal106expT1	1E6	F404195	3222	672.824	2	1343.63	1343.63	1.05609	41.88	544	556	K	VGDAVQADVDEAR	R		0	1123.96	L04807_Sal106expT1.2052.2052.2.dta	gi|445969384|ref|WP_000047239.1|	alanine--tRNA ligase [Salmonella bongori]	VGDAVQADVDEAR
L04807_Sal106expT1	1E6	F404195	3223	450.245	3	1347.71	1347.71	-0.558724	22.52	350	360	K	INLLDKNDFTR	D		1	1630.15	L04807_Sal106expT1.3226.3226.3.dta	gi|446788260|ref|WP_000865516.1|	porin [Salmonella bongori]	LNLLDKNDFTR
L04807_Sal106expT1	1E6	F404195	3224	450.245	3	1347.71	1347.71	-0.358384	29.73	350	360	K	INLLDKNDFTR	D		1	1652.35	L04807_Sal106expT1.3277.3277.3.dta	gi|446788260|ref|WP_000865516.1|	porin [Salmonella bongori]	LNLLDKNDFTR
L04807_Sal106expT1	1E6	F404195	3225	450.245	3	1347.71	1347.71	-0.224825	13.74	350	360	K	INLLDKNDFTR	D		1	1672.25	L04807_Sal106expT1.3322.3322.3.dta	gi|446788260|ref|WP_000865516.1|	porin [Salmonella bongori]	LNLLDKNDFTR
L04807_Sal106expT1	1E6	F404195	3226	450.245	3	1347.71	1347.71	-0.224825	25.6	350	360	K	INLLDKNDFTR	D		1	1602.17	L04807_Sal106expT1.3162.3162.3.dta	gi|446788260|ref|WP_000865516.1|	porin [Salmonella bongori]	LNLLDKNDFTR
L04807_Sal106expT1	1E6	F404195	3229	450.246	3	1347.71	1347.71	0.175853	26.65	350	360	K	INLLDKNDFTR	D		1	1641.29	L04807_Sal106expT1.3252.3252.3.dta	gi|446788260|ref|WP_000865516.1|	porin [Salmonella bongori]	LNLLDKNDFTR
L04807_Sal106expT1	1E6	F404195	323	376.208	2	750.402	750.402	-0.169243	33.87	733	739	R	VSGYAVR	F		0	825.955	L04807_Sal106expT1.1391.1391.2.dta	gi|447215570|ref|WP_001292826.1|	keto-acid formate acetyltransferase [Salmonella bongori]	VSGYAVR
L04807_Sal106expT1	1E6	F404195	3230	674.865	2	1347.72	1347.71	0.313865	35.26	350	360	K	INLLDKNDFTR	D		1	1666.95	L04807_Sal106expT1.3310.3310.2.dta	gi|446788260|ref|WP_000865516.1|	porin [Salmonella bongori]	LNLLDKNDFTR
L04807_Sal106expT1	1E6	F404195	3231	674.865	2	1347.72	1347.71	0.313865	33.61	350	360	K	INLLDKNDFTR	D		1	1619.36	L04807_Sal106expT1.3201.3201.2.dta	gi|446788260|ref|WP_000865516.1|	porin [Salmonella bongori]	LNLLDKNDFTR
L04807_Sal106expT1	1E6	F404195	3232	450.246	3	1347.72	1347.71	0.398452	23.73	350	360	K	INLLDKNDFTR	D		1	1663.02	L04807_Sal106expT1.3301.3301.3.dta	gi|446788260|ref|WP_000865516.1|	porin [Salmonella bongori]	LNLLDKNDFTR
L04807_Sal106expT1	1E6	F404195	3233	674.865	2	1347.72	1347.71	0.937142	32.56	350	360	K	INLLDKNDFTR	D		1	1635.42	L04807_Sal106expT1.3238.3238.2.dta	gi|446788260|ref|WP_000865516.1|	porin [Salmonella bongori]	LNLLDKNDFTR
L04807_Sal106expT1	1E6	F404195	3234	674.865	2	1347.72	1347.71	1.02618	34.65	350	360	K	INLLDKNDFTR	D		1	1656.42	L04807_Sal106expT1.3286.3286.2.dta	gi|446788260|ref|WP_000865516.1|	porin [Salmonella bongori]	LNLLDKNDFTR
L04807_Sal106expT1	1E6	F404195	3235	674.866	2	1347.72	1347.71	1.93142	21.69	350	360	K	INLLDKNDFTR	D		1	1701.77	L04807_Sal106expT1.3389.3389.2.dta	gi|446788260|ref|WP_000865516.1|	porin [Salmonella bongori]	LNLLDKNDFTR
L04807_Sal106expT1	1E6	F404195	3236	674.866	2	1347.72	1347.71	2.12434	34.12	350	360	K	INLLDKNDFTR	D		1	1645.73	L04807_Sal106expT1.3262.3262.2.dta	gi|446788260|ref|WP_000865516.1|	porin [Salmonella bongori]	LNLLDKNDFTR
L04807_Sal106expT1	1E6	F404195	3243	675.339	2	1348.66	1348.66	0.459715	45.95	140	151	R	QSVDQPVQTGYK	A		0	980.864	L04807_Sal106expT1.1732.1732.2.dta	gi|447099495|ref|WP_001176751.1|	MULTISPECIES: ATP synthase subunit alpha [Salmonella]	QSVDQPVQTGYK
L04807_Sal106expT1	1E6	F404195	3244	675.84	2	1349.67	1349.66	0.426773	19.45	118	130	R	QAGLGGEIICYVA	-	Carbamidomethyl (C) [10]	0	2543.24	L04807_Sal106expT1.5309.5309.2.dta	gi|445984756|ref|WP_000062611.1|	MULTISPECIES: 30S ribosomal protein S8 [Proteobacteria]	QAGLGGELLCYVA
L04807_Sal106expT1	1E6	F404195	3245	675.84	2	1349.67	1349.66	1.04915	19.91	118	130	R	QAGLGGEIICYVA	-	Carbamidomethyl (C) [10]	0	2552.33	L04807_Sal106expT1.5330.5330.2.dta	gi|445984756|ref|WP_000062611.1|	MULTISPECIES: 30S ribosomal protein S8 [Proteobacteria]	QAGLGGELLCYVA
L04807_Sal106expT1	1E6	F404195	3250	677.309	2	1352.6	1352.6	0.417713	31.82	421	432	K	ATSFNELMNQQA	-		0	1988.36	L04807_Sal106expT1.4042.4042.2.dta	gi|447121143|ref|WP_001198399.1|	trigger factor [Salmonella bongori]	ATSFNELMNQQA
L04807_Sal106expT1	1E6	F404195	3264	679.363	2	1356.71	1356.71	-0.132674	15.05	250	263	K	VDGDARGGAALSIR	H		1	1369.64	L04807_Sal106expT1.2627.2627.2.dta	gi|446382203|ref|WP_000460058.1|	MULTISPECIES: signal recognition particle protein [Salmonella]	VDGDARGGAALSLR
L04807_Sal106expT1	1E6	F404195	3270	679.363	2	1356.71	1356.71	0.943458	17.47	250	263	K	VDGDARGGAALSIR	H		1	1264.15	L04807_Sal106expT1.2371.2371.2.dta	gi|446382203|ref|WP_000460058.1|	MULTISPECIES: signal recognition particle protein [Salmonella]	VDGDARGGAALSLR
L04807_Sal106expT1	1E6	F404195	3273	679.364	2	1356.71	1356.71	1.57734	13.65	250	263	K	VDGDARGGAALSIR	H		1	1304.61	L04807_Sal106expT1.2468.2468.2.dta	gi|446382203|ref|WP_000460058.1|	MULTISPECIES: signal recognition particle protein [Salmonella]	VDGDARGGAALSLR
L04807_Sal106expT1	1E6	F404195	3275	679.364	2	1356.71	1356.71	1.66579	14.36	250	263	K	VDGDARGGAALSIR	H		1	1319.03	L04807_Sal106expT1.2504.2504.2.dta	gi|446382203|ref|WP_000460058.1|	MULTISPECIES: signal recognition particle protein [Salmonella]	VDGDARGGAALSLR
L04807_Sal106expT1	1E6	F404195	3279	680.831	2	1359.65	1359.65	1.07381	26.63	178	191	K	GKEGMNASPDGVAK	Y		1	698.333	L04807_Sal106expT1.1130.1130.2.dta	gi|446166875|ref|WP_000244730.1|	MULTISPECIES: peroxiredoxin [Salmonella]	GKEGMNASPDGVAK
L04807_Sal106expT1	1E6	F404195	3281	681.328	2	1360.64	1360.64	0.870913	43.02	41	52	K	VDQLSNDVNAMR	S		0	1402.07	L04807_Sal106expT1.2703.2703.2.dta	gi|447005051|ref|WP_001082307.1|	MULTISPECIES: hypothetical protein [Proteobacteria]	VDQLSNDVNAMR
L04807_Sal106expT1	1E6	F404195	3282	681.328	2	1360.64	1360.64	1.15019	63.88	41	52	K	VDQLSNDVNAMR	S		0	1386.36	L04807_Sal106expT1.2666.2666.2.dta	gi|447005051|ref|WP_001082307.1|	MULTISPECIES: hypothetical protein [Proteobacteria]	VDQLSNDVNAMR
L04807_Sal106expT1	1E6	F404195	3283	681.329	2	1360.64	1360.64	1.76755	58.56	41	52	K	VDQLSNDVNAMR	S		0	1373.96	L04807_Sal106expT1.2637.2637.2.dta	gi|447005051|ref|WP_001082307.1|	MULTISPECIES: hypothetical protein [Proteobacteria]	VDQLSNDVNAMR
L04807_Sal106expT1	1E6	F404195	3285	681.36	2	1360.71	1360.71	0.233702	45.07	53	65	K	GDLGLVIACLPYA	-	Carbamidomethyl (C) [9]	0	3135.45	L04807_Sal106expT1.6642.6642.2.dta	gi|447046969|ref|WP_001124225.1|	MULTISPECIES: 50S ribosomal protein L35 [Proteobacteria]	GDLGLVLACLPYA
L04807_Sal106expT1	1E6	F404195	3294	683.847	2	1365.68	1365.68	0.974608	78.16	34	46	K	DLSDVALSQYAGK	R		0	1905.23	L04807_Sal106expT1.3852.3852.2.dta	gi|446000612|ref|WP_000078467.1|	2-Cys peroxiredoxin [Salmonella bongori]	DLSDVALSQYAGK
L04807_Sal106expT1	1E6	F404195	3309	686.858	2	1371.7	1371.7	1.89983	69.12	112	125	K	AGDQIQSGVDAAIK	A		0	1387.98	L04807_Sal106expT1.2670.2670.2.dta	gi|446224004|ref|WP_000301859.1|	MULTISPECIES: 50S ribosomal protein L2 [Proteobacteria]	AGDQLQSGVDAALK
L04807_Sal106expT1	1E6	F404195	3310	686.858	2	1371.7	1371.7	2.0748	69.47	112	125	K	AGDQIQSGVDAAIK	A		0	1372.27	L04807_Sal106expT1.2633.2633.2.dta	gi|446224004|ref|WP_000301859.1|	MULTISPECIES: 50S ribosomal protein L2 [Proteobacteria]	AGDQLQSGVDAALK
L04807_Sal106expT1	1E6	F404195	3311	687.323	2	1372.63	1372.63	1.49786	63.2	213	225	R	SYMVTNGTSTANK	I		0	942.971	L04807_Sal106expT1.1648.1648.2.dta	gi|447023398|ref|WP_001100654.1|	lysine decarboxylase CadA [Salmonella bongori]	SYMVTNGTSTANK
L04807_Sal106expT1	1E6	F404195	3313	688.331	2	1374.65	1374.64	1.30579	18.46	361	372	R	DAQVLDELMGER	T		0	2400.47	L04807_Sal106expT1.4975.4975.2.dta	gi|505805091|ref|WP_015703031.1|	polynucleotide phosphorylase/polyadenylase [Salmonella bongori]	DAQVLDELMGER
L04807_Sal106expT1	1E6	F404195	3318	688.821	2	1375.63	1375.63	1.26415	46.87	46	57	R	AFDQIDNAPEEK	A		0	1232.99	L04807_Sal106expT1.2300.2300.2.dta	gi|445953893|ref|WP_000031748.1|	MULTISPECIES: elongation factor Tu [Salmonella]	AFDQLDNAPEEK
L04807_Sal106expT1	1E6	F404195	3319	688.821	2	1375.63	1375.63	1.43862	27.25	46	57	R	AFDQIDNAPEEK	A		0	1250.12	L04807_Sal106expT1.2339.2339.2.dta	gi|445953893|ref|WP_000031748.1|	MULTISPECIES: elongation factor Tu [Salmonella]	AFDQLDNAPEEK
L04807_Sal106expT1	1E6	F404195	3320	688.821	2	1375.63	1375.63	1.54039	49.09	46	57	R	AFDQIDNAPEEK	A		0	1242.33	L04807_Sal106expT1.2321.2321.2.dta	gi|445953893|ref|WP_000031748.1|	MULTISPECIES: elongation factor Tu [Salmonella]	AFDQLDNAPEEK
L04807_Sal106expT1	1E6	F404195	3322	689.326	2	1376.64	1376.64	1.28284	52.22	41	52	K	VDQLSNDVNAMR	S	Oxidation (M) [11]	0	1004.85	L04807_Sal106expT1.1785.1785.2.dta	gi|447005051|ref|WP_001082307.1|	MULTISPECIES: hypothetical protein [Proteobacteria]	VDQLSNDVNAMR
L04807_Sal106expT1	1E6	F404195	3323	689.326	2	1376.64	1376.64	1.37001	79.52	41	52	K	VDQLSNDVNAMR	S	Oxidation (M) [11]	0	1015.2	L04807_Sal106expT1.1808.1808.2.dta	gi|447005051|ref|WP_001082307.1|	MULTISPECIES: hypothetical protein [Proteobacteria]	VDQLSNDVNAMR
L04807_Sal106expT1	1E6	F404195	3326	691.334	2	1380.65	1380.65	0.686632	71.9	267	279	R	IGSDAYNQGLSEK	R		0	1115.61	L04807_Sal106expT1.2033.2033.2.dta	gi|505804847|ref|WP_015702792.1|	membrane protein [Salmonella bongori]	LGSDAYNQGLSEK
L04807_Sal106expT1	1E6	F404195	3327	691.334	2	1380.65	1380.65	1.48336	83.94	267	279	R	IGSDAYNQGLSEK	R		0	1103.58	L04807_Sal106expT1.2006.2006.2.dta	gi|505804847|ref|WP_015702792.1|	membrane protein [Salmonella bongori]	LGSDAYNQGLSEK
L04807_Sal106expT1	1E6	F404195	3332	693.373	2	1384.73	1384.73	0.296086	62.84	199	213	R	GAAQNIIPSSTGAAK	A		0	1224.37	L04807_Sal106expT1.2280.2280.2.dta	gi|446075653|ref|WP_000153508.1|	glyceraldehyde-3-phosphate dehydrogenase [Salmonella bongori]	GAAQNLLPSSTGAAK
L04807_Sal106expT1	1E6	F404195	3333	693.373	2	1384.73	1384.73	0.729384	62.14	199	213	R	GAAQNIIPSSTGAAK	A		0	1234.35	L04807_Sal106expT1.2303.2303.2.dta	gi|446075653|ref|WP_000153508.1|	glyceraldehyde-3-phosphate dehydrogenase [Salmonella bongori]	GAAQNLLPSSTGAAK
L04807_Sal106expT1	1E6	F404195	3334	693.846	2	1385.68	1385.68	-0.604036	30.55	297	309	K	GILDDGKDTPAER	H		1	1101.71	L04807_Sal106expT1.2002.2002.2.dta	gi|446046852|ref|WP_000124707.1|	elongation factor G [Salmonella bongori]	GLLDDGKDTPAER
L04807_Sal106expT1	1E6	F404195	3335	693.847	2	1385.68	1385.68	0.276399	37.27	297	309	K	GILDDGKDTPAER	H		1	1134.61	L04807_Sal106expT1.2076.2076.2.dta	gi|446046852|ref|WP_000124707.1|	elongation factor G [Salmonella bongori]	GLLDDGKDTPAER
L04807_Sal106expT1	1E6	F404195	3336	693.847	2	1385.68	1385.68	0.276399	27.04	297	309	K	GILDDGKDTPAER	H		1	1113.02	L04807_Sal106expT1.2027.2027.2.dta	gi|446046852|ref|WP_000124707.1|	elongation factor G [Salmonella bongori]	GLLDDGKDTPAER
L04807_Sal106expT1	1E6	F404195	3337	693.847	2	1385.68	1385.68	0.897033	21.21	297	309	K	GILDDGKDTPAER	H		1	1171.44	L04807_Sal106expT1.2159.2159.2.dta	gi|446046852|ref|WP_000124707.1|	elongation factor G [Salmonella bongori]	GLLDDGKDTPAER
L04807_Sal106expT1	1E6	F404195	3338	694.4	2	1386.79	1386.79	-0.775894	65.31	97	109	K	AANIIGIQIEFAK	V		0	2341.05	L04807_Sal106expT1.4837.4837.2.dta	gi|447161661|ref|WP_001238917.1|	MULTISPECIES: 50S ribosomal protein L15 [Gammaproteobacteria]	AANLLGLQLEFAK
L04807_Sal106expT1	1E6	F404195	3339	694.401	2	1386.79	1386.79	0.103837	48.22	97	109	K	AANIIGIQIEFAK	V		0	2361.59	L04807_Sal106expT1.4883.4883.2.dta	gi|447161661|ref|WP_001238917.1|	MULTISPECIES: 50S ribosomal protein L15 [Gammaproteobacteria]	AANLLGLQLEFAK
L04807_Sal106expT1	1E6	F404195	3340	694.401	2	1386.79	1386.79	0.449961	52.65	97	109	K	AANIIGIQIEFAK	V		0	2349.94	L04807_Sal106expT1.4857.4857.2.dta	gi|447161661|ref|WP_001238917.1|	MULTISPECIES: 50S ribosomal protein L15 [Gammaproteobacteria]	AANLLGLQLEFAK
L04807_Sal106expT1	1E6	F404195	3345	694.855	2	1387.7	1387.69	1.14074	24.09	31	42	K	ISADKVDQEVER	F		1	966.12	L04807_Sal106expT1.1699.1699.2.dta	gi|446545765|ref|WP_000623111.1|	phosphoenolpyruvate-protein phosphotransferase [Salmonella bongori]	LSADKVDQEVER
L04807_Sal106expT1	1E6	F404195	3354	695.906	2	1389.8	1389.8	-0.561952	43.88	209	222	R	AVSLYLGAVAATVR	E		0	2301.83	L04807_Sal106expT1.4748.4748.2.dta	gi|446169024|ref|WP_000246879.1|	30S ribosomal protein S2 [Salmonella bongori]	AVSLYLGAVAATVR
L04807_Sal106expT1	1E6	F404195	3355	695.906	2	1389.8	1389.8	0.315873	50.39	209	222	R	AVSLYLGAVAATVR	E		0	2270.76	L04807_Sal106expT1.4676.4676.2.dta	gi|446169024|ref|WP_000246879.1|	30S ribosomal protein S2 [Salmonella bongori]	AVSLYLGAVAATVR
L04807_Sal106expT1	1E6	F404195	3356	695.907	2	1389.8	1389.8	0.675638	69.6	209	222	R	AVSLYLGAVAATVR	E		0	2248.98	L04807_Sal106expT1.4626.4626.2.dta	gi|446169024|ref|WP_000246879.1|	30S ribosomal protein S2 [Salmonella bongori]	AVSLYLGAVAATVR
L04807_Sal106expT1	1E6	F404195	3357	695.907	2	1389.8	1389.8	1.10736	43.35	209	222	R	AVSLYLGAVAATVR	E		0	2283.08	L04807_Sal106expT1.4705.4705.2.dta	gi|446169024|ref|WP_000246879.1|	30S ribosomal protein S2 [Salmonella bongori]	AVSLYLGAVAATVR
L04807_Sal106expT1	1E6	F404195	3358	695.907	2	1389.8	1389.8	1.1937	66.1	209	222	R	AVSLYLGAVAATVR	E		0	2260	L04807_Sal106expT1.4651.4651.2.dta	gi|446169024|ref|WP_000246879.1|	30S ribosomal protein S2 [Salmonella bongori]	AVSLYLGAVAATVR
L04807_Sal106expT1	1E6	F404195	3359	695.907	2	1389.8	1389.8	1.55346	31.03	209	222	R	AVSLYLGAVAATVR	E		0	2237.89	L04807_Sal106expT1.4601.4601.2.dta	gi|446169024|ref|WP_000246879.1|	30S ribosomal protein S2 [Salmonella bongori]	AVSLYLGAVAATVR
L04807_Sal106expT1	1E6	F404195	336	378.179	2	754.343	754.343	0.254526	27.35	105	111	R	MGFGATR	A	Oxidation (M) [1]	0	765.192	L04807_Sal106expT1.1269.1269.2.dta	gi|446057371|ref|WP_000135226.1|	MULTISPECIES: 30S ribosomal protein S4 [Gammaproteobacteria]	MGFGATR
L04807_Sal106expT1	1E6	F404195	3368	697.327	2	1392.64	1392.64	1.09289	38	2	13	M	SMQDPIADMLTR	I	Oxidation (M) [2]	0	2030.5	L04807_Sal106expT1.4136.4136.2.dta	gi|445984756|ref|WP_000062611.1|	MULTISPECIES: 30S ribosomal protein S8 [Proteobacteria]	SMQDPLADMLTR
L04807_Sal106expT1	1E6	F404195	3386	699.341	2	1396.67	1396.67	1.00812	27.55	1037	1048	R	FTDMIDGQTITR	Q		0	1696.85	L04807_Sal106expT1.3378.3378.2.dta	gi|446576623|ref|WP_000653969.1|	DNA-directed RNA polymerase subunit beta' [Salmonella bongori]	FTDMLDGQTLTR
L04807_Sal106expT1	1E6	F404195	3395	699.875	2	1397.73	1397.73	0.740484	30.42	92	104	R	TKHAVTEASPMVK	A		1	823.727	L04807_Sal106expT1.1386.1386.2.dta	gi|447139417|ref|WP_001216673.1|	MULTISPECIES: 30S ribosomal protein S6 [Enterobacteriaceae]	TKHAVTEASPMVK
L04807_Sal106expT1	1E6	F404195	340	378.753	2	755.491	755.491	0.819335	22.31	115	121	R	TPAVIKK	A		1	586.884	L04807_Sal106expT1.906.906.2.dta	gi|447210127|ref|WP_001287383.1|	MULTISPECIES: DNA-binding protein H-NS [Salmonella]	TPAVLKK
L04807_Sal106expT1	1E6	F404195	3402	703.347	2	1404.68	1404.68	1.22448	56.3	218	233	K	AGGGSATLSMGQAAAR	F		0	1140.13	L04807_Sal106expT1.2088.2088.2.dta	gi|446784333|ref|WP_000861589.1|	malate dehydrogenase [Salmonella bongori]	AGGGSATLSMGQAAAR
L04807_Sal106expT1	1E6	F404195	3404	703.351	2	1404.69	1404.69	1.09277	17.95	106	118	K	AVAAGMNPMDLKR	G	Oxidation (M) [6], Oxidation (M) [9]	1	791.306	L04807_Sal106expT1.1320.1320.2.dta	gi|446641762|ref|WP_000719108.1|	molecular chaperone GroEL [Salmonella bongori]	AVAAGMNPMDLKR
L04807_Sal106expT1	1E6	F404195	3405	703.36	2	1404.7	1404.7	1.02726	62.28	1	13	-	MQVSVETTQGLGR	R		0	1436.56	L04807_Sal106expT1.2785.2785.2.dta	gi|447121143|ref|WP_001198399.1|	trigger factor [Salmonella bongori]	MQVSVETTQGLGR
L04807_Sal106expT1	1E6	F404195	3406	703.88	2	1405.75	1405.75	0.663705	36.34	20	31	K	QYDINEAISLLK	E		0	2446.86	L04807_Sal106expT1.5082.5082.2.dta	gi|447019436|ref|WP_001096692.1|	50S ribosomal protein L1 [Salmonella bongori]	QYDLNEALSLLK
L04807_Sal106expT1	1E6	F404195	3407	703.881	2	1405.75	1405.75	0.919797	36.42	20	31	K	QYDINEAISLLK	E		0	2457	L04807_Sal106expT1.5105.5105.2.dta	gi|447019436|ref|WP_001096692.1|	50S ribosomal protein L1 [Salmonella bongori]	QYDLNEALSLLK
L04807_Sal106expT1	1E6	F404195	3411	705.324	2	1408.63	1408.63	1.13798	44.24	2	13	M	SMQDPIADMLTR	I	Oxidation (M) [2], Oxidation (M) [9]	0	1453.74	L04807_Sal106expT1.2825.2825.2.dta	gi|445984756|ref|WP_000062611.1|	MULTISPECIES: 30S ribosomal protein S8 [Proteobacteria]	SMQDPLADMLTR
L04807_Sal106expT1	1E6	F404195	3418	706.394	2	1410.77	1410.77	0.763412	28.54	48	60	R	ILDNGTVQPLDVK	V		0	1695.95	L04807_Sal106expT1.3376.3376.2.dta	gi|445949972|ref|WP_000027827.1|	MULTISPECIES: molecular chaperone GroES [Gammaproteobacteria]	LLDNGTVQPLDVK
L04807_Sal106expT1	1E6	F404195	3419	706.394	2	1410.77	1410.77	1.54313	54.8	48	60	R	ILDNGTVQPLDVK	V		0	1682.84	L04807_Sal106expT1.3346.3346.2.dta	gi|445949972|ref|WP_000027827.1|	MULTISPECIES: molecular chaperone GroES [Gammaproteobacteria]	LLDNGTVQPLDVK
L04807_Sal106expT1	1E6	F404195	3424	707.882	2	1413.75	1413.75	-0.0233422	28.34	540	553	K	GGVIPGEYIPAVDK	G		0	1940.42	L04807_Sal106expT1.3931.3931.2.dta	gi|446046852|ref|WP_000124707.1|	elongation factor G [Salmonella bongori]	GGVLPGEYLPAVDK
L04807_Sal106expT1	1E6	F404195	3425	707.883	2	1413.75	1413.75	0.485942	24.23	540	553	K	GGVIPGEYIPAVDK	G		0	1926.57	L04807_Sal106expT1.3899.3899.2.dta	gi|446046852|ref|WP_000124707.1|	elongation factor G [Salmonella bongori]	GGVLPGEYLPAVDK
L04807_Sal106expT1	1E6	F404195	3435	708.373	2	1414.73	1414.73	0.474295	93.01	98	112	R	DIADAVTAAGVDVAK	S		0	2033.65	L04807_Sal106expT1.4143.4143.2.dta	gi|447118809|ref|WP_001196065.1|	MULTISPECIES: 50S ribosomal protein L9 [Salmonella]	DLADAVTAAGVDVAK
L04807_Sal106expT1	1E6	F404195	3436	708.373	2	1414.73	1414.73	1.16701	79.95	98	112	R	DIADAVTAAGVDVAK	S		0	2020.92	L04807_Sal106expT1.4115.4115.2.dta	gi|447118809|ref|WP_001196065.1|	MULTISPECIES: 50S ribosomal protein L9 [Salmonella]	DLADAVTAAGVDVAK
L04807_Sal106expT1	1E6	F404195	3437	708.849	2	1415.68	1415.68	0.676705	39.49	83	95	K	GQYYGITAGPAYR	L		0	1573.34	L04807_Sal106expT1.3096.3096.2.dta	gi|446639416|ref|WP_000716762.1|	MULTISPECIES: outer membrane protein X [Salmonella]	GQYYGLTAGPAYR
L04807_Sal106expT1	1E6	F404195	3438	708.85	2	1415.69	1415.68	1.35482	41.93	83	95	K	GQYYGITAGPAYR	L		0	1562.39	L04807_Sal106expT1.3071.3071.2.dta	gi|446639416|ref|WP_000716762.1|	MULTISPECIES: outer membrane protein X [Salmonella]	GQYYGLTAGPAYR
L04807_Sal106expT1	1E6	F404195	3442	710.419	2	1418.82	1418.82	-0.585696	25.07	113	126	R	AVLEVAGVHNVLAK	A		0	1699.08	L04807_Sal106expT1.3383.3383.2.dta	gi|446862865|ref|WP_000940121.1|	MULTISPECIES: 30S ribosomal protein S5 [Proteobacteria]	AVLEVAGVHNVLAK
L04807_Sal106expT1	1E6	F404195	3445	710.42	2	1418.83	1418.82	0.612479	26.94	113	126	R	AVLEVAGVHNVLAK	A		0	1678.91	L04807_Sal106expT1.3337.3337.2.dta	gi|446862865|ref|WP_000940121.1|	MULTISPECIES: 30S ribosomal protein S5 [Proteobacteria]	AVLEVAGVHNVLAK
L04807_Sal106expT1	1E6	F404195	3446	710.42	2	1418.83	1418.82	1.13404	40.64	113	126	R	AVLEVAGVHNVLAK	A		0	1713.47	L04807_Sal106expT1.3416.3416.2.dta	gi|446862865|ref|WP_000940121.1|	MULTISPECIES: 30S ribosomal protein S5 [Proteobacteria]	AVLEVAGVHNVLAK
L04807_Sal106expT1	1E6	F404195	3447	710.421	2	1418.83	1418.82	1.90933	31.96	113	126	R	AVLEVAGVHNVLAK	A		0	1667.4	L04807_Sal106expT1.3311.3311.2.dta	gi|446862865|ref|WP_000940121.1|	MULTISPECIES: 30S ribosomal protein S5 [Proteobacteria]	AVLEVAGVHNVLAK
L04807_Sal106expT1	1E6	F404195	3449	711.345	2	1420.68	1420.67	1.60558	63.8	218	233	K	AGGGSATLSMGQAAAR	F	Oxidation (M) [10]	0	792.668	L04807_Sal106expT1.1323.1323.2.dta	gi|446784333|ref|WP_000861589.1|	malate dehydrogenase [Salmonella bongori]	AGGGSATLSMGQAAAR
L04807_Sal106expT1	1E6	F404195	3450	711.359	2	1420.7	1420.7	0.313929	64.61	171	182	R	LLVDACYSPVER	I	Carbamidomethyl (C) [6]	0	1776.28	L04807_Sal106expT1.3560.3560.2.dta	gi|447084838|ref|WP_001162094.1|	MULTISPECIES: DNA-directed RNA polymerase subunit alpha [Proteobacteria]	LLVDACYSPVER
L04807_Sal106expT1	1E6	F404195	3451	711.359	2	1420.7	1420.7	0.567325	67.6	171	182	R	LLVDACYSPVER	I	Carbamidomethyl (C) [6]	0	1755.94	L04807_Sal106expT1.3514.3514.2.dta	gi|447084838|ref|WP_001162094.1|	MULTISPECIES: DNA-directed RNA polymerase subunit alpha [Proteobacteria]	LLVDACYSPVER
L04807_Sal106expT1	1E6	F404195	3452	711.359	2	1420.7	1420.7	0.736256	72.47	171	182	R	LLVDACYSPVER	I	Carbamidomethyl (C) [6]	0	1765.92	L04807_Sal106expT1.3537.3537.2.dta	gi|447084838|ref|WP_001162094.1|	MULTISPECIES: DNA-directed RNA polymerase subunit alpha [Proteobacteria]	LLVDACYSPVER
L04807_Sal106expT1	1E6	F404195	3453	711.359	2	1420.7	1420.7	1.60906	25.03	171	182	R	LLVDACYSPVER	I	Carbamidomethyl (C) [6]	0	1790.98	L04807_Sal106expT1.3594.3594.2.dta	gi|447084838|ref|WP_001162094.1|	MULTISPECIES: DNA-directed RNA polymerase subunit alpha [Proteobacteria]	LLVDACYSPVER
L04807_Sal106expT1	1E6	F404195	3454	712.377	2	1422.74	1422.74	2.31245	48.86	138	151	K	GVSADQISIVSYGK	E		0	1731.7	L04807_Sal106expT1.3458.3458.2.dta	gi|447099363|ref|WP_001176619.1|	hypothetical protein [Salmonella bongori]	GVSADQLSLVSYGK
L04807_Sal106expT1	1E6	F404195	3461	713.88	2	1425.74	1425.75	-1.13975	46.78	13	25	R	LVDIEQVSSTHAK	V		0	1225.71	L04807_Sal106expT1.2283.2283.2.dta	gi|447084838|ref|WP_001162094.1|	MULTISPECIES: DNA-directed RNA polymerase subunit alpha [Proteobacteria]	LVDLEQVSSTHAK
L04807_Sal106expT1	1E6	F404195	3462	476.256	3	1425.75	1425.75	0.483256	17.54	13	25	R	LVDIEQVSSTHAK	V		0	1223.02	L04807_Sal106expT1.2277.2277.3.dta	gi|447084838|ref|WP_001162094.1|	MULTISPECIES: DNA-directed RNA polymerase subunit alpha [Proteobacteria]	LVDLEQVSSTHAK
L04807_Sal106expT1	1E6	F404195	3468	715.848	2	1429.68	1429.68	1.75564	36.08	69	81	R	INDNQVIDGAESR	Y		0	1185.13	L04807_Sal106expT1.2190.2190.2.dta	gi|447109421|ref|WP_001186677.1|	2,3,4,5-tetrahydropyridine-2,6-dicarboxylate N-succinyltransferase [Salmonella bongori]	LNDNQVLDGAESR
L04807_Sal106expT1	1E6	F404195	3494	718.378	2	1434.74	1434.75	-3.05699	22.81	185	199	R	TGSAALDLAYVAAGR	V		0	2080.39	L04807_Sal106expT1.4249.4249.2.dta	gi|446475615|ref|WP_000553469.1|	inositol monophosphatase [Salmonella bongori]	TGSAALDLAYVAAGR
L04807_Sal106expT1	1E6	F404195	3495	718.381	2	1434.75	1434.75	0.344312	46.69	185	199	R	TGSAALDLAYVAAGR	V		0	2052.76	L04807_Sal106expT1.4186.4186.2.dta	gi|446475615|ref|WP_000553469.1|	inositol monophosphatase [Salmonella bongori]	TGSAALDLAYVAAGR
L04807_Sal106expT1	1E6	F404195	3503	719.822	2	1437.63	1437.63	1.18529	47.85	56	69	R	DGYADGWAQAGTAR	A		0	1518.88	L04807_Sal106expT1.2972.2972.2.dta	gi|446014082|ref|WP_000091937.1|	50S ribosomal protein L6 [Salmonella bongori]	DGYADGWAQAGTAR
L04807_Sal106expT1	1E6	F404195	3504	719.823	2	1437.63	1437.63	2.20085	71.26	56	69	R	DGYADGWAQAGTAR	A		0	1507.86	L04807_Sal106expT1.2947.2947.2.dta	gi|446014082|ref|WP_000091937.1|	50S ribosomal protein L6 [Salmonella bongori]	DGYADGWAQAGTAR
L04807_Sal106expT1	1E6	F404195	3505	720.344	2	1438.67	1438.68	-1.88507	33.48	329	340	K	YVDVGATYYFNK	N		0	1907.51	L04807_Sal106expT1.3857.3857.2.dta	gi|446788260|ref|WP_000865516.1|	porin [Salmonella bongori]	YVDVGATYYFNK
L04807_Sal106expT1	1E6	F404195	3506	720.346	2	1438.68	1438.68	0.492119	67.32	329	340	K	YVDVGATYYFNK	N		0	1832.54	L04807_Sal106expT1.3688.3688.2.dta	gi|446788260|ref|WP_000865516.1|	porin [Salmonella bongori]	YVDVGATYYFNK
L04807_Sal106expT1	1E6	F404195	3507	720.346	2	1438.68	1438.68	0.492119	61.93	329	340	K	YVDVGATYYFNK	N		0	1877.87	L04807_Sal106expT1.3791.3791.2.dta	gi|446788260|ref|WP_000865516.1|	porin [Salmonella bongori]	YVDVGATYYFNK
L04807_Sal106expT1	1E6	F404195	3508	720.346	2	1438.68	1438.68	0.575529	78.16	329	340	K	YVDVGATYYFNK	N		0	1855.58	L04807_Sal106expT1.3741.3741.2.dta	gi|446788260|ref|WP_000865516.1|	porin [Salmonella bongori]	YVDVGATYYFNK
L04807_Sal106expT1	1E6	F404195	3509	720.346	2	1438.68	1438.68	0.575529	83.96	329	340	K	YVDVGATYYFNK	N		0	1866.84	L04807_Sal106expT1.3766.3766.2.dta	gi|446788260|ref|WP_000865516.1|	porin [Salmonella bongori]	YVDVGATYYFNK
L04807_Sal106expT1	1E6	F404195	351	379.73	2	757.444	757.445	-0.162388	17.2	583	589	K	QAKGNIK	S		1	542.202	L04807_Sal106expT1.814.814.2.dta	gi|447172481|ref|WP_001249737.1|	protease [Salmonella bongori]	QAKGNLK
L04807_Sal106expT1	1E6	F404195	3510	720.346	2	1438.68	1438.68	0.658939	68.73	329	340	K	YVDVGATYYFNK	N		0	1844.21	L04807_Sal106expT1.3715.3715.2.dta	gi|446788260|ref|WP_000865516.1|	porin [Salmonella bongori]	YVDVGATYYFNK
L04807_Sal106expT1	1E6	F404195	352	379.73	2	757.445	757.445	-0.0831744	17.36	583	589	K	QAKGNIK	S		1	574.876	L04807_Sal106expT1.882.882.2.dta	gi|447172481|ref|WP_001249737.1|	protease [Salmonella bongori]	QAKGNLK
L04807_Sal106expT1	1E6	F404195	3526	723.34	2	1444.67	1444.66	2.72451	46.1	327	338	R	LADAEFFFNTDR	K		0	2274.71	L04807_Sal106expT1.4685.4685.2.dta	gi|447214496|ref|WP_001291752.1|	glycine--tRNA ligase subunit beta [Salmonella bongori]	LADAEFFFNTDR
L04807_Sal106expT1	1E6	F404195	3527	724.394	2	1446.77	1446.77	0.776211	15.31	126	138	R	LATLPTYEEAIAR	L		0	1937.68	L04807_Sal106expT1.3925.3925.2.dta	gi|447129947|ref|WP_001207203.1|	MULTISPECIES: 50S ribosomal protein L10 [Enterobacteriaceae]	LATLPTYEEALAR
L04807_Sal106expT1	1E6	F404195	3528	724.394	2	1446.77	1446.77	0.942097	49.36	126	138	R	LATLPTYEEAIAR	L		0	1912.02	L04807_Sal106expT1.3867.3867.2.dta	gi|447129947|ref|WP_001207203.1|	MULTISPECIES: 50S ribosomal protein L10 [Enterobacteriaceae]	LATLPTYEEALAR
L04807_Sal106expT1	1E6	F404195	3529	724.394	2	1446.77	1446.77	1.02504	62.85	126	138	R	LATLPTYEEAIAR	L		0	1900.19	L04807_Sal106expT1.3841.3841.2.dta	gi|447129947|ref|WP_001207203.1|	MULTISPECIES: 50S ribosomal protein L10 [Enterobacteriaceae]	LATLPTYEEALAR
L04807_Sal106expT1	1E6	F404195	353	379.73	2	757.445	757.445	0.23368	14.37	583	589	K	QAKGNIK	S		1	564.097	L04807_Sal106expT1.859.859.2.dta	gi|447172481|ref|WP_001249737.1|	protease [Salmonella bongori]	QAKGNLK
L04807_Sal106expT1	1E6	F404195	3530	724.394	2	1446.77	1446.77	1.27387	50.79	126	138	R	LATLPTYEEAIAR	L		0	1890.03	L04807_Sal106expT1.3818.3818.2.dta	gi|447129947|ref|WP_001207203.1|	MULTISPECIES: 50S ribosomal protein L10 [Enterobacteriaceae]	LATLPTYEEALAR
L04807_Sal106expT1	1E6	F404195	3531	724.394	2	1446.77	1446.77	1.53652	42.14	126	138	R	LATLPTYEEAIAR	L		0	1925.28	L04807_Sal106expT1.3896.3896.2.dta	gi|447129947|ref|WP_001207203.1|	MULTISPECIES: 50S ribosomal protein L10 [Enterobacteriaceae]	LATLPTYEEALAR
L04807_Sal106expT1	1E6	F404195	3533	725.899	2	1449.78	1449.78	0.481451	67.13	248	261	R	YTLAGTEVSALLGR	M		0	2332.54	L04807_Sal106expT1.4818.4818.2.dta	gi|446112644|ref|WP_000190499.1|	MULTISPECIES: ATP synthase subunit beta [Salmonella]	YTLAGTEVSALLGR
L04807_Sal106expT1	1E6	F404195	3534	725.899	2	1449.78	1449.78	0.646993	82.41	248	261	R	YTLAGTEVSALLGR	M		0	2322.29	L04807_Sal106expT1.4795.4795.2.dta	gi|446112644|ref|WP_000190499.1|	MULTISPECIES: ATP synthase subunit beta [Salmonella]	YTLAGTEVSALLGR
L04807_Sal106expT1	1E6	F404195	3535	726.337	2	1450.66	1450.66	0.668662	40.37	22	34	K	NYETPDAVEASQK	G		0	1054.48	L04807_Sal106expT1.1897.1897.2.dta	gi|446475615|ref|WP_000553469.1|	inositol monophosphatase [Salmonella bongori]	NYETPDAVEASQK
L04807_Sal106expT1	1E6	F404195	3537	726.827	2	1451.64	1451.64	1.14698	39.21	114	127	K	AADMTGADIEAMTR	S		0	1693.27	L04807_Sal106expT1.3370.3370.2.dta	gi|447008670|ref|WP_001085926.1|	MULTISPECIES: 50S ribosomal protein L11 [Proteobacteria]	AADMTGADLEAMTR
L04807_Sal106expT1	1E6	F404195	3538	726.828	2	1451.64	1451.64	1.65675	50.16	114	127	K	AADMTGADIEAMTR	S		0	1677.98	L04807_Sal106expT1.3335.3335.2.dta	gi|447008670|ref|WP_001085926.1|	MULTISPECIES: 50S ribosomal protein L11 [Proteobacteria]	AADMTGADLEAMTR
L04807_Sal106expT1	1E6	F404195	354	379.73	2	757.445	757.445	0.312894	14.65	583	589	K	QAKGNIK	S		1	553.275	L04807_Sal106expT1.836.836.2.dta	gi|447172481|ref|WP_001249737.1|	protease [Salmonella bongori]	QAKGNLK
L04807_Sal106expT1	1E6	F404195	3542	727.933	2	1453.85	1453.85	0.577088	65.17	110	123	K	VILAGEVTTPVTVR	G		0	1886.87	L04807_Sal106expT1.3811.3811.2.dta	gi|447161661|ref|WP_001238917.1|	MULTISPECIES: 50S ribosomal protein L15 [Gammaproteobacteria]	VLLAGEVTTPVTVR
L04807_Sal106expT1	1E6	F404195	3543	727.933	2	1453.85	1453.85	0.921003	49.19	110	123	K	VILAGEVTTPVTVR	G		0	1863.79	L04807_Sal106expT1.3759.3759.2.dta	gi|447161661|ref|WP_001238917.1|	MULTISPECIES: 50S ribosomal protein L15 [Gammaproteobacteria]	VLLAGEVTTPVTVR
L04807_Sal106expT1	1E6	F404195	3544	727.933	2	1453.85	1453.85	1.00354	79.03	110	123	K	VILAGEVTTPVTVR	G		0	1874.42	L04807_Sal106expT1.3783.3783.2.dta	gi|447161661|ref|WP_001238917.1|	MULTISPECIES: 50S ribosomal protein L15 [Gammaproteobacteria]	VLLAGEVTTPVTVR
L04807_Sal106expT1	1E6	F404195	3545	729.841	2	1457.67	1457.67	0.112509	18.41	220	232	R	GAAYSTPDEKYEK	Y		1	831.902	L04807_Sal106expT1.1404.1404.2.dta	gi|446300418|ref|WP_000378273.1|	membrane protein insertase [Salmonella bongori]	GAAYSTPDEKYEK
L04807_Sal106expT1	1E6	F404195	3562	734.881	2	1467.75	1467.75	1.42123	77.86	259	272	R	VATEFSETATATLK	S		0	1557.46	L04807_Sal106expT1.3060.3060.2.dta	gi|446033415|ref|WP_000111270.1|	phosphoglycerate kinase [Salmonella bongori]	VATEFSETATATLK
L04807_Sal106expT1	1E6	F404195	3563	735.335	2	1468.66	1468.65	1.44078	18.34	258	269	R	IAKEEMETEMAR	L	Oxidation (M) [6], Oxidation (M) [10]	1	530.315	L04807_Sal106expT1.792.792.2.dta	gi|446697918|ref|WP_000775264.1|	cysteine desulfurase [Salmonella bongori]	LAKEEMETEMAR
L04807_Sal106expT1	1E6	F404195	3568	735.858	2	1469.7	1469.7	2.64136	18.31	82	94	R	MPYKGDNINGAYK	A		1	1076.34	L04807_Sal106expT1.1946.1946.2.dta	gi|505804847|ref|WP_015702792.1|	membrane protein [Salmonella bongori]	MPYKGDNLNGAYK
L04807_Sal106expT1	1E6	F404195	3569	735.858	2	1469.7	1469.7	2.88631	36.11	82	94	R	MPYKGDNINGAYK	A		1	1029.17	L04807_Sal106expT1.1839.1839.2.dta	gi|505804847|ref|WP_015702792.1|	membrane protein [Salmonella bongori]	MPYKGDNLNGAYK
L04807_Sal106expT1	1E6	F404195	3570	735.859	2	1469.7	1469.7	3.87971	33.77	82	94	R	MPYKGDNINGAYK	A		1	1016.96	L04807_Sal106expT1.1812.1812.2.dta	gi|505804847|ref|WP_015702792.1|	membrane protein [Salmonella bongori]	MPYKGDNLNGAYK
L04807_Sal106expT1	1E6	F404195	3588	739.862	2	1477.71	1477.7	3.50747	63.74	26	38	R	VYDALEVQNGNEK	L		0	1291.75	L04807_Sal106expT1.2436.2436.2.dta	gi|446112644|ref|WP_000190499.1|	MULTISPECIES: ATP synthase subunit beta [Salmonella]	VYDALEVQNGNEK
L04807_Sal106expT1	1E6	F404195	359	380.222	2	758.429	758.429	-0.0883405	14.31	340	346	R	ANITVNK	N		0	689.268	L04807_Sal106expT1.1111.1111.2.dta	gi|446841916|ref|WP_000919172.1|	serine hydroxymethyltransferase [Salmonella bongori]	ANLTVNK
L04807_Sal106expT1	1E6	F404195	3590	739.938	2	1477.86	1477.86	0.175253	24.51	67	82	K	AVGAVNGPIAQAILGK	D		0	2167.2	L04807_Sal106expT1.4444.4444.2.dta	gi|445958879|ref|WP_000036734.1|	MULTISPECIES: enolase [Salmonella]	AVGAVNGPLAQALLGK
L04807_Sal106expT1	1E6	F404195	3595	742.823	2	1483.63	1483.63	1.71674	42.47	114	127	K	AADMTGADIEAMTR	S	Oxidation (M) [4], Oxidation (M) [12]	0	997.898	L04807_Sal106expT1.1770.1770.2.dta	gi|447008670|ref|WP_001085926.1|	MULTISPECIES: 50S ribosomal protein L11 [Proteobacteria]	AADMTGADLEAMTR
L04807_Sal106expT1	1E6	F404195	3596	742.823	2	1483.63	1483.63	1.71674	59.44	114	127	K	AADMTGADIEAMTR	S	Oxidation (M) [4], Oxidation (M) [12]	0	986.693	L04807_Sal106expT1.1745.1745.2.dta	gi|447008670|ref|WP_001085926.1|	MULTISPECIES: 50S ribosomal protein L11 [Proteobacteria]	AADMTGADLEAMTR
L04807_Sal106expT1	1E6	F404195	3597	743.347	2	1484.68	1484.68	0.413558	14.32	31	43	R	EGAELAFTYQNDK	L		0	1622.39	L04807_Sal106expT1.3208.3208.2.dta	gi|446428653|ref|WP_000506508.1|	enoyl-ACP reductase [Salmonella bongori]	EGAELAFTYQNDK
L04807_Sal106expT1	1E6	F404195	360	380.235	2	758.455	758.454	1.88805	13.83	1305	1311	R	DLLGITK	A		0	1760.29	L04807_Sal106expT1.3524.3524.2.dta	gi|446576623|ref|WP_000653969.1|	DNA-directed RNA polymerase subunit beta' [Salmonella bongori]	DLLGLTK
L04807_Sal106expT1	1E6	F404195	3603	743.905	2	1485.8	1485.79	1.37502	33.96	289	303	K	NGALNAAIVGQPAYK	I		0	1581.51	L04807_Sal106expT1.3115.3115.2.dta	gi|446223814|ref|WP_000301669.1|	bifunctional acetaldehyde-CoA/alcohol dehydrogenase [Salmonella bongori]	NGALNAALVGQPAYK
L04807_Sal106expT1	1E6	F404195	3607	497.297	3	1488.87	1488.87	-0.185375	38.73	125	137	R	QVGVPYIIVFLNK	C		0	2840.53	L04807_Sal106expT1.5996.5996.3.dta	gi|445953893|ref|WP_000031748.1|	MULTISPECIES: elongation factor Tu [Salmonella]	QVGVPYLLVFLNK
L04807_Sal106expT1	1E6	F404195	3608	497.297	3	1488.87	1488.87	-0.0040299	32.3	125	137	R	QVGVPYIIVFLNK	C		0	2850.69	L04807_Sal106expT1.6017.6017.3.dta	gi|445953893|ref|WP_000031748.1|	MULTISPECIES: elongation factor Tu [Salmonella]	QVGVPYLLVFLNK
L04807_Sal106expT1	1E6	F404195	3609	745.443	2	1488.87	1488.87	0.664934	55.28	125	137	R	QVGVPYIIVFLNK	C		0	2843.62	L04807_Sal106expT1.6003.6003.2.dta	gi|445953893|ref|WP_000031748.1|	MULTISPECIES: elongation factor Tu [Salmonella]	QVGVPYLLVFLNK
L04807_Sal106expT1	1E6	F404195	361	380.702	2	759.389	759.387	2.14778	14.95	444	450	R	SIADQAR	T		0	612.073	L04807_Sal106expT1.955.955.2.dta	gi|486156026|ref|WP_001519776.1|	MULTISPECIES: RNA polymerase sigma factor RpoD [Salmonella]	SLADQAR
L04807_Sal106expT1	1E6	F404195	3610	745.443	2	1488.87	1488.87	0.745532	40.77	125	137	R	QVGVPYIIVFLNK	C		0	2832.28	L04807_Sal106expT1.5978.5978.2.dta	gi|445953893|ref|WP_000031748.1|	MULTISPECIES: elongation factor Tu [Salmonella]	QVGVPYLLVFLNK
L04807_Sal106expT1	1E6	F404195	3611	745.443	2	1488.87	1488.87	1.00076	51.42	125	137	R	QVGVPYIIVFLNK	C		0	2855.49	L04807_Sal106expT1.6028.6028.2.dta	gi|445953893|ref|WP_000031748.1|	MULTISPECIES: elongation factor Tu [Salmonella]	QVGVPYLLVFLNK
L04807_Sal106expT1	1E6	F404195	3612	745.443	2	1488.87	1488.87	1.32315	28.15	125	137	R	QVGVPYIIVFLNK	C		0	2865.98	L04807_Sal106expT1.6052.6052.2.dta	gi|445953893|ref|WP_000031748.1|	MULTISPECIES: elongation factor Tu [Salmonella]	QVGVPYLLVFLNK
L04807_Sal106expT1	1E6	F404195	3613	497.298	3	1488.87	1488.87	1.60793	24.22	125	137	R	QVGVPYIIVFLNK	C		0	2863.32	L04807_Sal106expT1.6046.6046.3.dta	gi|445953893|ref|WP_000031748.1|	MULTISPECIES: elongation factor Tu [Salmonella]	QVGVPYLLVFLNK
L04807_Sal106expT1	1E6	F404195	3629	747.896	2	1493.78	1493.78	0.640658	25.02	147	160	R	DLDGTILATGFPFK	A		0	2873.66	L04807_Sal106expT1.6068.6068.2.dta	gi|446475615|ref|WP_000553469.1|	inositol monophosphatase [Salmonella bongori]	DLDGTLLATGFPFK
L04807_Sal106expT1	1E6	F404195	363	380.711	2	759.407	759.406	1.34315	17.29	122	128	K	AIMVNGR	V		0	897.791	L04807_Sal106expT1.1546.1546.2.dta	gi|446057371|ref|WP_000135226.1|	MULTISPECIES: 30S ribosomal protein S4 [Gammaproteobacteria]	ALMVNGR
L04807_Sal106expT1	1E6	F404195	3630	747.896	2	1493.78	1493.78	0.720991	46.81	147	160	R	DLDGTILATGFPFK	A		0	2862.08	L04807_Sal106expT1.6043.6043.2.dta	gi|446475615|ref|WP_000553469.1|	inositol monophosphatase [Salmonella bongori]	DLDGTLLATGFPFK
L04807_Sal106expT1	1E6	F404195	3632	748.344	2	1494.67	1494.67	2.50156	23.1	481	493	K	MSPTTVTDPMQQK	I	Oxidation (M) [1], Oxidation (M) [10]	0	818.475	L04807_Sal106expT1.1375.1375.2.dta	gi|446300418|ref|WP_000378273.1|	membrane protein insertase [Salmonella bongori]	MSPTTVTDPMQQK
L04807_Sal106expT1	1E6	F404195	3633	748.394	2	1494.77	1494.77	1.11188	27.11	61	74	K	VGDIVIFNDGYGVK	S		0	2169.85	L04807_Sal106expT1.4450.4450.2.dta	gi|445949972|ref|WP_000027827.1|	MULTISPECIES: molecular chaperone GroES [Gammaproteobacteria]	VGDLVLFNDGYGVK
L04807_Sal106expT1	1E6	F404195	3634	748.395	2	1494.77	1494.77	1.76749	44.1	61	74	K	VGDIVIFNDGYGVK	S		0	2155.91	L04807_Sal106expT1.4418.4418.2.dta	gi|445949972|ref|WP_000027827.1|	MULTISPECIES: molecular chaperone GroES [Gammaproteobacteria]	VGDLVLFNDGYGVK
L04807_Sal106expT1	1E6	F404195	3635	748.396	2	1494.78	1494.77	3.81463	26.59	61	74	K	VGDIVIFNDGYGVK	S		0	2145.62	L04807_Sal106expT1.4395.4395.2.dta	gi|445949972|ref|WP_000027827.1|	MULTISPECIES: molecular chaperone GroES [Gammaproteobacteria]	VGDLVLFNDGYGVK
L04807_Sal106expT1	1E6	F404195	3636	748.428	2	1494.84	1494.84	0.445532	35.32	233	246	R	VPTPNVSVVDLTVR	L		0	2086.59	L04807_Sal106expT1.4263.4263.2.dta	gi|446075653|ref|WP_000153508.1|	glyceraldehyde-3-phosphate dehydrogenase [Salmonella bongori]	VPTPNVSVVDLTVR
L04807_Sal106expT1	1E6	F404195	3637	748.428	2	1494.84	1494.84	0.686361	29.69	233	246	R	VPTPNVSVVDLTVR	L		0	2074.92	L04807_Sal106expT1.4236.4236.2.dta	gi|446075653|ref|WP_000153508.1|	glyceraldehyde-3-phosphate dehydrogenase [Salmonella bongori]	VPTPNVSVVDLTVR
L04807_Sal106expT1	1E6	F404195	3638	748.429	2	1494.84	1494.84	2.23837	37.47	233	246	R	VPTPNVSVVDLTVR	L		0	2100.4	L04807_Sal106expT1.4294.4294.2.dta	gi|446075653|ref|WP_000153508.1|	glyceraldehyde-3-phosphate dehydrogenase [Salmonella bongori]	VPTPNVSVVDLTVR
L04807_Sal106expT1	1E6	F404195	3639	748.891	2	1495.77	1495.77	0.135716	69.82	19	34	R	GLAAGADVSFGSFGLK	A		0	2290.78	L04807_Sal106expT1.4723.4723.2.dta	gi|446863952|ref|WP_000941208.1|	MULTISPECIES: 50S ribosomal protein L16 [Gammaproteobacteria]	GLAAGADVSFGSFGLK
L04807_Sal106expT1	1E6	F404195	3640	748.892	2	1495.77	1495.77	1.44608	52.28	19	34	R	GLAAGADVSFGSFGLK	A		0	2304.84	L04807_Sal106expT1.4755.4755.2.dta	gi|446863952|ref|WP_000941208.1|	MULTISPECIES: 50S ribosomal protein L16 [Gammaproteobacteria]	GLAAGADVSFGSFGLK
L04807_Sal106expT1	1E6	F404195	3641	749.339	2	1496.66	1496.66	0.549222	62.71	116	128	K	DLETQSQDGTFEK	L		0	1206.33	L04807_Sal106expT1.2239.2239.2.dta	gi|446169024|ref|WP_000246879.1|	30S ribosomal protein S2 [Salmonella bongori]	DLETQSQDGTFEK
L04807_Sal106expT1	1E6	F404195	3647	750.415	2	1498.82	1498.81	0.597806	44.29	561	575	K	SGPLAGYPVVDLGVR	L		0	2261.75	L04807_Sal106expT1.4655.4655.2.dta	gi|446046852|ref|WP_000124707.1|	elongation factor G [Salmonella bongori]	SGPLAGYPVVDLGVR
L04807_Sal106expT1	1E6	F404195	3648	750.415	2	1498.82	1498.81	0.998122	56.23	561	575	K	SGPLAGYPVVDLGVR	L		0	2250.32	L04807_Sal106expT1.4629.4629.2.dta	gi|446046852|ref|WP_000124707.1|	elongation factor G [Salmonella bongori]	SGPLAGYPVVDLGVR
L04807_Sal106expT1	1E6	F404195	3649	750.415	2	1498.82	1498.81	1.33172	30.21	561	575	K	SGPLAGYPVVDLGVR	L		0	2280.54	L04807_Sal106expT1.4699.4699.2.dta	gi|446046852|ref|WP_000124707.1|	elongation factor G [Salmonella bongori]	SGPLAGYPVVDLGVR
L04807_Sal106expT1	1E6	F404195	3653	755.369	2	1508.72	1508.72	-0.802665	32.14	237	249	K	YLGGEELTEEEIK	Q		0	1676.65	L04807_Sal106expT1.3332.3332.2.dta	gi|446046852|ref|WP_000124707.1|	elongation factor G [Salmonella bongori]	YLGGEELTEEELK
L04807_Sal106expT1	1E6	F404195	3654	755.37	2	1508.72	1508.72	-0.0735721	16.41	237	249	K	YLGGEELTEEEIK	Q		0	1689.68	L04807_Sal106expT1.3362.3362.2.dta	gi|446046852|ref|WP_000124707.1|	elongation factor G [Salmonella bongori]	YLGGEELTEEELK
L04807_Sal106expT1	1E6	F404195	3655	755.429	2	1508.84	1508.85	-0.446037	13.65	548	562	R	ASGTDEAVILVPPIK	M		0	2122.21	L04807_Sal106expT1.4343.4343.2.dta	gi|446494214|ref|WP_000572068.1|	GTP-binding protein [Salmonella bongori]	ASGTDEAVLLVPPLK
L04807_Sal106expT1	1E6	F404195	3658	756.905	2	1511.8	1511.79	0.840723	24.73	323	336	R	GLIDSNDLPLNVSR	E		0	2132.11	L04807_Sal106expT1.4365.4365.2.dta	gi|505804798|ref|WP_015702744.1|	molecular chaperone HtpG [Salmonella bongori]	GLLDSNDLPLNVSR
L04807_Sal106expT1	1E6	F404195	3659	504.964	3	1511.87	1511.87	-0.620423	16.94	52	65	K	GLPIPVVITVYADR	S		0	2692.32	L04807_Sal106expT1.5661.5661.3.dta	gi|447008670|ref|WP_001085926.1|	MULTISPECIES: 50S ribosomal protein L11 [Proteobacteria]	GLPLPVVLTVYADR
L04807_Sal106expT1	1E6	F404195	3660	756.943	2	1511.87	1511.87	-0.384953	38.39	52	65	K	GLPIPVVITVYADR	S		0	2718	L04807_Sal106expT1.5723.5723.2.dta	gi|447008670|ref|WP_001085926.1|	MULTISPECIES: 50S ribosomal protein L11 [Proteobacteria]	GLPLPVVLTVYADR
L04807_Sal106expT1	1E6	F404195	3662	756.944	2	1511.87	1511.87	1.13634	72.93	52	65	K	GLPIPVVITVYADR	S		0	2691.44	L04807_Sal106expT1.5659.5659.2.dta	gi|447008670|ref|WP_001085926.1|	MULTISPECIES: 50S ribosomal protein L11 [Proteobacteria]	GLPLPVVLTVYADR
L04807_Sal106expT1	1E6	F404195	3663	756.944	2	1511.87	1511.87	1.30831	27.75	52	65	K	GLPIPVVITVYADR	S		0	2679.81	L04807_Sal106expT1.5631.5631.2.dta	gi|447008670|ref|WP_001085926.1|	MULTISPECIES: 50S ribosomal protein L11 [Proteobacteria]	GLPLPVVLTVYADR
L04807_Sal106expT1	1E6	F404195	3664	756.944	2	1511.87	1511.87	1.38768	83.71	52	65	K	GLPIPVVITVYADR	S		0	2703.54	L04807_Sal106expT1.5688.5688.2.dta	gi|447008670|ref|WP_001085926.1|	MULTISPECIES: 50S ribosomal protein L11 [Proteobacteria]	GLPLPVVLTVYADR
L04807_Sal106expT1	1E6	F404195	3667	757.422	2	1512.83	1512.83	2.50458	41.6	141	155	R	VVLASNGSQVTVSPR	-		0	1367.14	L04807_Sal106expT1.2621.2621.2.dta	gi|446519835|ref|WP_000597181.1|	hypothetical protein [Salmonella bongori]	VVLASNGSQVTVSPR
L04807_Sal106expT1	1E6	F404195	3673	759.407	2	1516.8	1516.8	0.64412	68.29	17	30	R	LIDQSTAEIVETAK	R		0	1632.77	L04807_Sal106expT1.3232.3232.2.dta	gi|447103749|ref|WP_001181005.1|	MULTISPECIES: 30S ribosomal protein S10 [Proteobacteria]	LLDQSTAELVETAK
L04807_Sal106expT1	1E6	F404195	3674	759.408	2	1516.8	1516.8	2.09454	62.58	17	30	R	LIDQSTAEIVETAK	R		0	1646.67	L04807_Sal106expT1.3264.3264.2.dta	gi|447103749|ref|WP_001181005.1|	MULTISPECIES: 30S ribosomal protein S10 [Proteobacteria]	LLDQSTAELVETAK
L04807_Sal106expT1	1E6	F404195	3675	760.41	2	1518.81	1518.8	1.13181	70.61	33	45	R	AQYLIDQLLSEAR	K		0	2611.48	L04807_Sal106expT1.5469.5469.2.dta	gi|445926001|ref|WP_000003856.1|	pyruvate dehydrogenase [Salmonella bongori]	AQYLLDQLLSEAR
L04807_Sal106expT1	1E6	F404195	3676	760.411	2	1518.81	1518.8	2.01408	56.86	33	45	R	AQYLIDQLLSEAR	K		0	2599.32	L04807_Sal106expT1.5440.5440.2.dta	gi|445926001|ref|WP_000003856.1|	pyruvate dehydrogenase [Salmonella bongori]	AQYLLDQLLSEAR
L04807_Sal106expT1	1E6	F404195	3687	511.268	3	1530.78	1530.79	-3.63734	17.64	27	40	K	IDQLSSDVQTLNAK	V		0	1538.35	L04807_Sal106expT1.3017.3017.3.dta	gi|447005051|ref|WP_001082307.1|	MULTISPECIES: hypothetical protein [Proteobacteria]	LDQLSSDVQTLNAK
L04807_Sal106expT1	1E6	F404195	3688	511.27	3	1530.79	1530.79	-1.01124	38.77	27	40	K	IDQLSSDVQTLNAK	V		0	1526.37	L04807_Sal106expT1.2989.2989.3.dta	gi|447005051|ref|WP_001082307.1|	MULTISPECIES: hypothetical protein [Proteobacteria]	LDQLSSDVQTLNAK
L04807_Sal106expT1	1E6	F404195	3690	766.403	2	1530.79	1530.79	1.25948	73.26	27	40	K	IDQLSSDVQTLNAK	V		0	1522.71	L04807_Sal106expT1.2981.2981.2.dta	gi|447005051|ref|WP_001082307.1|	MULTISPECIES: hypothetical protein [Proteobacteria]	LDQLSSDVQTLNAK
L04807_Sal106expT1	1E6	F404195	3691	766.403	2	1530.79	1530.79	1.41626	77.65	27	40	K	IDQLSSDVQTLNAK	V		0	1533.14	L04807_Sal106expT1.3005.3005.2.dta	gi|447005051|ref|WP_001082307.1|	MULTISPECIES: hypothetical protein [Proteobacteria]	LDQLSSDVQTLNAK
L04807_Sal106expT1	1E6	F404195	3692	766.403	2	1530.79	1530.79	1.41626	80.32	27	40	K	IDQLSSDVQTLNAK	V		0	1544.06	L04807_Sal106expT1.3030.3030.2.dta	gi|447005051|ref|WP_001082307.1|	MULTISPECIES: hypothetical protein [Proteobacteria]	LDQLSSDVQTLNAK
L04807_Sal106expT1	1E6	F404195	3693	766.403	2	1530.79	1530.79	1.57305	76.92	27	40	K	IDQLSSDVQTLNAK	V		0	1556.6	L04807_Sal106expT1.3058.3058.2.dta	gi|447005051|ref|WP_001082307.1|	MULTISPECIES: hypothetical protein [Proteobacteria]	LDQLSSDVQTLNAK
L04807_Sal106expT1	1E6	F404195	3695	767.394	2	1532.77	1532.77	1.25002	36.84	168	181	R	ATPVELDFSQVEKA	-		1	2038.02	L04807_Sal106expT1.4153.4153.2.dta	gi|447210263|ref|WP_001287519.1|	transcription termination/antitermination protein NusG [Salmonella bongori]	ATPVELDFSQVEKA
L04807_Sal106expT1	1E6	F404195	3698	513.257	3	1536.75	1536.75	-1.74524	51.08	267	280	R	IGSDAYNQGLSEKR	A		1	949.376	L04807_Sal106expT1.1662.1662.3.dta	gi|505804847|ref|WP_015702792.1|	membrane protein [Salmonella bongori]	LGSDAYNQGLSEKR
L04807_Sal106expT1	1E6	F404195	3699	513.258	3	1536.75	1536.75	-0.203025	14.24	267	280	R	IGSDAYNQGLSEKR	A		1	978.15	L04807_Sal106expT1.1726.1726.3.dta	gi|505804847|ref|WP_015702792.1|	membrane protein [Salmonella bongori]	LGSDAYNQGLSEKR
L04807_Sal106expT1	1E6	F404195	3700	513.259	3	1536.75	1536.75	0.636407	24.64	267	280	R	IGSDAYNQGLSEKR	A		1	963.01	L04807_Sal106expT1.1692.1692.3.dta	gi|505804847|ref|WP_015702792.1|	membrane protein [Salmonella bongori]	LGSDAYNQGLSEKR
L04807_Sal106expT1	1E6	F404195	3701	769.385	2	1536.75	1536.75	0.913614	62.51	267	280	R	IGSDAYNQGLSEKR	A		1	959.391	L04807_Sal106expT1.1684.1684.2.dta	gi|505804847|ref|WP_015702792.1|	membrane protein [Salmonella bongori]	LGSDAYNQGLSEKR
L04807_Sal106expT1	1E6	F404195	3702	769.385	2	1536.75	1536.75	0.991701	55.33	267	280	R	IGSDAYNQGLSEKR	A		1	948.918	L04807_Sal106expT1.1661.1661.2.dta	gi|505804847|ref|WP_015702792.1|	membrane protein [Salmonella bongori]	LGSDAYNQGLSEKR
L04807_Sal106expT1	1E6	F404195	3703	769.385	2	1536.76	1536.75	2.11094	33.09	267	280	R	IGSDAYNQGLSEKR	A		1	970.697	L04807_Sal106expT1.1709.1709.2.dta	gi|505804847|ref|WP_015702792.1|	membrane protein [Salmonella bongori]	LGSDAYNQGLSEKR
L04807_Sal106expT1	1E6	F404195	3709	772.408	2	1542.8	1542.8	1.34301	47.09	308	322	R	SSAASIPLNVEAQTR	R		0	1579.3	L04807_Sal106expT1.3110.3110.2.dta	gi|446933400|ref|WP_001010656.1|	L-cystine transporter tcyP [Salmonella bongori]	SSAASLPLNVEAQTR
L04807_Sal106expT1	1E6	F404195	3710	774.376	2	1546.74	1546.74	0.529502	46.19	116	128	K	VNEVNYDKPENAR	N		0	784.266	L04807_Sal106expT1.1306.1306.2.dta	gi|446977276|ref|WP_001054532.1|	MULTISPECIES: transcription termination factor Rho [Salmonella]	VNEVNYDKPENAR
L04807_Sal106expT1	1E6	F404195	3712	775.38	2	1548.75	1548.74	1.12414	73.56	38	53	R	QGNALGWATAGGSGFR	G		0	1890.48	L04807_Sal106expT1.3819.3819.2.dta	gi|446952502|ref|WP_001029758.1|	MULTISPECIES: 30S ribosomal protein S11 [Enterobacteriaceae]	QGNALGWATAGGSGFR
L04807_Sal106expT1	1E6	F404195	3713	775.38	2	1548.75	1548.74	1.35658	61.22	38	53	R	QGNALGWATAGGSGFR	G		0	1878.32	L04807_Sal106expT1.3792.3792.2.dta	gi|446952502|ref|WP_001029758.1|	MULTISPECIES: 30S ribosomal protein S11 [Enterobacteriaceae]	QGNALGWATAGGSGFR
L04807_Sal106expT1	1E6	F404195	3714	775.38	2	1548.75	1548.74	1.44698	35.82	38	53	R	QGNALGWATAGGSGFR	G		0	1867.73	L04807_Sal106expT1.3768.3768.2.dta	gi|446952502|ref|WP_001029758.1|	MULTISPECIES: 30S ribosomal protein S11 [Enterobacteriaceae]	QGNALGWATAGGSGFR
L04807_Sal106expT1	1E6	F404195	3715	775.38	2	1548.75	1548.74	1.67943	57.32	38	53	R	QGNALGWATAGGSGFR	G		0	1906.59	L04807_Sal106expT1.3855.3855.2.dta	gi|446952502|ref|WP_001029758.1|	MULTISPECIES: 30S ribosomal protein S11 [Enterobacteriaceae]	QGNALGWATAGGSGFR
L04807_Sal106expT1	1E6	F404195	3716	775.397	2	1548.78	1548.78	0.882631	60.88	465	479	K	GATVELADGVEGYLR	A		0	2134.39	L04807_Sal106expT1.4370.4370.2.dta	gi|446062464|ref|WP_000140319.1|	MULTISPECIES: 30S ribosomal protein S1 [Salmonella]	GATVELADGVEGYLR
L04807_Sal106expT1	1E6	F404195	3717	775.397	2	1548.78	1548.78	1.28295	62.14	465	479	K	GATVELADGVEGYLR	A		0	2155.48	L04807_Sal106expT1.4417.4417.2.dta	gi|446062464|ref|WP_000140319.1|	MULTISPECIES: 30S ribosomal protein S1 [Salmonella]	GATVELADGVEGYLR
L04807_Sal106expT1	1E6	F404195	3718	775.397	2	1548.78	1548.78	1.28295	49.83	465	479	K	GATVELADGVEGYLR	A		0	2167.66	L04807_Sal106expT1.4445.4445.2.dta	gi|446062464|ref|WP_000140319.1|	MULTISPECIES: 30S ribosomal protein S1 [Salmonella]	GATVELADGVEGYLR
L04807_Sal106expT1	1E6	F404195	3719	775.398	2	1548.78	1548.78	1.36043	56.09	465	479	K	GATVELADGVEGYLR	A		0	2144.7	L04807_Sal106expT1.4393.4393.2.dta	gi|446062464|ref|WP_000140319.1|	MULTISPECIES: 30S ribosomal protein S1 [Salmonella]	GATVELADGVEGYLR
L04807_Sal106expT1	1E6	F404195	3720	775.399	2	1548.78	1548.78	2.70342	58.79	465	479	K	GATVELADGVEGYLR	A		0	2124.9	L04807_Sal106expT1.4349.4349.2.dta	gi|446062464|ref|WP_000140319.1|	MULTISPECIES: 30S ribosomal protein S1 [Salmonella]	GATVELADGVEGYLR
L04807_Sal106expT1	1E6	F404195	3721	775.399	2	1548.78	1548.78	3.2587	31.21	465	479	K	GATVELADGVEGYLR	A		0	2183.51	L04807_Sal106expT1.4481.4481.2.dta	gi|446062464|ref|WP_000140319.1|	MULTISPECIES: 30S ribosomal protein S1 [Salmonella]	GATVELADGVEGYLR
L04807_Sal106expT1	1E6	F404195	3724	779.872	2	1557.73	1557.73	0.662503	31.25	179	192	R	LGSQIYAMAGMQTR	L	Oxidation (M) [8], Oxidation (M) [11]	0	1217.72	L04807_Sal106expT1.2265.2265.2.dta	gi|447162195|ref|WP_001239451.1|	cytochrome ubiquinol oxidase subunit II [Salmonella bongori]	LGSQLYAMAGMQTR
L04807_Sal106expT1	1E6	F404195	3727	780.865	2	1559.72	1559.72	0.855926	60.26	608	621	R	IGDLCWAAGDQQAR	G	Carbamidomethyl (C) [5]	0	1717.65	L04807_Sal106expT1.3426.3426.2.dta	gi|445926001|ref|WP_000003856.1|	pyruvate dehydrogenase [Salmonella bongori]	LGDLCWAAGDQQAR
L04807_Sal106expT1	1E6	F404195	3729	781.409	2	1560.8	1560.8	-0.381214	60.43	171	185	R	DATGIDPVSLIAFDK	V		0	2732.57	L04807_Sal106expT1.5758.5758.2.dta	gi|446346540|ref|WP_000424395.1|	MULTISPECIES: 50S ribosomal protein L4 [Proteobacteria]	DATGLDPVSLLAFDK
L04807_Sal106expT1	1E6	F404195	3730	781.41	2	1560.81	1560.8	1.57931	58.77	171	185	R	DATGIDPVSLIAFDK	V		0	2745.03	L04807_Sal106expT1.5787.5787.2.dta	gi|446346540|ref|WP_000424395.1|	MULTISPECIES: 50S ribosomal protein L4 [Proteobacteria]	DATGLDPVSLLAFDK
L04807_Sal106expT1	1E6	F404195	3731	782.411	2	1562.81	1562.81	-1.23624	34.99	47	59	R	FAYVDILQNPDIR	A		0	2388.89	L04807_Sal106expT1.4947.4947.2.dta	gi|446030320|ref|WP_000108175.1|	glutaredoxin [Salmonella bongori]	FAYVDLLQNPDLR
L04807_Sal106expT1	1E6	F404195	3732	783.377	2	1564.74	1564.74	1.87891	57.28	119	133	K	FTGANTLEVEGENGK	T		0	1345.43	L04807_Sal106expT1.2568.2568.2.dta	gi|526245311|ref|WP_020842665.1|	glutathione reductase [Salmonella bongori]	FTGANTLEVEGENGK
L04807_Sal106expT1	1E6	F404195	3733	783.887	2	1565.76	1565.76	1.63435	81.53	101	115	K	AYEDAETVTGVINGK	V		0	1601.28	L04807_Sal106expT1.3160.3160.2.dta	gi|446062464|ref|WP_000140319.1|	MULTISPECIES: 30S ribosomal protein S1 [Salmonella]	AYEDAETVTGVLNGK
L04807_Sal106expT1	1E6	F404195	3734	783.887	2	1565.76	1565.76	1.94091	76.6	101	115	K	AYEDAETVTGVINGK	V		0	1611.73	L04807_Sal106expT1.3184.3184.2.dta	gi|446062464|ref|WP_000140319.1|	MULTISPECIES: 30S ribosomal protein S1 [Salmonella]	AYEDAETVTGVLNGK
L04807_Sal106expT1	1E6	F404195	3735	783.888	2	1565.76	1565.76	3.26934	36.61	101	115	K	AYEDAETVTGVINGK	V		0	1635.87	L04807_Sal106expT1.3239.3239.2.dta	gi|446062464|ref|WP_000140319.1|	MULTISPECIES: 30S ribosomal protein S1 [Salmonella]	AYEDAETVTGVLNGK
L04807_Sal106expT1	1E6	F404195	3738	784.444	2	1566.87	1566.87	0.659275	57.68	405	421	R	AAVEEGVVAGGGVALIR	V		0	1913.91	L04807_Sal106expT1.3871.3871.2.dta	gi|446641762|ref|WP_000719108.1|	molecular chaperone GroEL [Salmonella bongori]	AAVEEGVVAGGGVALLR
L04807_Sal106expT1	1E6	F404195	3739	784.445	2	1566.87	1566.87	1.20814	67.46	405	421	R	AAVEEGVVAGGGVALIR	V		0	1935.04	L04807_Sal106expT1.3919.3919.2.dta	gi|446641762|ref|WP_000719108.1|	molecular chaperone GroEL [Salmonella bongori]	AAVEEGVVAGGGVALLR
L04807_Sal106expT1	1E6	F404195	374	382.209	2	762.403	762.402	0.35152	21.82	35	41	K	FLEGAAR	Q		0	1015.66	L04807_Sal106expT1.1809.1809.2.dta	gi|446351531|ref|WP_000429386.1|	MULTISPECIES: ATP synthase subunit c [Proteobacteria]	FLEGAAR
L04807_Sal106expT1	1E6	F404195	3740	784.445	2	1566.88	1566.87	1.757	89.48	405	421	R	AAVEEGVVAGGGVALIR	V		0	1923.88	L04807_Sal106expT1.3893.3893.2.dta	gi|446641762|ref|WP_000719108.1|	molecular chaperone GroEL [Salmonella bongori]	AAVEEGVVAGGGVALLR
L04807_Sal106expT1	1E6	F404195	3745	525.912	3	1574.71	1574.72	-1.47074	20.29	41	54	R	REEESAAAAEVEER	T		1	874.084	L04807_Sal106expT1.1495.1495.3.dta	gi|447210127|ref|WP_001287383.1|	MULTISPECIES: DNA-binding protein H-NS [Salmonella]	REEESAAAAEVEER
L04807_Sal106expT1	1E6	F404195	3746	525.913	3	1574.72	1574.72	-0.651546	35.46	41	54	R	REEESAAAAEVEER	T		1	860.972	L04807_Sal106expT1.1467.1467.3.dta	gi|447210127|ref|WP_001287383.1|	MULTISPECIES: DNA-binding protein H-NS [Salmonella]	REEESAAAAEVEER
L04807_Sal106expT1	1E6	F404195	3747	788.367	2	1574.72	1574.72	0.984304	55.28	41	54	R	REEESAAAAEVEER	T		1	864.5	L04807_Sal106expT1.1474.1474.2.dta	gi|447210127|ref|WP_001287383.1|	MULTISPECIES: DNA-binding protein H-NS [Salmonella]	REEESAAAAEVEER
L04807_Sal106expT1	1E6	F404195	3748	525.931	3	1574.77	1574.77	-1.62309	15.23	310	323	R	HSDDKEPFAALAFK	I		1	1885.95	L04807_Sal106expT1.3809.3809.3.dta	gi|446046852|ref|WP_000124707.1|	elongation factor G [Salmonella bongori]	HSDDKEPFAALAFK
L04807_Sal106expT1	1E6	F404195	375	382.209	2	762.403	762.402	0.430219	18.57	35	41	K	FLEGAAR	Q		0	1005.3	L04807_Sal106expT1.1786.1786.2.dta	gi|446351531|ref|WP_000429386.1|	MULTISPECIES: ATP synthase subunit c [Proteobacteria]	FLEGAAR
L04807_Sal106expT1	1E6	F404195	3754	788.899	2	1575.78	1575.78	1.58969	36.11	150	163	K	LSGLVLDEADEMLR	M	Oxidation (M) [12]	0	2043.36	L04807_Sal106expT1.4165.4165.2.dta	gi|446729928|ref|WP_000807241.1|	DEAD/DEAH box family ATP-dependent RNA helicase [Salmonella bongori]	LSGLVLDEADEMLR
L04807_Sal106expT1	1E6	F404195	3757	788.906	2	1575.8	1575.8	0.673945	47.77	46	59	K	TVPMFNEALAELNK	I		0	2406.19	L04807_Sal106expT1.4988.4988.2.dta	gi|446169024|ref|WP_000246879.1|	30S ribosomal protein S2 [Salmonella bongori]	TVPMFNEALAELNK
L04807_Sal106expT1	1E6	F404195	3758	788.906	2	1575.8	1575.8	0.902401	41.96	46	59	K	TVPMFNEALAELNK	I		0	2442.38	L04807_Sal106expT1.5072.5072.2.dta	gi|446169024|ref|WP_000246879.1|	30S ribosomal protein S2 [Salmonella bongori]	TVPMFNEALAELNK
L04807_Sal106expT1	1E6	F404195	3759	788.906	2	1575.8	1575.8	0.902401	48.57	46	59	K	TVPMFNEALAELNK	I		0	2418.96	L04807_Sal106expT1.5017.5017.2.dta	gi|446169024|ref|WP_000246879.1|	30S ribosomal protein S2 [Salmonella bongori]	TVPMFNEALAELNK
L04807_Sal106expT1	1E6	F404195	376	382.209	2	762.403	762.406	-3.81555	18.48	1	7	-	MTAAKNK	K		1	1026.05	L04807_Sal106expT1.1832.1832.2.dta	gi|446045139|ref|WP_000122994.1|	tail fiber assembly protein [Salmonella bongori]	MTAAKNK
L04807_Sal106expT1	1E6	F404195	3760	788.907	2	1575.8	1575.8	1.20701	61.83	46	59	K	TVPMFNEALAELNK	I		0	2431.08	L04807_Sal106expT1.5046.5046.2.dta	gi|446169024|ref|WP_000246879.1|	30S ribosomal protein S2 [Salmonella bongori]	TVPMFNEALAELNK
L04807_Sal106expT1	1E6	F404195	3761	788.907	2	1575.8	1575.8	1.52431	18.22	46	59	K	TVPMFNEALAELNK	I		0	2455.2	L04807_Sal106expT1.5101.5101.2.dta	gi|446169024|ref|WP_000246879.1|	30S ribosomal protein S2 [Salmonella bongori]	TVPMFNEALAELNK
L04807_Sal106expT1	1E6	F404195	3762	790.372	2	1578.73	1578.73	1.48031	35.58	384	398	K	EGPAEDHANQEAIAK	L		0	721.209	L04807_Sal106expT1.1175.1175.2.dta	gi|505804798|ref|WP_015702744.1|	molecular chaperone HtpG [Salmonella bongori]	EGPAEDHANQEALAK
L04807_Sal106expT1	1E6	F404195	3763	791.89	2	1581.77	1581.76	1.03302	78.11	7	21	K	DAQSALTVSETTFGR	D		0	1864.7	L04807_Sal106expT1.3761.3761.2.dta	gi|446346540|ref|WP_000424395.1|	MULTISPECIES: 50S ribosomal protein L4 [Proteobacteria]	DAQSALTVSETTFGR
L04807_Sal106expT1	1E6	F404195	3764	791.89	2	1581.77	1581.76	1.18475	70.36	7	21	K	DAQSALTVSETTFGR	D		0	1853.05	L04807_Sal106expT1.3735.3735.2.dta	gi|446346540|ref|WP_000424395.1|	MULTISPECIES: 50S ribosomal protein L4 [Proteobacteria]	DAQSALTVSETTFGR
L04807_Sal106expT1	1E6	F404195	3765	792.436	2	1582.86	1582.86	0.73917	67.24	400	414	R	NVALEEQAVEAVLAK	A		0	2371.84	L04807_Sal106expT1.4907.4907.2.dta	gi|447121143|ref|WP_001198399.1|	trigger factor [Salmonella bongori]	NVALEEQAVEAVLAK
L04807_Sal106expT1	1E6	F404195	3766	792.436	2	1582.86	1582.86	0.966607	87.19	400	414	R	NVALEEQAVEAVLAK	A		0	2347.36	L04807_Sal106expT1.4851.4851.2.dta	gi|447121143|ref|WP_001198399.1|	trigger factor [Salmonella bongori]	NVALEEQAVEAVLAK
L04807_Sal106expT1	1E6	F404195	3767	792.437	2	1582.86	1582.86	1.58574	80.73	400	414	R	NVALEEQAVEAVLAK	A		0	2359.34	L04807_Sal106expT1.4878.4878.2.dta	gi|447121143|ref|WP_001198399.1|	trigger factor [Salmonella bongori]	NVALEEQAVEAVLAK
L04807_Sal106expT1	1E6	F404195	3771	795.402	2	1588.79	1588.79	0.0881175	16.89	84	98	K	INPAGAPNYVPGEYK	V		0	1521.79	L04807_Sal106expT1.2979.2979.2.dta	gi|447121143|ref|WP_001198399.1|	trigger factor [Salmonella bongori]	LNPAGAPNYVPGEYK
L04807_Sal106expT1	1E6	F404195	3772	795.403	2	1588.79	1588.79	1.85047	24.85	84	98	K	INPAGAPNYVPGEYK	V		0	1499.44	L04807_Sal106expT1.2928.2928.2.dta	gi|447121143|ref|WP_001198399.1|	trigger factor [Salmonella bongori]	LNPAGAPNYVPGEYK
L04807_Sal106expT1	1E6	F404195	3773	795.403	2	1588.79	1588.79	1.85047	28.95	84	98	K	INPAGAPNYVPGEYK	V		0	1511.37	L04807_Sal106expT1.2955.2955.2.dta	gi|447121143|ref|WP_001198399.1|	trigger factor [Salmonella bongori]	LNPAGAPNYVPGEYK
L04807_Sal106expT1	1E6	F404195	3774	796.903	2	1591.79	1591.79	0.0270136	43.01	46	59	K	TVPMFNEALAELNK	I	Oxidation (M) [4]	0	2131.68	L04807_Sal106expT1.4364.4364.2.dta	gi|446169024|ref|WP_000246879.1|	30S ribosomal protein S2 [Salmonella bongori]	TVPMFNEALAELNK
L04807_Sal106expT1	1E6	F404195	3775	796.903	2	1591.79	1591.79	0.177787	14.68	46	59	K	TVPMFNEALAELNK	I	Oxidation (M) [4]	0	2164.28	L04807_Sal106expT1.4437.4437.2.dta	gi|446169024|ref|WP_000246879.1|	30S ribosomal protein S2 [Salmonella bongori]	TVPMFNEALAELNK
L04807_Sal106expT1	1E6	F404195	3776	796.904	2	1591.79	1591.79	0.793446	30.04	46	59	K	TVPMFNEALAELNK	I	Oxidation (M) [4]	0	2141.97	L04807_Sal106expT1.4387.4387.2.dta	gi|446169024|ref|WP_000246879.1|	30S ribosomal protein S2 [Salmonella bongori]	TVPMFNEALAELNK
L04807_Sal106expT1	1E6	F404195	3777	796.904	2	1591.79	1591.79	1.24577	43.88	46	59	K	TVPMFNEALAELNK	I	Oxidation (M) [4]	0	2120.87	L04807_Sal106expT1.4340.4340.2.dta	gi|446169024|ref|WP_000246879.1|	30S ribosomal protein S2 [Salmonella bongori]	TVPMFNEALAELNK
L04807_Sal106expT1	1E6	F404195	3778	796.904	2	1591.79	1591.79	1.39654	20.74	46	59	K	TVPMFNEALAELNK	I	Oxidation (M) [4]	0	2152.83	L04807_Sal106expT1.4411.4411.2.dta	gi|446169024|ref|WP_000246879.1|	30S ribosomal protein S2 [Salmonella bongori]	TVPMFNEALAELNK
L04807_Sal106expT1	1E6	F404195	3779	796.904	2	1591.79	1591.79	1.71065	20.79	46	59	K	TVPMFNEALAELNK	I	Oxidation (M) [4]	0	2111.01	L04807_Sal106expT1.4318.4318.2.dta	gi|446169024|ref|WP_000246879.1|	30S ribosomal protein S2 [Salmonella bongori]	TVPMFNEALAELNK
L04807_Sal106expT1	1E6	F404195	3780	798.941	2	1595.87	1595.87	0.952461	26.26	216	229	R	IEVPEIGEEVIEIK	A		0	2435.99	L04807_Sal106expT1.5057.5057.2.dta	gi|446953787|ref|WP_001031043.1|	transcription termination factor NusA [Salmonella bongori]	LEVPELGEEVLELK
L04807_Sal106expT1	1E6	F404195	3781	799.422	2	1596.83	1596.83	0.225447	45.89	324	337	K	IATDPFVGNLTFFR	V		0	2724.46	L04807_Sal106expT1.5738.5738.2.dta	gi|446046852|ref|WP_000124707.1|	elongation factor G [Salmonella bongori]	LATDPFVGNLTFFR
L04807_Sal106expT1	1E6	F404195	3785	799.423	2	1596.83	1596.83	0.98946	68.34	324	337	K	IATDPFVGNLTFFR	V		0	2712.95	L04807_Sal106expT1.5710.5710.2.dta	gi|446046852|ref|WP_000124707.1|	elongation factor G [Salmonella bongori]	LATDPFVGNLTFFR
L04807_Sal106expT1	1E6	F404195	3786	799.423	2	1596.83	1596.83	0.98946	63.1	324	337	K	IATDPFVGNLTFFR	V		0	2737.01	L04807_Sal106expT1.5768.5768.2.dta	gi|446046852|ref|WP_000124707.1|	elongation factor G [Salmonella bongori]	LATDPFVGNLTFFR
L04807_Sal106expT1	1E6	F404195	3787	799.423	2	1596.83	1596.83	1.07713	61.08	324	337	K	IATDPFVGNLTFFR	V		0	2701.02	L04807_Sal106expT1.5682.5682.2.dta	gi|446046852|ref|WP_000124707.1|	elongation factor G [Salmonella bongori]	LATDPFVGNLTFFR
L04807_Sal106expT1	1E6	F404195	3790	799.424	2	1596.83	1596.83	2.68031	38.5	324	337	K	IATDPFVGNLTFFR	V		0	2757.94	L04807_Sal106expT1.5818.5818.2.dta	gi|446046852|ref|WP_000124707.1|	elongation factor G [Salmonella bongori]	LATDPFVGNLTFFR
L04807_Sal106expT1	1E6	F404195	3793	799.905	2	1597.8	1597.79	2.25373	34.72	165	178	K	VTSNSVMNSFFIPR	L		0	2317.18	L04807_Sal106expT1.4783.4783.2.dta	gi|447162195|ref|WP_001239451.1|	cytochrome ubiquinol oxidase subunit II [Salmonella bongori]	VTSNSVMNSFFLPR
L04807_Sal106expT1	1E6	F404195	3794	799.92	2	1597.83	1597.82	2.9196	25.99	453	467	K	SLGQFNLDGINPAPR	G		0	2133.48	L04807_Sal106expT1.4368.4368.2.dta	gi|446438271|ref|WP_000516126.1|	MULTISPECIES: molecular chaperone DnaK [Salmonella]	SLGQFNLDGLNPAPR
L04807_Sal106expT1	1E6	F404195	3795	800.402	2	1598.79	1598.79	-3.42383	24.7	339	353	R	INAEDPNTFLPSPGK	I		0	1824.05	L04807_Sal106expT1.3669.3669.2.dta	gi|446807368|ref|WP_000884624.1|	acetyl-CoA carboxylase biotin carboxylase subunit [Salmonella bongori]	LNAEDPNTFLPSPGK
L04807_Sal106expT1	1E6	F404195	380	382.684	2	763.354	763.353	1.1515	14.28	262	269	K	AASEGAMK	G		0	417.208	L04807_Sal106expT1.580.580.2.dta	gi|446075653|ref|WP_000153508.1|	glyceraldehyde-3-phosphate dehydrogenase [Salmonella bongori]	AASEGAMK
L04807_Sal106expT1	1E6	F404195	3829	535.261	3	1602.76	1602.76	-1.87863	21.98	46	59	R	AFDQIDNAPEEKAR	G		1	1094.03	L04807_Sal106expT1.1985.1985.3.dta	gi|445953893|ref|WP_000031748.1|	MULTISPECIES: elongation factor Tu [Salmonella]	AFDQLDNAPEEKAR
L04807_Sal106expT1	1E6	F404195	3830	802.39	2	1602.77	1602.76	1.67523	27.86	46	59	R	AFDQIDNAPEEKAR	G		1	1104.9	L04807_Sal106expT1.2009.2009.2.dta	gi|445953893|ref|WP_000031748.1|	MULTISPECIES: elongation factor Tu [Salmonella]	AFDQLDNAPEEKAR
L04807_Sal106expT1	1E6	F404195	3831	802.391	2	1602.77	1602.76	2.06206	40.21	46	59	R	AFDQIDNAPEEKAR	G		1	1092.64	L04807_Sal106expT1.1982.1982.2.dta	gi|445953893|ref|WP_000031748.1|	MULTISPECIES: elongation factor Tu [Salmonella]	AFDQLDNAPEEKAR
L04807_Sal106expT1	1E6	F404195	3833	803.447	2	1604.88	1604.88	1.18264	67.69	343	357	K	FNQIGSLTETLAAIK	M		0	2465.45	L04807_Sal106expT1.5125.5125.2.dta	gi|445958879|ref|WP_000036734.1|	MULTISPECIES: enolase [Salmonella]	FNQLGSLTETLAALK
L04807_Sal106expT1	1E6	F404195	3834	803.447	2	1604.88	1604.88	1.48173	79.42	343	357	K	FNQIGSLTETLAAIK	M		0	2454.74	L04807_Sal106expT1.5100.5100.2.dta	gi|445958879|ref|WP_000036734.1|	MULTISPECIES: enolase [Salmonella]	FNQLGSLTETLAALK
L04807_Sal106expT1	1E6	F404195	3835	803.912	2	1605.81	1605.81	0.820148	27.04	662	675	K	VTDYLQMGQEVPVK	V		0	1881.41	L04807_Sal106expT1.3799.3799.2.dta	gi|505805091|ref|WP_015703031.1|	polynucleotide phosphorylase/polyadenylase [Salmonella bongori]	VTDYLQMGQEVPVK
L04807_Sal106expT1	1E6	F404195	3836	806.944	2	1611.87	1611.87	0.753782	35.83	172	187	K	EGEATLAPSLDLVGKI	-		1	2500.36	L04807_Sal106expT1.5209.5209.2.dta	gi|445974947|ref|WP_000052802.1|	MULTISPECIES: alkyl hydroperoxide reductase subunit C [Enterobacteriaceae]	EGEATLAPSLDLVGKL
L04807_Sal106expT1	1E6	F404195	3837	807.915	2	1613.82	1613.81	1.81248	65.49	38	53	R	INSAKDDAAGQAIANR	F		1	831.441	L04807_Sal106expT1.1403.1403.2.dta	gi|446001926|ref|WP_000079781.1|	flagellin [Salmonella bongori]	LNSAKDDAAGQALANR
L04807_Sal106expT1	1E6	F404195	3839	810.901	2	1619.79	1619.79	0.669224	30.5	101	114	K	VLYEMDGVPEELAR	E		0	2075.82	L04807_Sal106expT1.4238.4238.2.dta	gi|446863952|ref|WP_000941208.1|	MULTISPECIES: 50S ribosomal protein L16 [Gammaproteobacteria]	VLYEMDGVPEELAR
L04807_Sal106expT1	1E6	F404195	3840	811.924	2	1621.83	1621.83	1.05251	74.8	1247	1262	R	STGSYSLVTQQPLGGK	A		0	1573.79	L04807_Sal106expT1.3097.3097.2.dta	gi|446185245|ref|WP_000263100.1|	DNA-directed RNA polymerase subunit beta [Salmonella bongori]	STGSYSLVTQQPLGGK
L04807_Sal106expT1	1E6	F404195	3843	813.918	2	1625.82	1625.82	0.188828	70.14	157	171	R	SVDVGTWIAGVGYRF	-		1	2720.96	L04807_Sal106expT1.5730.5730.2.dta	gi|446639416|ref|WP_000716762.1|	MULTISPECIES: outer membrane protein X [Salmonella]	SVDVGTWLAGVGYRF
L04807_Sal106expT1	1E6	F404195	3844	813.918	2	1625.82	1625.82	0.717792	35.91	157	171	R	SVDVGTWIAGVGYRF	-		1	2710.75	L04807_Sal106expT1.5705.5705.2.dta	gi|446639416|ref|WP_000716762.1|	MULTISPECIES: outer membrane protein X [Salmonella]	SVDVGTWLAGVGYRF
L04807_Sal106expT1	1E6	F404195	3845	817.896	2	1633.78	1633.78	0.728374	32.63	104	118	R	AGDNAPMAYIELVDR	S		0	2337.36	L04807_Sal106expT1.4829.4829.2.dta	gi|447139116|ref|WP_001216372.1|	MULTISPECIES: 50S ribosomal protein L17 [Proteobacteria]	AGDNAPMAYLELVDR
L04807_Sal106expT1	1E6	F404195	3848	818.898	2	1635.78	1635.78	2.70391	51.68	273	287	K	ESGLLGLTEVTSDCR	Y	Carbamidomethyl (C) [14]	0	2103.83	L04807_Sal106expT1.4302.4302.2.dta	gi|446017836|ref|WP_000095691.1|	acetate kinase [Salmonella bongori]	ESGLLGLTEVTSDCR
L04807_Sal106expT1	1E6	F404195	3849	818.898	2	1635.78	1635.78	0.49212	50.6	101	114	K	VLYEMDGVPEELAR	E	Oxidation (M) [5]	0	1765.01	L04807_Sal106expT1.3535.3535.2.dta	gi|446863952|ref|WP_000941208.1|	MULTISPECIES: 50S ribosomal protein L16 [Gammaproteobacteria]	VLYEMDGVPEELAR
L04807_Sal106expT1	1E6	F404195	386	384.206	2	766.397	766.397	-0.118737	18.74	13	19	R	APHVSEK	A		0	374.174	L04807_Sal106expT1.516.516.2.dta	gi|446540200|ref|WP_000617546.1|	MULTISPECIES: 50S ribosomal protein L23 [Proteobacteria]	APHVSEK
L04807_Sal106expT1	1E6	F404195	3861	820.912	2	1639.81	1639.81	0.482373	58.32	104	117	K	LGYPITDDLDVYTR	L		0	2292.01	L04807_Sal106expT1.4726.4726.2.dta	gi|505804847|ref|WP_015702792.1|	membrane protein [Salmonella bongori]	LGYPLTDDLDVYTR
L04807_Sal106expT1	1E6	F404195	3862	820.912	2	1639.81	1639.81	0.628732	64.97	104	117	K	LGYPITDDLDVYTR	L		0	2268.23	L04807_Sal106expT1.4670.4670.2.dta	gi|505804847|ref|WP_015702792.1|	membrane protein [Salmonella bongori]	LGYPLTDDLDVYTR
L04807_Sal106expT1	1E6	F404195	3863	820.913	2	1639.81	1639.81	0.787287	52.19	104	117	K	LGYPITDDLDVYTR	L		0	2303.92	L04807_Sal106expT1.4753.4753.2.dta	gi|505804847|ref|WP_015702792.1|	membrane protein [Salmonella bongori]	LGYPLTDDLDVYTR
L04807_Sal106expT1	1E6	F404195	3864	820.913	2	1639.81	1639.81	0.860466	62.96	104	117	K	LGYPITDDLDVYTR	L		0	2279.84	L04807_Sal106expT1.4697.4697.2.dta	gi|505804847|ref|WP_015702792.1|	membrane protein [Salmonella bongori]	LGYPLTDDLDVYTR
L04807_Sal106expT1	1E6	F404195	3865	820.913	2	1639.81	1639.81	1.15318	43.32	104	117	K	LGYPITDDLDVYTR	L		0	2257.77	L04807_Sal106expT1.4646.4646.2.dta	gi|505804847|ref|WP_015702792.1|	membrane protein [Salmonella bongori]	LGYPLTDDLDVYTR
L04807_Sal106expT1	1E6	F404195	3870	823.869	2	1645.72	1645.72	1.28697	54.28	382	396	R	NEYTDPTAPAEDAPR	A		0	1190.13	L04807_Sal106expT1.2202.2202.2.dta	gi|447201324|ref|WP_001278580.1|	MULTISPECIES: arginine decarboxylase [Salmonella]	NEYTDPTAPAEDAPR
L04807_Sal106expT1	1E6	F404195	3872	551.957	3	1652.85	1652.85	-1.58937	21.29	30	45	R	IFSFTALTVVGDGNGR	V		0	2525.31	L04807_Sal106expT1.5268.5268.3.dta	gi|446862865|ref|WP_000940121.1|	MULTISPECIES: 30S ribosomal protein S5 [Proteobacteria]	LFSFTALTVVGDGNGR	Salmonella
L04807_Sal106expT1	1E6	F404195	3873	551.958	3	1652.85	1652.85	0.516078	17.54	30	45	R	IFSFTALTVVGDGNGR	V		0	2535.62	L04807_Sal106expT1.5292.5292.3.dta	gi|446862865|ref|WP_000940121.1|	MULTISPECIES: 30S ribosomal protein S5 [Proteobacteria]	LFSFTALTVVGDGNGR
L04807_Sal106expT1	1E6	F404195	3874	827.435	2	1652.85	1652.85	1.34253	51.44	30	45	R	IFSFTALTVVGDGNGR	V		0	2531.68	L04807_Sal106expT1.5283.5283.2.dta	gi|446862865|ref|WP_000940121.1|	MULTISPECIES: 30S ribosomal protein S5 [Proteobacteria]	LFSFTALTVVGDGNGR
L04807_Sal106expT1	1E6	F404195	3875	827.435	2	1652.85	1652.85	1.63293	63.94	30	45	R	IFSFTALTVVGDGNGR	V		0	2541.9	L04807_Sal106expT1.5306.5306.2.dta	gi|446862865|ref|WP_000940121.1|	MULTISPECIES: 30S ribosomal protein S5 [Proteobacteria]	LFSFTALTVVGDGNGR
L04807_Sal106expT1	1E6	F404195	3876	827.435	2	1652.86	1652.85	2.00804	46.25	30	45	R	IFSFTALTVVGDGNGR	V		0	2553.93	L04807_Sal106expT1.5334.5334.2.dta	gi|446862865|ref|WP_000940121.1|	MULTISPECIES: 30S ribosomal protein S5 [Proteobacteria]	LFSFTALTVVGDGNGR
L04807_Sal106expT1	1E6	F404195	3877	827.436	2	1652.86	1652.85	2.81876	49.02	30	45	R	IFSFTALTVVGDGNGR	V		0	2520.18	L04807_Sal106expT1.5256.5256.2.dta	gi|446862865|ref|WP_000940121.1|	MULTISPECIES: 30S ribosomal protein S5 [Proteobacteria]	LFSFTALTVVGDGNGR
L04807_Sal106expT1	1E6	F404195	3878	827.436	2	1652.86	1652.85	2.96397	34.43	30	45	R	IFSFTALTVVGDGNGR	V		0	2563.96	L04807_Sal106expT1.5357.5357.2.dta	gi|446862865|ref|WP_000940121.1|	MULTISPECIES: 30S ribosomal protein S5 [Proteobacteria]	LFSFTALTVVGDGNGR
L04807_Sal106expT1	1E6	F404195	3883	553.304	3	1656.89	1656.89	-1.47867	25.82	239	253	K	VGEEVEIVGIKETQK	S		1	1465.66	L04807_Sal106expT1.2852.2852.3.dta	gi|445953893|ref|WP_000031748.1|	MULTISPECIES: elongation factor Tu [Salmonella]	VGEEVELVGLKETQK
L04807_Sal106expT1	1E6	F404195	3884	553.305	3	1656.89	1656.89	-0.935486	17.32	239	253	K	VGEEVEIVGIKETQK	S		1	1452.82	L04807_Sal106expT1.2823.2823.3.dta	gi|445953893|ref|WP_000031748.1|	MULTISPECIES: elongation factor Tu [Salmonella]	VGEEVELVGLKETQK
L04807_Sal106expT1	1E6	F404195	3885	553.305	3	1656.89	1656.89	-0.808742	14.25	239	253	K	VGEEVEIVGIKETQK	S		1	1486.31	L04807_Sal106expT1.2899.2899.3.dta	gi|445953893|ref|WP_000031748.1|	MULTISPECIES: elongation factor Tu [Salmonella]	VGEEVELVGLKETQK
L04807_Sal106expT1	1E6	F404195	3889	553.305	3	1656.89	1656.89	-0.374194	17.83	239	253	K	VGEEVEIVGIKETQK	S		1	1440.46	L04807_Sal106expT1.2794.2794.3.dta	gi|445953893|ref|WP_000031748.1|	MULTISPECIES: elongation factor Tu [Salmonella]	VGEEVELVGLKETQK
L04807_Sal106expT1	1E6	F404195	389	384.74	2	767.465	767.465	-0.228023	14.43	117	123	R	LPNGVLR	T		0	1246.54	L04807_Sal106expT1.2331.2331.2.dta	gi|447118809|ref|WP_001196065.1|	MULTISPECIES: 50S ribosomal protein L9 [Salmonella]	LPNGVLR
L04807_Sal106expT1	1E6	F404195	3890	553.305	3	1656.89	1656.89	-0.0482831	21.27	239	253	K	VGEEVEIVGIKETQK	S		1	1476.12	L04807_Sal106expT1.2876.2876.3.dta	gi|445953893|ref|WP_000031748.1|	MULTISPECIES: elongation factor Tu [Salmonella]	VGEEVELVGLKETQK
L04807_Sal106expT1	1E6	F404195	3892	553.305	3	1656.89	1656.89	0.168991	16.97	239	253	K	VGEEVEIVGIKETQK	S		1	1496.73	L04807_Sal106expT1.2922.2922.3.dta	gi|445953893|ref|WP_000031748.1|	MULTISPECIES: elongation factor Tu [Salmonella]	VGEEVELVGLKETQK
L04807_Sal106expT1	1E6	F404195	3893	829.455	2	1656.9	1656.89	1.33141	65.45	239	253	K	VGEEVEIVGIKETQK	S		1	1442.71	L04807_Sal106expT1.2799.2799.2.dta	gi|445953893|ref|WP_000031748.1|	MULTISPECIES: elongation factor Tu [Salmonella]	VGEEVELVGLKETQK
L04807_Sal106expT1	1E6	F404195	3894	829.455	2	1656.9	1656.89	1.54868	43.83	239	253	K	VGEEVEIVGIKETQK	S		1	1502.77	L04807_Sal106expT1.2936.2936.2.dta	gi|445953893|ref|WP_000031748.1|	MULTISPECIES: elongation factor Tu [Salmonella]	VGEEVELVGLKETQK
L04807_Sal106expT1	1E6	F404195	3895	829.456	2	1656.9	1656.89	1.9953	53.57	239	253	K	VGEEVEIVGIKETQK	S		1	1480.68	L04807_Sal106expT1.2886.2886.2.dta	gi|445953893|ref|WP_000031748.1|	MULTISPECIES: elongation factor Tu [Salmonella]	VGEEVELVGLKETQK
L04807_Sal106expT1	1E6	F404195	3896	829.456	2	1656.9	1656.89	2.06773	49.63	239	253	K	VGEEVEIVGIKETQK	S		1	1469.11	L04807_Sal106expT1.2860.2860.2.dta	gi|445953893|ref|WP_000031748.1|	MULTISPECIES: elongation factor Tu [Salmonella]	VGEEVELVGLKETQK
L04807_Sal106expT1	1E6	F404195	3897	829.456	2	1656.9	1656.89	2.5747	77.09	239	253	K	VGEEVEIVGIKETQK	S		1	1454.66	L04807_Sal106expT1.2827.2827.2.dta	gi|445953893|ref|WP_000031748.1|	MULTISPECIES: elongation factor Tu [Salmonella]	VGEEVELVGLKETQK
L04807_Sal106expT1	1E6	F404195	3898	829.458	2	1656.9	1656.89	4.6388	49.82	239	253	K	VGEEVEIVGIKETQK	S		1	1491.8	L04807_Sal106expT1.2911.2911.2.dta	gi|445953893|ref|WP_000031748.1|	MULTISPECIES: elongation factor Tu [Salmonella]	VGEEVELVGLKETQK
L04807_Sal106expT1	1E6	F404195	390	384.74	2	767.465	767.465	-0.0716645	28.57	117	123	R	LPNGVLR	T		0	1234.8	L04807_Sal106expT1.2304.2304.2.dta	gi|447118809|ref|WP_001196065.1|	MULTISPECIES: 50S ribosomal protein L9 [Salmonella]	LPNGVLR
L04807_Sal106expT1	1E6	F404195	3902	834.42	2	1666.83	1666.82	1.50526	30.72	10	25	R	QFTTVVADTGDIAAMK	L		0	1980.97	L04807_Sal106expT1.4025.4025.2.dta	gi|446052325|ref|WP_000130180.1|	transaldolase [Salmonella bongori]	QFTTVVADTGDLAAMK
L04807_Sal106expT1	1E6	F404195	3903	834.913	2	1667.81	1667.81	0.940156	49.06	154	169	K	AAQYVAAHPGEVCPAK	W	Carbamidomethyl (C) [13]	0	981.754	L04807_Sal106expT1.1734.1734.2.dta	gi|445974947|ref|WP_000052802.1|	MULTISPECIES: alkyl hydroperoxide reductase subunit C [Enterobacteriaceae]	AAQYVAAHPGEVCPAK
L04807_Sal106expT1	1E6	F404195	3904	835.438	2	1668.86	1668.86	-0.0749014	51.96	54	68	K	AEFYSEVLTIVVDGK	E		0	2859.88	L04807_Sal106expT1.6038.6038.2.dta	gi|446416335|ref|WP_000494190.1|	50S ribosomal protein L25 [Salmonella bongori]	AEFYSEVLTLVVDGK
L04807_Sal106expT1	1E6	F404195	3908	838.384	2	1674.75	1674.75	0.358262	55.4	308	321	K	LVSWYDNETGYSNK	V		0	1708.49	L04807_Sal106expT1.3405.3405.2.dta	gi|446075653|ref|WP_000153508.1|	glyceraldehyde-3-phosphate dehydrogenase [Salmonella bongori]	LVSWYDNETGYSNK
L04807_Sal106expT1	1E6	F404195	3909	838.385	2	1674.76	1674.75	1.52858	52.85	308	321	K	LVSWYDNETGYSNK	V		0	1692.81	L04807_Sal106expT1.3369.3369.2.dta	gi|446075653|ref|WP_000153508.1|	glyceraldehyde-3-phosphate dehydrogenase [Salmonella bongori]	LVSWYDNETGYSNK
L04807_Sal106expT1	1E6	F404195	3910	840.456	2	1678.9	1678.9	0.40205	60.58	70	85	R	ALLNSMVIGVTEGFTK	K		0	2687.8	L04807_Sal106expT1.5650.5650.2.dta	gi|446014082|ref|WP_000091937.1|	50S ribosomal protein L6 [Salmonella bongori]	ALLNSMVLGVTEGFTK
L04807_Sal106expT1	1E6	F404195	3918	843.445	2	1684.88	1684.87	0.887306	49.18	409	423	R	MEFPEPVISIAVEPK	T		0	2518.48	L04807_Sal106expT1.5252.5252.2.dta	gi|446046852|ref|WP_000124707.1|	elongation factor G [Salmonella bongori]	MEFPEPVLSLAVEPK
L04807_Sal106expT1	1E6	F404195	3919	843.446	2	1684.88	1684.87	1.6114	44.76	409	423	R	MEFPEPVISIAVEPK	T		0	2532.09	L04807_Sal106expT1.5284.5284.2.dta	gi|446046852|ref|WP_000124707.1|	elongation factor G [Salmonella bongori]	MEFPEPVLSLAVEPK
L04807_Sal106expT1	1E6	F404195	3920	843.447	2	1684.88	1684.87	2.70347	34.35	409	423	R	MEFPEPVISIAVEPK	T		0	2542.36	L04807_Sal106expT1.5307.5307.2.dta	gi|446046852|ref|WP_000124707.1|	elongation factor G [Salmonella bongori]	MEFPEPVLSLAVEPK
L04807_Sal106expT1	1E6	F404195	3921	843.456	2	1684.9	1684.9	-1.27841	29.36	6	22	R	VQGPTTLQGEVTISGAK	N		0	1558.34	L04807_Sal106expT1.3062.3062.2.dta	gi|446279428|ref|WP_000357283.1|	UDP-N-acetylglucosamine 1-carboxyvinyltransferase [Salmonella bongori]	VQGPTTLQGEVTLSGAK
L04807_Sal106expT1	1E6	F404195	3922	844.437	2	1686.86	1686.86	1.06826	66.24	110	125	K	AAAFEGELIPASQIDR	L		0	2040.23	L04807_Sal106expT1.4158.4158.2.dta	gi|447129947|ref|WP_001207203.1|	MULTISPECIES: 50S ribosomal protein L10 [Enterobacteriaceae]	AAAFEGELLPASQLDR
L04807_Sal106expT1	1E6	F404195	3923	844.438	2	1686.86	1686.86	1.7915	62.99	110	125	K	AAAFEGELIPASQIDR	L		0	2018.71	L04807_Sal106expT1.4110.4110.2.dta	gi|447129947|ref|WP_001207203.1|	MULTISPECIES: 50S ribosomal protein L10 [Enterobacteriaceae]	AAAFEGELLPASQLDR
L04807_Sal106expT1	1E6	F404195	3924	844.438	2	1686.86	1686.86	1.93377	75.25	110	125	K	AAAFEGELIPASQIDR	L		0	2028.26	L04807_Sal106expT1.4131.4131.2.dta	gi|447129947|ref|WP_001207203.1|	MULTISPECIES: 50S ribosomal protein L10 [Enterobacteriaceae]	AAAFEGELLPASQLDR
L04807_Sal106expT1	1E6	F404195	3925	844.438	2	1686.86	1686.86	2.08791	36.91	110	125	K	AAAFEGELIPASQIDR	L		0	2051.86	L04807_Sal106expT1.4184.4184.2.dta	gi|447129947|ref|WP_001207203.1|	MULTISPECIES: 50S ribosomal protein L10 [Enterobacteriaceae]	AAAFEGELLPASQLDR
L04807_Sal106expT1	1E6	F404195	3928	845.417	2	1688.82	1688.82	0.268827	42.12	75	88	R	LGEPVFDVQECQIR	G	Carbamidomethyl (C) [11]	0	1975.35	L04807_Sal106expT1.4012.4012.2.dta	gi|446185245|ref|WP_000263100.1|	DNA-directed RNA polymerase subunit beta [Salmonella bongori]	LGEPVFDVQECQLR
L04807_Sal106expT1	1E6	F404195	3936	566.656	3	1696.95	1696.95	0.187395	26.24	82	97	R	LKGNTGENLLALLEGR	L		1	2432.81	L04807_Sal106expT1.5050.5050.3.dta	gi|446057371|ref|WP_000135226.1|	MULTISPECIES: 30S ribosomal protein S4 [Gammaproteobacteria]	LKGNTGENLLALLEGR
L04807_Sal106expT1	1E6	F404195	3937	566.657	3	1696.95	1696.95	0.629366	14.84	82	97	R	LKGNTGENLLALLEGR	L		1	2412.74	L04807_Sal106expT1.5003.5003.3.dta	gi|446057371|ref|WP_000135226.1|	MULTISPECIES: 30S ribosomal protein S4 [Gammaproteobacteria]	LKGNTGENLLALLEGR
L04807_Sal106expT1	1E6	F404195	3938	566.657	3	1696.95	1696.95	0.629366	23.98	82	97	R	LKGNTGENLLALLEGR	L		1	2444.62	L04807_Sal106expT1.5077.5077.3.dta	gi|446057371|ref|WP_000135226.1|	MULTISPECIES: 30S ribosomal protein S4 [Gammaproteobacteria]	LKGNTGENLLALLEGR
L04807_Sal106expT1	1E6	F404195	3942	851.443	2	1700.87	1700.87	1.13824	27.9	409	423	R	MEFPEPVISIAVEPK	T	Oxidation (M) [1]	0	2308.31	L04807_Sal106expT1.4763.4763.2.dta	gi|446046852|ref|WP_000124707.1|	elongation factor G [Salmonella bongori]	MEFPEPVLSLAVEPK
L04807_Sal106expT1	1E6	F404195	3943	851.443	2	1700.87	1700.87	1.27935	41.19	409	423	R	MEFPEPVISIAVEPK	T	Oxidation (M) [1]	0	2319.26	L04807_Sal106expT1.4788.4788.2.dta	gi|446046852|ref|WP_000124707.1|	elongation factor G [Salmonella bongori]	MEFPEPVLSLAVEPK
L04807_Sal106expT1	1E6	F404195	3944	851.443	2	1700.87	1700.87	1.57331	16.14	409	423	R	MEFPEPVISIAVEPK	T	Oxidation (M) [1]	0	2334.81	L04807_Sal106expT1.4823.4823.2.dta	gi|446046852|ref|WP_000124707.1|	elongation factor G [Salmonella bongori]	MEFPEPVLSLAVEPK
L04807_Sal106expT1	1E6	F404195	3945	851.923	2	1701.83	1701.84	-2.76407	36.05	108	123	R	EIPFLYASSAATYGGR	T		0	2293.79	L04807_Sal106expT1.4730.4730.2.dta	gi|446510265|ref|WP_000587776.1|	ADP-L-glycero-D-mannoheptose-6-epimerase [Salmonella bongori]	ELPFLYASSAATYGGR
L04807_Sal106expT1	1E6	F404195	3974	854.912	2	1707.81	1707.81	1.56165	48.18	391	404	K	VQQQLESSDLDQYR	A		0	1409.61	L04807_Sal106expT1.2721.2721.2.dta	gi|446729928|ref|WP_000807241.1|	DEAD/DEAH box family ATP-dependent RNA helicase [Salmonella bongori]	VQQQLESSDLDQYR
L04807_Sal106expT1	1E6	F404195	3976	856.394	2	1710.77	1710.77	2.34397	26.47	351	364	R	QQIEEATSDYDREK	L		1	906.948	L04807_Sal106expT1.1567.1567.2.dta	gi|446641762|ref|WP_000719108.1|	molecular chaperone GroEL [Salmonella bongori]	QQLEEATSDYDREK
L04807_Sal106expT1	1E6	F404195	3978	856.504	2	1710.99	1710.99	1.15021	39	158	173	K	VADLSVPQLVLSFVPK	N		0	3236.23	L04807_Sal106expT1.6828.6828.2.dta	gi|446933400|ref|WP_001010656.1|	L-cystine transporter tcyP [Salmonella bongori]	VADLSVPQLVLSFVPK
L04807_Sal106expT1	1E6	F404195	3979	856.505	2	1711	1710.99	2.08534	25.37	158	173	K	VADLSVPQLVLSFVPK	N		0	3225.42	L04807_Sal106expT1.6810.6810.2.dta	gi|446933400|ref|WP_001010656.1|	L-cystine transporter tcyP [Salmonella bongori]	VADLSVPQLVLSFVPK
L04807_Sal106expT1	1E6	F404195	3980	857.417	2	1712.82	1712.82	1.75267	52.81	371	386	K	GISYETATFPWAASGR	A		0	2241.36	L04807_Sal106expT1.4609.4609.2.dta	gi|526245311|ref|WP_020842665.1|	glutathione reductase [Salmonella bongori]	GLSYETATFPWAASGR
L04807_Sal106expT1	1E6	F404195	3989	858.44	2	1714.87	1714.86	0.821056	50.8	685	700	K	YAEAPNNVAQAVIEAR	G		0	1872.14	L04807_Sal106expT1.3778.3778.2.dta	gi|446046852|ref|WP_000124707.1|	elongation factor G [Salmonella bongori]	YAEAPNNVAQAVLEAR
L04807_Sal106expT1	1E6	F404195	3990	858.44	2	1714.87	1714.86	1.10096	57.32	685	700	K	YAEAPNNVAQAVIEAR	G		0	1860.56	L04807_Sal106expT1.3752.3752.2.dta	gi|446046852|ref|WP_000124707.1|	elongation factor G [Salmonella bongori]	YAEAPNNVAQAVLEAR
L04807_Sal106expT1	1E6	F404195	3991	858.44	2	1714.87	1714.86	1.39253	62.97	685	700	K	YAEAPNNVAQAVIEAR	G		0	1849.42	L04807_Sal106expT1.3727.3727.2.dta	gi|446046852|ref|WP_000124707.1|	elongation factor G [Salmonella bongori]	YAEAPNNVAQAVLEAR
L04807_Sal106expT1	1E6	F404195	3992	858.441	2	1714.87	1714.86	1.60246	41.72	685	700	K	YAEAPNNVAQAVIEAR	G		0	1839.51	L04807_Sal106expT1.3704.3704.2.dta	gi|446046852|ref|WP_000124707.1|	elongation factor G [Salmonella bongori]	YAEAPNNVAQAVLEAR
L04807_Sal106expT1	1E6	F404195	3993	858.441	2	1714.87	1714.86	2.67543	19.09	685	700	K	YAEAPNNVAQAVIEAR	G		0	1893.97	L04807_Sal106expT1.3827.3827.2.dta	gi|446046852|ref|WP_000124707.1|	elongation factor G [Salmonella bongori]	YAEAPNNVAQAVLEAR
L04807_Sal106expT1	1E6	F404195	3999	572.963	3	1715.87	1715.87	-0.376486	14.57	120	136	R	LANELSDAADNKGTAVK	K		1	1072.69	L04807_Sal106expT1.1938.1938.3.dta	gi|447060786|ref|WP_001138042.1|	MULTISPECIES: 30S ribosomal protein S7 [Enterobacteriaceae]	LANELSDAADNKGTAVK
L04807_Sal106expT1	1E6	F404195	400	385.761	2	769.507	769.506	1.45938	28.9	152	159	R	IGVLVAAK	G		0	1360.15	L04807_Sal106expT1.2604.2604.2.dta	gi|446730849|ref|WP_000808105.1|	elongation factor Ts [Salmonella bongori]	LGVLVAAK
L04807_Sal106expT1	1E6	F404195	4000	572.963	3	1715.87	1715.87	-0.376486	29.56	120	136	R	LANELSDAADNKGTAVK	K		1	1051.38	L04807_Sal106expT1.1890.1890.3.dta	gi|447060786|ref|WP_001138042.1|	MULTISPECIES: 30S ribosomal protein S7 [Enterobacteriaceae]	LANELSDAADNKGTAVK
L04807_Sal106expT1	1E6	F404195	4001	572.964	3	1715.87	1715.87	0.0431268	15.26	120	136	R	LANELSDAADNKGTAVK	K		1	1062.07	L04807_Sal106expT1.1914.1914.3.dta	gi|447060786|ref|WP_001138042.1|	MULTISPECIES: 30S ribosomal protein S7 [Enterobacteriaceae]	LANELSDAADNKGTAVK
L04807_Sal106expT1	1E6	F404195	4002	572.964	3	1715.87	1715.87	0.585126	15.54	120	136	R	LANELSDAADNKGTAVK	K		1	1088.23	L04807_Sal106expT1.1972.1972.3.dta	gi|447060786|ref|WP_001138042.1|	MULTISPECIES: 30S ribosomal protein S7 [Enterobacteriaceae]	LANELSDAADNKGTAVK
L04807_Sal106expT1	1E6	F404195	4003	858.943	2	1715.87	1715.87	1.7309	66.35	120	136	R	LANELSDAADNKGTAVK	K		1	1053.57	L04807_Sal106expT1.1895.1895.2.dta	gi|447060786|ref|WP_001138042.1|	MULTISPECIES: 30S ribosomal protein S7 [Enterobacteriaceae]	LANELSDAADNKGTAVK
L04807_Sal106expT1	1E6	F404195	4004	859.431	2	1716.85	1716.85	0.346566	13.48	178	193	K	GGYFPVPPVDSAQDIR	S		0	2102.03	L04807_Sal106expT1.4298.4298.2.dta	gi|447194445|ref|WP_001271701.1|	glutamine synthetase [Salmonella bongori]	GGYFPVPPVDSAQDLR
L04807_Sal106expT1	1E6	F404195	4007	574.956	3	1721.84	1721.85	-1.32764	18.65	251	265	R	DRGEDALIIYDDLSK	Q		1	2153.74	L04807_Sal106expT1.4413.4413.3.dta	gi|447099495|ref|WP_001176751.1|	MULTISPECIES: ATP synthase subunit alpha [Salmonella]	DRGEDALLLYDDLSK
L04807_Sal106expT1	1E6	F404195	4008	575.992	3	1724.95	1724.96	-0.942633	34.72	72	86	K	EGVQEDILEILLNLK	G		0	3569	L04807_Sal106expT1.7388.7388.3.dta	gi|447084838|ref|WP_001162094.1|	MULTISPECIES: DNA-directed RNA polymerase subunit alpha [Proteobacteria]	EGVQEDLLELLLNLK
L04807_Sal106expT1	1E6	F404195	4009	575.993	3	1724.96	1724.96	0.344357	17.36	72	86	K	EGVQEDILEILLNLK	G		0	3558.65	L04807_Sal106expT1.7371.7371.3.dta	gi|447084838|ref|WP_001162094.1|	MULTISPECIES: DNA-directed RNA polymerase subunit alpha [Proteobacteria]	EGVQEDLLELLLNLK
L04807_Sal106expT1	1E6	F404195	401	385.761	2	769.507	769.506	1.64131	22.25	152	159	R	IGVLVAAK	G		0	1371.85	L04807_Sal106expT1.2632.2632.2.dta	gi|446730849|ref|WP_000808105.1|	elongation factor Ts [Salmonella bongori]	LGVLVAAK
L04807_Sal106expT1	1E6	F404195	4010	863.486	2	1724.96	1724.96	0.875385	72.32	72	86	K	EGVQEDILEILLNLK	G		0	3569.88	L04807_Sal106expT1.7390.7390.2.dta	gi|447084838|ref|WP_001162094.1|	MULTISPECIES: DNA-directed RNA polymerase subunit alpha [Proteobacteria]	EGVQEDLLELLLNLK
L04807_Sal106expT1	1E6	F404195	4011	863.487	2	1724.96	1724.96	2.57978	79.21	72	86	K	EGVQEDILEILLNLK	G		0	3559.54	L04807_Sal106expT1.7373.7373.2.dta	gi|447084838|ref|WP_001162094.1|	MULTISPECIES: DNA-directed RNA polymerase subunit alpha [Proteobacteria]	EGVQEDLLELLLNLK
L04807_Sal106expT1	1E6	F404195	4021	580.287	3	1737.84	1737.84	-1.59969	14.64	114	128	R	LKDLETQSQDGTFEK	L		1	1134.14	L04807_Sal106expT1.2075.2075.3.dta	gi|446169024|ref|WP_000246879.1|	30S ribosomal protein S2 [Salmonella bongori]	LKDLETQSQDGTFEK
L04807_Sal106expT1	1E6	F404195	4022	580.287	3	1737.84	1737.84	-1.39253	17.4	114	128	R	LKDLETQSQDGTFEK	L		1	1120.38	L04807_Sal106expT1.2044.2044.3.dta	gi|446169024|ref|WP_000246879.1|	30S ribosomal protein S2 [Salmonella bongori]	LKDLETQSQDGTFEK
L04807_Sal106expT1	1E6	F404195	4023	580.287	3	1737.84	1737.84	-0.874648	26.29	114	128	R	LKDLETQSQDGTFEK	L		1	1110.29	L04807_Sal106expT1.2021.2021.3.dta	gi|446169024|ref|WP_000246879.1|	30S ribosomal protein S2 [Salmonella bongori]	LKDLETQSQDGTFEK
L04807_Sal106expT1	1E6	F404195	4024	869.929	2	1737.84	1737.84	1.2809	35.45	114	128	R	LKDLETQSQDGTFEK	L		1	1150.5	L04807_Sal106expT1.2111.2111.2.dta	gi|446169024|ref|WP_000246879.1|	30S ribosomal protein S2 [Salmonella bongori]	LKDLETQSQDGTFEK
L04807_Sal106expT1	1E6	F404195	4025	869.929	2	1737.84	1737.84	1.34995	56.41	114	128	R	LKDLETQSQDGTFEK	L		1	1109.82	L04807_Sal106expT1.2020.2020.2.dta	gi|446169024|ref|WP_000246879.1|	30S ribosomal protein S2 [Salmonella bongori]	LKDLETQSQDGTFEK
L04807_Sal106expT1	1E6	F404195	4026	869.93	2	1737.84	1737.84	1.419	29.93	114	128	R	LKDLETQSQDGTFEK	L		1	1166.52	L04807_Sal106expT1.2148.2148.2.dta	gi|446169024|ref|WP_000246879.1|	30S ribosomal protein S2 [Salmonella bongori]	LKDLETQSQDGTFEK
L04807_Sal106expT1	1E6	F404195	4027	869.93	2	1737.85	1737.84	2.47779	77.17	114	128	R	LKDLETQSQDGTFEK	L		1	1123.5	L04807_Sal106expT1.2051.2051.2.dta	gi|446169024|ref|WP_000246879.1|	30S ribosomal protein S2 [Salmonella bongori]	LKDLETQSQDGTFEK
L04807_Sal106expT1	1E6	F404195	4028	869.931	2	1737.85	1737.84	3.24886	36.23	114	128	R	LKDLETQSQDGTFEK	L		1	1136.42	L04807_Sal106expT1.2080.2080.2.dta	gi|446169024|ref|WP_000246879.1|	30S ribosomal protein S2 [Salmonella bongori]	LKDLETQSQDGTFEK
L04807_Sal106expT1	1E6	F404195	4029	870.385	2	1738.76	1738.75	1.23192	84.88	226	241	R	SQDLASQAEESFVEAE	-		0	2318.44	L04807_Sal106expT1.4786.4786.2.dta	gi|446169024|ref|WP_000246879.1|	30S ribosomal protein S2 [Salmonella bongori]	SQDLASQAEESFVEAE
L04807_Sal106expT1	1E6	F404195	4030	870.385	2	1738.76	1738.75	1.65751	86.11	226	241	R	SQDLASQAEESFVEAE	-		0	2305.73	L04807_Sal106expT1.4757.4757.2.dta	gi|446169024|ref|WP_000246879.1|	30S ribosomal protein S2 [Salmonella bongori]	SQDLASQAEESFVEAE
L04807_Sal106expT1	1E6	F404195	4035	581.632	3	1741.87	1741.87	0.121134	16.78	135	151	R	VAALEGDVLGSYQHGAR	I		0	1617.22	L04807_Sal106expT1.3197.3197.3.dta	gi|446730849|ref|WP_000808105.1|	elongation factor Ts [Salmonella bongori]	VAALEGDVLGSYQHGAR
L04807_Sal106expT1	1E6	F404195	4037	581.632	3	1741.88	1741.87	0.448367	16.1	135	151	R	VAALEGDVLGSYQHGAR	I		0	1591.88	L04807_Sal106expT1.3139.3139.3.dta	gi|446730849|ref|WP_000808105.1|	elongation factor Ts [Salmonella bongori]	VAALEGDVLGSYQHGAR
L04807_Sal106expT1	1E6	F404195	405	386.228	2	770.441	770.44	0.860547	27.4	562	568	K	LQNAGIR	V		0	743.195	L04807_Sal106expT1.1220.1220.2.dta	gi|447066972|ref|WP_001144228.1|	threonine--tRNA ligase [Salmonella bongori]	LQNAGLR
L04807_Sal106expT1	1E6	F404195	4058	872.944	2	1743.87	1743.87	0.863596	62	89	105	K	AAGAELVGMEDLAEQIK	K		0	2372.73	L04807_Sal106expT1.4909.4909.2.dta	gi|447019436|ref|WP_001096692.1|	50S ribosomal protein L1 [Salmonella bongori]	AAGAELVGMEDLAEQLK
L04807_Sal106expT1	1E6	F404195	4059	872.944	2	1743.87	1743.87	0.932408	49.99	89	105	K	AAGAELVGMEDLAEQIK	K		0	2385.53	L04807_Sal106expT1.4939.4939.2.dta	gi|447019436|ref|WP_001096692.1|	50S ribosomal protein L1 [Salmonella bongori]	AAGAELVGMEDLAEQLK
L04807_Sal106expT1	1E6	F404195	4061	875.466	2	1748.92	1748.91	2.41693	23.81	226	242	K	IVGMYSAPAGSTVLIDR	N		0	2042.9	L04807_Sal106expT1.4164.4164.2.dta	gi|447023398|ref|WP_001100654.1|	lysine decarboxylase CadA [Salmonella bongori]	LVGMYSAPAGSTVLLDR
L04807_Sal106expT1	1E6	F404195	4063	584.644	3	1750.91	1750.91	-0.324974	28.38	338	354	R	VYSGVVNSGDTILNSVK	S		0	1950.22	L04807_Sal106expT1.3954.3954.3.dta	gi|446046852|ref|WP_000124707.1|	elongation factor G [Salmonella bongori]	VYSGVVNSGDTLLNSVK
L04807_Sal106expT1	1E6	F404195	4064	876.462	2	1750.91	1750.91	0.0611111	74.08	338	354	R	VYSGVVNSGDTILNSVK	S		0	1980.5	L04807_Sal106expT1.4024.4024.2.dta	gi|446046852|ref|WP_000124707.1|	elongation factor G [Salmonella bongori]	VYSGVVNSGDTLLNSVK
L04807_Sal106expT1	1E6	F404195	4065	876.463	2	1750.91	1750.91	1.04346	88.89	338	354	R	VYSGVVNSGDTILNSVK	S		0	1957.82	L04807_Sal106expT1.3972.3972.2.dta	gi|446046852|ref|WP_000124707.1|	elongation factor G [Salmonella bongori]	VYSGVVNSGDTLLNSVK
L04807_Sal106expT1	1E6	F404195	4066	876.463	2	1750.91	1750.91	1.11199	95.1	338	354	R	VYSGVVNSGDTILNSVK	S		0	1947.52	L04807_Sal106expT1.3948.3948.2.dta	gi|446046852|ref|WP_000124707.1|	elongation factor G [Salmonella bongori]	VYSGVVNSGDTLLNSVK
L04807_Sal106expT1	1E6	F404195	4067	876.464	2	1750.91	1750.91	1.45467	78.7	338	354	R	VYSGVVNSGDTILNSVK	S		0	1937.21	L04807_Sal106expT1.3924.3924.2.dta	gi|446046852|ref|WP_000124707.1|	elongation factor G [Salmonella bongori]	VYSGVVNSGDTLLNSVK
L04807_Sal106expT1	1E6	F404195	4068	876.465	2	1750.91	1750.91	2.50555	70.93	338	354	R	VYSGVVNSGDTILNSVK	S		0	1968.14	L04807_Sal106expT1.3996.3996.2.dta	gi|446046852|ref|WP_000124707.1|	elongation factor G [Salmonella bongori]	VYSGVVNSGDTLLNSVK
L04807_Sal106expT1	1E6	F404195	4079	879.945	2	1757.87	1757.87	0.745787	21.6	435	449	K	QLAEDPFNNWVALNK	K		0	2408.31	L04807_Sal106expT1.4993.4993.2.dta	gi|446062464|ref|WP_000140319.1|	MULTISPECIES: 30S ribosomal protein S1 [Salmonella]	QLAEDPFNNWVALNK
L04807_Sal106expT1	1E6	F404195	408	386.253	2	770.491	770.49	1.70671	16.24	100	106	R	VIEIAVK	G		0	1381.5	L04807_Sal106expT1.2655.2655.2.dta	gi|446770300|ref|WP_000847556.1|	MULTISPECIES: 50S ribosomal protein L13 [Enterobacteriaceae]	VLELAVK
L04807_Sal106expT1	1E6	F404195	4080	587.325	3	1758.95	1758.95	0.82606	29.55	220	235	R	AATILAEQLEAFVDLR	D		0	3055.28	L04807_Sal106expT1.6477.6477.3.dta	gi|447084838|ref|WP_001162094.1|	MULTISPECIES: DNA-directed RNA polymerase subunit alpha [Proteobacteria]	AATLLAEQLEAFVDLR
L04807_Sal106expT1	1E6	F404195	4081	587.325	3	1758.95	1758.95	1.66179	47.26	220	235	R	AATILAEQLEAFVDLR	D		0	3043.56	L04807_Sal106expT1.6451.6451.3.dta	gi|447084838|ref|WP_001162094.1|	MULTISPECIES: DNA-directed RNA polymerase subunit alpha [Proteobacteria]	AATLLAEQLEAFVDLR
L04807_Sal106expT1	1E6	F404195	4082	880.485	2	1758.96	1758.95	2.53503	44.9	220	235	R	AATILAEQLEAFVDLR	D		0	3048.11	L04807_Sal106expT1.6461.6461.2.dta	gi|447084838|ref|WP_001162094.1|	MULTISPECIES: DNA-directed RNA polymerase subunit alpha [Proteobacteria]	AATLLAEQLEAFVDLR
L04807_Sal106expT1	1E6	F404195	4083	880.955	2	1759.9	1759.9	0.0142054	66.3	143	160	K	AIAQVGTISANSDETVGK	L		0	1429.02	L04807_Sal106expT1.2767.2767.2.dta	gi|446641762|ref|WP_000719108.1|	molecular chaperone GroEL [Salmonella bongori]	ALAQVGTLSANSDETVGK
L04807_Sal106expT1	1E6	F404195	4084	880.956	2	1759.9	1759.9	1.12791	79.7	143	160	K	AIAQVGTISANSDETVGK	L		0	1416.76	L04807_Sal106expT1.2738.2738.2.dta	gi|446641762|ref|WP_000719108.1|	molecular chaperone GroEL [Salmonella bongori]	ALAQVGTLSANSDETVGK
L04807_Sal106expT1	1E6	F404195	4097	889.48	2	1776.95	1776.94	0.906612	78.66	256	271	R	VLNNEIILVTCGSAFK	N	Carbamidomethyl (C) [11]	0	2332.99	L04807_Sal106expT1.4819.4819.2.dta	gi|446046852|ref|WP_000124707.1|	elongation factor G [Salmonella bongori]	VLNNELLLVTCGSAFK
L04807_Sal106expT1	1E6	F404195	4098	889.481	2	1776.95	1776.94	1.32306	77.93	256	271	R	VLNNEIILVTCGSAFK	N	Carbamidomethyl (C) [11]	0	2307.43	L04807_Sal106expT1.4761.4761.2.dta	gi|446046852|ref|WP_000124707.1|	elongation factor G [Salmonella bongori]	VLNNELLLVTCGSAFK
L04807_Sal106expT1	1E6	F404195	4099	889.481	2	1776.95	1776.94	1.7395	80.15	256	271	R	VLNNEIILVTCGSAFK	N	Carbamidomethyl (C) [11]	0	2321.4	L04807_Sal106expT1.4793.4793.2.dta	gi|446046852|ref|WP_000124707.1|	elongation factor G [Salmonella bongori]	VLNNELLLVTCGSAFK
L04807_Sal106expT1	1E6	F404195	410	386.719	2	771.424	771.424	0.420003	20.27	135	142	R	GTLTAPGR	N		0	810.2	L04807_Sal106expT1.1358.1358.2.dta	gi|447209936|ref|WP_001287192.1|	glutaminyl-tRNA synthetase [Salmonella bongori]	GTLTAPGR
L04807_Sal106expT1	1E6	F404195	4100	890.386	2	1778.76	1778.76	0.868584	82.47	302	318	R	GMGESNPVTGNTCDNVK	A	Carbamidomethyl (C) [13]	0	1111.7	L04807_Sal106expT1.2024.2024.2.dta	gi|505804847|ref|WP_015702792.1|	membrane protein [Salmonella bongori]	GMGESNPVTGNTCDNVK
L04807_Sal106expT1	1E6	F404195	4101	890.387	2	1778.76	1778.76	1.28461	75.84	302	318	R	GMGESNPVTGNTCDNVK	A	Carbamidomethyl (C) [13]	0	1100.81	L04807_Sal106expT1.2000.2000.2.dta	gi|505804847|ref|WP_015702792.1|	membrane protein [Salmonella bongori]	GMGESNPVTGNTCDNVK
L04807_Sal106expT1	1E6	F404195	4102	594.32	3	1779.94	1779.94	-0.153938	28.15	359	374	K	MVVTLIHPIAMDDGLR	F		0	2273.42	L04807_Sal106expT1.4682.4682.3.dta	gi|445953893|ref|WP_000031748.1|	MULTISPECIES: elongation factor Tu [Salmonella]	MVVTLLHPLAMDDGLR
L04807_Sal106expT1	1E6	F404195	4104	594.32	3	1779.94	1779.94	0.149443	29.16	359	374	K	MVVTLIHPIAMDDGLR	F		0	2294.7	L04807_Sal106expT1.4732.4732.3.dta	gi|445953893|ref|WP_000031748.1|	MULTISPECIES: elongation factor Tu [Salmonella]	MVVTLLHPLAMDDGLR
L04807_Sal106expT1	1E6	F404195	4105	594.32	3	1779.94	1779.94	0.267425	34.7	359	374	K	MVVTLIHPIAMDDGLR	F		0	2240.58	L04807_Sal106expT1.4607.4607.3.dta	gi|445953893|ref|WP_000031748.1|	MULTISPECIES: elongation factor Tu [Salmonella]	MVVTLLHPLAMDDGLR
L04807_Sal106expT1	1E6	F404195	4106	594.32	3	1779.94	1779.94	0.267425	29.68	359	374	K	MVVTLIHPIAMDDGLR	F		0	2251.57	L04807_Sal106expT1.4632.4632.3.dta	gi|445953893|ref|WP_000031748.1|	MULTISPECIES: elongation factor Tu [Salmonella]	MVVTLLHPLAMDDGLR
L04807_Sal106expT1	1E6	F404195	4107	594.32	3	1779.94	1779.94	0.267425	28.93	359	374	K	MVVTLIHPIAMDDGLR	F		0	2284.26	L04807_Sal106expT1.4708.4708.3.dta	gi|445953893|ref|WP_000031748.1|	MULTISPECIES: elongation factor Tu [Salmonella]	MVVTLLHPLAMDDGLR
L04807_Sal106expT1	1E6	F404195	4108	594.32	3	1779.94	1779.94	0.469679	29.69	359	374	K	MVVTLIHPIAMDDGLR	F		0	2263.03	L04807_Sal106expT1.4658.4658.3.dta	gi|445953893|ref|WP_000031748.1|	MULTISPECIES: elongation factor Tu [Salmonella]	MVVTLLHPLAMDDGLR
L04807_Sal106expT1	1E6	F404195	4109	594.32	3	1779.94	1779.94	0.469679	17.57	359	374	K	MVVTLIHPIAMDDGLR	F		0	2228.97	L04807_Sal106expT1.4582.4582.3.dta	gi|445953893|ref|WP_000031748.1|	MULTISPECIES: elongation factor Tu [Salmonella]	MVVTLLHPLAMDDGLR
L04807_Sal106expT1	1E6	F404195	4111	594.32	3	1779.94	1779.94	1.07644	13.37	359	374	K	MVVTLIHPIAMDDGLR	F		0	2328.99	L04807_Sal106expT1.4810.4810.3.dta	gi|445953893|ref|WP_000031748.1|	MULTISPECIES: elongation factor Tu [Salmonella]	MVVTLLHPLAMDDGLR
L04807_Sal106expT1	1E6	F404195	4112	890.977	2	1779.94	1779.94	1.19218	36.12	359	374	K	MVVTLIHPIAMDDGLR	F		0	2266.43	L04807_Sal106expT1.4666.4666.2.dta	gi|445953893|ref|WP_000031748.1|	MULTISPECIES: elongation factor Tu [Salmonella]	MVVTLLHPLAMDDGLR
L04807_Sal106expT1	1E6	F404195	4113	890.977	2	1779.94	1779.94	1.39443	20.23	359	374	K	MVVTLIHPIAMDDGLR	F		0	2278.53	L04807_Sal106expT1.4694.4694.2.dta	gi|445953893|ref|WP_000031748.1|	MULTISPECIES: elongation factor Tu [Salmonella]	MVVTLLHPLAMDDGLR
L04807_Sal106expT1	1E6	F404195	4114	890.978	2	1779.94	1779.94	1.94501	38.5	359	374	K	MVVTLIHPIAMDDGLR	F		0	2252.81	L04807_Sal106expT1.4635.4635.2.dta	gi|445953893|ref|WP_000031748.1|	MULTISPECIES: elongation factor Tu [Salmonella]	MVVTLLHPLAMDDGLR
L04807_Sal106expT1	1E6	F404195	4115	893.504	2	1784.99	1784.99	2.58825	43.72	196	213	R	SLELPAIVGTGSVTSQVK	N		0	2223.99	L04807_Sal106expT1.4571.4571.2.dta	gi|446545765|ref|WP_000623111.1|	phosphoenolpyruvate-protein phosphotransferase [Salmonella bongori]	SLELPALVGTGSVTSQVK
L04807_Sal106expT1	1E6	F404195	4118	894.476	2	1786.94	1786.93	3.76288	34.97	270	287	R	QASITQELTEIVSGAAAV	-		0	3414.75	L04807_Sal106expT1.7135.7135.2.dta	gi|446819250|ref|WP_000896506.1|	MULTISPECIES: ATP synthase subunit gamma [Salmonella]	QASLTQELTELVSGAAAV
L04807_Sal106expT1	1E6	F404195	4137	898.386	2	1794.76	1794.75	3.01212	51.73	302	318	R	GMGESNPVTGNTCDNVK	A	Oxidation (M) [2], Carbamidomethyl (C) [13]	0	924.372	L04807_Sal106expT1.1606.1606.2.dta	gi|505804847|ref|WP_015702792.1|	membrane protein [Salmonella bongori]	GMGESNPVTGNTCDNVK
L04807_Sal106expT1	1E6	F404195	4138	898.386	2	1794.76	1794.75	3.49129	43.12	302	318	R	GMGESNPVTGNTCDNVK	A	Oxidation (M) [2], Carbamidomethyl (C) [13]	0	935.047	L04807_Sal106expT1.1630.1630.2.dta	gi|505804847|ref|WP_015702792.1|	membrane protein [Salmonella bongori]	GMGESNPVTGNTCDNVK
L04807_Sal106expT1	1E6	F404195	4142	599.651	3	1795.93	1795.93	-1.2378	15.86	359	374	K	MVVTLIHPIAMDDGLR	F	Oxidation (M) [1]	0	2078.55	L04807_Sal106expT1.4245.4245.3.dta	gi|445953893|ref|WP_000031748.1|	MULTISPECIES: elongation factor Tu [Salmonella]	MVVTLLHPLAMDDGLR
L04807_Sal106expT1	1E6	F404195	4144	599.651	3	1795.93	1795.93	-0.419281	21.29	359	374	K	MVVTLIHPIAMDDGLR	F	Oxidation (M) [1]	0	2101.63	L04807_Sal106expT1.4297.4297.3.dta	gi|445953893|ref|WP_000031748.1|	MULTISPECIES: elongation factor Tu [Salmonella]	MVVTLLHPLAMDDGLR
L04807_Sal106expT1	1E6	F404195	4146	599.652	3	1795.93	1795.93	0.399236	14.43	359	374	K	MVVTLIHPIAMDDGLR	F	Oxidation (M) [1]	0	2067.12	L04807_Sal106expT1.4218.4218.3.dta	gi|445953893|ref|WP_000031748.1|	MULTISPECIES: elongation factor Tu [Salmonella]	MVVTLLHPLAMDDGLR
L04807_Sal106expT1	1E6	F404195	4147	599.652	3	1795.93	1795.93	0.499462	14.27	359	374	K	MVVTLIHPIAMDDGLR	F	Oxidation (M) [1]	0	2113.14	L04807_Sal106expT1.4323.4323.3.dta	gi|445953893|ref|WP_000031748.1|	MULTISPECIES: elongation factor Tu [Salmonella]	MVVTLLHPLAMDDGLR
L04807_Sal106expT1	1E6	F404195	4149	599.652	3	1795.93	1795.93	0.699915	22.47	359	374	K	MVVTLIHPIAMDDGLR	F	Oxidation (M) [1]	0	2089.92	L04807_Sal106expT1.4271.4271.3.dta	gi|445953893|ref|WP_000031748.1|	MULTISPECIES: elongation factor Tu [Salmonella]	MVVTLLHPLAMDDGLR
L04807_Sal106expT1	1E6	F404195	415	387.722	2	773.429	773.428	0.561138	24.47	415	421	K	NTTIPTK	H		0	695.876	L04807_Sal106expT1.1125.1125.2.dta	gi|446438271|ref|WP_000516126.1|	MULTISPECIES: molecular chaperone DnaK [Salmonella]	NTTLPTK
L04807_Sal106expT1	1E6	F404195	4151	599.652	3	1795.93	1795.93	0.917072	25.25	359	374	K	MVVTLIHPIAMDDGLR	F	Oxidation (M) [1]	0	2143.29	L04807_Sal106expT1.4390.4390.3.dta	gi|445953893|ref|WP_000031748.1|	MULTISPECIES: elongation factor Tu [Salmonella]	MVVTLLHPLAMDDGLR
L04807_Sal106expT1	1E6	F404195	4156	599.653	3	1795.94	1795.93	2.23672	17.9	359	374	K	MVVTLIHPIAMDDGLR	F	Oxidation (M) [1]	0	2127.14	L04807_Sal106expT1.4354.4354.3.dta	gi|445953893|ref|WP_000031748.1|	MULTISPECIES: elongation factor Tu [Salmonella]	MVVTLLHPLAMDDGLR
L04807_Sal106expT1	1E6	F404195	416	388.708	2	775.401	775.401	0.207634	24.41	122	128	K	AIMVNGR	V	Oxidation (M) [3]	0	727.737	L04807_Sal106expT1.1188.1188.2.dta	gi|446057371|ref|WP_000135226.1|	MULTISPECIES: 30S ribosomal protein S4 [Gammaproteobacteria]	ALMVNGR
L04807_Sal106expT1	1E6	F404195	4168	599.966	3	1796.87	1796.88	-1.00007	40.69	654	669	R	AQVPLSEMFGYATDLR	S		0	2639.73	L04807_Sal106expT1.5535.5535.3.dta	gi|446046852|ref|WP_000124707.1|	elongation factor G [Salmonella bongori]	AQVPLSEMFGYATDLR
L04807_Sal106expT1	1E6	F404195	4169	599.966	3	1796.88	1796.88	-0.799721	38.99	654	669	R	AQVPLSEMFGYATDLR	S		0	2628.28	L04807_Sal106expT1.5508.5508.3.dta	gi|446046852|ref|WP_000124707.1|	elongation factor G [Salmonella bongori]	AQVPLSEMFGYATDLR
L04807_Sal106expT1	1E6	F404195	4170	899.446	2	1796.88	1796.88	0.734051	71.35	654	669	R	AQVPLSEMFGYATDLR	S		0	2622.69	L04807_Sal106expT1.5495.5495.2.dta	gi|446046852|ref|WP_000124707.1|	elongation factor G [Salmonella bongori]	AQVPLSEMFGYATDLR
L04807_Sal106expT1	1E6	F404195	4171	899.447	2	1796.88	1796.88	1.68014	76	654	669	R	AQVPLSEMFGYATDLR	S		0	2634.16	L04807_Sal106expT1.5522.5522.2.dta	gi|446046852|ref|WP_000124707.1|	elongation factor G [Salmonella bongori]	AQVPLSEMFGYATDLR
L04807_Sal106expT1	1E6	F404195	4172	899.448	2	1796.88	1796.88	3.03805	67.36	654	669	R	AQVPLSEMFGYATDLR	S		0	2650.51	L04807_Sal106expT1.5561.5561.2.dta	gi|446046852|ref|WP_000124707.1|	elongation factor G [Salmonella bongori]	AQVPLSEMFGYATDLR
L04807_Sal106expT1	1E6	F404195	4173	899.463	2	1796.91	1796.91	1.43802	49.87	96	112	R	LNDWASIYGVVGVGYGK	F		0	2548.85	L04807_Sal106expT1.5322.5322.2.dta	gi|446639416|ref|WP_000716762.1|	MULTISPECIES: outer membrane protein X [Salmonella]	LNDWASLYGVVGVGYGK
L04807_Sal106expT1	1E6	F404195	4174	899.465	2	1796.92	1796.91	3.34129	67.63	96	112	R	LNDWASIYGVVGVGYGK	F		0	2537.4	L04807_Sal106expT1.5296.5296.2.dta	gi|446639416|ref|WP_000716762.1|	MULTISPECIES: outer membrane protein X [Salmonella]	LNDWASLYGVVGVGYGK
L04807_Sal106expT1	1E6	F404195	4176	600.647	3	1798.92	1798.92	0.583129	22.52	426	441	K	LSELRGQNEDQNVGIK	V		1	1090.07	L04807_Sal106expT1.1976.1976.3.dta	gi|446641762|ref|WP_000719108.1|	molecular chaperone GroEL [Salmonella bongori]	LSELRGQNEDQNVGLK
L04807_Sal106expT1	1E6	F404195	4177	900.467	2	1798.92	1798.92	1.36471	27.11	426	441	K	LSELRGQNEDQNVGIK	V		1	1090.97	L04807_Sal106expT1.1978.1978.2.dta	gi|446641762|ref|WP_000719108.1|	molecular chaperone GroEL [Salmonella bongori]	LSELRGQNEDQNVGLK
L04807_Sal106expT1	1E6	F404195	4179	901.416	2	1800.82	1800.82	0.615276	45.4	312	328	K	DISNGYGASYGDQDIVK	Y		0	1673.14	L04807_Sal106expT1.3324.3324.2.dta	gi|446788260|ref|WP_000865516.1|	porin [Salmonella bongori]	DLSNGYGASYGDQDLVK
L04807_Sal106expT1	1E6	F404195	4180	901.417	2	1800.82	1800.82	1.0151	78.61	312	328	K	DISNGYGASYGDQDIVK	Y		0	1651.41	L04807_Sal106expT1.3275.3275.2.dta	gi|446788260|ref|WP_000865516.1|	porin [Salmonella bongori]	DLSNGYGASYGDQDLVK	Salmonella
L04807_Sal106expT1	1E6	F404195	4181	901.417	2	1800.82	1800.82	1.35938	69.52	312	328	K	DISNGYGASYGDQDIVK	Y		0	1661.26	L04807_Sal106expT1.3297.3297.2.dta	gi|446788260|ref|WP_000865516.1|	porin [Salmonella bongori]	DLSNGYGASYGDQDLVK	Salmonella
L04807_Sal106expT1	1E6	F404195	4184	601.968	3	1802.88	1802.88	0.678914	42.41	60	75	R	GITINTSHVEYDTPTR	H		0	1408.74	L04807_Sal106expT1.2719.2719.3.dta	gi|445953893|ref|WP_000031748.1|	MULTISPECIES: elongation factor Tu [Salmonella]	GLTLNTSHVEYDTPTR	Salmonella
L04807_Sal106expT1	1E6	F404195	4185	601.968	3	1802.88	1802.88	0.878594	16.62	60	75	R	GITINTSHVEYDTPTR	H		0	1435.23	L04807_Sal106expT1.2782.2782.3.dta	gi|445953893|ref|WP_000031748.1|	MULTISPECIES: elongation factor Tu [Salmonella]	GLTLNTSHVEYDTPTR
L04807_Sal106expT1	1E6	F404195	4186	601.968	3	1802.88	1802.88	0.978435	29.96	60	75	R	GITINTSHVEYDTPTR	H		0	1370.95	L04807_Sal106expT1.2630.2630.3.dta	gi|445953893|ref|WP_000031748.1|	MULTISPECIES: elongation factor Tu [Salmonella]	GLTLNTSHVEYDTPTR
L04807_Sal106expT1	1E6	F404195	4188	601.968	3	1802.88	1802.88	1.19476	38.21	60	75	R	GITINTSHVEYDTPTR	H		0	1383.72	L04807_Sal106expT1.2660.2660.3.dta	gi|445953893|ref|WP_000031748.1|	MULTISPECIES: elongation factor Tu [Salmonella]	GLTLNTSHVEYDTPTR
L04807_Sal106expT1	1E6	F404195	4189	601.968	3	1802.88	1802.88	1.49428	28.7	60	75	R	GITINTSHVEYDTPTR	H		0	1396.45	L04807_Sal106expT1.2690.2690.3.dta	gi|445953893|ref|WP_000031748.1|	MULTISPECIES: elongation factor Tu [Salmonella]	GLTLNTSHVEYDTPTR
L04807_Sal106expT1	1E6	F404195	4190	601.968	3	1802.88	1802.88	1.59412	28.66	60	75	R	GITINTSHVEYDTPTR	H		0	1359.67	L04807_Sal106expT1.2603.2603.3.dta	gi|445953893|ref|WP_000031748.1|	MULTISPECIES: elongation factor Tu [Salmonella]	GLTLNTSHVEYDTPTR
L04807_Sal106expT1	1E6	F404195	4191	902.449	2	1802.88	1802.88	1.60299	39.17	60	75	R	GITINTSHVEYDTPTR	H		0	1450.66	L04807_Sal106expT1.2818.2818.2.dta	gi|445953893|ref|WP_000031748.1|	MULTISPECIES: elongation factor Tu [Salmonella]	GLTLNTSHVEYDTPTR
L04807_Sal106expT1	1E6	F404195	4192	902.449	2	1802.88	1802.88	1.66955	55.22	60	75	R	GITINTSHVEYDTPTR	H		0	1384.16	L04807_Sal106expT1.2661.2661.2.dta	gi|445953893|ref|WP_000031748.1|	MULTISPECIES: elongation factor Tu [Salmonella]	GLTLNTSHVEYDTPTR
L04807_Sal106expT1	1E6	F404195	4193	902.449	2	1802.88	1802.88	1.86923	39.85	60	75	R	GITINTSHVEYDTPTR	H		0	1419.4	L04807_Sal106expT1.2744.2744.2.dta	gi|445953893|ref|WP_000031748.1|	MULTISPECIES: elongation factor Tu [Salmonella]	GLTLNTSHVEYDTPTR
L04807_Sal106expT1	1E6	F404195	4194	601.968	3	1802.88	1802.88	1.89364	38.52	60	75	R	GITINTSHVEYDTPTR	H		0	1424.04	L04807_Sal106expT1.2755.2755.3.dta	gi|445953893|ref|WP_000031748.1|	MULTISPECIES: elongation factor Tu [Salmonella]	GLTLNTSHVEYDTPTR
L04807_Sal106expT1	1E6	F404195	4195	902.449	2	1802.88	1802.88	1.93579	27.32	60	75	R	GITINTSHVEYDTPTR	H		0	1431.69	L04807_Sal106expT1.2773.2773.2.dta	gi|445953893|ref|WP_000031748.1|	MULTISPECIES: elongation factor Tu [Salmonella]	GLTLNTSHVEYDTPTR
L04807_Sal106expT1	1E6	F404195	4196	902.449	2	1802.88	1802.88	2.14657	55.36	60	75	R	GITINTSHVEYDTPTR	H		0	1372.72	L04807_Sal106expT1.2634.2634.2.dta	gi|445953893|ref|WP_000031748.1|	MULTISPECIES: elongation factor Tu [Salmonella]	GLTLNTSHVEYDTPTR
L04807_Sal106expT1	1E6	F404195	4197	902.449	2	1802.88	1802.88	2.34625	68.09	60	75	R	GITINTSHVEYDTPTR	H		0	1360.52	L04807_Sal106expT1.2605.2605.2.dta	gi|445953893|ref|WP_000031748.1|	MULTISPECIES: elongation factor Tu [Salmonella]	GLTLNTSHVEYDTPTR
L04807_Sal106expT1	1E6	F404195	4198	902.451	2	1802.89	1802.88	3.7662	63.35	60	75	R	GITINTSHVEYDTPTR	H		0	1405.02	L04807_Sal106expT1.2710.2710.2.dta	gi|445953893|ref|WP_000031748.1|	MULTISPECIES: elongation factor Tu [Salmonella]	GLTLNTSHVEYDTPTR
L04807_Sal106expT1	1E6	F404195	4199	902.487	2	1802.96	1802.95	3.71113	60.99	62	79	K	EAAIQVSNVAIFNAATGK	A		0	2169.38	L04807_Sal106expT1.4449.4449.2.dta	gi|446651839|ref|WP_000729185.1|	MULTISPECIES: 50S ribosomal protein L24 [Proteobacteria]	EAALQVSNVALFNAATGK
L04807_Sal106expT1	1E6	F404195	4200	902.487	2	1802.96	1802.95	4.25469	55.9	62	79	K	EAAIQVSNVAIFNAATGK	A		0	2183.04	L04807_Sal106expT1.4480.4480.2.dta	gi|446651839|ref|WP_000729185.1|	MULTISPECIES: 50S ribosomal protein L24 [Proteobacteria]	EAALQVSNVALFNAATGK
L04807_Sal106expT1	1E6	F404195	4202	904.91	2	1807.8	1807.8	1.85474	54.71	266	283	R	FGTSNGSSPSTSYGFANK	A		0	1406.96	L04807_Sal106expT1.2715.2715.2.dta	gi|446788260|ref|WP_000865516.1|	porin [Salmonella bongori]	FGTSNGSSPSTSYGFANK
L04807_Sal106expT1	1E6	F404195	4203	904.91	2	1807.81	1807.8	2.18663	59.67	266	283	R	FGTSNGSSPSTSYGFANK	A		0	1393.87	L04807_Sal106expT1.2684.2684.2.dta	gi|446788260|ref|WP_000865516.1|	porin [Salmonella bongori]	FGTSNGSSPSTSYGFANK	Salmonella
L04807_Sal106expT1	1E6	F404195	4204	904.91	2	1807.81	1807.8	2.25301	30.22	266	283	R	FGTSNGSSPSTSYGFANK	A		0	1431.22	L04807_Sal106expT1.2772.2772.2.dta	gi|446788260|ref|WP_000865516.1|	porin [Salmonella bongori]	FGTSNGSSPSTSYGFANK	Salmonella
L04807_Sal106expT1	1E6	F404195	4205	904.91	2	1807.81	1807.8	2.25301	46.91	266	283	R	FGTSNGSSPSTSYGFANK	A		0	1418.93	L04807_Sal106expT1.2743.2743.2.dta	gi|446788260|ref|WP_000865516.1|	porin [Salmonella bongori]	FGTSNGSSPSTSYGFANK	Salmonella
L04807_Sal106expT1	1E6	F404195	4212	907.462	2	1812.91	1812.91	0.291245	65.16	60	77	R	GITITSAATTAFWSGMAK	Q		0	2529.93	L04807_Sal106expT1.5279.5279.2.dta	gi|446046852|ref|WP_000124707.1|	elongation factor G [Salmonella bongori]	GLTLTSAATTAFWSGMAK	Salmonella
L04807_Sal106expT1	1E6	F404195	4214	907.464	2	1812.91	1812.91	2.57487	58.52	60	77	R	GITITSAATTAFWSGMAK	Q		0	2540.07	L04807_Sal106expT1.5302.5302.2.dta	gi|446046852|ref|WP_000124707.1|	elongation factor G [Salmonella bongori]	GLTLTSAATTAFWSGMAK
L04807_Sal106expT1	1E6	F404195	4215	606.651	3	1816.93	1816.93	-0.408931	24.91	75	91	R	AEFGEVDILVNNAGITR	D		0	2374.89	L04807_Sal106expT1.4914.4914.3.dta	gi|445929381|ref|WP_000007236.1|	MULTISPECIES: beta-ketoacyl-ACP reductase [Salmonella]	AEFGEVDLLVNNAGLTR
L04807_Sal106expT1	1E6	F404195	4216	909.474	2	1816.93	1816.93	1.31706	67.45	75	91	R	AEFGEVDILVNNAGITR	D		0	2375.37	L04807_Sal106expT1.4915.4915.2.dta	gi|445929381|ref|WP_000007236.1|	MULTISPECIES: beta-ketoacyl-ACP reductase [Salmonella]	AEFGEVDLLVNNAGLTR
L04807_Sal106expT1	1E6	F404195	4218	607.648	3	1819.92	1819.92	-0.420348	28.68	476	491	R	EFNVEANVGKPQVAYR	E		0	1525.89	L04807_Sal106expT1.2988.2988.3.dta	gi|446046852|ref|WP_000124707.1|	elongation factor G [Salmonella bongori]	EFNVEANVGKPQVAYR
L04807_Sal106expT1	1E6	F404195	4219	607.648	3	1819.92	1819.92	0.684095	28.02	476	491	R	EFNVEANVGKPQVAYR	E		0	1515.77	L04807_Sal106expT1.2965.2965.3.dta	gi|446046852|ref|WP_000124707.1|	elongation factor G [Salmonella bongori]	EFNVEANVGKPQVAYR
L04807_Sal106expT1	1E6	F404195	4220	607.648	3	1819.92	1819.92	0.783001	22.77	476	491	R	EFNVEANVGKPQVAYR	E		0	1539.25	L04807_Sal106expT1.3019.3019.3.dta	gi|446046852|ref|WP_000124707.1|	elongation factor G [Salmonella bongori]	EFNVEANVGKPQVAYR
L04807_Sal106expT1	1E6	F404195	4221	910.969	2	1819.92	1819.92	0.896192	13.15	476	491	R	EFNVEANVGKPQVAYR	E		0	1546.72	L04807_Sal106expT1.3036.3036.2.dta	gi|446046852|ref|WP_000124707.1|	elongation factor G [Salmonella bongori]	EFNVEANVGKPQVAYR
L04807_Sal106expT1	1E6	F404195	4222	607.649	3	1819.92	1819.92	1.0962	15.09	476	491	R	EFNVEANVGKPQVAYR	E		0	1549.81	L04807_Sal106expT1.3043.3043.3.dta	gi|446046852|ref|WP_000124707.1|	elongation factor G [Salmonella bongori]	EFNVEANVGKPQVAYR
L04807_Sal106expT1	1E6	F404195	4223	910.97	2	1819.93	1819.92	2.37977	25.31	476	491	R	EFNVEANVGKPQVAYR	E		0	1492.7	L04807_Sal106expT1.2913.2913.2.dta	gi|446046852|ref|WP_000124707.1|	elongation factor G [Salmonella bongori]	EFNVEANVGKPQVAYR
L04807_Sal106expT1	1E6	F404195	4224	912.47	2	1822.93	1822.92	0.353278	92.29	94	110	R	FCGAEGLSNVVTLSTLR	N	Carbamidomethyl (C) [2]	0	2364.28	L04807_Sal106expT1.4889.4889.2.dta	gi|446000612|ref|WP_000078467.1|	2-Cys peroxiredoxin [Salmonella bongori]	FCGAEGLSNVVTLSTLR
L04807_Sal106expT1	1E6	F404195	4225	912.471	2	1822.93	1822.92	1.08836	91.45	94	110	R	FCGAEGLSNVVTLSTLR	N	Carbamidomethyl (C) [2]	0	2353.99	L04807_Sal106expT1.4866.4866.2.dta	gi|446000612|ref|WP_000078467.1|	2-Cys peroxiredoxin [Salmonella bongori]	FCGAEGLSNVVTLSTLR
L04807_Sal106expT1	1E6	F404195	4226	610.295	3	1827.86	1827.86	-0.393355	16.56	16	30	K	LMTEFNYNSVMQVPR	V		0	2236.54	L04807_Sal106expT1.4598.4598.3.dta	gi|447018946|ref|WP_001096202.1|	MULTISPECIES: 50S ribosomal protein L5 [Proteobacteria]	LMTEFNYNSVMQVPR
L04807_Sal106expT1	1E6	F404195	4227	914.94	2	1827.87	1827.86	0.310198	23.5	16	30	K	LMTEFNYNSVMQVPR	V		0	2221.22	L04807_Sal106expT1.4565.4565.2.dta	gi|447018946|ref|WP_001096202.1|	MULTISPECIES: 50S ribosomal protein L5 [Proteobacteria]	LMTEFNYNSVMQVPR
L04807_Sal106expT1	1E6	F404195	4228	914.942	2	1827.87	1827.86	2.18123	43.45	16	30	K	LMTEFNYNSVMQVPR	V		0	2232.04	L04807_Sal106expT1.4588.4588.2.dta	gi|447018946|ref|WP_001096202.1|	MULTISPECIES: 50S ribosomal protein L5 [Proteobacteria]	LMTEFNYNSVMQVPR
L04807_Sal106expT1	1E6	F404195	4229	914.942	2	1827.87	1827.86	2.18123	62.62	16	30	K	LMTEFNYNSVMQVPR	V		0	2243.14	L04807_Sal106expT1.4613.4613.2.dta	gi|447018946|ref|WP_001096202.1|	MULTISPECIES: 50S ribosomal protein L5 [Proteobacteria]	LMTEFNYNSVMQVPR
L04807_Sal106expT1	1E6	F404195	4233	918.023	2	1834.03	1834.03	0.454191	44.02	90	107	K	VVADIAGVPAQINIAEVR	K		0	2287.31	L04807_Sal106expT1.4715.4715.2.dta	gi|446452090|ref|WP_000529945.1|	MULTISPECIES: 30S ribosomal protein S3 [Proteobacteria]	VVADLAGVPAQLNLAEVR
L04807_Sal106expT1	1E6	F404195	4234	612.351	3	1834.03	1834.03	0.78352	20.83	90	107	K	VVADIAGVPAQINIAEVR	K		0	2288.65	L04807_Sal106expT1.4718.4718.3.dta	gi|446452090|ref|WP_000529945.1|	MULTISPECIES: 30S ribosomal protein S3 [Proteobacteria]	VVADLAGVPAQLNLAEVR
L04807_Sal106expT1	1E6	F404195	4235	612.352	3	1834.03	1834.03	1.1761	26.87	90	107	K	VVADIAGVPAQINIAEVR	K		0	2300.04	L04807_Sal106expT1.4744.4744.3.dta	gi|446452090|ref|WP_000529945.1|	MULTISPECIES: 30S ribosomal protein S3 [Proteobacteria]	VVADLAGVPAQLNLAEVR
L04807_Sal106expT1	1E6	F404195	4236	918.025	2	1834.04	1834.03	2.38437	17.82	90	107	K	VVADIAGVPAQINIAEVR	K		0	2324.99	L04807_Sal106expT1.4801.4801.2.dta	gi|446452090|ref|WP_000529945.1|	MULTISPECIES: 30S ribosomal protein S3 [Proteobacteria]	VVADLAGVPAQLNLAEVR
L04807_Sal106expT1	1E6	F404195	4237	918.025	2	1834.04	1834.03	2.38437	43.03	90	107	K	VVADIAGVPAQINIAEVR	K		0	2299.08	L04807_Sal106expT1.4742.4742.2.dta	gi|446452090|ref|WP_000529945.1|	MULTISPECIES: 30S ribosomal protein S3 [Proteobacteria]	VVADLAGVPAQLNLAEVR
L04807_Sal106expT1	1E6	F404195	4245	613.654	3	1837.94	1837.94	-0.375964	58.27	37	53	K	STAESIVYSALETLAQR	S		0	3058.87	L04807_Sal106expT1.6485.6485.3.dta	gi|447060786|ref|WP_001138042.1|	MULTISPECIES: 30S ribosomal protein S7 [Enterobacteriaceae]	STAESLVYSALETLAQR
L04807_Sal106expT1	1E6	F404195	4246	613.655	3	1837.94	1837.94	0.521779	38.25	37	53	K	STAESIVYSALETLAQR	S		0	3070.71	L04807_Sal106expT1.6510.6510.3.dta	gi|447060786|ref|WP_001138042.1|	MULTISPECIES: 30S ribosomal protein S7 [Enterobacteriaceae]	STAESLVYSALETLAQR
L04807_Sal106expT1	1E6	F404195	4247	613.655	3	1837.94	1837.94	0.521779	39.27	37	53	K	STAESIVYSALETLAQR	S		0	3047.16	L04807_Sal106expT1.6459.6459.3.dta	gi|447060786|ref|WP_001138042.1|	MULTISPECIES: 30S ribosomal protein S7 [Enterobacteriaceae]	STAESLVYSALETLAQR
L04807_Sal106expT1	1E6	F404195	4248	919.981	2	1837.95	1837.94	3.37606	58.13	37	53	K	STAESIVYSALETLAQR	S		0	3045.79	L04807_Sal106expT1.6456.6456.2.dta	gi|447060786|ref|WP_001138042.1|	MULTISPECIES: 30S ribosomal protein S7 [Enterobacteriaceae]	STAESLVYSALETLAQR
L04807_Sal106expT1	1E6	F404195	4252	921.997	2	1841.98	1841.98	1.54725	40.15	245	261	R	GDLGVEIPVEEVIFAQK	M		0	2797.83	L04807_Sal106expT1.5912.5912.2.dta	gi|446674105|ref|WP_000751451.1|	pyruvate kinase [Salmonella bongori]	GDLGVELPVEEVLFAQK
L04807_Sal106expT1	1E6	F404195	4253	923.465	2	1844.92	1844.91	2.18818	47.6	328	345	K	DTTTIIDGVGEEAAIQGR	V		0	2047.48	L04807_Sal106expT1.4174.4174.2.dta	gi|446641762|ref|WP_000719108.1|	molecular chaperone GroEL [Salmonella bongori]	DTTTLLDGVGEEAALQGR
L04807_Sal106expT1	1E6	F404195	4265	927.927	2	1853.84	1853.84	0.701787	34.39	248	266	R	VAGAPAQAAGNNDLDNELD	-		0	1684.62	L04807_Sal106expT1.3350.3350.2.dta	gi|446329064|ref|WP_000406919.1|	MULTISPECIES: PTS mannose transporter subunit IIC [Salmonella]	VAGAPAQAAGNNDLDNELD
L04807_Sal106expT1	1E6	F404195	4266	928.939	2	1855.86	1855.86	2.72542	99.21	402	418	R	ELAAFSQFASDLDDATR	K		0	2573.1	L04807_Sal106expT1.5379.5379.2.dta	gi|447099495|ref|WP_001176751.1|	MULTISPECIES: ATP synthase subunit alpha [Salmonella]	ELAAFSQFASDLDDATR
L04807_Sal106expT1	1E6	F404195	4267	930.934	2	1859.85	1859.85	-0.995239	23.78	16	30	K	LMTEFNYNSVMQVPR	V	Oxidation (M) [2], Oxidation (M) [11]	0	1745.05	L04807_Sal106expT1.3489.3489.2.dta	gi|447018946|ref|WP_001096202.1|	MULTISPECIES: 50S ribosomal protein L5 [Proteobacteria]	LMTEFNYNSVMQVPR
L04807_Sal106expT1	1E6	F404195	4276	937.481	2	1872.95	1872.95	0.450627	14.25	119	134	R	QNTDEYIDNILPPLTK	A		0	2397.41	L04807_Sal106expT1.4968.4968.2.dta	gi|447023398|ref|WP_001100654.1|	lysine decarboxylase CadA [Salmonella bongori]	QNTDEYLDNLLPPLTK
L04807_Sal106expT1	1E6	F404195	4279	939.448	2	1876.88	1876.88	2.56916	52.98	1	17	-	MIQEQTMLNVADNSGAR	R		0	1729.05	L04807_Sal106expT1.3452.3452.2.dta	gi|446536608|ref|WP_000613954.1|	MULTISPECIES: 50S ribosomal protein L14 [Gammaproteobacteria]	MLQEQTMLNVADNSGAR
L04807_Sal106expT1	1E6	F404195	4281	627.32	3	1878.94	1878.94	0.40821	26.48	134	148	R	EQIIFPEIDYDKVDR	V		1	2130.28	L04807_Sal106expT1.4361.4361.3.dta	gi|447018946|ref|WP_001096202.1|	MULTISPECIES: 50S ribosomal protein L5 [Proteobacteria]	EQLLFPELDYDKVDR
L04807_Sal106expT1	1E6	F404195	4282	627.32	3	1878.94	1878.94	0.695606	18.14	134	148	R	EQIIFPEIDYDKVDR	V		1	2093.53	L04807_Sal106expT1.4279.4279.3.dta	gi|447018946|ref|WP_001096202.1|	MULTISPECIES: 50S ribosomal protein L5 [Proteobacteria]	EQLLFPELDYDKVDR
L04807_Sal106expT1	1E6	F404195	4283	627.32	3	1878.94	1878.94	0.791405	31.64	134	148	R	EQIIFPEIDYDKVDR	V		1	2115.49	L04807_Sal106expT1.4328.4328.3.dta	gi|447018946|ref|WP_001096202.1|	MULTISPECIES: 50S ribosomal protein L5 [Proteobacteria]	EQLLFPELDYDKVDR
L04807_Sal106expT1	1E6	F404195	4285	627.32	3	1878.94	1878.94	0.998969	21.6	134	148	R	EQIIFPEIDYDKVDR	V		1	2104.74	L04807_Sal106expT1.4304.4304.3.dta	gi|447018946|ref|WP_001096202.1|	MULTISPECIES: 50S ribosomal protein L5 [Proteobacteria]	EQLLFPELDYDKVDR
L04807_Sal106expT1	1E6	F404195	4286	627.32	3	1878.94	1878.94	1.28637	14.14	134	148	R	EQIIFPEIDYDKVDR	V		1	2082.41	L04807_Sal106expT1.4254.4254.3.dta	gi|447018946|ref|WP_001096202.1|	MULTISPECIES: 50S ribosomal protein L5 [Proteobacteria]	EQLLFPELDYDKVDR
L04807_Sal106expT1	1E6	F404195	4287	940.478	2	1878.94	1878.94	2.75848	35.85	134	148	R	EQIIFPEIDYDKVDR	V		1	2097.56	L04807_Sal106expT1.4288.4288.2.dta	gi|447018946|ref|WP_001096202.1|	MULTISPECIES: 50S ribosomal protein L5 [Proteobacteria]	EQLLFPELDYDKVDR
L04807_Sal106expT1	1E6	F404195	4288	940.478	2	1878.94	1878.94	2.88621	24.15	134	148	R	EQIIFPEIDYDKVDR	V		1	2085.18	L04807_Sal106expT1.4260.4260.2.dta	gi|447018946|ref|WP_001096202.1|	MULTISPECIES: 50S ribosomal protein L5 [Proteobacteria]	EQLLFPELDYDKVDR
L04807_Sal106expT1	1E6	F404195	4293	629.665	3	1885.97	1885.97	-0.172855	22.58	98	116	R	DIADAVTAAGVDVAKSEVR	L		1	2172.81	L04807_Sal106expT1.4457.4457.3.dta	gi|447118809|ref|WP_001196065.1|	MULTISPECIES: 50S ribosomal protein L9 [Salmonella]	DLADAVTAAGVDVAKSEVR
L04807_Sal106expT1	1E6	F404195	4294	629.666	3	1885.98	1885.97	0.892907	25.29	98	116	R	DIADAVTAAGVDVAKSEVR	L		1	2185.19	L04807_Sal106expT1.4485.4485.3.dta	gi|447118809|ref|WP_001196065.1|	MULTISPECIES: 50S ribosomal protein L9 [Salmonella]	DLADAVTAAGVDVAKSEVR
L04807_Sal106expT1	1E6	F404195	4296	945.951	2	1889.89	1889.89	0.744489	71.11	139	156	R	ATIDGLENMNSPEMVAAK	R		0	1872.61	L04807_Sal106expT1.3779.3779.2.dta	gi|446862865|ref|WP_000940121.1|	MULTISPECIES: 30S ribosomal protein S5 [Proteobacteria]	ATLDGLENMNSPEMVAAK
L04807_Sal106expT1	1E6	F404195	4297	945.952	2	1889.89	1889.89	1.19954	50.44	139	156	R	ATIDGLENMNSPEMVAAK	R		0	1884.55	L04807_Sal106expT1.3806.3806.2.dta	gi|446862865|ref|WP_000940121.1|	MULTISPECIES: 30S ribosomal protein S5 [Proteobacteria]	ATLDGLENMNSPEMVAAK
L04807_Sal106expT1	1E6	F404195	4298	946.972	2	1891.93	1891.93	0.133197	72.53	94	112	R	VFMQPASEGTGIIAGGAMR	A		0	2000.38	L04807_Sal106expT1.4069.4069.2.dta	gi|446862865|ref|WP_000940121.1|	MULTISPECIES: 30S ribosomal protein S5 [Proteobacteria]	VFMQPASEGTGLLAGGAMR
L04807_Sal106expT1	1E6	F404195	4299	631.65	3	1891.93	1891.93	0.193453	18.75	94	112	R	VFMQPASEGTGIIAGGAMR	A		0	2005.28	L04807_Sal106expT1.4080.4080.3.dta	gi|446862865|ref|WP_000940121.1|	MULTISPECIES: 30S ribosomal protein S5 [Proteobacteria]	VFMQPASEGTGLLAGGAMR
L04807_Sal106expT1	1E6	F404195	4300	631.65	3	1891.93	1891.93	0.574017	28.7	94	112	R	VFMQPASEGTGIIAGGAMR	A		0	2019.18	L04807_Sal106expT1.4111.4111.3.dta	gi|446862865|ref|WP_000940121.1|	MULTISPECIES: 30S ribosomal protein S5 [Proteobacteria]	VFMQPASEGTGLLAGGAMR
L04807_Sal106expT1	1E6	F404195	4301	946.973	2	1891.93	1891.93	1.2326	85.15	94	112	R	VFMQPASEGTGIIAGGAMR	A		0	2022.27	L04807_Sal106expT1.4118.4118.2.dta	gi|446862865|ref|WP_000940121.1|	MULTISPECIES: 30S ribosomal protein S5 [Proteobacteria]	VFMQPASEGTGLLAGGAMR
L04807_Sal106expT1	1E6	F404195	4302	946.973	2	1891.93	1891.93	1.74002	61.39	94	112	R	VFMQPASEGTGIIAGGAMR	A		0	2010.91	L04807_Sal106expT1.4093.4093.2.dta	gi|446862865|ref|WP_000940121.1|	MULTISPECIES: 30S ribosomal protein S5 [Proteobacteria]	VFMQPASEGTGLLAGGAMR
L04807_Sal106expT1	1E6	F404195	4303	631.995	3	1892.96	1892.96	0.637096	49.27	86	104	K	DAGFQAFADKVLDAAVAGK	I		1	2796.05	L04807_Sal106expT1.5908.5908.3.dta	gi|446730849|ref|WP_000808105.1|	elongation factor Ts [Salmonella bongori]	DAGFQAFADKVLDAAVAGK
L04807_Sal106expT1	1E6	F404195	4304	632.026	3	1893.05	1893.06	-1.18697	15.53	843	860	R	VTAEDVLKPGTADILVPR	N		0	2079.91	L04807_Sal106expT1.4248.4248.3.dta	gi|446576623|ref|WP_000653969.1|	DNA-directed RNA polymerase subunit beta' [Salmonella bongori]	VTAEDVLKPGTADLLVPR
L04807_Sal106expT1	1E6	F404195	4309	951.487	2	1900.96	1900.96	0.913224	28.26	648	664	R	ATVFIFPDLNTGNTTYK	A		0	2505.57	L04807_Sal106expT1.5221.5221.2.dta	gi|446008830|ref|WP_000086685.1|	phosphate acetyltransferase [Salmonella bongori]	ATVFLFPDLNTGNTTYK
L04807_Sal106expT1	1E6	F404195	4322	954.968	2	1907.92	1907.92	-0.85276	50.96	94	112	R	VFMQPASEGTGIIAGGAMR	A	Oxidation (M) [3]	0	1769.97	L04807_Sal106expT1.3546.3546.2.dta	gi|446862865|ref|WP_000940121.1|	MULTISPECIES: 30S ribosomal protein S5 [Proteobacteria]	VFMQPASEGTGLLAGGAMR
L04807_Sal106expT1	1E6	F404195	4323	636.983	3	1907.93	1907.92	1.95343	28.35	94	112	R	VFMQPASEGTGIIAGGAMR	A	Oxidation (M) [3]	0	1784.61	L04807_Sal106expT1.3579.3579.3.dta	gi|446862865|ref|WP_000940121.1|	MULTISPECIES: 30S ribosomal protein S5 [Proteobacteria]	VFMQPASEGTGLLAGGAMR
L04807_Sal106expT1	1E6	F404195	4324	955.441	2	1908.87	1908.87	0.694129	89.86	1	17	-	MIQEQTMLNVADNSGAR	R	Oxidation (M) [1], Oxidation (M) [7]	0	1228.4	L04807_Sal106expT1.2289.2289.2.dta	gi|446536608|ref|WP_000613954.1|	MULTISPECIES: 50S ribosomal protein L14 [Gammaproteobacteria]	MLQEQTMLNVADNSGAR
L04807_Sal106expT1	1E6	F404195	4325	960.007	2	1918	1918	1.02346	54.08	49	66	K	VLNIFPSIDTGVCAASVR	K	Carbamidomethyl (C) [13]	0	2495.64	L04807_Sal106expT1.5198.5198.2.dta	gi|446000612|ref|WP_000078467.1|	2-Cys peroxiredoxin [Salmonella bongori]	VLNLFPSLDTGVCAASVR
L04807_Sal106expT1	1E6	F404195	4326	960.008	2	1918	1918	1.92023	53.29	49	66	K	VLNIFPSIDTGVCAASVR	K	Carbamidomethyl (C) [13]	0	2507.31	L04807_Sal106expT1.5225.5225.2.dta	gi|446000612|ref|WP_000078467.1|	2-Cys peroxiredoxin [Salmonella bongori]	VLNLFPSLDTGVCAASVR
L04807_Sal106expT1	1E6	F404195	4327	960.499	2	1918.98	1918.98	1.08339	30.94	173	190	R	GITVNVVAPGFIETDMTR	A		0	2479.96	L04807_Sal106expT1.5159.5159.2.dta	gi|445929381|ref|WP_000007236.1|	MULTISPECIES: beta-ketoacyl-ACP reductase [Salmonella]	GLTVNVVAPGFLETDMTR
L04807_Sal106expT1	1E6	F404195	4328	961.947	2	1921.88	1921.88	2.21086	51.73	139	156	R	ATIDGLENMNSPEMVAAK	R	Oxidation (M) [9], Oxidation (M) [14]	0	1400.76	L04807_Sal106expT1.2700.2700.2.dta	gi|446862865|ref|WP_000940121.1|	MULTISPECIES: 30S ribosomal protein S5 [Proteobacteria]	ATLDGLENMNSPEMVAAK
L04807_Sal106expT1	1E6	F404195	4329	962.49	2	1922.96	1922.96	1.03902	49.13	361	378	R	DAGINTDDIVALGLVYQF	-		0	3720.06	L04807_Sal106expT1.7639.7639.2.dta	gi|446788260|ref|WP_000865516.1|	porin [Salmonella bongori]	DAGLNTDDLVALGLVYQF
L04807_Sal106expT1	1E6	F404195	4330	962.967	2	1923.92	1923.92	0.527049	57.06	94	112	R	VFMQPASEGTGIIAGGAMR	A	Oxidation (M) [3], Oxidation (M) [18]	0	1582.39	L04807_Sal106expT1.3117.3117.2.dta	gi|446862865|ref|WP_000940121.1|	MULTISPECIES: 30S ribosomal protein S5 [Proteobacteria]	VFMQPASEGTGLLAGGAMR
L04807_Sal106expT1	1E6	F404195	4337	973	2	1943.99	1943.99	-0.943421	68.14	212	227	R	ALNYTTEQILDLFFEK	V		0	3224.94	L04807_Sal106expT1.6809.6809.2.dta	gi|446185245|ref|WP_000263100.1|	DNA-directed RNA polymerase subunit beta [Salmonella bongori]	ALNYTTEQLLDLFFEK
L04807_Sal106expT1	1E6	F404195	4338	649.004	3	1943.99	1943.99	0.396093	20.45	212	227	R	ALNYTTEQILDLFFEK	V		0	3222.27	L04807_Sal106expT1.6803.6803.3.dta	gi|446185245|ref|WP_000263100.1|	DNA-directed RNA polymerase subunit beta [Salmonella bongori]	ALNYTTEQLLDLFFEK
L04807_Sal106expT1	1E6	F404195	4341	977.485	2	1952.96	1952.96	0.145933	44.84	223	240	K	FTGEVSLTGQPFVMEPSK	S		0	2203.54	L04807_Sal106expT1.4526.4526.2.dta	gi|446730849|ref|WP_000808105.1|	elongation factor Ts [Salmonella bongori]	FTGEVSLTGQPFVMEPSK
L04807_Sal106expT1	1E6	F404195	4342	977.486	2	1952.96	1952.96	0.770627	60.28	223	240	K	FTGEVSLTGQPFVMEPSK	S		0	2229.87	L04807_Sal106expT1.4584.4584.2.dta	gi|446730849|ref|WP_000808105.1|	elongation factor Ts [Salmonella bongori]	FTGEVSLTGQPFVMEPSK
L04807_Sal106expT1	1E6	F404195	4343	977.487	2	1952.96	1952.96	1.70255	48.67	223	240	K	FTGEVSLTGQPFVMEPSK	S		0	2214.88	L04807_Sal106expT1.4551.4551.2.dta	gi|446730849|ref|WP_000808105.1|	elongation factor Ts [Salmonella bongori]	FTGEVSLTGQPFVMEPSK
L04807_Sal106expT1	1E6	F404195	4344	979.008	2	1956	1956	0.941207	129.54	453	470	R	QIVLNCGEEPSVVANTVK	G	Carbamidomethyl (C) [6]	0	1791.87	L04807_Sal106expT1.3596.3596.2.dta	gi|446641762|ref|WP_000719108.1|	molecular chaperone GroEL [Salmonella bongori]	QLVLNCGEEPSVVANTVK
L04807_Sal106expT1	1E6	F404195	4345	979.008	2	1956	1956	1.50358	89.05	453	470	R	QIVLNCGEEPSVVANTVK	G	Carbamidomethyl (C) [6]	0	1803.22	L04807_Sal106expT1.3622.3622.2.dta	gi|446641762|ref|WP_000719108.1|	molecular chaperone GroEL [Salmonella bongori]	QLVLNCGEEPSVVANTVK
L04807_Sal106expT1	1E6	F404195	4346	653.008	3	1956	1956	1.9044	18.55	453	470	R	QIVLNCGEEPSVVANTVK	G	Carbamidomethyl (C) [6]	0	1799.4	L04807_Sal106expT1.3613.3613.3.dta	gi|446641762|ref|WP_000719108.1|	molecular chaperone GroEL [Salmonella bongori]	QLVLNCGEEPSVVANTVK
L04807_Sal106expT1	1E6	F404195	4347	654.022	3	1959.04	1959.04	0.602335	40.31	129	146	R	VVNIASYQVSPNDVVSIR	E		0	2142.41	L04807_Sal106expT1.4388.4388.3.dta	gi|446057371|ref|WP_000135226.1|	MULTISPECIES: 30S ribosomal protein S4 [Gammaproteobacteria]	VVNLASYQVSPNDVVSLR
L04807_Sal106expT1	1E6	F404195	4348	980.529	2	1959.04	1959.04	0.707488	73.9	129	146	R	VVNIASYQVSPNDVVSIR	E		0	2150.51	L04807_Sal106expT1.4406.4406.2.dta	gi|446057371|ref|WP_000135226.1|	MULTISPECIES: 30S ribosomal protein S4 [Gammaproteobacteria]	VVNLASYQVSPNDVVSLR
L04807_Sal106expT1	1E6	F404195	4349	980.529	2	1959.04	1959.04	0.952506	66.9	129	146	R	VVNIASYQVSPNDVVSIR	E		0	2161.13	L04807_Sal106expT1.4430.4430.2.dta	gi|446057371|ref|WP_000135226.1|	MULTISPECIES: 30S ribosomal protein S4 [Gammaproteobacteria]	VVNLASYQVSPNDVVSLR
L04807_Sal106expT1	1E6	F404195	4350	980.53	2	1959.05	1959.04	1.69777	56.85	129	146	R	VVNIASYQVSPNDVVSIR	E		0	2175.08	L04807_Sal106expT1.4462.4462.2.dta	gi|446057371|ref|WP_000135226.1|	MULTISPECIES: 30S ribosomal protein S4 [Gammaproteobacteria]	VVNLASYQVSPNDVVSLR
L04807_Sal106expT1	1E6	F404195	4351	980.531	2	1959.05	1959.04	2.0755	69.47	129	146	R	VVNIASYQVSPNDVVSIR	E		0	2141.05	L04807_Sal106expT1.4385.4385.2.dta	gi|446057371|ref|WP_000135226.1|	MULTISPECIES: 30S ribosomal protein S4 [Gammaproteobacteria]	VVNLASYQVSPNDVVSLR
L04807_Sal106expT1	1E6	F404195	4352	654.679	3	1961.02	1961.01	0.34421	61.94	189	205	K	IIELAGFLDSYIPEPER	A		0	2984.32	L04807_Sal106expT1.6317.6317.3.dta	gi|445953893|ref|WP_000031748.1|	MULTISPECIES: elongation factor Tu [Salmonella]	LLELAGFLDSYLPEPER
L04807_Sal106expT1	1E6	F404195	4353	981.515	2	1961.02	1961.01	0.59714	55.1	189	205	K	IIELAGFLDSYIPEPER	A		0	3000.25	L04807_Sal106expT1.6353.6353.2.dta	gi|445953893|ref|WP_000031748.1|	MULTISPECIES: elongation factor Tu [Salmonella]	LLELAGFLDSYLPEPER
L04807_Sal106expT1	1E6	F404195	4354	981.515	2	1961.02	1961.01	0.780718	64.95	189	205	K	IIELAGFLDSYIPEPER	A		0	2988.77	L04807_Sal106expT1.6327.6327.2.dta	gi|445953893|ref|WP_000031748.1|	MULTISPECIES: elongation factor Tu [Salmonella]	LLELAGFLDSYLPEPER
L04807_Sal106expT1	1E6	F404195	4355	654.679	3	1961.02	1961.01	0.986734	55.9	189	205	K	IIELAGFLDSYIPEPER	A		0	2995.39	L04807_Sal106expT1.6342.6342.3.dta	gi|445953893|ref|WP_000031748.1|	MULTISPECIES: elongation factor Tu [Salmonella]	LLELAGFLDSYLPEPER
L04807_Sal106expT1	1E6	F404195	4356	981.516	2	1961.02	1961.01	1.52523	23.74	189	205	K	IIELAGFLDSYIPEPER	A		0	3024.52	L04807_Sal106expT1.6408.6408.2.dta	gi|445953893|ref|WP_000031748.1|	MULTISPECIES: elongation factor Tu [Salmonella]	LLELAGFLDSYLPEPER
L04807_Sal106expT1	1E6	F404195	4357	981.516	2	1961.02	1961.01	1.70881	47.91	189	205	K	IIELAGFLDSYIPEPER	A		0	2978.52	L04807_Sal106expT1.6304.6304.2.dta	gi|445953893|ref|WP_000031748.1|	MULTISPECIES: elongation factor Tu [Salmonella]	LLELAGFLDSYLPEPER
L04807_Sal106expT1	1E6	F404195	4358	981.518	2	1961.02	1961.01	3.14684	38.49	189	205	K	IIELAGFLDSYIPEPER	A		0	3011.96	L04807_Sal106expT1.6380.6380.2.dta	gi|445953893|ref|WP_000031748.1|	MULTISPECIES: elongation factor Tu [Salmonella]	LLELAGFLDSYLPEPER
L04807_Sal106expT1	1E6	F404195	4366	655.048	3	1962.12	1962.13	-1.71141	17.1	89	107	R	KVVADIAGVPAQINIAEVR	K		1	2045.22	L04807_Sal106expT1.4169.4169.3.dta	gi|446452090|ref|WP_000529945.1|	MULTISPECIES: 30S ribosomal protein S3 [Proteobacteria]	KVVADLAGVPAQLNLAEVR
L04807_Sal106expT1	1E6	F404195	437	393.727	2	785.44	785.44	0.889948	40.81	157	164	R	LGGAEIAR	T		0	939.415	L04807_Sal106expT1.1640.1640.2.dta	gi|446452090|ref|WP_000529945.1|	MULTISPECIES: 30S ribosomal protein S3 [Proteobacteria]	LGGAELAR
L04807_Sal106expT1	1E6	F404195	4371	982.978	2	1963.94	1963.94	1.248	40.16	535	551	R	QIGIYSPNGQQYTPQDR	E		0	1566.28	L04807_Sal106expT1.3080.3080.2.dta	gi|445926001|ref|WP_000003856.1|	pyruvate dehydrogenase [Salmonella bongori]	QLGLYSPNGQQYTPQDR
L04807_Sal106expT1	1E6	F404195	4372	655.658	3	1963.95	1963.95	-0.527508	17.32	156	172	R	ELLSQYDFPGDDTPIVR	G		0	2316.27	L04807_Sal106expT1.4781.4781.3.dta	gi|445953893|ref|WP_000031748.1|	MULTISPECIES: elongation factor Tu [Salmonella]	ELLSQYDFPGDDTPLVR
L04807_Sal106expT1	1E6	F404195	4373	982.984	2	1963.95	1963.95	0.437892	54.8	156	172	R	ELLSQYDFPGDDTPIVR	G		0	2311.07	L04807_Sal106expT1.4769.4769.2.dta	gi|445953893|ref|WP_000031748.1|	MULTISPECIES: elongation factor Tu [Salmonella]	ELLSQYDFPGDDTPLVR
L04807_Sal106expT1	1E6	F404195	4374	655.659	3	1963.95	1963.95	0.587591	26.25	156	172	R	ELLSQYDFPGDDTPIVR	G		0	2333.9	L04807_Sal106expT1.4821.4821.3.dta	gi|445953893|ref|WP_000031748.1|	MULTISPECIES: elongation factor Tu [Salmonella]	ELLSQYDFPGDDTPLVR
L04807_Sal106expT1	1E6	F404195	4375	982.984	2	1963.95	1963.95	0.621196	62	156	172	R	ELLSQYDFPGDDTPIVR	G		0	2320.62	L04807_Sal106expT1.4791.4791.2.dta	gi|445953893|ref|WP_000031748.1|	MULTISPECIES: elongation factor Tu [Salmonella]	ELLSQYDFPGDDTPLVR
L04807_Sal106expT1	1E6	F404195	4376	982.984	2	1963.95	1963.95	0.682297	38.43	156	172	R	ELLSQYDFPGDDTPIVR	G		0	2353.04	L04807_Sal106expT1.4864.4864.2.dta	gi|445953893|ref|WP_000031748.1|	MULTISPECIES: elongation factor Tu [Salmonella]	ELLSQYDFPGDDTPLVR
L04807_Sal106expT1	1E6	F404195	4377	982.985	2	1963.95	1963.95	1.12019	55.95	156	172	R	ELLSQYDFPGDDTPIVR	G		0	2331.29	L04807_Sal106expT1.4815.4815.2.dta	gi|445953893|ref|WP_000031748.1|	MULTISPECIES: elongation factor Tu [Salmonella]	ELLSQYDFPGDDTPLVR
L04807_Sal106expT1	1E6	F404195	4378	982.985	2	1963.96	1963.95	1.24239	54.31	156	172	R	ELLSQYDFPGDDTPIVR	G		0	2341.93	L04807_Sal106expT1.4839.4839.2.dta	gi|445953893|ref|WP_000031748.1|	MULTISPECIES: elongation factor Tu [Salmonella]	ELLSQYDFPGDDTPLVR
L04807_Sal106expT1	1E6	F404195	438	393.728	2	785.441	785.44	1.65385	58.09	157	164	R	LGGAEIAR	T		0	928.841	L04807_Sal106expT1.1616.1616.2.dta	gi|446452090|ref|WP_000529945.1|	MULTISPECIES: 30S ribosomal protein S3 [Proteobacteria]	LGGAELAR
L04807_Sal106expT1	1E6	F404195	4387	985.47	2	1968.92	1968.92	1.61002	38.74	38	54	K	FIEQDPEGQYGLEAAFR	S		0	2191.55	L04807_Sal106expT1.4499.4499.2.dta	gi|446185245|ref|WP_000263100.1|	DNA-directed RNA polymerase subunit beta [Salmonella bongori]	FLEQDPEGQYGLEAAFR
L04807_Sal106expT1	1E6	F404195	4388	985.473	2	1968.93	1968.92	4.76911	59.98	38	54	K	FIEQDPEGQYGLEAAFR	S		0	2209.9	L04807_Sal106expT1.4540.4540.2.dta	gi|446185245|ref|WP_000263100.1|	DNA-directed RNA polymerase subunit beta [Salmonella bongori]	FLEQDPEGQYGLEAAFR
L04807_Sal106expT1	1E6	F404195	4389	985.483	2	1968.95	1968.95	0.927398	54.89	223	240	K	FTGEVSLTGQPFVMEPSK	S	Oxidation (M) [14]	0	2014.09	L04807_Sal106expT1.4100.4100.2.dta	gi|446730849|ref|WP_000808105.1|	elongation factor Ts [Salmonella bongori]	FTGEVSLTGQPFVMEPSK
L04807_Sal106expT1	1E6	F404195	4390	659.02	3	1974.04	1974.04	0.558247	20.07	249	264	R	EKLDNLVFVINCNLQR	L	Carbamidomethyl (C) [12]	1	2324.51	L04807_Sal106expT1.4800.4800.3.dta	gi|445926001|ref|WP_000003856.1|	pyruvate dehydrogenase [Salmonella bongori]	EKLDNLVFVLNCNLQR
L04807_Sal106expT1	1E6	F404195	4392	660.009	3	1977.01	1977.01	0.38442	17.33	237	253	K	YLGGEELTEEEIKQALR	Q		1	2096.14	L04807_Sal106expT1.4285.4285.3.dta	gi|446046852|ref|WP_000124707.1|	elongation factor G [Salmonella bongori]	YLGGEELTEEELKQALR
L04807_Sal106expT1	1E6	F404195	4399	993.974	2	1985.93	1985.93	-0.229615	60.56	310	328	K	GKDISNGYGASYGDQDIVK	Y		1	1315.19	L04807_Sal106expT1.2495.2495.2.dta	gi|446788260|ref|WP_000865516.1|	porin [Salmonella bongori]	GKDLSNGYGASYGDQDLVK
L04807_Sal106expT1	1E6	F404195	4400	662.986	3	1985.93	1985.93	0.865085	15.87	310	328	K	GKDISNGYGASYGDQDIVK	Y		1	1382.31	L04807_Sal106expT1.2657.2657.3.dta	gi|446788260|ref|WP_000865516.1|	porin [Salmonella bongori]	GKDLSNGYGASYGDQDLVK
L04807_Sal106expT1	1E6	F404195	4401	662.986	3	1985.94	1985.93	1.06147	25.97	310	328	K	GKDISNGYGASYGDQDIVK	Y		1	1331.64	L04807_Sal106expT1.2535.2535.3.dta	gi|446788260|ref|WP_000865516.1|	porin [Salmonella bongori]	GKDLSNGYGASYGDQDLVK
L04807_Sal106expT1	1E6	F404195	4402	662.986	3	1985.94	1985.93	1.06147	16.87	310	328	K	GKDISNGYGASYGDQDIVK	Y		1	1363.27	L04807_Sal106expT1.2612.2612.3.dta	gi|446788260|ref|WP_000865516.1|	porin [Salmonella bongori]	GKDLSNGYGASYGDQDLVK
L04807_Sal106expT1	1E6	F404195	4406	662.986	3	1985.94	1985.93	1.51465	21	310	328	K	GKDISNGYGASYGDQDIVK	Y		1	1319.48	L04807_Sal106expT1.2505.2505.3.dta	gi|446788260|ref|WP_000865516.1|	porin [Salmonella bongori]	GKDLSNGYGASYGDQDLVK
L04807_Sal106expT1	1E6	F404195	4407	993.975	2	1985.94	1985.93	1.55292	74.48	310	328	K	GKDISNGYGASYGDQDIVK	Y		1	1332.13	L04807_Sal106expT1.2536.2536.2.dta	gi|446788260|ref|WP_000865516.1|	porin [Salmonella bongori]	GKDLSNGYGASYGDQDLVK
L04807_Sal106expT1	1E6	F404195	4409	662.986	3	1985.94	1985.93	1.98295	36.1	310	328	K	GKDISNGYGASYGDQDIVK	Y		1	1307.77	L04807_Sal106expT1.2476.2476.3.dta	gi|446788260|ref|WP_000865516.1|	porin [Salmonella bongori]	GKDLSNGYGASYGDQDLVK
L04807_Sal106expT1	1E6	F404195	4410	663.355	3	1987.04	1987.04	0.273774	40.12	275	292	K	IVNELEGIFEGAGWNVIK	V		0	2961.84	L04807_Sal106expT1.6265.6265.3.dta	gi|445926001|ref|WP_000003856.1|	pyruvate dehydrogenase [Salmonella bongori]	LVNELEGLFEGAGWNVLK
L04807_Sal106expT1	1E6	F404195	4411	663.356	3	1987.05	1987.04	2.2063	16.02	275	292	K	IVNELEGIFEGAGWNVIK	V		0	2972.53	L04807_Sal106expT1.6290.6290.3.dta	gi|445926001|ref|WP_000003856.1|	pyruvate dehydrogenase [Salmonella bongori]	LVNELEGLFEGAGWNVLK
L04807_Sal106expT1	1E6	F404195	4420	668.016	3	2001.03	2001.02	1.29334	40.04	157	176	K	FADVACAGPLLAAELDALGK	A	Carbamidomethyl (C) [6]	0	2934.31	L04807_Sal106expT1.6203.6203.3.dta	gi|446033415|ref|WP_000111270.1|	phosphoglycerate kinase [Salmonella bongori]	FADVACAGPLLAAELDALGK
L04807_Sal106expT1	1E6	F404195	4424	1002.03	2	2002.04	2002.04	1.93753	42.49	325	343	R	QIASLGIYPAVDPLDSTSR	Q		0	2433.28	L04807_Sal106expT1.5051.5051.2.dta	gi|446112644|ref|WP_000190499.1|	MULTISPECIES: ATP synthase subunit beta [Salmonella]	QLASLGLYPAVDPLDSTSR
L04807_Sal106expT1	1E6	F404195	4425	1002.03	2	2002.04	2002.04	1.93753	58.91	325	343	R	QIASLGIYPAVDPLDSTSR	Q		0	2443.72	L04807_Sal106expT1.5075.5075.2.dta	gi|446112644|ref|WP_000190499.1|	MULTISPECIES: ATP synthase subunit beta [Salmonella]	QLASLGLYPAVDPLDSTSR
L04807_Sal106expT1	1E6	F404195	4429	1007.99	2	2013.97	2013.97	0.38084	85.86	311	327	K	LIQLMNETVDGDYQTFK	S		0	2246.3	L04807_Sal106expT1.4620.4620.2.dta	gi|445926001|ref|WP_000003856.1|	pyruvate dehydrogenase [Salmonella bongori]	LLQLMNETVDGDYQTFK
L04807_Sal106expT1	1E6	F404195	4430	1007.99	2	2013.97	2013.97	0.559591	86.4	311	327	K	LIQLMNETVDGDYQTFK	S		0	2234.32	L04807_Sal106expT1.4593.4593.2.dta	gi|445926001|ref|WP_000003856.1|	pyruvate dehydrogenase [Salmonella bongori]	LLQLMNETVDGDYQTFK
L04807_Sal106expT1	1E6	F404195	4431	1008.45	2	2014.88	2014.88	0.450647	59.66	223	240	K	QTVYAFLGDGEMDEPESK	G		0	2132.56	L04807_Sal106expT1.4366.4366.2.dta	gi|445926001|ref|WP_000003856.1|	pyruvate dehydrogenase [Salmonella bongori]	QTVYAFLGDGEMDEPESK
L04807_Sal106expT1	1E6	F404195	4432	1008.45	2	2014.88	2014.88	0.996584	52.09	223	240	K	QTVYAFLGDGEMDEPESK	G		0	2121.74	L04807_Sal106expT1.4342.4342.2.dta	gi|445926001|ref|WP_000003856.1|	pyruvate dehydrogenase [Salmonella bongori]	QTVYAFLGDGEMDEPESK
L04807_Sal106expT1	1E6	F404195	4437	676.044	3	2025.11	2025.11	0.346648	34.1	2	20	M	ALNLQDKQAIVAEVSEVAK	G		1	2076.28	L04807_Sal106expT1.4239.4239.3.dta	gi|447129947|ref|WP_001207203.1|	MULTISPECIES: 50S ribosomal protein L10 [Enterobacteriaceae]	ALNLQDKQALVAEVSEVAK
L04807_Sal106expT1	1E6	F404195	4438	676.044	3	2025.11	2025.11	0.524416	18.96	2	20	M	ALNLQDKQAIVAEVSEVAK	G		1	2063.55	L04807_Sal106expT1.4210.4210.3.dta	gi|447129947|ref|WP_001207203.1|	MULTISPECIES: 50S ribosomal protein L10 [Enterobacteriaceae]	ALNLQDKQALVAEVSEVAK
L04807_Sal106expT1	1E6	F404195	4439	676.045	3	2025.11	2025.11	1.2503	35.93	2	20	M	ALNLQDKQAIVAEVSEVAK	G		1	2086.95	L04807_Sal106expT1.4264.4264.3.dta	gi|447129947|ref|WP_001207203.1|	MULTISPECIES: 50S ribosomal protein L10 [Enterobacteriaceae]	ALNLQDKQALVAEVSEVAK
L04807_Sal106expT1	1E6	F404195	444	394.21	2	786.406	786.406	-0.214902	26.63	446	452	R	AMEAPLR	Q		0	1063.87	L04807_Sal106expT1.1918.1918.2.dta	gi|446641762|ref|WP_000719108.1|	molecular chaperone GroEL [Salmonella bongori]	AMEAPLR
L04807_Sal106expT1	1E6	F404195	4440	676.045	3	2025.11	2025.11	1.62065	49.2	2	20	M	ALNLQDKQAIVAEVSEVAK	G		1	2050.03	L04807_Sal106expT1.4180.4180.3.dta	gi|447129947|ref|WP_001207203.1|	MULTISPECIES: 50S ribosomal protein L10 [Enterobacteriaceae]	ALNLQDKQALVAEVSEVAK
L04807_Sal106expT1	1E6	F404195	4442	677.017	3	2028.03	2028.03	0.736676	40.23	16	32	R	DWLQAIESVIREEGVER	A		1	3163.74	L04807_Sal106expT1.6701.6701.3.dta	gi|445926001|ref|WP_000003856.1|	pyruvate dehydrogenase [Salmonella bongori]	DWLQALESVLREEGVER
L04807_Sal106expT1	1E6	F404195	4443	677.017	3	2028.03	2028.03	1.35797	34.97	16	32	R	DWLQAIESVIREEGVER	A		1	3174.08	L04807_Sal106expT1.6716.6716.3.dta	gi|445926001|ref|WP_000003856.1|	pyruvate dehydrogenase [Salmonella bongori]	DWLQALESVLREEGVER
L04807_Sal106expT1	1E6	F404195	4445	677.68	3	2030.02	2030.02	0.136452	21.1	486	504	R	DRVEDATLVLSVGDDVEAK	F		1	2046.99	L04807_Sal106expT1.4173.4173.3.dta	gi|446062464|ref|WP_000140319.1|	MULTISPECIES: 30S ribosomal protein S1 [Salmonella]	DRVEDATLVLSVGDDVEAK
L04807_Sal106expT1	1E6	F404195	4446	677.68	3	2030.02	2030.02	0.313791	24.6	486	504	R	DRVEDATLVLSVGDDVEAK	F		1	2036.14	L04807_Sal106expT1.4149.4149.3.dta	gi|446062464|ref|WP_000140319.1|	MULTISPECIES: 30S ribosomal protein S1 [Salmonella]	DRVEDATLVLSVGDDVEAK
L04807_Sal106expT1	1E6	F404195	4447	677.68	3	2030.02	2030.02	1.03792	28.68	486	504	R	DRVEDATLVLSVGDDVEAK	F		1	2024.96	L04807_Sal106expT1.4124.4124.3.dta	gi|446062464|ref|WP_000140319.1|	MULTISPECIES: 30S ribosomal protein S1 [Salmonella]	DRVEDATLVLSVGDDVEAK
L04807_Sal106expT1	1E6	F404195	4449	1017.02	2	2032.03	2032.03	-0.175686	61.78	1049	1067	R	QTDELTGLSSLVVLDSAER	T		0	2589.11	L04807_Sal106expT1.5417.5417.2.dta	gi|446576623|ref|WP_000653969.1|	DNA-directed RNA polymerase subunit beta' [Salmonella bongori]	QTDELTGLSSLVVLDSAER
L04807_Sal106expT1	1E6	F404195	445	394.225	2	786.435	786.435	0.1386	19.72	164	170	R	NNVVVSR	R		0	686.49	L04807_Sal106expT1.1106.1106.2.dta	gi|446062464|ref|WP_000140319.1|	MULTISPECIES: 30S ribosomal protein S1 [Salmonella]	NNVVVSR
L04807_Sal106expT1	1E6	F404195	4450	679.01	3	2034.01	2034.01	-2.35888	15.24	434	452	R	FNSAITNLGNTVNNLSEAR	S		0	2122.68	L04807_Sal106expT1.4344.4344.3.dta	gi|446001926|ref|WP_000079781.1|	flagellin [Salmonella bongori]	FNSALTNLGNTVNNLSEAR
L04807_Sal106expT1	1E6	F404195	4453	681.021	3	2040.04	2040.04	-0.361267	17.26	13	30	R	FTAEGVQEIDYKDIATLK	N		1	2016	L04807_Sal106expT1.4104.4104.3.dta	gi|446057344|ref|WP_000135199.1|	MULTISPECIES: 30S ribosomal protein S18 [Proteobacteria]	FTAEGVQELDYKDLATLK
L04807_Sal106expT1	1E6	F404195	4454	681.022	3	2040.04	2040.04	1.52105	16.2	13	30	R	FTAEGVQEIDYKDIATLK	N		1	2030.95	L04807_Sal106expT1.4137.4137.3.dta	gi|446057344|ref|WP_000135199.1|	MULTISPECIES: 30S ribosomal protein S18 [Proteobacteria]	FTAEGVQELDYKDLATLK
L04807_Sal106expT1	1E6	F404195	446	394.225	2	786.435	786.435	0.1386	36	164	170	R	NNVVVSR	R		0	675.74	L04807_Sal106expT1.1085.1085.2.dta	gi|446062464|ref|WP_000140319.1|	MULTISPECIES: 30S ribosomal protein S1 [Salmonella]	NNVVVSR
L04807_Sal106expT1	1E6	F404195	4461	1028.9	2	2055.78	2055.78	1.29294	103.28	113	131	R	RDDFANETADDAEAGDSEE	-		1	1209.79	L04807_Sal106expT1.2247.2247.2.dta	gi|447139417|ref|WP_001216673.1|	MULTISPECIES: 30S ribosomal protein S6 [Enterobacteriaceae]	RDDFANETADDAEAGDSEE
L04807_Sal106expT1	1E6	F404195	4465	688.399	3	2062.17	2062.17	1.52994	33.48	94	112	K	ILADIAVFDKVAFTALVEK	A		1	2920.92	L04807_Sal106expT1.6173.6173.3.dta	gi|446046995|ref|WP_000124850.1|	MULTISPECIES: 50S ribosomal protein L20 [Proteobacteria]	LLADLAVFDKVAFTALVEK
L04807_Sal106expT1	1E6	F404195	4466	690.029	3	2067.07	2067.06	0.970943	18.41	84	101	R	INIIDTPGHVDFTIEVER	S		0	2239.26	L04807_Sal106expT1.4604.4604.3.dta	gi|446046852|ref|WP_000124707.1|	elongation factor G [Salmonella bongori]	LNLLDTPGHVDFTLEVER
L04807_Sal106expT1	1E6	F404195	4468	690.03	3	2067.07	2067.06	1.95785	15.09	84	101	R	INIIDTPGHVDFTIEVER	S		0	2213.48	L04807_Sal106expT1.4548.4548.3.dta	gi|446046852|ref|WP_000124707.1|	elongation factor G [Salmonella bongori]	LNLLDTPGHVDFTLEVER
L04807_Sal106expT1	1E6	F404195	4469	1037.01	2	2072.01	2072.01	0.130308	87.75	390	408	K	DVTTGDTLCDPSAPIILER	M	Carbamidomethyl (C) [9]	0	2254.14	L04807_Sal106expT1.4638.4638.2.dta	gi|446046852|ref|WP_000124707.1|	elongation factor G [Salmonella bongori]	DVTTGDTLCDPSAPLLLER
L04807_Sal106expT1	1E6	F404195	447	394.711	2	787.408	787.408	0.179069	22.51	142	148	R	AAEQLEK	D		0	569.213	L04807_Sal106expT1.870.870.2.dta	gi|446052325|ref|WP_000130180.1|	transaldolase [Salmonella bongori]	AAEQLEK
L04807_Sal106expT1	1E6	F404195	4470	1037.01	2	2072.01	2072.01	0.950768	63.13	390	408	K	DVTTGDTLCDPSAPIILER	M	Carbamidomethyl (C) [9]	0	2266.9	L04807_Sal106expT1.4667.4667.2.dta	gi|446046852|ref|WP_000124707.1|	elongation factor G [Salmonella bongori]	DVTTGDTLCDPSAPLLLER
L04807_Sal106expT1	1E6	F404195	4471	692.355	3	2074.04	2074.04	0.0766619	15.1	45	62	K	ISELSEEQIDTLRDEVAK	F		1	1947.95	L04807_Sal106expT1.3949.3949.3.dta	gi|446012925|ref|WP_000090780.1|	MULTISPECIES: 30S ribosomal protein S13 [Enterobacteriaceae]	LSELSEEQLDTLRDEVAK
L04807_Sal106expT1	1E6	F404195	4472	692.355	3	2074.04	2074.04	0.337023	18.77	45	62	K	ISELSEEQIDTLRDEVAK	F		1	1912.47	L04807_Sal106expT1.3868.3868.3.dta	gi|446012925|ref|WP_000090780.1|	MULTISPECIES: 30S ribosomal protein S13 [Enterobacteriaceae]	LSELSEEQLDTLRDEVAK
L04807_Sal106expT1	1E6	F404195	4473	1038.03	2	2074.04	2074.04	0.527954	19.59	45	62	K	ISELSEEQIDTLRDEVAK	F		1	1917.16	L04807_Sal106expT1.3878.3878.2.dta	gi|446012925|ref|WP_000090780.1|	MULTISPECIES: 30S ribosomal protein S13 [Enterobacteriaceae]	LSELSEEQLDTLRDEVAK
L04807_Sal106expT1	1E6	F404195	4474	692.355	3	2074.04	2074.04	0.698635	19.83	45	62	K	ISELSEEQIDTLRDEVAK	F		1	1924.79	L04807_Sal106expT1.3895.3895.3.dta	gi|446012925|ref|WP_000090780.1|	MULTISPECIES: 30S ribosomal protein S13 [Enterobacteriaceae]	LSELSEEQLDTLRDEVAK
L04807_Sal106expT1	1E6	F404195	4475	692.355	3	2074.04	2074.04	0.698635	16.15	45	62	K	ISELSEEQIDTLRDEVAK	F		1	1935.48	L04807_Sal106expT1.3920.3920.3.dta	gi|446012925|ref|WP_000090780.1|	MULTISPECIES: 30S ribosomal protein S13 [Enterobacteriaceae]	LSELSEEQLDTLRDEVAK
L04807_Sal106expT1	1E6	F404195	448	394.729	2	787.443	787.444	-0.756879	26.57	262	268	R	LKEAAEK	A		1	335.674	L04807_Sal106expT1.457.457.2.dta	gi|446438271|ref|WP_000516126.1|	MULTISPECIES: molecular chaperone DnaK [Salmonella]	LKEAAEK
L04807_Sal106expT1	1E6	F404195	4484	695.715	3	2084.12	2084.12	0.776826	21.94	2	20	M	AQVINTNSLSLLTQNNLNK	S		0	2172.33	L04807_Sal106expT1.4456.4456.3.dta	gi|446001926|ref|WP_000079781.1|	flagellin [Salmonella bongori]	AQVLNTNSLSLLTQNNLNK
L04807_Sal106expT1	1E6	F404195	4485	697.024	3	2088.05	2088.05	0.414741	21.02	31	54	K	FGVSAAAAVAVAGAGAAAEAAEEK	T		0	2435.06	L04807_Sal106expT1.5055.5055.3.dta	gi|445951026|ref|WP_000028881.1|	MULTISPECIES: 50S ribosomal protein L7/L12 [Salmonella]	FGVSAAAAVAVAGAGAAAEAAEEK
L04807_Sal106expT1	1E6	F404195	4486	1045.97	2	2089.92	2089.92	0.829217	66.56	2	20	M	SEQNAQGADEVVDLNNEMK	A		0	1606.95	L04807_Sal106expT1.3173.3173.2.dta	gi|445925480|ref|WP_000003335.1|	lysine--tRNA ligase [Salmonella bongori]	SEQNAQGADEVVDLNNEMK
L04807_Sal106expT1	1E6	F404195	449	394.739	2	787.463	787.463	0.0736543	17.82	502	508	R	ALNVMLK	N		0	1485.1	L04807_Sal106expT1.2896.2896.2.dta	gi|445926001|ref|WP_000003856.1|	pyruvate dehydrogenase [Salmonella bongori]	ALNVMLK
L04807_Sal106expT1	1E6	F404195	4497	706.361	3	2116.06	2116.06	1.57557	52.91	85	108	R	SLATAAGAVAGGVAGQGVESAMNK	T		0	1985.39	L04807_Sal106expT1.4035.4035.3.dta	gi|446519835|ref|WP_000597181.1|	hypothetical protein [Salmonella bongori]	SLATAAGAVAGGVAGQGVESAMNK
L04807_Sal106expT1	1E6	F404195	4498	1059.09	2	2116.16	2116.16	0.112468	52.36	206	224	R	AIDKPFLLPIEDVFSISGR	G		0	2913.86	L04807_Sal106expT1.6157.6157.2.dta	gi|445953893|ref|WP_000031748.1|	MULTISPECIES: elongation factor Tu [Salmonella]	ALDKPFLLPLEDVFSLSGR	Salmonella
L04807_Sal106expT1	1E6	F404195	4499	1059.09	2	2116.16	2116.16	0.688985	45.89	206	224	R	AIDKPFLLPIEDVFSISGR	G		0	2924.12	L04807_Sal106expT1.6180.6180.2.dta	gi|445953893|ref|WP_000031748.1|	MULTISPECIES: elongation factor Tu [Salmonella]	ALDKPFLLPLEDVFSLSGR
L04807_Sal106expT1	1E6	F404195	450	394.739	2	787.463	787.463	0.226042	16.51	502	508	R	ALNVMLK	N		0	1494.95	L04807_Sal106expT1.2918.2918.2.dta	gi|445926001|ref|WP_000003856.1|	pyruvate dehydrogenase [Salmonella bongori]	ALNVMLK
L04807_Sal106expT1	1E6	F404195	4500	706.394	3	2116.16	2116.16	1.21069	35.93	206	224	R	AIDKPFLLPIEDVFSISGR	G		0	2914.77	L04807_Sal106expT1.6159.6159.3.dta	gi|445953893|ref|WP_000031748.1|	MULTISPECIES: elongation factor Tu [Salmonella]	ALDKPFLLPLEDVFSLSGR
L04807_Sal106expT1	1E6	F404195	4501	706.394	3	2116.16	2116.16	1.63598	23.51	206	224	R	AIDKPFLLPIEDVFSISGR	G		0	2904.18	L04807_Sal106expT1.6135.6135.3.dta	gi|445953893|ref|WP_000031748.1|	MULTISPECIES: elongation factor Tu [Salmonella]	ALDKPFLLPLEDVFSLSGR
L04807_Sal106expT1	1E6	F404195	4502	706.394	3	2116.16	2116.16	1.63598	33.77	206	224	R	AIDKPFLLPIEDVFSISGR	G		0	2925.48	L04807_Sal106expT1.6183.6183.3.dta	gi|445953893|ref|WP_000031748.1|	MULTISPECIES: elongation factor Tu [Salmonella]	ALDKPFLLPLEDVFSLSGR
L04807_Sal106expT1	1E6	F404195	4503	1059.53	2	2117.05	2117.05	-1.21395	78	372	393	R	SGETEDATIADLAVGTAAGQIK	T		0	2256.86	L04807_Sal106expT1.4644.4644.2.dta	gi|445958879|ref|WP_000036734.1|	MULTISPECIES: enolase [Salmonella]	SGETEDATLADLAVGTAAGQLK
L04807_Sal106expT1	1E6	F404195	4504	1059.53	2	2117.05	2117.05	-0.628233	90	372	393	R	SGETEDATIADLAVGTAAGQIK	T		0	2269.03	L04807_Sal106expT1.4672.4672.2.dta	gi|445958879|ref|WP_000036734.1|	MULTISPECIES: enolase [Salmonella]	SGETEDATLADLAVGTAAGQLK
L04807_Sal106expT1	1E6	F404195	4505	706.69	3	2117.05	2117.05	-0.465743	30.24	372	393	R	SGETEDATIADLAVGTAAGQIK	T		0	2260.83	L04807_Sal106expT1.4653.4653.3.dta	gi|445958879|ref|WP_000036734.1|	MULTISPECIES: enolase [Salmonella]	SGETEDATLADLAVGTAAGQLK
L04807_Sal106expT1	1E6	F404195	4506	706.691	3	2117.05	2117.05	1.17806	23.33	372	393	R	SGETEDATIADLAVGTAAGQIK	T		0	2272.04	L04807_Sal106expT1.4679.4679.3.dta	gi|445958879|ref|WP_000036734.1|	MULTISPECIES: enolase [Salmonella]	SGETEDATLADLAVGTAAGQLK
L04807_Sal106expT1	1E6	F404195	451	394.747	2	787.48	787.48	-0.20191	30.36	27	33	K	TNTIVLK	V		0	1112.17	L04807_Sal106expT1.2025.2025.2.dta	gi|446540200|ref|WP_000617546.1|	MULTISPECIES: 50S ribosomal protein L23 [Proteobacteria]	TNTLVLK
L04807_Sal106expT1	1E6	F404195	4514	1062.49	2	2122.97	2122.97	1.29771	99.86	749	767	K	DYDVGSDVYSVTSFTELAR	D		0	2658.82	L04807_Sal106expT1.5582.5582.2.dta	gi|445926001|ref|WP_000003856.1|	pyruvate dehydrogenase [Salmonella bongori]	DYDVGSDVYSVTSFTELAR
L04807_Sal106expT1	1E6	F404195	4519	710.365	3	2128.07	2128.07	0.863223	39.28	321	339	K	VVNVGDVVEVMVLDIDEER	R		0	3362.39	L04807_Sal106expT1.7051.7051.3.dta	gi|446062464|ref|WP_000140319.1|	MULTISPECIES: 30S ribosomal protein S1 [Salmonella]	VVNVGDVVEVMVLDLDEER	Salmonella
L04807_Sal106expT1	1E6	F404195	452	394.748	2	787.481	787.48	0.280642	21.16	27	33	K	TNTIVLK	V		0	1122.23	L04807_Sal106expT1.2048.2048.2.dta	gi|446540200|ref|WP_000617546.1|	MULTISPECIES: 50S ribosomal protein L23 [Proteobacteria]	TNTLVLK
L04807_Sal106expT1	1E6	F404195	4520	1065.05	2	2128.08	2128.07	2.59531	80.7	321	339	K	VVNVGDVVEVMVLDIDEER	R		0	3357.49	L04807_Sal106expT1.7043.7043.2.dta	gi|446062464|ref|WP_000140319.1|	MULTISPECIES: 30S ribosomal protein S1 [Salmonella]	VVNVGDVVEVMVLDLDEER
L04807_Sal106expT1	1E6	F404195	4521	710.367	3	2128.08	2128.07	2.68177	40.43	321	339	K	VVNVGDVVEVMVLDIDEER	R		0	3351.81	L04807_Sal106expT1.7034.7034.3.dta	gi|446062464|ref|WP_000140319.1|	MULTISPECIES: 30S ribosomal protein S1 [Salmonella]	VVNVGDVVEVMVLDLDEER
L04807_Sal106expT1	1E6	F404195	453	395.206	2	788.397	788.396	0.915783	22.25	137	143	R	AVQNAMR	L		0	593.976	L04807_Sal106expT1.920.920.2.dta	gi|446452090|ref|WP_000529945.1|	MULTISPECIES: 30S ribosomal protein S3 [Proteobacteria]	AVQNAMR
L04807_Sal106expT1	1E6	F404195	4530	1076	2	2149.99	2149.98	1.46187	57.52	617	635	K	VEVETPEDYMGDVIGDLNR	R		0	2684.85	L04807_Sal106expT1.5643.5643.2.dta	gi|446046852|ref|WP_000124707.1|	elongation factor G [Salmonella bongori]	VEVETPEDYMGDVLGDLNR
L04807_Sal106expT1	1E6	F404195	4532	717.733	3	2150.18	2150.17	1.3757	24.66	6	25	K	IVQVIGAVVDVEFPQDAVPR	V		0	2669.82	L04807_Sal106expT1.5608.5608.3.dta	gi|446112644|ref|WP_000190499.1|	MULTISPECIES: ATP synthase subunit beta [Salmonella]	LVQVLGAVVDVEFPQDAVPR
L04807_Sal106expT1	1E6	F404195	4533	718.411	3	2152.21	2152.21	0.587768	38	49	69	K	LLDNAAADLTAISGQKPLITK	A		0	2160.67	L04807_Sal106expT1.4429.4429.3.dta	gi|447018946|ref|WP_001096202.1|	MULTISPECIES: 50S ribosomal protein L5 [Proteobacteria]	LLDNAAADLTALSGQKPLLTK
L04807_Sal106expT1	1E6	F404195	4534	718.411	3	2152.21	2152.21	0.671403	17.69	49	69	K	LLDNAAADLTAISGQKPLITK	A		0	2217.18	L04807_Sal106expT1.4556.4556.3.dta	gi|447018946|ref|WP_001096202.1|	MULTISPECIES: 50S ribosomal protein L5 [Proteobacteria]	LLDNAAADLTALSGQKPLLTK
L04807_Sal106expT1	1E6	F404195	4535	718.411	3	2152.21	2152.21	0.755038	47.72	49	69	K	LLDNAAADLTAISGQKPLITK	A		0	2150.12	L04807_Sal106expT1.4405.4405.3.dta	gi|447018946|ref|WP_001096202.1|	MULTISPECIES: 50S ribosomal protein L5 [Proteobacteria]	LLDNAAADLTALSGQKPLLTK
L04807_Sal106expT1	1E6	F404195	4536	718.411	3	2152.21	2152.21	1.01988	33.15	49	69	K	LLDNAAADLTAISGQKPLITK	A		0	2171.48	L04807_Sal106expT1.4454.4454.3.dta	gi|447018946|ref|WP_001096202.1|	MULTISPECIES: 50S ribosomal protein L5 [Proteobacteria]	LLDNAAADLTALSGQKPLLTK
L04807_Sal106expT1	1E6	F404195	4537	718.412	3	2152.21	2152.21	1.10352	46.54	49	69	K	LLDNAAADLTAISGQKPLITK	A		0	2129.01	L04807_Sal106expT1.4358.4358.3.dta	gi|447018946|ref|WP_001096202.1|	MULTISPECIES: 50S ribosomal protein L5 [Proteobacteria]	LLDNAAADLTALSGQKPLLTK
L04807_Sal106expT1	1E6	F404195	4538	718.412	3	2152.21	2152.21	1.35442	28.94	49	69	K	LLDNAAADLTAISGQKPLITK	A		0	2181.73	L04807_Sal106expT1.4477.4477.3.dta	gi|447018946|ref|WP_001096202.1|	MULTISPECIES: 50S ribosomal protein L5 [Proteobacteria]	LLDNAAADLTALSGQKPLLTK
L04807_Sal106expT1	1E6	F404195	454	395.209	2	788.403	788.403	-0.239725	43.83	69	75	R	LDNQATK	Y		0	340.643	L04807_Sal106expT1.466.466.2.dta	gi|447005051|ref|WP_001082307.1|	MULTISPECIES: hypothetical protein [Proteobacteria]	LDNQATK
L04807_Sal106expT1	1E6	F404195	4540	718.412	3	2152.21	2152.21	1.43806	48.37	49	69	K	LLDNAAADLTAISGQKPLITK	A		0	2139.26	L04807_Sal106expT1.4381.4381.3.dta	gi|447018946|ref|WP_001096202.1|	MULTISPECIES: 50S ribosomal protein L5 [Proteobacteria]	LLDNAAADLTALSGQKPLLTK
L04807_Sal106expT1	1E6	F404195	4541	718.412	3	2152.21	2152.21	1.52169	15.75	49	69	K	LLDNAAADLTAISGQKPLITK	A		0	2205.35	L04807_Sal106expT1.4530.4530.3.dta	gi|447018946|ref|WP_001096202.1|	MULTISPECIES: 50S ribosomal protein L5 [Proteobacteria]	LLDNAAADLTALSGQKPLLTK
L04807_Sal106expT1	1E6	F404195	455	395.209	2	788.403	788.403	0.216894	30.17	86	92	K	ASVEIDR	K		0	848.697	L04807_Sal106expT1.1440.1440.2.dta	gi|446046995|ref|WP_000124850.1|	MULTISPECIES: 50S ribosomal protein L20 [Proteobacteria]	ASVELDR
L04807_Sal106expT1	1E6	F404195	456	395.209	2	788.404	788.403	0.901823	17.36	144	150	R	DASDLLR	K		0	1397.36	L04807_Sal106expT1.2692.2692.2.dta	gi|445974947|ref|WP_000052802.1|	MULTISPECIES: alkyl hydroperoxide reductase subunit C [Enterobacteriaceae]	DASDLLR
L04807_Sal106expT1	1E6	F404195	4570	1090.04	2	2178.07	2178.07	-0.773621	55.75	113	132	R	AAPSYEELSNSQELLETGIK	V		0	2176.86	L04807_Sal106expT1.4466.4466.2.dta	gi|446112644|ref|WP_000190499.1|	MULTISPECIES: ATP synthase subunit beta [Salmonella]	AAPSYEELSNSQELLETGLK
L04807_Sal106expT1	1E6	F404195	4571	1092.08	2	2182.14	2182.14	-1.65296	62.22	138	157	K	AILVESGQPVEFDEPLVVIE	-		0	3151.22	L04807_Sal106expT1.6677.6677.2.dta	gi|446276770|ref|WP_000354625.1|	acetyl-CoA carboxylase biotin carboxyl carrier protein subunit [Salmonella bongori]	ALLVESGQPVEFDEPLVVLE
L04807_Sal106expT1	1E6	F404195	4579	730.056	3	2187.14	2187.14	1.213	19.58	14	33	R	IFTEDGVSIPVTVIEVEANR	V		0	2663.98	L04807_Sal106expT1.5594.5594.3.dta	gi|446501983|ref|WP_000579837.1|	MULTISPECIES: 50S ribosomal protein L3 [Enterobacteriaceae]	LFTEDGVSLPVTVLEVEANR
L04807_Sal106expT1	1E6	F404195	4581	732.395	3	2194.16	2194.16	2.18763	22.33	297	316	K	ANDIDVPAALIDSEIDVLRR	Q		1	2696.94	L04807_Sal106expT1.5672.5672.3.dta	gi|447121143|ref|WP_001198399.1|	trigger factor [Salmonella bongori]	ANDLDVPAALLDSELDVLRR
L04807_Sal106expT1	1E6	F404195	4582	732.396	3	2194.16	2194.16	2.44741	15.79	297	316	K	ANDIDVPAALIDSEIDVLRR	Q		1	2707.77	L04807_Sal106expT1.5698.5698.3.dta	gi|447121143|ref|WP_001198399.1|	trigger factor [Salmonella bongori]	ANDLDVPAALLDSELDVLRR
L04807_Sal106expT1	1E6	F404195	459	395.235	2	788.455	788.458	-3.14158	26.38	244	250	K	KMVIGNK	G		1	1297.31	L04807_Sal106expT1.2450.2450.2.dta	gi|445942901|ref|WP_000020756.1|	GTPase Era [Salmonella bongori]	KMVLGNK
L04807_Sal106expT1	1E6	F404195	4593	736.389	3	2206.14	2206.14	1.09512	42.91	133	155	R	IITIGSVVGTMGNAGQANYAAAK	A		0	2258.68	L04807_Sal106expT1.4648.4648.3.dta	gi|445929381|ref|WP_000007236.1|	MULTISPECIES: beta-ketoacyl-ACP reductase [Salmonella]	LLTLGSVVGTMGNAGQANYAAAK
L04807_Sal106expT1	1E6	F404195	4594	737.358	3	2209.05	2209.05	1.68262	20.37	50	70	K	VLESAIANAEHNDGADIDDLK	V		0	1769.48	L04807_Sal106expT1.3545.3545.3.dta	gi|446369674|ref|WP_000447529.1|	MULTISPECIES: 50S ribosomal protein L22 [Proteobacteria]	VLESALANAEHNDGADLDDLK
L04807_Sal106expT1	1E6	F404195	4596	737.702	3	2210.08	2210.08	2.88225	28.06	106	125	K	DVHVPDIGSDEVEVTEIMVK	V		0	2395.28	L04807_Sal106expT1.4963.4963.3.dta	gi|446886320|ref|WP_000963576.1|	dihydrolipoamide acetyltransferase [Salmonella bongori]	DVHVPDLGSDEVEVTELMVK
L04807_Sal106expT1	1E6	F404195	460	395.235	2	788.456	788.458	-2.88792	14.99	244	250	K	KMVIGNK	G		1	1309.81	L04807_Sal106expT1.2481.2481.2.dta	gi|445942901|ref|WP_000020756.1|	GTPase Era [Salmonella bongori]	KMVLGNK
L04807_Sal106expT1	1E6	F404195	4626	742	3	2222.98	2222.97	1.23213	25.18	138	155	K	CDMVDDEELLELVEMEVR	E	Carbamidomethyl (C) [1]	0	3246.76	L04807_Sal106expT1.6850.6850.3.dta	gi|445953893|ref|WP_000031748.1|	MULTISPECIES: elongation factor Tu [Salmonella]	CDMVDDEELLELVEMEVR
L04807_Sal106expT1	1E6	F404195	4627	1112.5	2	2222.98	2222.97	1.52273	45.74	138	155	K	CDMVDDEELLELVEMEVR	E	Carbamidomethyl (C) [1]	0	3239.23	L04807_Sal106expT1.6834.6834.2.dta	gi|445953893|ref|WP_000031748.1|	MULTISPECIES: elongation factor Tu [Salmonella]	CDMVDDEELLELVEMEVR
L04807_Sal106expT1	1E6	F404195	4648	742.403	3	2224.19	2224.18	0.966647	33.07	410	430	K	IQPTAEGEELDLETLAAALLK	M		0	3320.84	L04807_Sal106expT1.6979.6979.3.dta	gi|446729928|ref|WP_000807241.1|	DEAD/DEAH box family ATP-dependent RNA helicase [Salmonella bongori]	LQPTAEGEELDLETLAAALLK
L04807_Sal106expT1	1E6	F404195	465	396.217	2	790.42	790.418	1.48782	15.34	517	523	K	SVTELSR	E		0	835.129	L04807_Sal106expT1.1411.1411.2.dta	gi|446886320|ref|WP_000963576.1|	dihydrolipoamide acetyltransferase [Salmonella bongori]	SVTELSR
L04807_Sal106expT1	1E6	F404195	4665	745.371	3	2233.09	2233.09	0.121356	25.65	42	61	K	AEYTPHVDTGDYIIVLNADK	V		0	2096.6	L04807_Sal106expT1.4286.4286.3.dta	gi|446770300|ref|WP_000847556.1|	MULTISPECIES: 50S ribosomal protein L13 [Enterobacteriaceae]	AEYTPHVDTGDYLLVLNADK
L04807_Sal106expT1	1E6	F404195	4668	747.33	3	2238.97	2238.97	-0.0486831	39.99	138	155	K	CDMVDDEELLELVEMEVR	E	Oxidation (M) [3], Carbamidomethyl (C) [1]	0	3105.21	L04807_Sal106expT1.6586.6586.3.dta	gi|445953893|ref|WP_000031748.1|	MULTISPECIES: elongation factor Tu [Salmonella]	CDMVDDEELLELVEMEVR
L04807_Sal106expT1	1E6	F404195	4669	747.331	3	2238.97	2238.97	0.929445	17.48	138	155	K	CDMVDDEELLELVEMEVR	E	Oxidation (M) [15], Carbamidomethyl (C) [1]	0	3150.74	L04807_Sal106expT1.6676.6676.3.dta	gi|445953893|ref|WP_000031748.1|	MULTISPECIES: elongation factor Tu [Salmonella]	CDMVDDEELLELVEMEVR
L04807_Sal106expT1	1E6	F404195	467	396.224	2	790.434	790.434	0.0215072	24.25	11	17	K	IVAEFGR	D		0	1242.61	L04807_Sal106expT1.2322.2322.2.dta	gi|445981608|ref|WP_000059463.1|	30S ribosomal protein S15 [Salmonella bongori]	LVAEFGR
L04807_Sal106expT1	1E6	F404195	4675	749.417	3	2245.23	2245.23	1.19186	28.3	50	68	R	QPLELVDMVEKLDLYITVK	G		1	3186.09	L04807_Sal106expT1.6738.6738.3.dta	gi|446752562|ref|WP_000829818.1|	MULTISPECIES: 30S ribosomal protein S9 [Proteobacteria]	QPLELVDMVEKLDLYLTVK
L04807_Sal106expT1	1E6	F404195	4676	749.418	3	2245.23	2245.23	1.27203	16.86	50	68	R	QPLELVDMVEKLDLYITVK	G		1	3198.55	L04807_Sal106expT1.6763.6763.3.dta	gi|446752562|ref|WP_000829818.1|	MULTISPECIES: 30S ribosomal protein S9 [Proteobacteria]	QPLELVDMVEKLDLYLTVK
L04807_Sal106expT1	1E6	F404195	4677	750.036	3	2247.09	2247.08	1.10721	56.28	154	173	R	NTDFFGLVDGLDFALQYQGK	N		0	3300.23	L04807_Sal106expT1.6946.6946.3.dta	gi|446788260|ref|WP_000865516.1|	porin [Salmonella bongori]	NTDFFGLVDGLDFALQYQGK
L04807_Sal106expT1	1E6	F404195	4678	1124.55	2	2247.09	2247.08	1.18554	93.29	154	173	R	NTDFFGLVDGLDFALQYQGK	N		0	3307.76	L04807_Sal106expT1.6957.6957.2.dta	gi|446788260|ref|WP_000865516.1|	porin [Salmonella bongori]	NTDFFGLVDGLDFALQYQGK
L04807_Sal106expT1	1E6	F404195	4679	750.037	3	2247.09	2247.08	1.58784	51.56	154	173	R	NTDFFGLVDGLDFALQYQGK	N		0	3289.65	L04807_Sal106expT1.6924.6924.3.dta	gi|446788260|ref|WP_000865516.1|	porin [Salmonella bongori]	NTDFFGLVDGLDFALQYQGK
L04807_Sal106expT1	1E6	F404195	468	396.224	2	790.434	790.434	0.401046	19.84	11	17	K	IVAEFGR	D		0	1231.87	L04807_Sal106expT1.2297.2297.2.dta	gi|445981608|ref|WP_000059463.1|	30S ribosomal protein S15 [Salmonella bongori]	LVAEFGR
L04807_Sal106expT1	1E6	F404195	4680	1124.55	2	2247.09	2247.08	1.95097	93.89	154	173	R	NTDFFGLVDGLDFALQYQGK	N		0	3296.32	L04807_Sal106expT1.6938.6938.2.dta	gi|446788260|ref|WP_000865516.1|	porin [Salmonella bongori]	NTDFFGLVDGLDFALQYQGK
L04807_Sal106expT1	1E6	F404195	4681	1124.55	2	2247.09	2247.08	2.38709	99.51	154	173	R	NTDFFGLVDGLDFALQYQGK	N		0	3286.01	L04807_Sal106expT1.6916.6916.2.dta	gi|446788260|ref|WP_000865516.1|	porin [Salmonella bongori]	NTDFFGLVDGLDFALQYQGK
L04807_Sal106expT1	1E6	F404195	470	396.242	2	790.47	790.47	-0.600908	24.6	234	240	R	FGLSLVR	A		0	1880.99	L04807_Sal106expT1.3798.3798.2.dta	gi|446784333|ref|WP_000861589.1|	malate dehydrogenase [Salmonella bongori]	FGLSLVR
L04807_Sal106expT1	1E6	F404195	471	396.242	2	790.47	790.47	-0.525004	21.11	234	240	R	FGLSLVR	A		0	1868.19	L04807_Sal106expT1.3769.3769.2.dta	gi|446784333|ref|WP_000861589.1|	malate dehydrogenase [Salmonella bongori]	FGLSLVR
L04807_Sal106expT1	1E6	F404195	472	396.242	2	790.47	790.47	-0.4491	14.76	234	240	R	FGLSLVR	A		0	1911.14	L04807_Sal106expT1.3865.3865.2.dta	gi|446784333|ref|WP_000861589.1|	malate dehydrogenase [Salmonella bongori]	FGLSLVR
L04807_Sal106expT1	1E6	F404195	473	396.706	2	791.397	791.396	0.80617	15.08	117	123	R	LSSQMAR	R		0	676.703	L04807_Sal106expT1.1087.1087.2.dta	gi|446164903|ref|WP_000242758.1|	MULTISPECIES: cAMP-activated global transcriptional regulator CRP [Proteobacteria]	LSSQMAR
L04807_Sal106expT1	1E6	F404195	4736	1152.6	2	2303.18	2303.18	0.755043	50.15	194	216	R	FGQEEAAPVVAPAPAPAPEVQTK	H		0	1733.78	L04807_Sal106expT1.3463.3463.2.dta	gi|505804847|ref|WP_015702792.1|	membrane protein [Salmonella bongori]	FGQEEAAPVVAPAPAPAPEVQTK
L04807_Sal106expT1	1E6	F404195	4737	1152.6	2	2303.18	2303.18	1.18054	45.57	194	216	R	FGQEEAAPVVAPAPAPAPEVQTK	H		0	1712.99	L04807_Sal106expT1.3415.3415.2.dta	gi|505804847|ref|WP_015702792.1|	membrane protein [Salmonella bongori]	FGQEEAAPVVAPAPAPAPEVQTK
L04807_Sal106expT1	1E6	F404195	4738	768.735	3	2303.18	2303.18	1.2257	55.85	194	216	R	FGQEEAAPVVAPAPAPAPEVQTK	H		0	1719.88	L04807_Sal106expT1.3431.3431.3.dta	gi|505804847|ref|WP_015702792.1|	membrane protein [Salmonella bongori]	FGQEEAAPVVAPAPAPAPEVQTK
L04807_Sal106expT1	1E6	F404195	4739	768.735	3	2303.18	2303.18	1.2257	23.57	194	216	R	FGQEEAAPVVAPAPAPAPEVQTK	H		0	1741.64	L04807_Sal106expT1.3481.3481.3.dta	gi|505804847|ref|WP_015702792.1|	membrane protein [Salmonella bongori]	FGQEEAAPVVAPAPAPAPEVQTK
L04807_Sal106expT1	1E6	F404195	4740	1152.6	2	2303.18	2303.18	1.38895	65.4	194	216	R	FGQEEAAPVVAPAPAPAPEVQTK	H		0	1722.9	L04807_Sal106expT1.3438.3438.2.dta	gi|505804847|ref|WP_015702792.1|	membrane protein [Salmonella bongori]	FGQEEAAPVVAPAPAPAPEVQTK
L04807_Sal106expT1	1E6	F404195	4741	768.735	3	2303.18	2303.18	1.86394	40.88	194	216	R	FGQEEAAPVVAPAPAPAPEVQTK	H		0	1730.4	L04807_Sal106expT1.3455.3455.3.dta	gi|505804847|ref|WP_015702792.1|	membrane protein [Salmonella bongori]	FGQEEAAPVVAPAPAPAPEVQTK
L04807_Sal106expT1	1E6	F404195	4742	768.735	3	2303.18	2303.18	1.86394	29.55	194	216	R	FGQEEAAPVVAPAPAPAPEVQTK	H		0	1709.41	L04807_Sal106expT1.3407.3407.3.dta	gi|505804847|ref|WP_015702792.1|	membrane protein [Salmonella bongori]	FGQEEAAPVVAPAPAPAPEVQTK
L04807_Sal106expT1	1E6	F404195	4750	782.676	3	2345.01	2345.01	0.82857	32.98	40	59	K	IGEVHEGAATMDWMEQEQER	G		0	1764.52	L04807_Sal106expT1.3534.3534.3.dta	gi|446046852|ref|WP_000124707.1|	elongation factor G [Salmonella bongori]	LGEVHEGAATMDWMEQEQER
L04807_Sal106expT1	1E6	F404195	4756	795.435	3	2383.28	2383.27	2.99923	46	121	143	R	ATFVVDPQGIIQAIEVTAEGIGR	D		0	3667.74	L04807_Sal106expT1.7551.7551.3.dta	gi|445974947|ref|WP_000052802.1|	MULTISPECIES: alkyl hydroperoxide reductase subunit C [Enterobacteriaceae]	ATFVVDPQGLLQALEVTAEGLGR
L04807_Sal106expT1	1E6	F404195	4757	1199.14	2	2396.27	2396.27	2.06947	40.11	274	296	K	GVQAMLDAVIDYLPAPTDVPAIK	G		0	3312.92	L04807_Sal106expT1.6966.6966.2.dta	gi|446046852|ref|WP_000124707.1|	elongation factor G [Salmonella bongori]	GVQAMLDAVLDYLPAPTDVPALK
L04807_Sal106expT1	1E6	F404195	4762	806.75	3	2417.23	2417.23	-0.471201	53.96	81	105	K	ANDAAGDGTTTATVLAQSIITEGLK	A		0	2736.53	L04807_Sal106expT1.5767.5767.3.dta	gi|446641762|ref|WP_000719108.1|	molecular chaperone GroEL [Salmonella bongori]	ANDAAGDGTTTATVLAQSLLTEGLK
L04807_Sal106expT1	1E6	F404195	4763	806.751	3	2417.23	2417.23	1.50213	62.86	81	105	K	ANDAAGDGTTTATVLAQSIITEGLK	A		0	2748	L04807_Sal106expT1.5794.5794.3.dta	gi|446641762|ref|WP_000719108.1|	molecular chaperone GroEL [Salmonella bongori]	ANDAAGDGTTTATVLAQSLLTEGLK
L04807_Sal106expT1	1E6	F404195	4764	1209.62	2	2417.23	2417.23	1.53357	90.68	81	105	K	ANDAAGDGTTTATVLAQSIITEGLK	A		0	2743.27	L04807_Sal106expT1.5783.5783.2.dta	gi|446641762|ref|WP_000719108.1|	molecular chaperone GroEL [Salmonella bongori]	ANDAAGDGTTTATVLAQSLLTEGLK
L04807_Sal106expT1	1E6	F404195	4766	808.439	3	2422.3	2422.3	-0.220039	13.09	207	231	K	IADQLIVGGGIANTFVAAQGHSVGK	S		0	2226.22	L04807_Sal106expT1.4576.4576.3.dta	gi|446033415|ref|WP_000111270.1|	phosphoglycerate kinase [Salmonella bongori]	LADQLLVGGGLANTFVAAQGHSVGK
L04807_Sal106expT1	1E6	F404195	4767	809.085	3	2424.23	2424.23	0.0672378	16.22	7	29	R	QAPDFTAAAVLGSGEIVDKFNFK	Q		1	2612.37	L04807_Sal106expT1.5471.5471.3.dta	gi|446166875|ref|WP_000244730.1|	MULTISPECIES: peroxiredoxin [Salmonella]	QAPDFTAAAVLGSGELVDKFNFK
L04807_Sal106expT1	1E6	F404195	4774	819.732	3	2456.18	2456.18	-1.00685	47.63	259	281	R	FEVGEGIEKVETDFAAEVAAMSK	Q		1	2975.5	L04807_Sal106expT1.6297.6297.3.dta	gi|446730849|ref|WP_000808105.1|	elongation factor Ts [Salmonella bongori]	FEVGEGLEKVETDFAAEVAAMSK
L04807_Sal106expT1	1E6	F404195	4775	822.439	3	2464.3	2464.29	1.41095	28.68	375	397	K	EGTRPAVVIPTNEELVIAQDASR	L		0	1982.83	L04807_Sal106expT1.4029.4029.3.dta	gi|446017836|ref|WP_000095691.1|	acetate kinase [Salmonella bongori]	EGTRPAVVLPTNEELVLAQDASR
L04807_Sal106expT1	1E6	F404195	4777	825.44	3	2473.3	2473.3	1.18182	43.16	2	24	M	SQIVYFQGNPVTVANVIPQTGNK	A		0	2303.44	L04807_Sal106expT1.4752.4752.3.dta	gi|446000612|ref|WP_000078467.1|	2-Cys peroxiredoxin [Salmonella bongori]	SQLVYFQGNPVTVANVLPQTGNK
L04807_Sal106expT1	1E6	F404195	4778	825.441	3	2473.3	2473.3	2.4433	45.56	2	24	M	SQIVYFQGNPVTVANVIPQTGNK	A		0	2292.46	L04807_Sal106expT1.4727.4727.3.dta	gi|446000612|ref|WP_000078467.1|	2-Cys peroxiredoxin [Salmonella bongori]	SQLVYFQGNPVTVANVLPQTGNK
L04807_Sal106expT1	1E6	F404195	4779	826.108	3	2475.3	2475.29	3.34142	14.09	171	194	R	DATGIDPVSLIAFDKVVMTADAVK	Q		1	2990.45	L04807_Sal106expT1.6331.6331.3.dta	gi|446346540|ref|WP_000424395.1|	MULTISPECIES: 50S ribosomal protein L4 [Proteobacteria]	DATGLDPVSLLAFDKVVMTADAVK
L04807_Sal106expT1	1E6	F404195	478	396.716	2	791.418	791.418	0.357586	18.05	341	347	K	ANEFIAK	L		0	1007.11	L04807_Sal106expT1.1790.1790.2.dta	gi|446020786|ref|WP_000098641.1|	transketolase [Salmonella bongori]	ANEFLAK
L04807_Sal106expT1	1E6	F404195	4792	836.442	3	2506.31	2506.3	1.69333	43.55	200	221	R	VDGFFEIGLRPWDFAAGELLVR	E		0	3213.17	L04807_Sal106expT1.6787.6787.3.dta	gi|446475615|ref|WP_000553469.1|	inositol monophosphatase [Salmonella bongori]	VDGFFELGLRPWDFAAGELLVR
L04807_Sal106expT1	1E6	F404195	4800	633.588	4	2530.32	2530.33	-2.32144	21.58	54	76	R	SGKSELEAFEVALENVRPTVEVK	S		1	2474.59	L04807_Sal106expT1.5146.5146.4.dta	gi|447060786|ref|WP_001138042.1|	MULTISPECIES: 30S ribosomal protein S7 [Enterobacteriaceae]	SGKSELEAFEVALENVRPTVEVK
L04807_Sal106expT1	1E6	F404195	4801	849.418	3	2545.23	2545.23	0.777926	45.05	335	358	R	TTDVTGTIELPEGVEMVMPGDNIK	M		0	2614.14	L04807_Sal106expT1.5475.5475.3.dta	gi|445953893|ref|WP_000031748.1|	MULTISPECIES: elongation factor Tu [Salmonella]	TTDVTGTLELPEGVEMVMPGDNLK
L04807_Sal106expT1	1E6	F404195	4802	849.418	3	2545.23	2545.23	1.14332	59.88	335	358	R	TTDVTGTIELPEGVEMVMPGDNIK	M		0	2624.37	L04807_Sal106expT1.5499.5499.3.dta	gi|445953893|ref|WP_000031748.1|	MULTISPECIES: elongation factor Tu [Salmonella]	TTDVTGTLELPEGVEMVMPGDNLK
L04807_Sal106expT1	1E6	F404195	4803	1273.62	2	2545.23	2545.23	1.31069	22.67	335	358	R	TTDVTGTIELPEGVEMVMPGDNIK	M		0	2631.95	L04807_Sal106expT1.5517.5517.2.dta	gi|445953893|ref|WP_000031748.1|	MULTISPECIES: elongation factor Tu [Salmonella]	TTDVTGTLELPEGVEMVMPGDNLK
L04807_Sal106expT1	1E6	F404195	4804	1273.62	2	2545.23	2545.23	1.60143	44.85	335	358	R	TTDVTGTIELPEGVEMVMPGDNIK	M		0	2616.69	L04807_Sal106expT1.5481.5481.2.dta	gi|445953893|ref|WP_000031748.1|	MULTISPECIES: elongation factor Tu [Salmonella]	TTDVTGTLELPEGVEMVMPGDNLK
L04807_Sal106expT1	1E6	F404195	4806	854.108	3	2559.3	2559.3	1.05654	24.96	161	184	K	VINDNFGIVEGLMTTVHATTATQK	T		0	2591.37	L04807_Sal106expT1.5422.5422.3.dta	gi|446075653|ref|WP_000153508.1|	glyceraldehyde-3-phosphate dehydrogenase [Salmonella bongori]	VLNDNFGLVEGLMTTVHATTATQK
L04807_Sal106expT1	1E6	F404195	4808	854.153	3	2559.44	2559.43	2.72092	47.6	23	46	K	NAALPILFAALLAEEPVEIQNVPK	L		0	3519.22	L04807_Sal106expT1.7308.7308.3.dta	gi|446279428|ref|WP_000357283.1|	UDP-N-acetylglucosamine 1-carboxyvinyltransferase [Salmonella bongori]	NAALPLLFAALLAEEPVELQNVPK
L04807_Sal106expT1	1E6	F404195	4809	854.749	3	2561.22	2561.22	0.234653	57.98	335	358	R	TTDVTGTIELPEGVEMVMPGDNIK	M	Oxidation (M) [18]	0	2357.09	L04807_Sal106expT1.4873.4873.3.dta	gi|445953893|ref|WP_000031748.1|	MULTISPECIES: elongation factor Tu [Salmonella]	TTDVTGTLELPEGVEMVMPGDNLK
L04807_Sal106expT1	1E6	F404195	4810	854.749	3	2561.23	2561.22	0.728948	24.74	369	390	K	ALIEEMASAYEDPKEVIEFYSK	N		1	2675.95	L04807_Sal106expT1.5622.5622.3.dta	gi|447121143|ref|WP_001198399.1|	trigger factor [Salmonella bongori]	ALLEEMASAYEDPKEVLEFYSK
L04807_Sal106expT1	1E6	F404195	4811	854.751	3	2561.23	2561.22	2.74127	38.43	335	358	R	TTDVTGTIELPEGVEMVMPGDNIK	M	Oxidation (M) [16]	0	2393.69	L04807_Sal106expT1.4959.4959.3.dta	gi|445953893|ref|WP_000031748.1|	MULTISPECIES: elongation factor Tu [Salmonella]	TTDVTGTLELPEGVEMVMPGDNLK
L04807_Sal106expT1	1E6	F404195	4812	1281.62	2	2561.23	2561.22	2.80998	47.99	335	358	R	TTDVTGTIELPEGVEMVMPGDNIK	M	Oxidation (M) [18]	0	2356.62	L04807_Sal106expT1.4872.4872.2.dta	gi|445953893|ref|WP_000031748.1|	MULTISPECIES: elongation factor Tu [Salmonella]	TTDVTGTLELPEGVEMVMPGDNLK
L04807_Sal106expT1	1E6	F404195	4813	855.093	3	2562.26	2562.26	1.10489	30.96	20	40	R	ECTLETLEEMLEKLEVVVNER	R	Carbamidomethyl (C) [2]	1	3498.84	L04807_Sal106expT1.7275.7275.3.dta	gi|447210127|ref|WP_001287383.1|	MULTISPECIES: DNA-binding protein H-NS [Salmonella]	ECTLETLEEMLEKLEVVVNER
L04807_Sal106expT1	1E6	F404195	4818	857.433	3	2569.28	2569.27	1.04076	42.66	118	140	R	ATGIADTVLFGPEPEFFLFDDIR	F		0	3445.77	L04807_Sal106expT1.7186.7186.3.dta	gi|447194445|ref|WP_001271701.1|	glutamine synthetase [Salmonella bongori]	ATGLADTVLFGPEPEFFLFDDLR
L04807_Sal106expT1	1E6	F404195	4820	860.082	3	2577.22	2577.22	1.75887	40.61	335	358	R	TTDVTGTIELPEGVEMVMPGDNIK	M	Oxidation (M) [16], Oxidation (M) [18]	0	2151.89	L04807_Sal106expT1.4409.4409.3.dta	gi|445953893|ref|WP_000031748.1|	MULTISPECIES: elongation factor Tu [Salmonella]	TTDVTGTLELPEGVEMVMPGDNLK
L04807_Sal106expT1	1E6	F404195	4821	860.082	3	2577.22	2577.22	1.75887	55.3	335	358	R	TTDVTGTIELPEGVEMVMPGDNIK	M	Oxidation (M) [16], Oxidation (M) [18]	0	2134.79	L04807_Sal106expT1.4371.4371.3.dta	gi|445953893|ref|WP_000031748.1|	MULTISPECIES: elongation factor Tu [Salmonella]	TTDVTGTLELPEGVEMVMPGDNLK
L04807_Sal106expT1	1E6	F404195	4822	1289.62	2	2577.23	2577.22	2.49067	51.5	335	358	R	TTDVTGTIELPEGVEMVMPGDNIK	M	Oxidation (M) [16], Oxidation (M) [18]	0	2148.73	L04807_Sal106expT1.4402.4402.2.dta	gi|445953893|ref|WP_000031748.1|	MULTISPECIES: elongation factor Tu [Salmonella]	TTDVTGTLELPEGVEMVMPGDNLK
L04807_Sal106expT1	1E6	F404195	4823	1289.62	2	2577.23	2577.22	2.49067	44.28	335	358	R	TTDVTGTIELPEGVEMVMPGDNIK	M	Oxidation (M) [16], Oxidation (M) [18]	0	2137.45	L04807_Sal106expT1.4377.4377.2.dta	gi|445953893|ref|WP_000031748.1|	MULTISPECIES: elongation factor Tu [Salmonella]	TTDVTGTLELPEGVEMVMPGDNLK
L04807_Sal106expT1	1E6	F404195	4826	872.77	3	2615.29	2615.29	0.770088	35.18	138	162	K	DHDTGVSPVFAGGIEYAITPEIATR	L		0	2546.18	L04807_Sal106expT1.5316.5316.3.dta	gi|505804847|ref|WP_015702792.1|	membrane protein [Salmonella bongori]	DHDTGVSPVFAGGLEYALTPELATR
L04807_Sal106expT1	1E6	F404195	4827	872.771	3	2615.29	2615.29	1.46982	42.68	138	162	K	DHDTGVSPVFAGGIEYAITPEIATR	L		0	2531.27	L04807_Sal106expT1.5282.5282.3.dta	gi|505804847|ref|WP_015702792.1|	membrane protein [Salmonella bongori]	DHDTGVSPVFAGGLEYALTPELATR	Salmonella
L04807_Sal106expT1	1E6	F404195	4828	872.771	3	2615.29	2615.29	1.53865	51.06	138	162	K	DHDTGVSPVFAGGIEYAITPEIATR	L		0	2516.19	L04807_Sal106expT1.5246.5246.3.dta	gi|505804847|ref|WP_015702792.1|	membrane protein [Salmonella bongori]	DHDTGVSPVFAGGLEYALTPELATR	Salmonella
L04807_Sal106expT1	1E6	F404195	4829	872.771	3	2615.29	2615.29	1.96307	43.76	138	162	K	DHDTGVSPVFAGGIEYAITPEIATR	L		0	2505.09	L04807_Sal106expT1.5220.5220.3.dta	gi|505804847|ref|WP_015702792.1|	membrane protein [Salmonella bongori]	DHDTGVSPVFAGGLEYALTPELATR	Salmonella
L04807_Sal106expT1	1E6	F404195	4830	874.49	3	2620.45	2620.45	0.0690722	49.16	162	187	R	LGANPVPLQLAIGAEEAFTGVVDLVK	M		0	3719.27	L04807_Sal106expT1.7637.7637.3.dta	gi|446046852|ref|WP_000124707.1|	elongation factor G [Salmonella bongori]	LGANPVPLQLALGAEEAFTGVVDLVK	Salmonella
L04807_Sal106expT1	1E6	F404195	4832	886.464	3	2656.37	2656.37	0.315844	20.84	231	254	K	ATLKPEGQQALDQLYSQLSNLDPK	D		0	2544.93	L04807_Sal106expT1.5313.5313.3.dta	gi|505804847|ref|WP_015702792.1|	membrane protein [Salmonella bongori]	ATLKPEGQQALDQLYSQLSNLDPK
L04807_Sal106expT1	1E6	F404195	4833	886.465	3	2656.37	2656.37	0.722414	19.75	231	254	K	ATLKPEGQQALDQLYSQLSNLDPK	D		0	2533.9	L04807_Sal106expT1.5288.5288.3.dta	gi|505804847|ref|WP_015702792.1|	membrane protein [Salmonella bongori]	ATLKPEGQQALDQLYSQLSNLDPK
L04807_Sal106expT1	1E6	F404195	4834	886.465	3	2656.37	2656.37	1.14028	13.85	231	254	K	ATLKPEGQQALDQLYSQLSNLDPK	D		0	2523.58	L04807_Sal106expT1.5264.5264.3.dta	gi|505804847|ref|WP_015702792.1|	membrane protein [Salmonella bongori]	ATLKPEGQQALDQLYSQLSNLDPK
L04807_Sal106expT1	1E6	F404195	4836	890.779	3	2669.32	2669.31	1.59217	34.82	502	526	R	SALQYAASVAGLMITTECMVTDLPK	S	Carbamidomethyl (C) [18]	0	3517.46	L04807_Sal106expT1.7304.7304.3.dta	gi|446641762|ref|WP_000719108.1|	molecular chaperone GroEL [Salmonella bongori]	SALQYAASVAGLMLTTECMVTDLPK
L04807_Sal106expT1	1E6	F404195	4837	890.78	3	2669.32	2669.31	2.55871	35.62	502	526	R	SALQYAASVAGLMITTECMVTDLPK	S	Carbamidomethyl (C) [18]	0	3528.78	L04807_Sal106expT1.7324.7324.3.dta	gi|446641762|ref|WP_000719108.1|	molecular chaperone GroEL [Salmonella bongori]	SALQYAASVAGLMLTTECMVTDLPK
L04807_Sal106expT1	1E6	F404195	4839	902.114	3	2703.32	2703.32	-0.375094	29.14	57	79	K	AHYVLMNVEAPQEVIDELETTFR	F		0	3059.76	L04807_Sal106expT1.6487.6487.3.dta	gi|447139417|ref|WP_001216673.1|	MULTISPECIES: 30S ribosomal protein S6 [Enterobacteriaceae]	AHYVLMNVEAPQEVLDELETTFR
L04807_Sal106expT1	1E6	F404195	484	396.734	2	791.454	791.454	-0.00505399	17.02	156	163	K	AGLIGFSK	S		0	1581.09	L04807_Sal106expT1.3114.3114.2.dta	gi|445929381|ref|WP_000007236.1|	MULTISPECIES: beta-ketoacyl-ACP reductase [Salmonella]	AGLLGFSK
L04807_Sal106expT1	1E6	F404195	4840	902.115	3	2703.32	2703.32	0.645872	29.29	57	79	K	AHYVLMNVEAPQEVIDELETTFR	F		0	3025.88	L04807_Sal106expT1.6411.6411.3.dta	gi|447139417|ref|WP_001216673.1|	MULTISPECIES: 30S ribosomal protein S6 [Enterobacteriaceae]	AHYVLMNVEAPQEVLDELETTFR
L04807_Sal106expT1	1E6	F404195	4841	902.115	3	2703.32	2703.32	0.912211	32.33	57	79	K	AHYVLMNVEAPQEVIDELETTFR	F		0	3036.53	L04807_Sal106expT1.6435.6435.3.dta	gi|447139417|ref|WP_001216673.1|	MULTISPECIES: 30S ribosomal protein S6 [Enterobacteriaceae]	AHYVLMNVEAPQEVLDELETTFR
L04807_Sal106expT1	1E6	F404195	4842	902.116	3	2703.33	2703.32	1.45599	24.58	57	79	K	AHYVLMNVEAPQEVIDELETTFR	F		0	3047.63	L04807_Sal106expT1.6460.6460.3.dta	gi|447139417|ref|WP_001216673.1|	MULTISPECIES: 30S ribosomal protein S6 [Enterobacteriaceae]	AHYVLMNVEAPQEVLDELETTFR
L04807_Sal106expT1	1E6	F404195	4849	907.449	3	2719.33	2719.32	3.29017	45.49	57	79	K	AHYVLMNVEAPQEVIDELETTFR	F	Oxidation (M) [6]	0	2852.84	L04807_Sal106expT1.6022.6022.3.dta	gi|447139417|ref|WP_001216673.1|	MULTISPECIES: 30S ribosomal protein S6 [Enterobacteriaceae]	AHYVLMNVEAPQEVLDELETTFR
L04807_Sal106expT1	1E6	F404195	4850	681.631	4	2722.5	2722.49	0.80441	30.81	243	268	K	AGKPLLIIAEDVEGEALATLVVNTMR	G		0	3466.27	L04807_Sal106expT1.7221.7221.4.dta	gi|446641762|ref|WP_000719108.1|	molecular chaperone GroEL [Salmonella bongori]	AGKPLLLLAEDVEGEALATLVVNTMR
L04807_Sal106expT1	1E6	F404195	4851	908.506	3	2722.5	2722.49	1.36493	31.65	243	268	K	AGKPLLIIAEDVEGEALATLVVNTMR	G		0	3468.1	L04807_Sal106expT1.7225.7225.3.dta	gi|446641762|ref|WP_000719108.1|	molecular chaperone GroEL [Salmonella bongori]	AGKPLLLLAEDVEGEALATLVVNTMR
L04807_Sal106expT1	1E6	F404195	4852	908.508	3	2722.5	2722.49	3.24923	43.51	243	268	K	AGKPLLIIAEDVEGEALATLVVNTMR	G		0	3478.5	L04807_Sal106expT1.7241.7241.3.dta	gi|446641762|ref|WP_000719108.1|	molecular chaperone GroEL [Salmonella bongori]	AGKPLLLLAEDVEGEALATLVVNTMR
L04807_Sal106expT1	1E6	F404195	4853	908.509	3	2722.5	2722.49	3.85529	21.9	243	268	K	AGKPLLIIAEDVEGEALATLVVNTMR	G		0	3456.99	L04807_Sal106expT1.7206.7206.3.dta	gi|446641762|ref|WP_000719108.1|	molecular chaperone GroEL [Salmonella bongori]	AGKPLLLLAEDVEGEALATLVVNTMR
L04807_Sal106expT1	1E6	F404195	4858	910.453	3	2728.34	2728.33	1.33451	54.28	91	117	K	NMITGAAQMDGAILVVAATDGPMPQTR	E		0	2782.54	L04807_Sal106expT1.5877.5877.3.dta	gi|445953893|ref|WP_000031748.1|	MULTISPECIES: elongation factor Tu [Salmonella]	NMLTGAAQMDGALLVVAATDGPMPQTR
L04807_Sal106expT1	1E6	F404195	4859	913.838	3	2738.49	2738.49	1.52164	13.34	243	268	K	AGKPLLIIAEDVEGEALATLVVNTMR	G	Oxidation (M) [25]	0	3256.93	L04807_Sal106expT1.6869.6869.3.dta	gi|446641762|ref|WP_000719108.1|	molecular chaperone GroEL [Salmonella bongori]	AGKPLLLLAEDVEGEALATLVVNTMR
L04807_Sal106expT1	1E6	F404195	4860	913.84	3	2738.5	2738.49	3.78932	22.62	243	268	K	AGKPLLIIAEDVEGEALATLVVNTMR	G	Oxidation (M) [25]	0	3267.55	L04807_Sal106expT1.6886.6886.3.dta	gi|446641762|ref|WP_000719108.1|	molecular chaperone GroEL [Salmonella bongori]	AGKPLLLLAEDVEGEALATLVVNTMR
L04807_Sal106expT1	1E6	F404195	4862	915.784	3	2744.33	2744.33	0.616908	26.51	91	117	K	NMITGAAQMDGAILVVAATDGPMPQTR	E	Oxidation (M) [23]	0	2645.69	L04807_Sal106expT1.5549.5549.3.dta	gi|445953893|ref|WP_000031748.1|	MULTISPECIES: elongation factor Tu [Salmonella]	NMLTGAAQMDGALLVVAATDGPMPQTR
L04807_Sal106expT1	1E6	F404195	4863	915.786	3	2744.34	2744.33	2.35504	55.32	91	117	K	NMITGAAQMDGAILVVAATDGPMPQTR	E	Oxidation (M) [9]	0	2515.27	L04807_Sal106expT1.5244.5244.3.dta	gi|445953893|ref|WP_000031748.1|	MULTISPECIES: elongation factor Tu [Salmonella]	NMLTGAAQMDGALLVVAATDGPMPQTR
L04807_Sal106expT1	1E6	F404195	4866	921.116	3	2760.33	2760.32	0.972349	62.1	91	117	K	NMITGAAQMDGAILVVAATDGPMPQTR	E	Oxidation (M) [9], Oxidation (M) [23]	0	2369.77	L04807_Sal106expT1.4902.4902.3.dta	gi|445953893|ref|WP_000031748.1|	MULTISPECIES: elongation factor Tu [Salmonella]	NMLTGAAQMDGALLVVAATDGPMPQTR
L04807_Sal106expT1	1E6	F404195	4867	921.118	3	2760.33	2760.32	2.76562	35.58	91	117	K	NMITGAAQMDGAILVVAATDGPMPQTR	E	Oxidation (M) [9], Oxidation (M) [23]	0	2354.46	L04807_Sal106expT1.4867.4867.3.dta	gi|445953893|ref|WP_000031748.1|	MULTISPECIES: elongation factor Tu [Salmonella]	NMLTGAAQMDGALLVVAATDGPMPQTR
L04807_Sal106expT1	1E6	F404195	4868	921.119	3	2760.33	2760.32	3.62421	56.76	91	117	K	NMITGAAQMDGAILVVAATDGPMPQTR	E	Oxidation (M) [2], Oxidation (M) [9]	0	2329.47	L04807_Sal106expT1.4811.4811.3.dta	gi|445953893|ref|WP_000031748.1|	MULTISPECIES: elongation factor Tu [Salmonella]	NMLTGAAQMDGALLVVAATDGPMPQTR
L04807_Sal106expT1	1E6	F404195	4869	922.443	3	2764.31	2764.3	2.91503	36.72	379	402	R	EAAESLFENLFFSEDRYDLSAVGR	M		1	2945.33	L04807_Sal106expT1.6228.6228.3.dta	gi|446185245|ref|WP_000263100.1|	DNA-directed RNA polymerase subunit beta [Salmonella bongori]	EAAESLFENLFFSEDRYDLSAVGR
L04807_Sal106expT1	1E6	F404195	4873	933.114	3	2796.32	2796.31	1.81489	15.86	85	110	K	FDGFVHSIGFAPGDQLDGDYVNAVTR	E		0	2441.1	L04807_Sal106expT1.5069.5069.3.dta	gi|446428653|ref|WP_000506508.1|	enoyl-ACP reductase [Salmonella bongori]	FDGFVHSLGFAPGDQLDGDYVNAVTR
L04807_Sal106expT1	1E6	F404195	4874	934.837	3	2801.49	2801.49	0.370517	32.74	138	162	K	LKDMALEDVLIITGELDENLFLAAR	N		1	3571.53	L04807_Sal106expT1.7393.7393.3.dta	gi|446346540|ref|WP_000424395.1|	MULTISPECIES: 50S ribosomal protein L4 [Proteobacteria]	LKDMALEDVLLLTGELDENLFLAAR
L04807_Sal106expT1	1E6	F404195	4875	934.839	3	2801.5	2801.49	2.5872	34.92	138	162	K	LKDMALEDVLIITGELDENLFLAAR	N		1	3585.49	L04807_Sal106expT1.7416.7416.3.dta	gi|446346540|ref|WP_000424395.1|	MULTISPECIES: 50S ribosomal protein L4 [Proteobacteria]	LKDMALEDVLLLTGELDENLFLAAR
L04807_Sal106expT1	1E6	F404195	4876	940.169	3	2817.49	2817.48	0.911807	14.54	138	162	K	LKDMALEDVLIITGELDENLFLAAR	N	Oxidation (M) [4]	1	3497.5	L04807_Sal106expT1.7272.7272.3.dta	gi|446346540|ref|WP_000424395.1|	MULTISPECIES: 50S ribosomal protein L4 [Proteobacteria]	LKDMALEDVLLLTGELDENLFLAAR
L04807_Sal106expT1	1E6	F404195	4877	940.169	3	2817.49	2817.48	1.03958	39.44	138	162	K	LKDMALEDVLIITGELDENLFLAAR	N	Oxidation (M) [4]	1	3510.74	L04807_Sal106expT1.7294.7294.3.dta	gi|446346540|ref|WP_000424395.1|	MULTISPECIES: 50S ribosomal protein L4 [Proteobacteria]	LKDMALEDVLLLTGELDENLFLAAR
L04807_Sal106expT1	1E6	F404195	4878	941.135	3	2820.38	2820.38	1.70686	46.14	201	226	K	NLTDYGAFVDLGGVDGLLHITDMAWK	R		0	3258.64	L04807_Sal106expT1.6872.6872.3.dta	gi|446062464|ref|WP_000140319.1|	MULTISPECIES: 30S ribosomal protein S1 [Salmonella]	NLTDYGAFVDLGGVDGLLHLTDMAWK
L04807_Sal106expT1	1E6	F404195	4882	963.19	3	2886.55	2886.55	0.880638	28.13	723	752	K	IIGSGVGGITETDATLAAASNAILVGFNVR	A		0	3210.83	L04807_Sal106expT1.6783.6783.3.dta	gi|446055218|ref|WP_000133073.1|	translation initiation factor IF-2 [Salmonella bongori]	LLGSGVGGLTETDATLAAASNALLVGFNVR
L04807_Sal106expT1	1E6	F404195	4895	987.126	3	2958.36	2958.35	2.28911	25.13	133	160	K	GANFDTYAGQDIVSNASCTTNCLAPLAK	V	Carbamidomethyl (C) [18], Carbamidomethyl (C) [22]	0	2216.7	L04807_Sal106expT1.4555.4555.3.dta	gi|446075653|ref|WP_000153508.1|	glyceraldehyde-3-phosphate dehydrogenase [Salmonella bongori]	GANFDTYAGQDLVSNASCTTNCLAPLAK
L04807_Sal106expT1	1E6	F404195	4896	987.127	3	2958.36	2958.35	3.16122	17.78	133	160	K	GANFDTYAGQDIVSNASCTTNCLAPLAK	V	Carbamidomethyl (C) [18], Carbamidomethyl (C) [22]	0	2230.35	L04807_Sal106expT1.4585.4585.3.dta	gi|446075653|ref|WP_000153508.1|	glyceraldehyde-3-phosphate dehydrogenase [Salmonella bongori]	GANFDTYAGQDLVSNASCTTNCLAPLAK
L04807_Sal106expT1	1E6	F404195	4898	989.531	3	2965.57	2965.56	2.40022	48.84	23	51	K	AALESTLAAITESLKEGDAVQLVGFGTFK	V		1	3242.38	L04807_Sal106expT1.6841.6841.3.dta	gi|446967253|ref|WP_001044509.1|	MULTISPECIES: DNA-binding protein HU-alpha [Gammaproteobacteria]	AALESTLAALTESLKEGDAVQLVGFGTFK
L04807_Sal106expT1	1E6	F404195	4899	989.531	3	2965.57	2965.56	2.52161	32.52	23	51	K	AALESTLAAITESLKEGDAVQLVGFGTFK	V		1	3232.02	L04807_Sal106expT1.6821.6821.3.dta	gi|446967253|ref|WP_001044509.1|	MULTISPECIES: DNA-binding protein HU-alpha [Gammaproteobacteria]	AALESTLAALTESLKEGDAVQLVGFGTFK
L04807_Sal106expT1	1E6	F404195	4900	745.128	4	2976.48	2976.48	1.23098	21.16	201	227	K	NLTDYGAFVDLGGVDGLLHITDMAWKR	V		1	3027.68	L04807_Sal106expT1.6415.6415.4.dta	gi|446062464|ref|WP_000140319.1|	MULTISPECIES: 30S ribosomal protein S1 [Salmonella]	NLTDYGAFVDLGGVDGLLHLTDMAWKR
L04807_Sal106expT1	1E6	F404195	4902	1001.17	3	3000.48	3000.48	2.61425	32.33	300	326	R	TLAQDVLGTTQVPYGDEVFDFGKPFEK	L		0	2706.86	L04807_Sal106expT1.5696.5696.3.dta	gi|445925480|ref|WP_000003335.1|	lysine--tRNA ligase [Salmonella bongori]	TLAQDVLGTTQVPYGDEVFDFGKPFEK
L04807_Sal106expT1	1E6	F404195	4908	759.398	4	3033.56	3033.57	-0.390959	34.69	31	62	K	FGVSAAAAVAVAGAGAAAEAAEEKTEFDVILK	A		1	2885.23	L04807_Sal106expT1.6094.6094.4.dta	gi|445951026|ref|WP_000028881.1|	MULTISPECIES: 50S ribosomal protein L7/L12 [Salmonella]	FGVSAAAAVAVAGAGAAAEAAEEKTEFDVLLK
L04807_Sal106expT1	1E6	F404195	4909	759.401	4	3033.58	3033.57	3.38018	60.48	31	62	K	FGVSAAAAVAVAGAGAAAEAAEEKTEFDVILK	A		1	2896.53	L04807_Sal106expT1.6118.6118.4.dta	gi|445951026|ref|WP_000028881.1|	MULTISPECIES: 50S ribosomal protein L7/L12 [Salmonella]	FGVSAAAAVAVAGAGAAAEAAEEKTEFDVLLK
L04807_Sal106expT1	1E6	F404195	4910	1012.88	3	3035.62	3035.61	3.42699	34.53	24	53	R	ALDAIIASVTESLKEGDDVALVGFGTFAVK	E		1	3485.58	L04807_Sal106expT1.7252.7252.3.dta	gi|446966288|ref|WP_001043544.1|	MULTISPECIES: DNA-binding protein HU-beta [Salmonella]	ALDALLASVTESLKEGDDVALVGFGTFAVK
L04807_Sal106expT1	1E6	F404195	4917	1018.53	3	3052.58	3052.58	1.37065	26.87	379	408	R	AGDIAAAIGLKDVTTGDTLCDPSAPIILER	M	Carbamidomethyl (C) [20]	1	2556.1	L04807_Sal106expT1.5339.5339.3.dta	gi|446046852|ref|WP_000124707.1|	elongation factor G [Salmonella bongori]	AGDLAAALGLKDVTTGDTLCDPSAPLLLER
L04807_Sal106expT1	1E6	F404195	4918	1018.53	3	3052.58	3052.58	2.6286	39.73	379	408	R	AGDIAAAIGLKDVTTGDTLCDPSAPIILER	M	Carbamidomethyl (C) [20]	1	2539.59	L04807_Sal106expT1.5301.5301.3.dta	gi|446046852|ref|WP_000124707.1|	elongation factor G [Salmonella bongori]	AGDLAAALGLKDVTTGDTLCDPSAPLLLER
L04807_Sal106expT1	1E6	F404195	494	398.213	2	794.411	794.411	-0.353721	15.3	226	232	K	LTGMAFR	V		0	1385.02	L04807_Sal106expT1.2663.2663.2.dta	gi|446075653|ref|WP_000153508.1|	glyceraldehyde-3-phosphate dehydrogenase [Salmonella bongori]	LTGMAFR
L04807_Sal106expT1	1E6	F404195	4971	1130.22	3	3387.63	3387.63	-0.197188	57.99	55	86	K	NAQGELEIQVGDEVDVALDAVEDGFGETLLSR	E		0	3697.32	L04807_Sal106expT1.7599.7599.3.dta	gi|446062464|ref|WP_000140319.1|	MULTISPECIES: 30S ribosomal protein S1 [Salmonella]	NAQGELELQVGDEVDVALDAVEDGFGETLLSR
L04807_Sal106expT1	1E6	F404195	4972	1141.9	3	3422.69	3422.69	0.238409	60.54	163	193	R	LEYQWTNNIGDANTIGTRPDNGLLSVGVSYR	F		0	2373.93	L04807_Sal106expT1.4912.4912.3.dta	gi|505804847|ref|WP_015702792.1|	membrane protein [Salmonella bongori]	LEYQWTNNLGDANTLGTRPDNGLLSVGVSYR
L04807_Sal106expT1	1E6	F404195	4973	1190.59	3	3568.74	3568.73	2.80464	41.33	175	208	K	EANNLGIPVFAIVDTNSDPDGVDFVIPGNDDAIR	A		0	3221.8	L04807_Sal106expT1.6802.6802.3.dta	gi|446169024|ref|WP_000246879.1|	30S ribosomal protein S2 [Salmonella bongori]	EANNLGLPVFALVDTNSDPDGVDFVLPGNDDALR
L04807_Sal106expT1	1E6	F404195	4974	1190.88	3	3569.62	3569.63	-3.03953	21.34	284	314	R	VTNLTDYGCFVEIEEGVEGLVHVSEMDWTNK	N	Carbamidomethyl (C) [9]	0	3359.18	L04807_Sal106expT1.7046.7046.3.dta	gi|446062464|ref|WP_000140319.1|	MULTISPECIES: 30S ribosomal protein S1 [Salmonella]	VTNLTDYGCFVELEEGVEGLVHVSEMDWTNK
L04807_Sal106expT1	1E6	F404195	4975	1190.89	3	3569.64	3569.63	3.21322	50.34	284	314	R	VTNLTDYGCFVEIEEGVEGLVHVSEMDWTNK	N	Carbamidomethyl (C) [9]	0	3346.65	L04807_Sal106expT1.7026.7026.3.dta	gi|446062464|ref|WP_000140319.1|	MULTISPECIES: 30S ribosomal protein S1 [Salmonella]	VTNLTDYGCFVELEEGVEGLVHVSEMDWTNK
L04807_Sal106expT1	1E6	F404195	4978	1216.21	3	3645.6	3645.6	1.44421	62.9	114	145	R	NYGVTYDVTSWTDVLPEFGGDTYGADNFMQQR	G		0	3124	L04807_Sal106expT1.6621.6621.3.dta	gi|446788260|ref|WP_000865516.1|	porin [Salmonella bongori]	NYGVTYDVTSWTDVLPEFGGDTYGADNFMQQR
L04807_Sal106expT1	1E6	F404195	4980	971.496	4	3881.96	3881.96	-0.505415	16.82	134	168	R	AVIVLDENDNVIFSQLVDEITHEPDYDAALNVLKA	-		1	3467.19	L04807_Sal106expT1.7223.7223.4.dta	gi|446000612|ref|WP_000078467.1|	2-Cys peroxiredoxin [Salmonella bongori]	AVLVLDENDNVLFSQLVDELTHEPDYDAALNVLKA
L04807_Sal106expT1	1E6	F404195	4981	1294.99	3	3881.96	3881.96	0.807325	60.07	134	168	R	AVIVLDENDNVIFSQLVDEITHEPDYDAALNVLKA	-		1	3469.78	L04807_Sal106expT1.7228.7228.3.dta	gi|446000612|ref|WP_000078467.1|	2-Cys peroxiredoxin [Salmonella bongori]	AVLVLDENDNVLFSQLVDELTHEPDYDAALNVLKA
L04807_Sal106expT1	1E6	F404195	499	398.705	2	795.395	795.395	-0.413631	18.98	147	153	R	MGANFLK	V	Oxidation (M) [1]	0	1171.02	L04807_Sal106expT1.2158.2158.2.dta	gi|446046852|ref|WP_000124707.1|	elongation factor G [Salmonella bongori]	MGANFLK
L04807_Sal106expT1	1E6	F404195	500	398.705	2	795.395	795.395	0.189843	22.48	147	153	R	MGANFLK	V	Oxidation (M) [1]	0	1160.64	L04807_Sal106expT1.2134.2134.2.dta	gi|446046852|ref|WP_000124707.1|	elongation factor G [Salmonella bongori]	MGANFLK
L04807_Sal106expT1	1E6	F404195	503	399.193	2	796.372	796.372	0.661751	38.25	180	186	R	SGEYVSR	V		0	597.276	L04807_Sal106expT1.926.926.2.dta	gi|446179427|ref|WP_000257282.1|	MULTISPECIES: elongation factor P [Salmonella]	SGEYVSR
L04807_Sal106expT1	1E6	F404195	515	400.255	2	798.496	798.496	-0.169068	22.12	19	25	R	LVADLIR	G		0	1638.04	L04807_Sal106expT1.3244.3244.2.dta	gi|446369674|ref|WP_000447529.1|	MULTISPECIES: 50S ribosomal protein L22 [Proteobacteria]	LVADLLR
L04807_Sal106expT1	1E6	F404195	516	400.255	2	798.496	798.496	-0.0939265	28.96	19	25	R	LVADLIR	G		0	1648.41	L04807_Sal106expT1.3268.3268.2.dta	gi|446369674|ref|WP_000447529.1|	MULTISPECIES: 50S ribosomal protein L22 [Proteobacteria]	LVADLLR
L04807_Sal106expT1	1E6	F404195	517	400.256	2	798.497	798.496	0.432062	16.67	19	25	R	LVADLIR	G		0	1659.97	L04807_Sal106expT1.3294.3294.2.dta	gi|446369674|ref|WP_000447529.1|	MULTISPECIES: 50S ribosomal protein L22 [Proteobacteria]	LVADLLR
L04807_Sal106expT1	1E6	F404195	518	400.256	2	798.497	798.496	0.832815	15.27	19	25	R	LVADLIR	G		0	1669.57	L04807_Sal106expT1.3316.3316.2.dta	gi|446369674|ref|WP_000447529.1|	MULTISPECIES: 50S ribosomal protein L22 [Proteobacteria]	LVADLLR
L04807_Sal106expT1	1E6	F404195	519	400.729	2	799.444	799.444	0.386519	15.34	108	114	R	KPELDAK	L		0	538.345	L04807_Sal106expT1.806.806.2.dta	gi|446452090|ref|WP_000529945.1|	MULTISPECIES: 30S ribosomal protein S3 [Proteobacteria]	KPELDAK
L04807_Sal106expT1	1E6	F404195	521	400.73	2	799.446	799.444	2.13774	16.76	108	114	R	KPELDAK	L		0	528.004	L04807_Sal106expT1.787.787.2.dta	gi|446452090|ref|WP_000529945.1|	MULTISPECIES: 30S ribosomal protein S3 [Proteobacteria]	KPELDAK
L04807_Sal106expT1	1E6	F404195	525	400.735	2	799.456	799.455	0.960654	22.06	364	371	R	IGSPAVTR	R		0	820.475	L04807_Sal106expT1.1379.1379.2.dta	gi|446841916|ref|WP_000919172.1|	serine hydroxymethyltransferase [Salmonella bongori]	LGSPAVTR
L04807_Sal106expT1	1E6	F404195	526	400.753	2	799.491	799.492	-0.542845	15.9	14	21	R	KAGNVIAK	N		1	493.83	L04807_Sal106expT1.718.718.2.dta	gi|446475615|ref|WP_000553469.1|	inositol monophosphatase [Salmonella bongori]	KAGNVLAK
L04807_Sal106expT1	1E6	F404195	527	401.227	2	800.439	800.439	0.067463	29.33	2	8	M	ALNLQDK	Q		0	962.11	L04807_Sal106expT1.1690.1690.2.dta	gi|447129947|ref|WP_001207203.1|	MULTISPECIES: 50S ribosomal protein L10 [Enterobacteriaceae]	ALNLQDK
L04807_Sal106expT1	1E6	F404195	528	401.245	2	800.476	800.476	-0.0599643	21.4	383	391	R	TVGAGVVAK	V		0	845.606	L04807_Sal106expT1.1433.1433.2.dta	gi|445953893|ref|WP_000031748.1|	MULTISPECIES: elongation factor Tu [Salmonella]	TVGAGVVAK
L04807_Sal106expT1	1E6	F404195	529	401.245	2	800.476	800.476	0.0149911	22.41	383	391	R	TVGAGVVAK	V		0	856.581	L04807_Sal106expT1.1457.1457.2.dta	gi|445953893|ref|WP_000031748.1|	MULTISPECIES: elongation factor Tu [Salmonella]	TVGAGVVAK
L04807_Sal106expT1	1E6	F404195	533	401.706	2	801.398	801.398	-0.0848517	22.55	107	113	R	IAEEGQR	V		0	438.267	L04807_Sal106expT1.616.616.2.dta	gi|446444398|ref|WP_000522253.1|	MULTISPECIES: glucose-specific phosphotransferase enzyme IIA component [Gammaproteobacteria]	LAEEGQR
L04807_Sal106expT1	1E6	F404195	536	401.724	2	801.434	801.434	-0.174687	14.54	37	44	K	QAQSLAGK	G		0	391.19	L04807_Sal106expT1.541.541.2.dta	gi|446603781|ref|WP_000681127.1|	glucan biosynthesis protein D [Salmonella bongori]	QAQSLAGK
L04807_Sal106expT1	1E6	F404195	539	401.725	2	801.435	801.434	0.499105	17.88	37	44	K	QAQSLAGK	G		0	401.49	L04807_Sal106expT1.554.554.2.dta	gi|446603781|ref|WP_000681127.1|	glucan biosynthesis protein D [Salmonella bongori]	QAQSLAGK
L04807_Sal106expT1	1E6	F404195	540	401.743	2	801.471	801.471	0.334385	55.84	241	248	K	GAITIATR	E		0	1116.98	L04807_Sal106expT1.2036.2036.2.dta	gi|445926001|ref|WP_000003856.1|	pyruvate dehydrogenase [Salmonella bongori]	GALTLATR
L04807_Sal106expT1	1E6	F404195	541	402.208	2	802.401	802.401	-0.0348953	20.37	446	452	R	AMEAPLR	Q	Oxidation (M) [2]	0	743.618	L04807_Sal106expT1.1221.1221.2.dta	gi|446641762|ref|WP_000719108.1|	molecular chaperone GroEL [Salmonella bongori]	AMEAPLR
L04807_Sal106expT1	1E6	F404195	543	402.697	2	803.379	803.377	1.53477	40.06	191	197	R	ALSDDQR	A		0	487.462	L04807_Sal106expT1.706.706.2.dta	gi|445929381|ref|WP_000007236.1|	MULTISPECIES: beta-ketoacyl-ACP reductase [Salmonella]	ALSDDQR
L04807_Sal106expT1	1E6	F404195	544	402.708	2	803.402	803.402	-0.588746	38.02	80	86	K	KGEDVEK	L		1	268.743	L04807_Sal106expT1.353.353.2.dta	gi|446452090|ref|WP_000529945.1|	MULTISPECIES: 30S ribosomal protein S3 [Proteobacteria]	KGEDVEK
L04807_Sal106expT1	1E6	F404195	545	402.709	2	803.403	803.402	0.332337	15.81	597	604	K	IAATDGEK	A		0	482.779	L04807_Sal106expT1.698.698.2.dta	gi|505805091|ref|WP_015703031.1|	polynucleotide phosphorylase/polyadenylase [Salmonella bongori]	LAATDGEK
L04807_Sal106expT1	1E6	F404195	548	403.203	2	804.392	804.391	1.25934	21.28	89	96	R	VGSCGAVR	M	Carbamidomethyl (C) [4]	0	527.15	L04807_Sal106expT1.785.785.2.dta	gi|446147012|ref|WP_000224867.1|	purine nucleoside phosphorylase [Salmonella bongori]	VGSCGAVR
L04807_Sal106expT1	1E6	F404195	549	403.215	2	804.416	804.416	-0.172796	20.77	83	89	K	TVDALMR	L		0	1222.17	L04807_Sal106expT1.2275.2275.2.dta	gi|447103749|ref|WP_001181005.1|	MULTISPECIES: 30S ribosomal protein S10 [Proteobacteria]	TVDALMR
L04807_Sal106expT1	1E6	F404195	552	403.716	2	805.418	805.418	-0.495395	13.73	107	114	K	VDVTGTSK	G		0	601.202	L04807_Sal106expT1.933.933.2.dta	gi|446501983|ref|WP_000579837.1|	MULTISPECIES: 50S ribosomal protein L3 [Enterobacteriaceae]	VDVTGTSK
L04807_Sal106expT1	1E6	F404195	564	405.224	2	808.433	808.433	0.461386	19.52	37	43	R	VYTTTPK	K		0	662.236	L04807_Sal106expT1.1057.1057.2.dta	gi|446168960|ref|WP_000246815.1|	MULTISPECIES: 30S ribosomal protein S12 [Bacteria]	VYTTTPK
L04807_Sal106expT1	1E6	F404195	565	405.232	2	808.449	808.448	0.946257	13.89	655	661	K	LPFAYAK	D		0	1495.37	L04807_Sal106expT1.2919.2919.2.dta	gi|447215570|ref|WP_001292826.1|	keto-acid formate acetyltransferase [Salmonella bongori]	LPFAYAK
L04807_Sal106expT1	1E6	F404195	570	405.705	2	809.395	809.395	-0.155672	25.54	2	8	M	TMNITSK	Q	Oxidation (M) [2]	0	469.425	L04807_Sal106expT1.672.672.2.dta	gi|446100593|ref|WP_000178448.1|	translation inhibitor protein RaiA [Salmonella bongori]	TMNLTSK
L04807_Sal106expT1	1E6	F404195	583	407.743	2	813.471	813.471	-0.0639236	41.19	26	33	K	AGVLAEVR	R		0	1246.11	L04807_Sal106expT1.2330.2330.2.dta	gi|447066813|ref|WP_001144069.1|	MULTISPECIES: 30S ribosomal protein S21 [Proteobacteria]	AGVLAEVR
L04807_Sal106expT1	1E6	F404195	584	407.743	2	813.471	813.471	0.476969	34.27	26	33	K	AGVLAEVR	R		0	1258.88	L04807_Sal106expT1.2359.2359.2.dta	gi|447066813|ref|WP_001144069.1|	MULTISPECIES: 30S ribosomal protein S21 [Proteobacteria]	AGVLAEVR
L04807_Sal106expT1	1E6	F404195	585	408.235	2	814.456	814.455	1.00558	27.61	554	560	K	GIQEQLK	S		0	937.32	L04807_Sal106expT1.1635.1635.2.dta	gi|446046852|ref|WP_000124707.1|	elongation factor G [Salmonella bongori]	GLQEQLK
L04807_Sal106expT1	1E6	F404195	586	408.235	2	814.456	814.455	1.59493	19.22	165	171	R	ELIIGDR	Q		0	1369.22	L04807_Sal106expT1.2626.2626.2.dta	gi|447099495|ref|WP_001176751.1|	MULTISPECIES: ATP synthase subunit alpha [Salmonella]	ELLLGDR
L04807_Sal106expT1	1E6	F404195	587	408.24	2	814.466	814.466	-0.15593	13.72	184	190	K	QGVDKLR	Q		1	1031.42	L04807_Sal106expT1.1844.1844.2.dta	gi|446105479|ref|WP_000183334.1|	GTP-binding protein [Salmonella bongori]	QGVDKLR
L04807_Sal106expT1	1E6	F404195	594	408.714	2	815.414	815.414	0.00122637	22.18	247	253	K	DQGIDLR	N		0	1188.54	L04807_Sal106expT1.2198.2198.2.dta	gi|446438271|ref|WP_000516126.1|	MULTISPECIES: molecular chaperone DnaK [Salmonella]	DQGLDLR
L04807_Sal106expT1	1E6	F404195	600	408.746	2	815.477	815.475	1.69472	19.82	867	874	K	VVADAITK	F		0	924.844	L04807_Sal106expT1.1607.1607.2.dta	gi|445926001|ref|WP_000003856.1|	pyruvate dehydrogenase [Salmonella bongori]	VVADALTK
L04807_Sal106expT1	1E6	F404195	601	409.23	2	816.446	816.445	0.300081	40.69	410	417	K	ISGANLSR	N		0	829.196	L04807_Sal106expT1.1398.1398.2.dta	gi|446886320|ref|WP_000963576.1|	dihydrolipoamide acetyltransferase [Salmonella bongori]	LSGANLSR
L04807_Sal106expT1	1E6	F404195	603	410.227	2	818.44	818.44	-0.387322	43.78	99	106	R	ALNAAGFR	I		0	1191.96	L04807_Sal106expT1.2206.2206.2.dta	gi|446952502|ref|WP_001029758.1|	MULTISPECIES: 30S ribosomal protein S11 [Enterobacteriaceae]	ALNAAGFR
L04807_Sal106expT1	1E6	F404195	604	410.228	2	818.441	818.44	1.72523	50.08	5	12	K	VGINGFGR	I		0	1358	L04807_Sal106expT1.2599.2599.2.dta	gi|446075653|ref|WP_000153508.1|	glyceraldehyde-3-phosphate dehydrogenase [Salmonella bongori]	VGLNGFGR
L04807_Sal106expT1	1E6	F404195	611	410.75	2	819.486	819.485	0.48201	21.42	593	600	K	LAASIAFK	D		0	1501.66	L04807_Sal106expT1.2933.2933.2.dta	gi|446046852|ref|WP_000124707.1|	elongation factor G [Salmonella bongori]	LAASLAFK
L04807_Sal106expT1	1E6	F404195	612	411.727	2	821.44	821.44	0.423647	24.09	505	511	K	FTGVDRK	N		1	595.838	L04807_Sal106expT1.923.923.2.dta	gi|446062464|ref|WP_000140319.1|	MULTISPECIES: 30S ribosomal protein S1 [Salmonella]	FTGVDRK
L04807_Sal106expT1	1E6	F404195	613	411.727	2	821.44	821.44	0.569732	17.85	505	511	K	FTGVDRK	N		1	608.044	L04807_Sal106expT1.946.946.2.dta	gi|446062464|ref|WP_000140319.1|	MULTISPECIES: 30S ribosomal protein S1 [Salmonella]	FTGVDRK
L04807_Sal106expT1	1E6	F404195	639	414.704	2	827.393	827.393	0.398843	33.43	42	48	K	AGQYAYR	D		0	748.147	L04807_Sal106expT1.1231.1231.2.dta	gi|446046995|ref|WP_000124850.1|	MULTISPECIES: 50S ribosomal protein L20 [Proteobacteria]	AGQYAYR
L04807_Sal106expT1	1E6	F404195	640	414.738	2	827.462	827.461	0.742029	29.32	252	260	R	AGIGINAGR	I		0	1059.39	L04807_Sal106expT1.1908.1908.2.dta	gi|446999249|ref|WP_001076505.1|	ribonucleotide-diphosphate reductase subunit alpha [Salmonella bongori]	AGLGLNAGR
L04807_Sal106expT1	1E6	F404195	648	415.23	2	828.446	828.445	0.585434	15.44	240	248	K	AAAVANQGK	A		0	344.712	L04807_Sal106expT1.471.471.2.dta	gi|446223698|ref|WP_000301553.1|	phosphoglyceromutase [Salmonella bongori]	AAAVANQGK
L04807_Sal106expT1	1E6	F404195	649	415.722	2	829.429	829.429	-0.456941	25.17	1134	1140	K	QQQEVAK	L		0	331.282	L04807_Sal106expT1.450.450.2.dta	gi|446185245|ref|WP_000263100.1|	DNA-directed RNA polymerase subunit beta [Salmonella bongori]	QQQEVAK
L04807_Sal106expT1	1E6	F404195	650	415.735	2	829.455	829.455	0.408702	15.13	48	55	K	VVDAAVEK	A		0	731.056	L04807_Sal106expT1.1195.1195.2.dta	gi|446366612|ref|WP_000444467.1|	isocitrate dehydrogenase [Salmonella bongori]	VVDAAVEK
L04807_Sal106expT1	1E6	F404195	651	415.74	2	829.466	829.466	0.438837	19.88	71	78	K	AAITAEVR	L		0	990.245	L04807_Sal106expT1.1753.1753.2.dta	gi|447161661|ref|WP_001238917.1|	MULTISPECIES: 50S ribosomal protein L15 [Gammaproteobacteria]	AALTAEVR
L04807_Sal106expT1	1E6	F404195	652	415.74	2	829.466	829.466	0.655844	21.79	264	270	R	KLLDEGR	A		1	787.375	L04807_Sal106expT1.1313.1313.2.dta	gi|445953893|ref|WP_000031748.1|	MULTISPECIES: elongation factor Tu [Salmonella]	KLLDEGR
L04807_Sal106expT1	1E6	F404195	654	416.22	2	830.425	830.425	0.508174	25	176	183	R	GQSEAIAR	N		0	582.125	L04807_Sal106expT1.897.897.2.dta	gi|445977902|ref|WP_000055757.1|	acetyl-CoA carboxylase carboxyltransferase subunit alpha [Salmonella bongori]	GQSEALAR
L04807_Sal106expT1	1E6	F404195	660	416.251	2	830.487	830.486	0.846492	22.01	708	714	K	VLKENTK	-		1	362.62	L04807_Sal106expT1.496.496.2.dta	gi|447023398|ref|WP_001100654.1|	lysine decarboxylase CadA [Salmonella bongori]	VLKENTK
L04807_Sal106expT1	1E6	F404195	664	416.748	2	831.482	831.481	0.159955	15.73	910	917	R	SLSTVAVR	V		0	1303.32	L04807_Sal106expT1.2465.2465.2.dta	gi|445999120|ref|WP_000076975.1|	cell division protein FtsK [Salmonella bongori]	SLSTVAVR
L04807_Sal106expT1	1E6	F404195	667	416.749	2	831.483	831.481	2.34882	20.22	910	917	R	SLSTVAVR	V		0	1314.19	L04807_Sal106expT1.2492.2492.2.dta	gi|445999120|ref|WP_000076975.1|	cell division protein FtsK [Salmonella bongori]	SLSTVAVR
L04807_Sal106expT1	1E6	F404195	679	417.727	2	833.44	833.44	0.0755904	34.81	80	86	R	FNDAVIR	S		0	1227.08	L04807_Sal106expT1.2286.2286.2.dta	gi|447139417|ref|WP_001216673.1|	MULTISPECIES: 30S ribosomal protein S6 [Enterobacteriaceae]	FNDAVLR
L04807_Sal106expT1	1E6	F404195	680	417.727	2	833.44	833.44	0.147581	46.29	80	86	R	FNDAVIR	S		0	1216.07	L04807_Sal106expT1.2261.2261.2.dta	gi|447139417|ref|WP_001216673.1|	MULTISPECIES: 30S ribosomal protein S6 [Enterobacteriaceae]	FNDAVLR
L04807_Sal106expT1	1E6	F404195	681	417.727	2	833.44	833.44	0.435544	48.23	80	86	R	FNDAVIR	S		0	1205.55	L04807_Sal106expT1.2237.2237.2.dta	gi|447139417|ref|WP_001216673.1|	MULTISPECIES: 30S ribosomal protein S6 [Enterobacteriaceae]	FNDAVLR
L04807_Sal106expT1	1E6	F404195	683	418.736	2	835.456	835.455	1.4938	13.38	228	234	R	AQYVVTR	D		0	893.765	L04807_Sal106expT1.1537.1537.2.dta	gi|486156026|ref|WP_001519776.1|	MULTISPECIES: RNA polymerase sigma factor RpoD [Salmonella]	AQYVVTR
L04807_Sal106expT1	1E6	F404195	684	419.251	2	836.487	836.487	0.0382552	15.66	118	124	R	EHILLGR	Q		0	1106.29	L04807_Sal106expT1.2012.2012.2.dta	gi|445953893|ref|WP_000031748.1|	MULTISPECIES: elongation factor Tu [Salmonella]	EHLLLGR
L04807_Sal106expT1	1E6	F404195	685	419.251	2	836.487	836.487	0.181712	16.69	118	124	R	EHILLGR	Q		0	1128.87	L04807_Sal106expT1.2063.2063.2.dta	gi|445953893|ref|WP_000031748.1|	MULTISPECIES: elongation factor Tu [Salmonella]	EHLLLGR
L04807_Sal106expT1	1E6	F404195	688	419.251	2	836.487	836.487	0.707722	17.64	118	124	R	EHILLGR	Q		0	1117.4	L04807_Sal106expT1.2037.2037.2.dta	gi|445953893|ref|WP_000031748.1|	MULTISPECIES: elongation factor Tu [Salmonella]	EHLLLGR
L04807_Sal106expT1	1E6	F404195	743	421.759	2	841.503	841.502	0.774805	13.75	2	9	M	SIGIISPR	E		0	1302	L04807_Sal106expT1.2461.2461.2.dta	gi|445944146|ref|WP_000022001.1|	hypothetical protein [Salmonella bongori]	SLGLLSPR
L04807_Sal106expT1	1E6	F404195	763	421.759	2	841.504	841.502	2.3672	16.78	2	9	M	SIGIISPR	E		0	1325.35	L04807_Sal106expT1.2520.2520.2.dta	gi|445944146|ref|WP_000022001.1|	hypothetical protein [Salmonella bongori]	SLGLLSPR
L04807_Sal106expT1	1E6	F404195	765	421.777	2	841.539	841.538	0.629799	14.95	20	26	R	IKEAILR	A		1	1890.94	L04807_Sal106expT1.3820.3820.2.dta	gi|446109957|ref|WP_000187812.1|	anaerobic ribonucleoside triphosphate reductase [Salmonella bongori]	LKEALLR
L04807_Sal106expT1	1E6	F404195	768	422.251	2	842.487	842.486	0.602977	26.87	96	104	K	VLDAAVAGK	I		0	1000.35	L04807_Sal106expT1.1775.1775.2.dta	gi|446730849|ref|WP_000808105.1|	elongation factor Ts [Salmonella bongori]	VLDAAVAGK
L04807_Sal106expT1	1E6	F404195	769	422.743	2	843.47	843.47	0.413767	18.12	741	748	R	EAAEILAK	D		0	1077.3	L04807_Sal106expT1.1948.1948.2.dta	gi|445926001|ref|WP_000003856.1|	pyruvate dehydrogenase [Salmonella bongori]	EAAELLAK
L04807_Sal106expT1	1E6	F404195	770	422.748	2	843.482	843.481	1.15355	20.83	232	238	R	VIEQTVR	E		0	766.084	L04807_Sal106expT1.1271.1271.2.dta	gi|446040533|ref|WP_000118388.1|	acetyl-CoA carboxylase carboxyltransferase subunit beta [Salmonella bongori]	VLEQTVR
L04807_Sal106expT1	1E6	F404195	771	423.227	2	844.44	844.44	0.190659	14.62	45	51	K	LIENNSR	L		0	577.859	L04807_Sal106expT1.888.888.2.dta	gi|447023398|ref|WP_001100654.1|	lysine decarboxylase CadA [Salmonella bongori]	LLENNSR
L04807_Sal106expT1	1E6	F404195	772	423.24	2	844.466	844.465	0.165785	16	10	18	K	IAAGADISK	A		0	834.703	L04807_Sal106expT1.1410.1410.2.dta	gi|446966288|ref|WP_001043544.1|	MULTISPECIES: DNA-binding protein HU-beta [Salmonella]	LAAGADLSK
L04807_Sal106expT1	1E6	F404195	782	425.245	2	848.476	848.476	0.261646	26.61	64	70	R	IYGVLER	Q		0	1428.66	L04807_Sal106expT1.2766.2766.2.dta	gi|446057371|ref|WP_000135226.1|	MULTISPECIES: 30S ribosomal protein S4 [Gammaproteobacteria]	LYGVLER
L04807_Sal106expT1	1E6	F404195	783	425.724	2	849.434	849.434	-0.0235451	33.85	273	279	K	RYPEGTK	L		1	433.506	L04807_Sal106expT1.607.607.2.dta	gi|446062464|ref|WP_000140319.1|	MULTISPECIES: 30S ribosomal protein S1 [Salmonella]	RYPEGTK
L04807_Sal106expT1	1E6	F404195	795	428.251	2	854.487	854.486	1.1738	23.41	55	62	R	EVPAAIQK	A		0	894.68	L04807_Sal106expT1.1539.1539.2.dta	gi|446862865|ref|WP_000940121.1|	MULTISPECIES: 30S ribosomal protein S5 [Proteobacteria]	EVPAALQK
L04807_Sal106expT1	1E6	F404195	807	428.767	2	855.519	855.518	1.00056	13.53	287	294	R	LASVLTPR	E		0	1333.04	L04807_Sal106expT1.2538.2538.2.dta	gi|446652908|ref|WP_000730254.1|	transcriptional regulator [Salmonella bongori]	LASVLTPR
L04807_Sal106expT1	1E6	F404195	809	428.767	2	855.519	855.518	1.14083	14.18	287	294	R	LASVLTPR	E		0	1320.8	L04807_Sal106expT1.2508.2508.2.dta	gi|446652908|ref|WP_000730254.1|	transcriptional regulator [Salmonella bongori]	LASVLTPR
L04807_Sal106expT1	1E6	F404195	814	428.768	2	855.521	855.518	3.36171	14.2	287	294	R	LASVLTPR	E		0	1356.53	L04807_Sal106expT1.2595.2595.2.dta	gi|446652908|ref|WP_000730254.1|	transcriptional regulator [Salmonella bongori]	LASVLTPR
L04807_Sal106expT1	1E6	F404195	816	430.236	2	858.458	858.456	2.49984	20.63	164	171	K	ASLEANVR	Y		0	912.315	L04807_Sal106expT1.1579.1579.2.dta	gi|446428653|ref|WP_000506508.1|	enoyl-ACP reductase [Salmonella bongori]	ASLEANVR
L04807_Sal106expT1	1E6	F404195	818	430.722	2	859.43	859.429	1.27061	30.28	160	167	K	GADEELVK	Q		0	923.517	L04807_Sal106expT1.1604.1604.2.dta	gi|446730849|ref|WP_000808105.1|	elongation factor Ts [Salmonella bongori]	GADEELVK
L04807_Sal106expT1	1E6	F404195	822	431.743	2	861.471	861.471	0.241448	20.84	807	813	K	LFAEQVR	T		0	1232.62	L04807_Sal106expT1.2299.2299.2.dta	gi|445926001|ref|WP_000003856.1|	pyruvate dehydrogenase [Salmonella bongori]	LFAEQVR
L04807_Sal106expT1	1E6	F404195	823	431.743	2	861.471	861.474	-3.67393	14.25	1060	1067	K	LMSALGVR	N	Oxidation (M) [2]	0	1243.03	L04807_Sal106expT1.2323.2323.2.dta	gi|445999120|ref|WP_000076975.1|	cell division protein FtsK [Salmonella bongori]	LMSALGVR
L04807_Sal106expT1	1E6	F404195	824	432.224	2	862.434	862.433	0.502068	18.67	23	30	R	NMAGSLVR	H	Oxidation (M) [2]	0	833.328	L04807_Sal106expT1.1407.1407.2.dta	gi|447139116|ref|WP_001216372.1|	MULTISPECIES: 50S ribosomal protein L17 [Proteobacteria]	NMAGSLVR
L04807_Sal106expT1	1E6	F404195	830	432.745	2	863.475	863.475	0.27563	29.37	18	25	K	FGSELLAK	F		0	1462.09	L04807_Sal106expT1.2844.2844.2.dta	gi|447060786|ref|WP_001138042.1|	MULTISPECIES: 30S ribosomal protein S7 [Enterobacteriaceae]	FGSELLAK
L04807_Sal106expT1	1E6	F404195	844	433.698	2	865.382	865.382	0.35129	14.15	211	217	K	YNDTPEK	A		0	501.287	L04807_Sal106expT1.732.732.2.dta	gi|446739901|ref|WP_000817157.1|	3-oxoacyl-ACP synthase [Salmonella bongori]	YNDTPEK
L04807_Sal106expT1	1E6	F404195	881	437.243	2	872.471	872.472	-0.309466	46.36	246	253	R	VAQLAESR	L		0	761.617	L04807_Sal106expT1.1261.1261.2.dta	gi|505805091|ref|WP_015703031.1|	polynucleotide phosphorylase/polyadenylase [Salmonella bongori]	VAQLAESR
L04807_Sal106expT1	1E6	F404195	882	437.753	2	873.492	873.496	-4.87581	17.4	558	565	K	EAFAPVLK	L		0	1299.89	L04807_Sal106expT1.2456.2456.2.dta	gi|447197194|ref|WP_001274450.1|	formate hydrogenlyase subunit 3 [Salmonella bongori]	EAFAPVLK
L04807_Sal106expT1	1E6	F404195	883	437.753	2	873.492	873.496	-4.80712	15.03	558	565	K	EAFAPVLK	L		0	1311.55	L04807_Sal106expT1.2485.2485.2.dta	gi|447197194|ref|WP_001274450.1|	formate hydrogenlyase subunit 3 [Salmonella bongori]	EAFAPVLK
L04807_Sal106expT1	1E6	F404195	884	437.753	2	873.492	873.492	0.479684	32.75	47	55	R	AVQVTTGAK	K		0	667.326	L04807_Sal106expT1.1068.1068.2.dta	gi|446501983|ref|WP_000579837.1|	MULTISPECIES: 50S ribosomal protein L3 [Enterobacteriaceae]	AVQVTTGAK
L04807_Sal106expT1	1E6	F404195	885	438.233	2	874.452	874.451	0.819943	49.71	14	21	R	VSEGQTVR	L		0	515.366	L04807_Sal106expT1.761.761.2.dta	gi|446193541|ref|WP_000271396.1|	MULTISPECIES: 50S ribosomal protein L21 [Enterobacteriaceae]	VSEGQTVR
L04807_Sal106expT1	1E6	F404195	888	438.245	2	874.476	874.476	-0.113211	22.76	37	44	K	DATKAEIK	A		1	509.897	L04807_Sal106expT1.749.749.2.dta	gi|446540200|ref|WP_000617546.1|	MULTISPECIES: 50S ribosomal protein L23 [Proteobacteria]	DATKAELK
L04807_Sal106expT1	1E6	F404195	889	438.245	2	874.476	874.476	0.161239	30.13	37	44	K	DATKAEIK	A		1	499.413	L04807_Sal106expT1.728.728.2.dta	gi|446540200|ref|WP_000617546.1|	MULTISPECIES: 50S ribosomal protein L23 [Proteobacteria]	DATKAELK
L04807_Sal106expT1	1E6	F404195	890	438.271	2	874.527	874.528	-0.372773	26.28	34	41	R	VAFQAVIK	A		0	1580.66	L04807_Sal106expT1.3113.3113.2.dta	gi|446046995|ref|WP_000124850.1|	MULTISPECIES: 50S ribosomal protein L20 [Proteobacteria]	VAFQAVLK
L04807_Sal106expT1	1E6	F404195	891	438.271	2	874.528	874.528	-0.144078	38.5	34	41	R	VAFQAVIK	A		0	1570.27	L04807_Sal106expT1.3089.3089.2.dta	gi|446046995|ref|WP_000124850.1|	MULTISPECIES: 50S ribosomal protein L20 [Proteobacteria]	VAFQAVLK
L04807_Sal106expT1	1E6	F404195	892	438.271	2	874.528	874.528	-0.0754693	16.22	34	41	R	VAFQAVIK	A		0	1605.14	L04807_Sal106expT1.3169.3169.2.dta	gi|446046995|ref|WP_000124850.1|	MULTISPECIES: 50S ribosomal protein L20 [Proteobacteria]	VAFQAVLK
L04807_Sal106expT1	1E6	F404195	893	438.271	2	874.528	874.528	-0.00686085	27.96	34	41	R	VAFQAVIK	A		0	1559.66	L04807_Sal106expT1.3065.3065.2.dta	gi|446046995|ref|WP_000124850.1|	MULTISPECIES: 50S ribosomal protein L20 [Proteobacteria]	VAFQAVLK
L04807_Sal106expT1	1E6	F404195	894	438.271	2	874.528	874.528	0.130356	24.76	34	41	R	VAFQAVIK	A		0	1591.46	L04807_Sal106expT1.3138.3138.2.dta	gi|446046995|ref|WP_000124850.1|	MULTISPECIES: 50S ribosomal protein L20 [Proteobacteria]	VAFQAVLK
L04807_Sal106expT1	1E6	F404195	896	438.75	2	875.486	875.487	-0.368938	17.71	247	254	R	LVVGGFER	V		0	1473.92	L04807_Sal106expT1.2871.2871.2.dta	gi|445925480|ref|WP_000003335.1|	lysine--tRNA ligase [Salmonella bongori]	LVVGGFER
L04807_Sal106expT1	1E6	F404195	897	439.214	2	876.413	876.412	0.604738	23.35	183	189	R	KVEADCR	A	Carbamidomethyl (C) [6]	1	326.788	L04807_Sal106expT1.443.443.2.dta	gi|446224004|ref|WP_000301859.1|	MULTISPECIES: 50S ribosomal protein L2 [Proteobacteria]	KVEADCR
L04807_Sal106expT1	1E6	F404195	900	439.243	2	876.471	876.471	0.482617	25.53	338	345	R	EFGVNLAK	V		0	1499.9	L04807_Sal106expT1.2929.2929.2.dta	gi|446886320|ref|WP_000963576.1|	dihydrolipoamide acetyltransferase [Salmonella bongori]	EFGVNLAK
L04807_Sal106expT1	1E6	F404195	904	439.74	2	877.466	877.466	-0.103708	38.12	98	104	R	LDNVVYR	M		0	1112.6	L04807_Sal106expT1.2026.2026.2.dta	gi|446057371|ref|WP_000135226.1|	MULTISPECIES: 30S ribosomal protein S4 [Gammaproteobacteria]	LDNVVYR
L04807_Sal106expT1	1E6	F404195	905	439.74	2	877.466	877.466	0.671251	29.75	98	104	R	LDNVVYR	M		0	1123.07	L04807_Sal106expT1.2050.2050.2.dta	gi|446057371|ref|WP_000135226.1|	MULTISPECIES: 30S ribosomal protein S4 [Gammaproteobacteria]	LDNVVYR
L04807_Sal106expT1	1E6	F404195	911	440.232	2	878.45	878.45	0.267517	21.38	49	55	K	LGEIEYR	E		0	1230.98	L04807_Sal106expT1.2295.2295.2.dta	gi|446550465|ref|WP_000627811.1|	MULTISPECIES: autonomous glycyl radical cofactor GrcA [Salmonella]	LGELEYR
L04807_Sal106expT1	1E6	F404195	922	441.774	2	881.533	881.533	0.0465099	24.84	94	101	R	ILEVPVGR	G		0	1528.2	L04807_Sal106expT1.2993.2993.2.dta	gi|447099495|ref|WP_001176751.1|	MULTISPECIES: ATP synthase subunit alpha [Salmonella]	LLEVPVGR
L04807_Sal106expT1	1E6	F404195	930	441.792	2	881.57	881.57	-0.0408362	33.9	103	110	R	LITIAVPR	I		0	1789.93	L04807_Sal106expT1.3591.3591.2.dta	gi|447018946|ref|WP_001096202.1|	MULTISPECIES: 50S ribosomal protein L5 [Proteobacteria]	LLTLAVPR
L04807_Sal106expT1	1E6	F404195	931	441.792	2	881.57	881.57	0.117971	14.32	103	110	R	LITIAVPR	I		0	1853.95	L04807_Sal106expT1.3737.3737.2.dta	gi|447018946|ref|WP_001096202.1|	MULTISPECIES: 50S ribosomal protein L5 [Proteobacteria]	LLTLAVPR
L04807_Sal106expT1	1E6	F404195	932	441.792	2	881.57	881.57	0.254092	33.97	103	110	R	LITIAVPR	I		0	1778.91	L04807_Sal106expT1.3566.3566.2.dta	gi|447018946|ref|WP_001096202.1|	MULTISPECIES: 50S ribosomal protein L5 [Proteobacteria]	LLTLAVPR
L04807_Sal106expT1	1E6	F404195	933	441.792	2	881.57	881.57	0.322153	35.83	103	110	R	LITIAVPR	I		0	1833.73	L04807_Sal106expT1.3691.3691.2.dta	gi|447018946|ref|WP_001096202.1|	MULTISPECIES: 50S ribosomal protein L5 [Proteobacteria]	LLTLAVPR
L04807_Sal106expT1	1E6	F404195	934	441.792	2	881.57	881.57	0.322153	31.4	103	110	R	LITIAVPR	I		0	1823.21	L04807_Sal106expT1.3667.3667.2.dta	gi|447018946|ref|WP_001096202.1|	MULTISPECIES: 50S ribosomal protein L5 [Proteobacteria]	LLTLAVPR
L04807_Sal106expT1	1E6	F404195	935	441.792	2	881.57	881.57	0.390213	29.43	103	110	R	LITIAVPR	I		0	1811.7	L04807_Sal106expT1.3641.3641.2.dta	gi|447018946|ref|WP_001096202.1|	MULTISPECIES: 50S ribosomal protein L5 [Proteobacteria]	LLTLAVPR
L04807_Sal106expT1	1E6	F404195	936	441.792	2	881.57	881.57	0.662455	45.36	103	110	R	LITIAVPR	I		0	1800.78	L04807_Sal106expT1.3616.3616.2.dta	gi|447018946|ref|WP_001096202.1|	MULTISPECIES: 50S ribosomal protein L5 [Proteobacteria]	LLTLAVPR
L04807_Sal106expT1	1E6	F404195	950	443.771	2	885.528	885.528	-0.1389	58.51	20	27	K	SIVVAIER	F		0	1488.64	L04807_Sal106expT1.2904.2904.2.dta	gi|446052246|ref|WP_000130101.1|	MULTISPECIES: 30S ribosomal protein S17 [Salmonella]	SLVVALER
L04807_Sal106expT1	1E6	F404195	951	443.771	2	885.528	885.528	-0.0542049	37.9	28	35	R	LATELALR	L		0	1515	L04807_Sal106expT1.2963.2963.2.dta	gi|446770300|ref|WP_000847556.1|	MULTISPECIES: 50S ribosomal protein L13 [Enterobacteriaceae]	LATELALR
L04807_Sal106expT1	1E6	F404195	952	443.772	2	885.529	885.528	0.578186	36.26	28	35	R	LATELALR	L		0	1504.15	L04807_Sal106expT1.2939.2939.2.dta	gi|446770300|ref|WP_000847556.1|	MULTISPECIES: 50S ribosomal protein L13 [Enterobacteriaceae]	LATELALR
L04807_Sal106expT1	1E6	F404195	957	447.738	2	893.461	893.461	0.257426	15.41	168	175	R	DGAYVTLR	L		0	1347.64	L04807_Sal106expT1.2573.2573.2.dta	gi|446224004|ref|WP_000301859.1|	MULTISPECIES: 50S ribosomal protein L2 [Proteobacteria]	DGAYVTLR
L04807_Sal106expT1	1E6	F404195	965	448.727	2	895.439	895.44	-0.556151	18.95	71	78	R	QNGISYSK	F		0	725.36	L04807_Sal106expT1.1183.1183.2.dta	gi|446046995|ref|WP_000124850.1|	MULTISPECIES: 50S ribosomal protein L20 [Proteobacteria]	QNGLSYSK
L04807_Sal106expT1	1E6	F404195	969	450.206	2	898.397	898.397	-0.0556547	24.58	126	133	R	GNYSMGVR	E	Oxidation (M) [5]	0	635.767	L04807_Sal106expT1.1005.1005.2.dta	gi|447018946|ref|WP_001096202.1|	MULTISPECIES: 50S ribosomal protein L5 [Proteobacteria]	GNYSMGVR
L04807_Sal106expT1	1E6	F404195	971	450.256	2	898.497	898.498	-1.50362	33.13	71	78	R	RPDGSVIR	F		0	700.221	L04807_Sal106expT1.1134.1134.2.dta	gi|446536608|ref|WP_000613954.1|	MULTISPECIES: 50S ribosomal protein L14 [Gammaproteobacteria]	RPDGSVLR
L04807_Sal106expT1	1E6	F404195	972	450.257	2	898.499	898.498	0.388426	32.7	71	78	R	RPDGSVIR	F		0	688.838	L04807_Sal106expT1.1110.1110.2.dta	gi|446536608|ref|WP_000613954.1|	MULTISPECIES: 50S ribosomal protein L14 [Gammaproteobacteria]	RPDGSVLR
L04807_Sal106expT1	1E6	F404195	975	450.748	2	899.482	899.482	0.0122293	68.46	37	46	R	AAALAAADAR	I		0	872.649	L04807_Sal106expT1.1492.1492.2.dta	gi|446223814|ref|WP_000301669.1|	bifunctional acetaldehyde-CoA/alcohol dehydrogenase [Salmonella bongori]	AAALAAADAR
L04807_Sal106expT1	1E6	F404195	976	450.749	2	899.483	899.482	0.200115	29.66	34	41	K	GQIGLEQR	S		0	986.269	L04807_Sal106expT1.1744.1744.2.dta	gi|447162195|ref|WP_001239451.1|	cytochrome ubiquinol oxidase subunit II [Salmonella bongori]	GQLGLEQR
L04807_Sal106expT1	1E6	F404195	982	450.767	2	899.519	899.519	-0.302384	39.4	2	9	M	ATVNQLVR	K		0	1118.69	L04807_Sal106expT1.2040.2040.2.dta	gi|446168960|ref|WP_000246815.1|	MULTISPECIES: 30S ribosomal protein S12 [Bacteria]	ATVNQLVR
L04807_Sal106expT1	1E6	F404195	983	450.767	2	899.519	899.519	-0.168979	38.82	2	9	M	ATVNQLVR	K		0	1128.44	L04807_Sal106expT1.2062.2062.2.dta	gi|446168960|ref|WP_000246815.1|	MULTISPECIES: 30S ribosomal protein S12 [Bacteria]	ATVNQLVR
L04807_Sal106expT1	1E6	F404195	985	450.767	2	899.52	899.519	0.987194	33.31	360	367	R	GVQSILQR	Y		0	1339.12	L04807_Sal106expT1.2553.2553.2.dta	gi|446112644|ref|WP_000190499.1|	MULTISPECIES: ATP synthase subunit beta [Salmonella]	GVQSLLQR
L04807_Sal106expT1	1E6	F404195	986	451.212	2	900.409	900.409	0.00222121	32.11	146	153	R	GNGYATYR	N		0	816.746	L04807_Sal106expT1.1371.1371.2.dta	gi|446788260|ref|WP_000865516.1|	porin [Salmonella bongori]	GNGYATYR
L04807_Sal106expT1	1E6	F404195	988	451.258	2	900.502	900.503	-0.978342	36.16	70	77	K	AVVESIQR	V		0	955.262	L04807_Sal106expT1.1675.1675.2.dta	gi|445984756|ref|WP_000062611.1|	MULTISPECIES: 30S ribosomal protein S8 [Proteobacteria]	AVVESLQR
L04807_Sal106expT1	1E6	F404195	989	451.259	2	900.503	900.503	-0.0233203	35.86	70	77	K	AVVESIQR	V		0	967.085	L04807_Sal106expT1.1701.1701.2.dta	gi|445984756|ref|WP_000062611.1|	MULTISPECIES: 30S ribosomal protein S8 [Proteobacteria]	AVVESLQR
L04807_Sal106expT1	1E6	F404195	990	451.259	2	900.503	900.503	0.127706	24.48	424	431	R	LINGSIER	A		0	1046.15	L04807_Sal106expT1.1878.1878.2.dta	gi|447023398|ref|WP_001100654.1|	lysine decarboxylase CadA [Salmonella bongori]	LLNGSLER
L04807_Sal106expT1	1E6	F404195	994	451.733	2	901.451	901.45	0.0477009	23.81	7	14	K	QAGELQEK	L		0	559.838	L04807_Sal106expT1.850.850.2.dta	gi|446862865|ref|WP_000940121.1|	MULTISPECIES: 30S ribosomal protein S5 [Proteobacteria]	QAGELQEK
L04807_Sal106expT1	1E6	F404195	996	451.751	2	901.488	901.487	1.00501	18.47	372	378	R	EEIKEVR	A		1	629.156	L04807_Sal106expT1.990.990.2.dta	gi|446046852|ref|WP_000124707.1|	elongation factor G [Salmonella bongori]	EELKEVR
L04807_Sal106expT1	1E6	F404195	997	451.759	2	901.503	901.502	0.418191	20.29	28	35	R	NFLVPQGK	A		0	1437.5	L04807_Sal106expT1.2787.2787.2.dta	gi|447118809|ref|WP_001196065.1|	MULTISPECIES: 50S ribosomal protein L9 [Salmonella]	NFLVPQGK
L04807_Sal106expT1	1E6	F404195	999	452.234	2	902.454	902.453	0.695881	22.28	25	32	R	VICSAEPK	H	Carbamidomethyl (C) [3]	0	695.006	L04807_Sal106expT1.1123.1123.2.dta	gi|446790931|ref|WP_000868187.1|	MULTISPECIES: 50S ribosomal protein L36 [Proteobacteria]	VLCSAEPK
Origine_Query	1E6	F404196	MS/MS Query	m/z Observed	z	Mr(exper.)	Mr(theor.)	Error(ppm)	Mascot Peptide Score	start	stop	-1	sequence	+1	Modifications	Miss-cleavage	R.T.	Query title	Accession	Description	sequence
L04808_Sal106expT2	1E6	F404196	1004	450.205	2	898.396	898.397	-0.345059	26.81	126	133	R	GNYSMGVR	E	Oxidation (M) [5]	0	628.309	L04808_Sal106expT2.1057.1057.2.dta	gi|447018946|ref|WP_001096202.1|	MULTISPECIES: 50S ribosomal protein L5 [Proteobacteria]	GNYSMGVR
L04808_Sal106expT2	1E6	F404196	1006	450.256	2	898.497	898.498	-1.43684	32.83	71	78	R	RPDGSVIR	F		0	690.305	L04808_Sal106expT2.1189.1189.2.dta	gi|446536608|ref|WP_000613954.1|	MULTISPECIES: 50S ribosomal protein L14 [Gammaproteobacteria]	RPDGSVLR
L04808_Sal106expT2	1E6	F404196	1007	450.256	2	898.498	898.498	-0.769061	27.24	71	78	R	RPDGSVIR	F		0	678.975	L04808_Sal106expT2.1165.1165.2.dta	gi|446536608|ref|WP_000613954.1|	MULTISPECIES: 50S ribosomal protein L14 [Gammaproteobacteria]	RPDGSVLR
L04808_Sal106expT2	1E6	F404196	1008	450.256	2	898.498	898.498	-0.346133	27.51	71	78	R	RPDGSVIR	F		0	702.789	L04808_Sal106expT2.1214.1214.2.dta	gi|446536608|ref|WP_000613954.1|	MULTISPECIES: 50S ribosomal protein L14 [Gammaproteobacteria]	RPDGSVLR
L04808_Sal106expT2	1E6	F404196	1009	450.275	2	898.535	898.535	-0.34278	39.91	72	79	K	VKAQAVQR	H		1	421	L04808_Sal106expT2.623.623.2.dta	gi|446416335|ref|WP_000494190.1|	50S ribosomal protein L25 [Salmonella bongori]	VKAQAVQR
L04808_Sal106expT2	1E6	F404196	1013	450.748	2	899.482	899.482	-0.521411	70.52	37	46	R	AAALAAADAR	I		0	864.376	L04808_Sal106expT2.1559.1559.2.dta	gi|446223814|ref|WP_000301669.1|	bifunctional acetaldehyde-CoA/alcohol dehydrogenase [Salmonella bongori]	AAALAAADAR
L04808_Sal106expT2	1E6	F404196	1014	450.748	2	899.482	899.482	-0.08894	40.98	34	41	K	GQIGLEQR	S		0	980.72	L04808_Sal106expT2.1818.1818.2.dta	gi|447162195|ref|WP_001239451.1|	cytochrome ubiquinol oxidase subunit II [Salmonella bongori]	GQLGLEQR
L04808_Sal106expT2	1E6	F404196	1020	450.767	2	899.519	899.519	-0.302384	27.13	2	9	M	ATVNQLVR	K		0	1126.79	L04808_Sal106expT2.2147.2147.2.dta	gi|446168960|ref|WP_000246815.1|	MULTISPECIES: 30S ribosomal protein S12 [Bacteria]	ATVNQLVR
L04808_Sal106expT2	1E6	F404196	1021	450.767	2	899.519	899.519	-0.102277	44.44	360	367	R	GVQSILQR	Y		0	1335.69	L04808_Sal106expT2.2633.2633.2.dta	gi|446112644|ref|WP_000190499.1|	MULTISPECIES: ATP synthase subunit beta [Salmonella]	GVQSLLQR
L04808_Sal106expT2	1E6	F404196	1022	450.767	2	899.519	899.519	0.0978301	42.78	2	9	M	ATVNQLVR	K		0	1116.61	L04808_Sal106expT2.2124.2124.2.dta	gi|446168960|ref|WP_000246815.1|	MULTISPECIES: 30S ribosomal protein S12 [Bacteria]	ATVNQLVR
L04808_Sal106expT2	1E6	F404196	1023	451.212	2	900.409	900.409	0.00222121	21.36	146	153	R	GNGYATYR	N		0	811.745	L04808_Sal106expT2.1444.1444.2.dta	gi|446788260|ref|WP_000865516.1|	porin [Salmonella bongori]	GNGYATYR
L04808_Sal106expT2	1E6	F404196	1024	451.212	2	900.409	900.409	0.135494	28.26	146	153	R	GNGYATYR	N		0	801.15	L04808_Sal106expT2.1421.1421.2.dta	gi|446788260|ref|WP_000865516.1|	porin [Salmonella bongori]	GNGYATYR
L04808_Sal106expT2	1E6	F404196	1025	451.259	2	900.503	900.503	-0.0899497	36.3	70	77	K	AVVESIQR	V		0	961.647	L04808_Sal106expT2.1775.1775.2.dta	gi|445984756|ref|WP_000062611.1|	MULTISPECIES: 30S ribosomal protein S8 [Proteobacteria]	AVVESLQR
L04808_Sal106expT2	1E6	F404196	1026	451.259	2	900.503	900.503	0.176568	32.09	70	77	K	AVVESIQR	V		0	950.877	L04808_Sal106expT2.1751.1751.2.dta	gi|445984756|ref|WP_000062611.1|	MULTISPECIES: 30S ribosomal protein S8 [Proteobacteria]	AVVESLQR
L04808_Sal106expT2	1E6	F404196	1027	451.259	2	900.503	900.503	0.194336	31.93	424	431	R	LINGSIER	A		0	1041.67	L04808_Sal106expT2.1955.1955.2.dta	gi|447023398|ref|WP_001100654.1|	lysine decarboxylase CadA [Salmonella bongori]	LLNGSLER
L04808_Sal106expT2	1E6	F404196	1029	451.266	2	900.518	900.518	0.112158	28.72	223	231	K	ALIGFAGPR	V		0	1726.6	L04808_Sal106expT2.3534.3534.2.dta	gi|446040533|ref|WP_000118388.1|	acetyl-CoA carboxylase carboxyltransferase subunit beta [Salmonella bongori]	ALLGFAGPR
L04808_Sal106expT2	1E6	F404196	1033	451.733	2	901.451	901.45	0.336125	52.55	7	14	K	QAGELQEK	L		0	552.714	L04808_Sal106expT2.898.898.2.dta	gi|446862865|ref|WP_000940121.1|	MULTISPECIES: 30S ribosomal protein S5 [Proteobacteria]	QAGELQEK
L04808_Sal106expT2	1E6	F404196	1034	451.75	2	901.486	901.487	-1.36885	21.59	372	378	R	EEIKEVR	A		1	604.4	L04808_Sal106expT2.1004.1004.2.dta	gi|446046852|ref|WP_000124707.1|	elongation factor G [Salmonella bongori]	EELKEVR
L04808_Sal106expT2	1E6	F404196	1035	451.751	2	901.488	901.487	1.27123	18.72	372	378	R	EEIKEVR	A		1	611.265	L04808_Sal106expT2.1020.1020.2.dta	gi|446046852|ref|WP_000124707.1|	elongation factor G [Salmonella bongori]	EELKEVR
L04808_Sal106expT2	1E6	F404196	1036	451.759	2	901.503	901.502	0.706598	17.91	28	35	R	NFLVPQGK	A		0	1426.67	L04808_Sal106expT2.2848.2848.2.dta	gi|447118809|ref|WP_001196065.1|	MULTISPECIES: 50S ribosomal protein L9 [Salmonella]	NFLVPQGK
L04808_Sal106expT2	1E6	F404196	1053	453.72	2	905.425	905.424	0.968607	27.65	81	87	R	LEYDPNR	S		0	919.317	L04808_Sal106expT2.1681.1681.2.dta	gi|446224004|ref|WP_000301859.1|	MULTISPECIES: 50S ribosomal protein L2 [Proteobacteria]	LEYDPNR
L04808_Sal106expT2	1E6	F404196	1054	453.721	2	905.428	905.428	0.502525	32.08	100	108	R	GALDCSGVK	D	Carbamidomethyl (C) [5]	0	847.816	L04808_Sal106expT2.1523.1523.2.dta	gi|446168960|ref|WP_000246815.1|	MULTISPECIES: 30S ribosomal protein S12 [Bacteria]	GALDCSGVK
L04808_Sal106expT2	1E6	F404196	1057	453.756	2	905.498	905.497	0.538931	19.64	102	109	K	ANAKFEVK	A		1	754.974	L04808_Sal106expT2.1323.1323.2.dta	gi|447129947|ref|WP_001207203.1|	MULTISPECIES: 50S ribosomal protein L10 [Enterobacteriaceae]	ANAKFEVK
L04808_Sal106expT2	1E6	F404196	1058	454.231	2	906.448	906.448	-0.232777	20.44	23	31	K	AAVTMPSSK	L	Oxidation (M) [5]	0	490.628	L04808_Sal106expT2.765.765.2.dta	gi|445984756|ref|WP_000062611.1|	MULTISPECIES: 30S ribosomal protein S8 [Proteobacteria]	AAVTMPSSK
L04808_Sal106expT2	1E6	F404196	1059	454.24	2	906.466	906.466	-0.0849453	18.12	2	10	M	SLSTEATAK	I		0	660.767	L04808_Sal106expT2.1127.1127.2.dta	gi|445981608|ref|WP_000059463.1|	30S ribosomal protein S15 [Salmonella bongori]	SLSTEATAK
L04808_Sal106expT2	1E6	F404196	1066	455.256	2	908.497	908.497	-0.0737482	42.32	237	245	R	ATVYTGGLK	Y		0	1110.91	L04808_Sal106expT2.2111.2111.2.dta	gi|446788260|ref|WP_000865516.1|	porin [Salmonella bongori]	ATVYTGGLK
L04808_Sal106expT2	1E6	F404196	1069	456.275	2	910.535	910.535	0.53485	31.97	29	36	K	LAQAQKPR	F		0	392.867	L04808_Sal106expT2.571.571.2.dta	gi|446574241|ref|WP_000651587.1|	carbonic anhydrase [Salmonella bongori]	LAQAQKPR
L04808_Sal106expT2	1E6	F404196	1070	456.761	2	911.508	911.508	0.125068	42.14	60	69	K	GPSAANVIAL	-		0	2141.92	L04808_Sal106expT2.4473.4473.2.dta	gi|445956970|ref|WP_000034825.1|	MULTISPECIES: cold-shock protein CspE [Proteobacteria]	GPSAANVLAL
L04808_Sal106expT2	1E6	F404196	1071	456.761	2	911.508	911.508	0.125068	31.3	60	69	K	GPSAANVIAL	-		0	2153.15	L04808_Sal106expT2.4498.4498.2.dta	gi|445956970|ref|WP_000034825.1|	MULTISPECIES: cold-shock protein CspE [Proteobacteria]	GPSAANVLAL
L04808_Sal106expT2	1E6	F404196	1081	457.252	2	912.489	912.489	0.235619	19.01	11	18	K	RPVTGNNR	S		0	289.209	L04808_Sal106expT2.395.395.2.dta	gi|489114219|ref|WP_003024071.1|	MULTISPECIES: 50S ribosomal protein L28 [Enterobacteriaceae]	RPVTGNNR
L04808_Sal106expT2	1E6	F404196	1088	457.277	2	912.539	912.539	-0.699148	20.89	100	107	K	NLVQQIAK	T		0	1342.54	L04808_Sal106expT2.2649.2649.2.dta	gi|446784333|ref|WP_000861589.1|	malate dehydrogenase [Salmonella bongori]	NLVQQLAK
L04808_Sal106expT2	1E6	F404196	1089	457.295	2	912.576	912.576	0.076706	33.88	22	30	K	ATLLGLGLR	R		0	2092.46	L04808_Sal106expT2.4363.4363.2.dta	gi|447063178|ref|WP_001140434.1|	MULTISPECIES: 50S ribosomal protein L30 [Gammaproteobacteria]	ATLLGLGLR
L04808_Sal106expT2	1E6	F404196	1090	457.295	2	912.576	912.576	0.82185	21.4	22	30	K	ATLLGLGLR	R		0	2078.47	L04808_Sal106expT2.4331.4331.2.dta	gi|447063178|ref|WP_001140434.1|	MULTISPECIES: 50S ribosomal protein L30 [Gammaproteobacteria]	ATLLGLGLR
L04808_Sal106expT2	1E6	F404196	1093	457.756	2	913.498	913.498	0.109469	41.63	103	111	R	VQALADAAR	E		0	935.794	L04808_Sal106expT2.1718.1718.2.dta	gi|446281101|ref|WP_000358956.1|	MULTISPECIES: 50S ribosomal protein L18 [Gammaproteobacteria]	VQALADAAR
L04808_Sal106expT2	1E6	F404196	1094	458.267	2	914.519	914.519	0.332415	47.11	95	103	K	AQGVQLTAK	L		0	894.826	L04808_Sal106expT2.1625.1625.2.dta	gi|505804847|ref|WP_015702792.1|	membrane protein [Salmonella bongori]	AQGVQLTAK
L04808_Sal106expT2	1E6	F404196	1099	458.747	2	915.479	915.477	1.82637	26.29	219	228	K	AASNLNAAGK	N		0	537.473	L04808_Sal106expT2.866.866.2.dta	gi|446691696|ref|WP_000769042.1|	phosphoporin protein E [Salmonella bongori]	AASNLNAAGK
L04808_Sal106expT2	1E6	F404196	1101	458.771	2	915.528	915.528	0.254498	17.67	105	112	K	ITDVEVLK	A		0	1384.65	L04808_Sal106expT2.2750.2750.2.dta	gi|446730849|ref|WP_000808105.1|	elongation factor Ts [Salmonella bongori]	LTDVEVLK	Salmonella
L04808_Sal106expT2	1E6	F404196	1102	458.776	2	915.538	915.539	-0.919677	25.3	107	114	K	SILSELVR	Q		0	2177.89	L04808_Sal106expT2.4554.4554.2.dta	gi|446346540|ref|WP_000424395.1|	MULTISPECIES: 50S ribosomal protein L4 [Proteobacteria]	SLLSELVR
L04808_Sal106expT2	1E6	F404196	1104	458.777	2	915.538	915.539	-0.460931	25.67	107	114	K	SILSELVR	Q		0	2165.86	L04808_Sal106expT2.4527.4527.2.dta	gi|446346540|ref|WP_000424395.1|	MULTISPECIES: 50S ribosomal protein L4 [Proteobacteria]	SLLSELVR
L04808_Sal106expT2	1E6	F404196	1105	458.777	2	915.539	915.539	0.0633507	23.7	107	114	K	SILSELVR	Q		0	2155.36	L04808_Sal106expT2.4503.4503.2.dta	gi|446346540|ref|WP_000424395.1|	MULTISPECIES: 50S ribosomal protein L4 [Proteobacteria]	SLLSELVR
L04808_Sal106expT2	1E6	F404196	1106	458.777	2	915.539	915.539	0.259956	22.57	107	114	K	SILSELVR	Q		0	2190.33	L04808_Sal106expT2.4582.4582.2.dta	gi|446346540|ref|WP_000424395.1|	MULTISPECIES: 50S ribosomal protein L4 [Proteobacteria]	SLLSELVR
L04808_Sal106expT2	1E6	F404196	1110	459.256	2	916.497	916.498	-0.593564	29.34	86	93	K	ASVEIDRK	I		1	630.138	L04808_Sal106expT2.1061.1061.2.dta	gi|446046995|ref|WP_000124850.1|	MULTISPECIES: 50S ribosomal protein L20 [Proteobacteria]	ASVELDRK
L04808_Sal106expT2	1E6	F404196	1111	459.256	2	916.498	916.498	-0.266231	34.04	86	93	K	ASVEIDRK	I		1	641.487	L04808_Sal106expT2.1087.1087.2.dta	gi|446046995|ref|WP_000124850.1|	MULTISPECIES: 50S ribosomal protein L20 [Proteobacteria]	ASVELDRK
L04808_Sal106expT2	1E6	F404196	1113	459.259	2	916.502	916.502	0.695034	13.51	30	37	K	VWVVEGTK	K		0	1365.92	L04808_Sal106expT2.2706.2706.2.dta	gi|445987401|ref|WP_000065256.1|	50S ribosomal protein L19 [Salmonella bongori]	VWVVEGTK
L04808_Sal106expT2	1E6	F404196	1119	461.243	2	920.471	920.472	-1.14615	35.19	823	831	R	VLGTDGFGR	S		0	1357.39	L04808_Sal106expT2.2685.2685.2.dta	gi|445926001|ref|WP_000003856.1|	pyruvate dehydrogenase [Salmonella bongori]	VLGTDGFGR
L04808_Sal106expT2	1E6	F404196	1120	461.726	2	921.438	921.438	-0.33426	31.58	81	88	R	QGYPIGCK	V	Carbamidomethyl (C) [7]	0	950.056	L04808_Sal106expT2.1749.1749.2.dta	gi|447018946|ref|WP_001096202.1|	MULTISPECIES: 50S ribosomal protein L5 [Proteobacteria]	QGYPLGCK
L04808_Sal106expT2	1E6	F404196	1123	461.748	2	921.481	921.481	0.200764	13.63	15	22	R	EGTDLFLK	S		0	1686.27	L04808_Sal106expT2.3442.3442.2.dta	gi|446057371|ref|WP_000135226.1|	MULTISPECIES: 30S ribosomal protein S4 [Gammaproteobacteria]	EGTDLFLK
L04808_Sal106expT2	1E6	F404196	1124	461.753	2	921.492	921.492	0.161694	40.62	78	84	R	YTQLIER	L		0	1156.1	L04808_Sal106expT2.2213.2213.2.dta	gi|445981608|ref|WP_000059463.1|	30S ribosomal protein S15 [Salmonella bongori]	YTQLLER
L04808_Sal106expT2	1E6	F404196	1127	462.724	2	923.434	923.435	-0.51655	48.87	129	137	K	SNAPGYSTK	D		0	548.635	L04808_Sal106expT2.889.889.2.dta	gi|505804847|ref|WP_015702792.1|	membrane protein [Salmonella bongori]	SNAPGYSTK
L04808_Sal106expT2	1E6	F404196	1132	463.295	2	924.576	924.576	-0.10275	24.02	55	62	R	IVIERPAK	S		0	867.659	L04808_Sal106expT2.1566.1566.2.dta	gi|446452090|ref|WP_000529945.1|	MULTISPECIES: 30S ribosomal protein S3 [Proteobacteria]	LVLERPAK	Salmonella
L04808_Sal106expT2	1E6	F404196	1134	464.764	2	927.513	927.514	-0.49595	34.3	126	133	K	IGENINIR	R		0	1267.13	L04808_Sal106expT2.2470.2470.2.dta	gi|446730849|ref|WP_000808105.1|	elongation factor Ts [Salmonella bongori]	LGENLNLR
L04808_Sal106expT2	1E6	F404196	1136	464.795	2	927.575	927.575	0.130448	34.22	334	342	K	GIANSILIK	F		0	1698.17	L04808_Sal106expT2.3469.3469.2.dta	gi|445958879|ref|WP_000036734.1|	MULTISPECIES: enolase [Salmonella]	GLANSLLLK
L04808_Sal106expT2	1E6	F404196	1137	464.795	2	927.576	927.575	0.389187	16.86	334	342	K	GIANSILIK	F		0	1712.34	L04808_Sal106expT2.3501.3501.2.dta	gi|445958879|ref|WP_000036734.1|	MULTISPECIES: enolase [Salmonella]	GLANSLLLK
L04808_Sal106expT2	1E6	F404196	1142	465.287	2	928.559	928.559	-0.848626	17.24	326	333	K	ILKEGIEK	G		1	801.579	L04808_Sal106expT2.1422.1422.2.dta	gi|445958879|ref|WP_000036734.1|	MULTISPECIES: enolase [Salmonella]	LLKEGLEK
L04808_Sal106expT2	1E6	F404196	1143	465.743	2	929.472	929.472	-0.296943	22.76	76	83	R	VWQQQGGK	T		0	643.784	L04808_Sal106expT2.1092.1092.2.dta	gi|446113494|ref|WP_000191349.1|	malonyl CoA-ACP transacylase [Salmonella bongori]	VWQQQGGK
L04808_Sal106expT2	1E6	F404196	1145	465.766	2	929.518	929.518	0.268957	37.28	50	58	K	ASAQLEAIK	T		0	1084.49	L04808_Sal106expT2.2052.2052.2.dta	gi|446545765|ref|WP_000623111.1|	phosphoenolpyruvate-protein phosphotransferase [Salmonella bongori]	ASAQLEALK
L04808_Sal106expT2	1E6	F404196	1146	465.772	2	929.529	929.529	-0.662701	14.36	145	153	K	EASAGKLVR	T		1	1563.25	L04808_Sal106expT2.3160.3160.2.dta	gi|447129947|ref|WP_001207203.1|	MULTISPECIES: 50S ribosomal protein L10 [Enterobacteriaceae]	EASAGKLVR
L04808_Sal106expT2	1E6	F404196	1147	465.772	2	929.529	929.529	0.0473358	19.26	145	153	K	EASAGKLVR	T		1	1573.26	L04808_Sal106expT2.3183.3183.2.dta	gi|447129947|ref|WP_001207203.1|	MULTISPECIES: 50S ribosomal protein L10 [Enterobacteriaceae]	EASAGKLVR
L04808_Sal106expT2	1E6	F404196	1157	466.247	2	930.479	930.477	1.62497	17.86	73	81	R	SAVIDAAER	G		0	963.423	L04808_Sal106expT2.1779.1779.2.dta	gi|445967464|ref|WP_000045319.1|	glutamate-1-semialdehyde aminotransferase [Salmonella bongori]	SAVLDAAER
L04808_Sal106expT2	1E6	F404196	1158	466.276	2	930.538	930.539	-0.694222	19.35	2	10	M	AEITASLVK	E		0	1380.46	L04808_Sal106expT2.2740.2740.2.dta	gi|446730849|ref|WP_000808105.1|	elongation factor Ts [Salmonella bongori]	AELTASLVK
L04808_Sal106expT2	1E6	F404196	1159	466.277	2	930.539	930.539	-0.0279408	42.13	2	10	M	AEITASLVK	E		0	1369.35	L04808_Sal106expT2.2714.2714.2.dta	gi|446730849|ref|WP_000808105.1|	elongation factor Ts [Salmonella bongori]	AELTASLVK
L04808_Sal106expT2	1E6	F404196	1160	466.282	2	930.549	930.55	-0.507227	26.33	25	33	K	VKNVLSSGK	V		1	689.333	L04808_Sal106expT2.1187.1187.2.dta	gi|446651839|ref|WP_000729185.1|	MULTISPECIES: 50S ribosomal protein L24 [Proteobacteria]	VKNVLSSGK
L04808_Sal106expT2	1E6	F404196	1163	466.756	2	931.497	931.497	-0.0633389	23.59	92	100	K	GTTLQGDLK	A		0	1021.92	L04808_Sal106expT2.1910.1910.2.dta	gi|446044782|ref|WP_000122637.1|	superoxide dismutase [Salmonella bongori]	GTTLQGDLK
L04808_Sal106expT2	1E6	F404196	1165	467.224	2	932.434	932.435	-1.47249	28.48	300	308	R	AANDGNFPK	I		0	806.091	L04808_Sal106expT2.1432.1432.2.dta	gi|446022156|ref|WP_000100011.1|	arginine:agmatine antiporter [Salmonella bongori]	AANDGNFPK
L04808_Sal106expT2	1E6	F404196	1166	467.235	2	932.455	932.456	-1.40596	24.87	214	221	K	GSDELREK	V		1	457.88	L04808_Sal106expT2.698.698.2.dta	gi|446766622|ref|WP_000843878.1|	amino acid ABC transporter substrate-binding protein [Salmonella bongori]	GSDELREK
L04808_Sal106expT2	1E6	F404196	1167	467.256	2	932.497	932.5	-3.47346	13.46	186	194	K	VVMTADAVK	Q		0	1072.56	L04808_Sal106expT2.2025.2025.2.dta	gi|446346540|ref|WP_000424395.1|	MULTISPECIES: 50S ribosomal protein L4 [Proteobacteria]	VVMTADAVK
L04808_Sal106expT2	1E6	F404196	1168	467.274	2	932.534	932.533	0.789248	21.18	239	247	K	ADAFAVIVK	A		0	1788.68	L04808_Sal106expT2.3676.3676.2.dta	gi|447139078|ref|WP_001216334.1|	triosephosphate isomerase [Salmonella bongori]	ADAFAVLVK
L04808_Sal106expT2	1E6	F404196	117	344.703	2	687.392	687.392	0.126565	22.86	62	68	K	VAVTGNK	R		0	465.837	L04808_Sal106expT2.715.715.2.dta	gi|446770300|ref|WP_000847556.1|	MULTISPECIES: 50S ribosomal protein L13 [Enterobacteriaceae]	VAVTGNK
L04808_Sal106expT2	1E6	F404196	1171	467.742	2	933.469	933.47	-1.55977	53.56	337	345	R	AGQTSMIAR	L		0	859.438	L04808_Sal106expT2.1549.1549.2.dta	gi|445956516|ref|WP_000034371.1|	class II fructose-bisphosphate aldolase [Salmonella bongori]	AGQTSMLAR
L04808_Sal106expT2	1E6	F404196	1174	467.753	2	933.491	933.492	-0.584901	32.72	440	447	R	FLDQVNAK	A		0	1187.59	L04808_Sal106expT2.2286.2286.2.dta	gi|445925480|ref|WP_000003335.1|	lysine--tRNA ligase [Salmonella bongori]	FLDQVNAK
L04808_Sal106expT2	1E6	F404196	1175	467.753	2	933.492	933.492	-0.327801	23.59	43	51	K	SFGAPNITK	D		0	1257.79	L04808_Sal106expT2.2448.2448.2.dta	gi|446641762|ref|WP_000719108.1|	molecular chaperone GroEL [Salmonella bongori]	SFGAPNLTK
L04808_Sal106expT2	1E6	F404196	1176	467.763	2	933.512	933.513	-0.808773	26.24	106	114	K	KVDVTGTSK	G		1	488.775	L04808_Sal106expT2.761.761.2.dta	gi|446501983|ref|WP_000579837.1|	MULTISPECIES: 50S ribosomal protein L3 [Enterobacteriaceae]	KVDVTGTSK
L04808_Sal106expT2	1E6	F404196	1178	468.247	2	934.479	934.479	-0.735169	46.11	12	19	R	VVSDKMEK	S		1	511.124	L04808_Sal106expT2.809.809.2.dta	gi|446052246|ref|WP_000130101.1|	MULTISPECIES: 30S ribosomal protein S17 [Salmonella]	VVSDKMEK
L04808_Sal106expT2	1E6	F404196	1187	468.263	2	934.511	934.512	-1.37719	23.4	32	40	R	YAGVGDIIK	I		0	1608.21	L04808_Sal106expT2.3264.3264.2.dta	gi|446536608|ref|WP_000613954.1|	MULTISPECIES: 50S ribosomal protein L14 [Gammaproteobacteria]	YAGVGDLLK
L04808_Sal106expT2	1E6	F404196	1188	468.263	2	934.512	934.512	-0.1359	33.22	32	40	R	YAGVGDIIK	I		0	1594.2	L04808_Sal106expT2.3231.3231.2.dta	gi|446536608|ref|WP_000613954.1|	MULTISPECIES: 50S ribosomal protein L14 [Gammaproteobacteria]	YAGVGDLLK
L04808_Sal106expT2	1E6	F404196	1189	468.264	2	934.513	934.512	0.441942	25.87	32	40	R	YAGVGDIIK	I		0	1585.04	L04808_Sal106expT2.3210.3210.2.dta	gi|446536608|ref|WP_000613954.1|	MULTISPECIES: 50S ribosomal protein L14 [Gammaproteobacteria]	YAGVGDLLK
L04808_Sal106expT2	1E6	F404196	1190	468.268	2	934.521	934.524	-2.62915	18.59	19	26	K	VVNPELHK	G		0	745.095	L04808_Sal106expT2.1301.1301.2.dta	gi|446224004|ref|WP_000301859.1|	MULTISPECIES: 50S ribosomal protein L2 [Proteobacteria]	VVNPELHK
L04808_Sal106expT2	1E6	F404196	1191	468.269	2	934.522	934.524	-1.19526	21.51	19	26	K	VVNPELHK	G		0	732.816	L04808_Sal106expT2.1274.1274.2.dta	gi|446224004|ref|WP_000301859.1|	MULTISPECIES: 50S ribosomal protein L2 [Proteobacteria]	VVNPELHK
L04808_Sal106expT2	1E6	F404196	1192	468.27	2	934.525	934.524	1.07755	25.69	344	352	K	SSVGFLVAR	L		0	1664.77	L04808_Sal106expT2.3393.3393.2.dta	gi|446892163|ref|WP_000969419.1|	folding chaperone [Salmonella bongori]	SSVGFLVAR
L04808_Sal106expT2	1E6	F404196	1193	469.227	2	936.44	936.441	-0.997393	43.53	23	31	K	AMEMVAASK	M		0	1020.14	L04808_Sal106expT2.1906.1906.2.dta	gi|446819250|ref|WP_000896506.1|	MULTISPECIES: ATP synthase subunit gamma [Salmonella]	AMEMVAASK
L04808_Sal106expT2	1E6	F404196	1194	469.234	2	936.454	936.455	-1.4021	26.06	179	186	K	VDAVDYQK	V		0	842.444	L04808_Sal106expT2.1511.1511.2.dta	gi|446450124|ref|WP_000527979.1|	adenylosuccinate synthetase [Salmonella bongori]	VDAVDYQK
L04808_Sal106expT2	1E6	F404196	1197	470.212	2	938.409	938.409	-0.101235	16.09	74	82	R	TNGAGDYNK	G		0	402.827	L04808_Sal106expT2.587.587.2.dta	gi|446639416|ref|WP_000716762.1|	MULTISPECIES: outer membrane protein X [Salmonella]	TNGAGDYNK
L04808_Sal106expT2	1E6	F404196	1202	470.755	2	939.495	939.496	-0.589678	29.56	363	370	R	IVQMHANK	R		0	593.466	L04808_Sal106expT2.981.981.2.dta	gi|446046852|ref|WP_000124707.1|	elongation factor G [Salmonella bongori]	LVQMHANK
L04808_Sal106expT2	1E6	F404196	1203	470.764	2	939.513	939.514	-0.638628	17.19	399	407	R	RAPTPAEAK	A		1	434.351	L04808_Sal106expT2.649.649.2.dta	gi|447204021|ref|WP_001281277.1|	DNA gyrase subunit A [Salmonella bongori]	RAPTPAEAK
L04808_Sal106expT2	1E6	F404196	1205	472.275	2	942.535	942.536	-0.441362	22.51	163	170	K	RNNVVVSR	R		1	568.192	L04808_Sal106expT2.931.931.2.dta	gi|446062464|ref|WP_000140319.1|	MULTISPECIES: 30S ribosomal protein S1 [Salmonella]	RNNVVVSR
L04808_Sal106expT2	1E6	F404196	1206	472.275	2	942.536	942.536	-0.0381948	19.08	164	171	R	NNVVVSRR	A		1	541.613	L04808_Sal106expT2.874.874.2.dta	gi|446062464|ref|WP_000140319.1|	MULTISPECIES: 30S ribosomal protein S1 [Salmonella]	NNVVVSRR
L04808_Sal106expT2	1E6	F404196	1207	472.282	2	942.55	942.55	-0.230227	41.95	20	28	R	AIAETLVAR	G		0	1363.32	L04808_Sal106expT2.2700.2700.2.dta	gi|445929381|ref|WP_000007236.1|	MULTISPECIES: beta-ketoacyl-ACP reductase [Salmonella]	ALAETLVAR
L04808_Sal106expT2	1E6	F404196	1208	472.282	2	942.55	942.55	0.554878	40.68	20	28	R	AIAETLVAR	G		0	1351.88	L04808_Sal106expT2.2672.2672.2.dta	gi|445929381|ref|WP_000007236.1|	MULTISPECIES: beta-ketoacyl-ACP reductase [Salmonella]	ALAETLVAR
L04808_Sal106expT2	1E6	F404196	121	345.201	2	688.387	688.387	-0.177226	39.21	225	231	R	GTVVTGR	V		0	550.039	L04808_Sal106expT2.892.892.2.dta	gi|445953893|ref|WP_000031748.1|	MULTISPECIES: elongation factor Tu [Salmonella]	GTVVTGR
L04808_Sal106expT2	1E6	F404196	1211	472.734	2	943.454	943.455	-0.679418	36.06	254	261	R	NDPLAMQR	L		0	1129.8	L04808_Sal106expT2.2154.2154.2.dta	gi|446438271|ref|WP_000516126.1|	MULTISPECIES: molecular chaperone DnaK [Salmonella]	NDPLAMQR
L04808_Sal106expT2	1E6	F404196	1216	472.78	2	943.545	943.545	-0.324309	37.28	148	156	K	GIKVEVSGR	L		1	887.72	L04808_Sal106expT2.1609.1609.2.dta	gi|446452090|ref|WP_000529945.1|	MULTISPECIES: 30S ribosomal protein S3 [Proteobacteria]	GLKVEVSGR
L04808_Sal106expT2	1E6	F404196	1217	473.253	2	944.491	944.493	-1.78191	20.81	117	124	K	LVSNIDER	M		0	956.202	L04808_Sal106expT2.1763.1763.2.dta	gi|446628861|ref|WP_000706207.1|	uracil phosphoribosyltransferase [Salmonella bongori]	LVSNLDER
L04808_Sal106expT2	1E6	F404196	122	345.201	2	688.387	688.387	0.258576	36.04	225	231	R	GTVVTGR	V		0	560.805	L04808_Sal106expT2.916.916.2.dta	gi|445953893|ref|WP_000031748.1|	MULTISPECIES: elongation factor Tu [Salmonella]	GTVVTGR
L04808_Sal106expT2	1E6	F404196	1220	473.255	2	944.495	944.497	-2.88301	15.24	136	143	K	RAVQNAMR	L		1	524.143	L04808_Sal106expT2.837.837.2.dta	gi|446452090|ref|WP_000529945.1|	MULTISPECIES: 30S ribosomal protein S3 [Proteobacteria]	RAVQNAMR
L04808_Sal106expT2	1E6	F404196	1221	473.261	2	944.507	944.508	-0.552669	40.67	79	86	K	LFNELGPR	F		0	1565.43	L04808_Sal106expT2.3165.3165.2.dta	gi|447139116|ref|WP_001216372.1|	MULTISPECIES: 50S ribosomal protein L17 [Proteobacteria]	LFNELGPR
L04808_Sal106expT2	1E6	F404196	1222	473.261	2	944.507	944.508	-0.489144	39.42	79	86	K	LFNELGPR	F		0	1575.83	L04808_Sal106expT2.3189.3189.2.dta	gi|447139116|ref|WP_001216372.1|	MULTISPECIES: 50S ribosomal protein L17 [Proteobacteria]	LFNELGPR
L04808_Sal106expT2	1E6	F404196	1223	473.261	2	944.508	944.508	-0.425618	33.31	79	86	K	LFNELGPR	F		0	1597.65	L04808_Sal106expT2.3239.3239.2.dta	gi|447139116|ref|WP_001216372.1|	MULTISPECIES: 50S ribosomal protein L17 [Proteobacteria]	LFNELGPR
L04808_Sal106expT2	1E6	F404196	1224	473.261	2	944.508	944.508	-0.362093	36.72	79	86	K	LFNELGPR	F		0	1587.27	L04808_Sal106expT2.3215.3215.2.dta	gi|447139116|ref|WP_001216372.1|	MULTISPECIES: 50S ribosomal protein L17 [Proteobacteria]	LFNELGPR
L04808_Sal106expT2	1E6	F404196	1226	473.769	2	945.523	945.524	-1.11049	46.74	202	210	K	ASTISNVVR	K		0	1050.32	L04808_Sal106expT2.1975.1975.2.dta	gi|447099495|ref|WP_001176751.1|	MULTISPECIES: ATP synthase subunit alpha [Salmonella]	ASTLSNVVR
L04808_Sal106expT2	1E6	F404196	1228	473.771	2	945.527	945.528	-1.34105	16.4	46	53	R	QLAYPINK	L		0	1249.54	L04808_Sal106expT2.2429.2429.2.dta	gi|447139417|ref|WP_001216673.1|	MULTISPECIES: 30S ribosomal protein S6 [Enterobacteriaceae]	QLAYPLNK
L04808_Sal106expT2	1E6	F404196	1229	473.771	2	945.528	945.528	-0.304592	16.18	46	53	R	QLAYPINK	L		0	1259.55	L04808_Sal106expT2.2452.2452.2.dta	gi|447139417|ref|WP_001216673.1|	MULTISPECIES: 30S ribosomal protein S6 [Enterobacteriaceae]	QLAYPLNK
L04808_Sal106expT2	1E6	F404196	1235	474.232	2	946.45	946.451	-1.2288	16.61	254	262	R	GGSPVPYDR	I		0	967.534	L04808_Sal106expT2.1788.1788.2.dta	gi|446514447|ref|WP_000591793.1|	MULTISPECIES: ATP-dependent 6-phosphofructokinase [Salmonella]	GGSPVPYDR
L04808_Sal106expT2	1E6	F404196	1249	474.779	2	947.543	947.544	-1.24321	28.18	25	33	K	AQAFTLVAK	D		0	1498	L04808_Sal106expT2.3011.3011.2.dta	gi|446000612|ref|WP_000078467.1|	2-Cys peroxiredoxin [Salmonella bongori]	AQAFTLVAK
L04808_Sal106expT2	1E6	F404196	1250	474.779	2	947.543	947.544	-0.546676	26.3	25	33	K	AQAFTLVAK	D		0	1509.15	L04808_Sal106expT2.3037.3037.2.dta	gi|446000612|ref|WP_000078467.1|	2-Cys peroxiredoxin [Salmonella bongori]	AQAFTLVAK
L04808_Sal106expT2	1E6	F404196	1256	475.74	2	949.464	949.465	-0.689862	25.64	337	345	R	AGQTSMIAR	L	Oxidation (M) [6]	0	559.835	L04808_Sal106expT2.914.914.2.dta	gi|445956516|ref|WP_000034371.1|	class II fructose-bisphosphate aldolase [Salmonella bongori]	AGQTSMLAR
L04808_Sal106expT2	1E6	F404196	1257	475.75	2	949.486	949.487	-0.599271	21.95	258	266	K	YVLAGEGNK	A		0	977.575	L04808_Sal106expT2.1811.1811.2.dta	gi|445958879|ref|WP_000036734.1|	MULTISPECIES: enolase [Salmonella]	YVLAGEGNK
L04808_Sal106expT2	1E6	F404196	1258	476.225	2	950.434	950.436	-1.45091	33.37	95	102	R	SGFQYHGR	V		0	767.24	L04808_Sal106expT2.1349.1349.2.dta	gi|446281101|ref|WP_000358956.1|	MULTISPECIES: 50S ribosomal protein L18 [Gammaproteobacteria]	SGFQYHGR
L04808_Sal106expT2	1E6	F404196	1259	476.225	2	950.436	950.436	0.148353	20.1	95	102	R	SGFQYHGR	V		0	771.255	L04808_Sal106expT2.1358.1358.2.dta	gi|446281101|ref|WP_000358956.1|	MULTISPECIES: 50S ribosomal protein L18 [Gammaproteobacteria]	SGFQYHGR
L04808_Sal106expT2	1E6	F404196	1261	476.244	2	950.473	950.474	-1.54239	14.82	12	19	R	VVSDKMEK	S	Oxidation (M) [6]	1	271.159	L04808_Sal106expT2.366.366.2.dta	gi|446052246|ref|WP_000130101.1|	MULTISPECIES: 30S ribosomal protein S17 [Salmonella]	VVSDKMEK
L04808_Sal106expT2	1E6	F404196	1266	476.765	2	951.515	951.514	0.972135	18.42	829	837	R	AGQEHLVAK	Y		0	572.711	L04808_Sal106expT2.941.941.2.dta	gi|447080627|ref|WP_001157883.1|	leucine--tRNA ligase [Salmonella bongori]	AGQEHLVAK
L04808_Sal106expT2	1E6	F404196	1275	477.239	2	952.464	952.461	2.55863	14.97	200	208	R	GATTTFAER	G		0	900.829	L04808_Sal106expT2.1639.1639.2.dta	gi|446212433|ref|WP_000290288.1|	thiosulfate transporter subunit [Salmonella bongori]	GATTTFAER
L04808_Sal106expT2	1E6	F404196	1276	477.251	2	952.488	952.487	1.06668	22.11	277	285	K	DSVSYGVVK	M		0	1178.39	L04808_Sal106expT2.2265.2265.2.dta	gi|445956516|ref|WP_000034371.1|	class II fructose-bisphosphate aldolase [Salmonella bongori]	DSVSYGVVK
L04808_Sal106expT2	1E6	F404196	1277	477.754	2	953.494	953.493	0.740435	33.05	51	60	K	SVAAVGHDAK	Q		0	496.546	L04808_Sal106expT2.777.777.2.dta	gi|446836140|ref|WP_000913396.1|	MULTISPECIES: rod shape-determining protein MreB [Proteobacteria]	SVAAVGHDAK
L04808_Sal106expT2	1E6	F404196	1279	477.798	2	953.581	953.58	1.1913	15.45	115	123	K	IISLAPEVL	-		0	2710.07	L04808_Sal106expT2.5780.5780.2.dta	gi|446536608|ref|WP_000613954.1|	MULTISPECIES: 50S ribosomal protein L14 [Gammaproteobacteria]	LLSLAPEVL
L04808_Sal106expT2	1E6	F404196	1281	478.774	2	955.532	955.534	-1.44527	26.35	26	33	K	VTLEPLER	G		0	1485.43	L04808_Sal106expT2.2982.2982.2.dta	gi|447084838|ref|WP_001162094.1|	MULTISPECIES: DNA-directed RNA polymerase subunit alpha [Proteobacteria]	VTLEPLER
L04808_Sal106expT2	1E6	F404196	1287	479.253	2	956.491	956.493	-1.29013	31.42	265	274	R	LDGPVTGNGK	I		0	773.468	L04808_Sal106expT2.1363.1363.2.dta	gi|445926001|ref|WP_000003856.1|	pyruvate dehydrogenase [Salmonella bongori]	LDGPVTGNGK
L04808_Sal106expT2	1E6	F404196	1300	479.781	2	957.548	957.549	-1.35345	25.53	20	27	K	IVDLLTER	A		0	1751.72	L04808_Sal106expT2.3592.3592.2.dta	gi|446450124|ref|WP_000527979.1|	adenylosuccinate synthetase [Salmonella bongori]	LVDLLTER
L04808_Sal106expT2	1E6	F404196	1301	479.782	2	957.549	957.549	-0.705969	48.09	20	27	K	IVDLLTER	A		0	1762.16	L04808_Sal106expT2.3616.3616.2.dta	gi|446450124|ref|WP_000527979.1|	adenylosuccinate synthetase [Salmonella bongori]	LVDLLTER
L04808_Sal106expT2	1E6	F404196	1302	479.783	2	957.551	957.549	1.3827	23.37	20	27	K	IVDLLTER	A		0	1781.39	L04808_Sal106expT2.3660.3660.2.dta	gi|446450124|ref|WP_000527979.1|	adenylosuccinate synthetase [Salmonella bongori]	LVDLLTER
L04808_Sal106expT2	1E6	F404196	1303	479.787	2	957.56	957.561	-0.324784	26.55	70	78	R	KAAITAEVR	L		1	784.415	L04808_Sal106expT2.1387.1387.2.dta	gi|447161661|ref|WP_001238917.1|	MULTISPECIES: 50S ribosomal protein L15 [Gammaproteobacteria]	KAALTAEVR
L04808_Sal106expT2	1E6	F404196	1304	479.788	2	957.56	957.561	-0.241238	24.2	70	78	R	KAAITAEVR	L		1	794.335	L04808_Sal106expT2.1408.1408.2.dta	gi|447161661|ref|WP_001238917.1|	MULTISPECIES: 50S ribosomal protein L15 [Gammaproteobacteria]	KAALTAEVR
[truncated: 4,635 more rows]
