# Supplementary material for: Evaluation of the Limit of Detection of Bacteria by Tandem Mass Spectrometry Proteotyping and Phylopeptidomics
Source: Microorganisms. 2023 Apr 29;11(5):1170. doi: 10.3390/microorganisms11051170 (PMC10223342; doi:10.3390/microorganisms11051170)
Supplement: Supplementary file 1 [file microorganisms-11-01170-s001.zip › Supplementary20230420/Revised_LOD_Table S2_List of identified proteins for S. bongori at 1E6 in exponential and stationary phases..xlsx]

## Sheet: Table S2
Table S2: List of identified proteins for S. bongori at 1E6 in exponential and stationary phases.																					Fold treshold	1.5
																			Statistical classes
																			Blue class: Identifications satisfied both, the fold (≥1.5) and statistical criteria (p value ≤0.05).
																			Orange class: These identifications did not meet the fold criterion but they deserve a second look because they have low p-values.
																			Green class: These identifications satisfied the fold criteria but, most likely, this happened by chance (should be disconsidered).
													Total Spectral count in exponential phase			Total Spectral count in stationary phase			Red class: These identifications did not meet the fold and p-value criteria (should be disconsidered).
													1481	1638	1392	707	453	565
202 proteins validated with at least 2 peptides																			Tfold comparison "Stationary phase" versus "Exponential phase"
							Best Hit						Septral count in exponential phase			Spectral count in stationary phase
Protein accession	Functional description	pI	mass	Total number of peptides	Total SC	NSAF	Sample	File dat	score	coverage	#peptides	emPAI	L04807_Sal106expT1	L04808_Sal106expT2	L04809_Sal106expT3	L04813_Sal106staT1	L04814_Sal106staT2	L04815_Sal106staT3	Tfold	LOG2(Tfold)*sign	p value	PatternLab Class
gi|445953893|ref|WP_000031748.1|	MULTISPECIES: elongation factor Tu [Salmonella]		43427.4	28	655	15.0827	L04809_Sal106expT3	F404197	1379.39	79.1878	26	23.2581	145	149	183	70	41	67	-2.65193	-1.40704	0.00350038	Blue
gi|505804847|ref|WP_015702792.1|	membrane protein [Salmonella bongori]		37501.8	21	313	8.34626	L04809_Sal106expT3	F404197	1094.6	71.3467	20	5.0831	58	55	81	43	34	42	-1.61475	-0.691314	0.0801221	Green
gi|446788260|ref|WP_000865516.1|	porin [Salmonella bongori]		41285.7	19	287	6.95156	L04809_Sal106expT3	F404197	1041.06	66.4021	19	3.83323	56	52	75	40	25	39	-1.73832	-0.797692	0.0441642	Blue
gi|446046852|ref|WP_000124707.1|	elongation factor G [Salmonella bongori]		77584.4	35	230	2.96451	L04808_Sal106expT2	F404196	1446.57	59.5745	34	3.2042	78	75	48	16	3	10	-6.375	-2.67243	0.0162766	Blue
gi|446641762|ref|WP_000719108.1|	molecular chaperone GroEL [Salmonella bongori]		57505.8	24	191	3.32141	L04808_Sal106expT2	F404196	1133.15	56.4639	24	3.40136	42	48	48	25	14	14	-2.51786	-1.3322	0.00593642	Blue
gi|446784333|ref|WP_000861589.1|	malate dehydrogenase [Salmonella bongori]		32581.4	17	160	4.91078	L04813_Sal106staT1	F404201	590.31	60.2564	14	2.34214	15	18	22	40	28	37	1.86207	0.896907	0.0250644	Blue
gi|445926001|ref|WP_000003856.1|	pyruvate dehydrogenase [Salmonella bongori]		99936.1	33	137	1.37088	L04808_Sal106expT2	F404196	1124.32	38.4361	29	1.50054	42	46	31	7	2	9	-5.80952	-2.53842	0.00783559	Blue
gi|446062464|ref|WP_000140319.1|	MULTISPECIES: 30S ribosomal protein S1 [Salmonella]		61263.8	22	136	2.21991	L04808_Sal106expT2	F404196	835.424	52.1583	22	1.65441	39	38	42	7	4	6	-6.1	-2.60881	4.34498e-05	Blue
gi|447005051|ref|WP_001082307.1|	MULTISPECIES: hypothetical protein [Proteobacteria]		8443.35	7	133	15.752	L04807_Sal106expT1	F404195	361.94	64.4737	6	14.6964	21	21	23	24	22	22	1.04412	0.0622843	0.348641	Red
gi|447018946|ref|WP_001096202.1|	MULTISPECIES: 50S ribosomal protein L5 [Proteobacteria]		20375.7	11	112	5.49674	L04808_Sal106expT2	F404196	360.35	58.9189	11	6.63733	32	34	27	11	5	3	-4.36364	-2.12553	0.00161565	Blue
gi|446075653|ref|WP_000153508.1|	glyceraldehyde-3-phosphate dehydrogenase [Salmonella bongori]		35672.2	15	95	2.66313	L04808_Sal106expT2	F404196	480.34	54.9849	15	2.26461	20	26	12	15	10	12	-1.525	-0.608809	0.220141	Green
gi|446169024|ref|WP_000246879.1|	30S ribosomal protein S2 [Salmonella bongori]		26782.8	8	91	3.3977	L04808_Sal106expT2	F404196	470.85	42.3868	7	1.55219	31	26	26	6	1	1	-7.81818	-2.96683	0.000447238	Blue
gi|446001926|ref|WP_000079781.1|	flagellin [Salmonella bongori]		52595.3	16	88	1.67315	L04809_Sal106expT3	F404197	802.93	41.841	15	1.50461	7	9	22	18	15	17	1.29268	0.370368	0.486052	Red
gi|446730849|ref|WP_000808105.1|	elongation factor Ts [Salmonella bongori]		30436.8	16	86	2.82553	L04808_Sal106expT2	F404196	541.2	58.363	16	3.77551	22	26	24	5	5	4	-4.41176	-2.14136	0.0019293	Blue
gi|446862865|ref|WP_000940121.1|	MULTISPECIES: 30S ribosomal protein S5 [Proteobacteria]		17592.3	9	82	4.66112	L04808_Sal106expT2	F404196	432.76	62.2754	9	11.0977	32	34	9	3	3	1	-7.8	-2.96347	0.104729	Green
gi|447099495|ref|WP_001176751.1|	MULTISPECIES: ATP synthase subunit alpha [Salmonella]		55306.7	16	79	1.4284	L04813_Sal106staT1	F404201	516.59	32.8685	14	1.05204	14	15	12	23	2	13	-1.07317	-0.10188	0.884834	Red
gi|446022951|ref|WP_000100806.1|	DNA starvation/stationary phase protection protein [Salmonella bongori]		18692.7	10	71	3.79828	L04814_Sal106staT2	F404202	422.1	69.8225	10	4.03882	0	0	0	23	28	20	24.6667	4.62449	0.00958083	Blue
gi|447129947|ref|WP_001207203.1|	MULTISPECIES: 50S ribosomal protein L10 [Enterobacteriaceae]		17846.5	10	71	3.97838	L04808_Sal106expT2	F404196	352.66	54.9383	9	2.99776	17	20	18	6	7	3	-3.05263	-1.61005	0.00139277	Blue
gi|447084838|ref|WP_001162094.1|	MULTISPECIES: DNA-directed RNA polymerase subunit alpha [Proteobacteria]		36717.2	14	70	1.90646	L04808_Sal106expT2	F404196	410.9	32.7327	11	2.1637	17	19	25	4	1	4	-5.33333	-2.41504	0.0098217	Blue
gi|447121143|ref|WP_001198399.1|	trigger factor [Salmonella bongori]		47994.7	12	69	1.43766	L04808_Sal106expT2	F404196	586.19	37.156	12	1.0306	20	20	24	3	1	1	-8.375	-3.06609	0.00103933	Blue
gi|446886320|ref|WP_000963576.1|	dihydrolipoamide acetyltransferase [Salmonella bongori]		66153.4	17	66	0.997681	L04809_Sal106expT3	F404197	582.8	33.1699	16	0.992948	15	15	26	6	1	3	-4.53846	-2.1822	0.0385116	Blue
gi|446057371|ref|WP_000135226.1|	MULTISPECIES: 30S ribosomal protein S4 [Gammaproteobacteria]		23527.7	14	66	2.80521	L04808_Sal106expT2	F404196	455.17	60.0939	14	7.40904	18	25	8	6	5	4	-3	-1.58496	0.133628	Green
gi|446452090|ref|WP_000529945.1|	MULTISPECIES: 30S ribosomal protein S3 [Proteobacteria]		25967.2	15	63	2.42614	L04808_Sal106expT2	F404196	501.377	52.9661	15	5.22314	19	26	15	1	0	2	-10.5	-3.39232	0.0244479	Blue
gi|447118809|ref|WP_001196065.1|	MULTISPECIES: 50S ribosomal protein L9 [Salmonella]		15774.5	12	63	3.9938	L04809_Sal106expT3	F404197	479.74	75.5245	11	6.90692	13	18	24	3	2	3	-5.27273	-2.39855	0.0375387	Blue
gi|446000612|ref|WP_000078467.1|	2-Cys peroxiredoxin [Salmonella bongori]		18195.4	7	63	3.46241	L04809_Sal106expT3	F404197	441.06	75.5952	7	2.90236	13	14	19	7	5	5	-2.45	-1.29278	0.0243896	Blue
gi|447139417|ref|WP_001216673.1|	MULTISPECIES: 30S ribosomal protein S6 [Enterobacteriaceae]		15163.4	7	60	3.95689	L04807_Sal106expT1	F404195	348.37	59.1241	7	4.02752	19	18	17	2	2	2	-6.33333	-2.66297	0.00129955	Blue
gi|446185245|ref|WP_000263100.1|	DNA-directed RNA polymerase subunit beta [Salmonella bongori]		150860	21	57	0.377833	L04808_Sal106expT2	F404196	698.51	14.0773	17	0.435632	19	22	15	1	0	0	-14.75	-3.88264	0.0104418	Blue
gi|445958879|ref|WP_000036734.1|	MULTISPECIES: enolase [Salmonella]		45627.3	9	56	1.22733	L04808_Sal106expT2	F404196	342.71	24.1546	8	0.746835	13	13	5	7	6	12	-1.21429	-0.280108	0.575229	Red
gi|447215570|ref|WP_001292826.1|	keto-acid formate acetyltransferase [Salmonella bongori]		85337.6	12	55	0.644499	L04807_Sal106expT1	F404195	309.66	11.4839	9	0.445657	13	13	12	7	2	8	-2.05	-1.03562	0.0594829	Green
gi|447019436|ref|WP_001096692.1|	50S ribosomal protein L1 [Salmonella bongori]		24718.3	5	54	2.18462	L04808_Sal106expT2	F404196	252.89	29.0179	5	0.756498	14	13	13	4	5	5	-2.52941	-1.3388	5.14992e-05	Blue
gi|446046995|ref|WP_000124850.1|	MULTISPECIES: 50S ribosomal protein L20 [Proteobacteria]		13488.7	9	46	3.41027	L04808_Sal106expT2	F404196	296.157	46.7213	9	5.05637	17	19	10	0	0	0	-16.3333	-4.02975	0.0302349	Blue
gi|447139116|ref|WP_001216372.1|	MULTISPECIES: 50S ribosomal protein L17 [Proteobacteria]		14499.7	7	45	3.10351	L04808_Sal106expT2	F404196	233.68	51.145	7	3.47008	15	17	11	0	2	0	-9.2	-3.20163	0.00903801	Blue
gi|445929381|ref|WP_000007236.1|	MULTISPECIES: beta-ketoacyl-ACP reductase [Salmonella]		25586.2	10	44	1.71968	L04807_Sal106expT1	F404195	325.25	50	9	1.97115	11	13	14	3	1	2	-4.55556	-2.18763	0.00110321	Blue
gi|446639416|ref|WP_000716762.1|	MULTISPECIES: outer membrane protein X [Salmonella]		18566.9	7	44	2.3698	L04809_Sal106expT3	F404197	253.95	37.4269	5	1.09437	8	8	11	6	7	4	-1.5	-0.584963	0.067738	Green
gi|446112644|ref|WP_000190499.1|	MULTISPECIES: ATP synthase subunit beta [Salmonella]		50308.8	12	43	0.854721	L04807_Sal106expT1	F404195	356.16	25.3829	8	0.569509	10	11	6	7	3	6	-1.57895	-0.658963	0.136228	Green
gi|446033415|ref|WP_000111270.1|	phosphoglycerate kinase [Salmonella bongori]		41238.7	8	41	0.994212	L04807_Sal106expT1	F404195	275.48	28.9062	8	0.729798	12	13	4	7	1	4	-2.13333	-1.09311	0.179287	Green
gi|447060786|ref|WP_001138042.1|	MULTISPECIES: 30S ribosomal protein S7 [Enterobacteriaceae]		17579.4	6	39	2.2185	L04808_Sal106expT2	F404196	281.69	47.1698	6	3.06462	13	16	3	2	2	3	-3.5	-1.80735	0.167162	Green
gi|447008670|ref|WP_001085926.1|	MULTISPECIES: 50S ribosomal protein L11 [Proteobacteria]		14922.9	4	36	2.4124	L04807_Sal106expT1	F404195	215.47	33.3333	4	1.97923	12	11	4	4	2	3	-2.5	-1.32193	0.133692	Green
gi|446346540|ref|WP_000424395.1|	MULTISPECIES: 50S ribosomal protein L4 [Proteobacteria]		22072.9	8	35	1.58566	L04808_Sal106expT2	F404196	287.34	50.5	7	1.73399	17	12	3	1	1	1	-5.83333	-2.54432	0.142222	Green
gi|445984756|ref|WP_000062611.1|	MULTISPECIES: 30S ribosomal protein S8 [Proteobacteria]		14174.5	6	34	2.39867	L04808_Sal106expT2	F404196	212	43.0769	5	2.81565	11	13	3	1	4	2	-3	-1.58496	0.152589	Green
gi|446770300|ref|WP_000847556.1|	MULTISPECIES: 50S ribosomal protein L13 [Enterobacteriaceae]		15965.5	7	33	2.06695	L04808_Sal106expT2	F404196	213.86	43.4483	7	2.93311	11	15	5	1	1	0	-6.8	-2.76553	0.0778531	Green
gi|447023398|ref|WP_001100654.1|	lysine decarboxylase CadA [Salmonella bongori]		81553.9	13	31	0.380117	L04808_Sal106expT2	F404196	350.77	16.7341	12	0.522671	9	12	10	0	0	0	-11.3333	-3.5025	0.00720545	Blue
gi|446438271|ref|WP_000516126.1|	MULTISPECIES: molecular chaperone DnaK [Salmonella]		69245.5	10	31	0.447682	L04808_Sal106expT2	F404196	316.98	13.0366	9	0.448785	9	9	13	0	0	0	-11.3333	-3.5025	0.0162447	Blue
gi|446052325|ref|WP_000130180.1|	transaldolase [Salmonella bongori]		35325.3	7	31	0.877557	L04809_Sal106expT3	F404197	252.41	20.2492	6	0.612196	6	7	9	5	2	2	-2.08333	-1.05889	0.0320899	Blue
gi|446012925|ref|WP_000090780.1|	MULTISPECIES: 30S ribosomal protein S13 [Enterobacteriaceae]		13210.3	4	31	2.34665	L04808_Sal106expT2	F404196	182.1	45.8333	4	1.25464	11	11	0	3	5	1	-2.08333	-1.05889	0.359912	Green
gi|445956516|ref|WP_000034371.1|	class II fructose-bisphosphate aldolase [Salmonella bongori]		39417.7	6	30	0.761079	L04809_Sal106expT3	F404197	154.25	10.585	5	0.53582	4	4	9	5	4	4	-1.25	-0.321928	0.509609	Red
gi|445949972|ref|WP_000027827.1|	MULTISPECIES: molecular chaperone GroES [Gammaproteobacteria]		10311.6	5	30	2.90936	L04809_Sal106expT3	F404197	198.37	52.6882	4	1.80133	7	7	9	4	0	3	-2.6	-1.37851	0.0281744	Blue
gi|447210127|ref|WP_001287383.1|	MULTISPECIES: DNA-binding protein H-NS [Salmonella]		15590	4	30	1.92431	L04809_Sal106expT3	F404197	169.54	37.5887	4	1.39436	6	5	7	4	4	4	-1.4	-0.485427	0.0741799	Red
gi|446967253|ref|WP_001044509.1|	MULTISPECIES: DNA-binding protein HU-alpha [Gammaproteobacteria]		9515.17	3	30	3.15286	L04808_Sal106expT2	F404196	134.44	59.3023	3	1.2934	5	7	5	5	4	4	-1.25	-0.321928	0.17342	Red
gi|445951026|ref|WP_000028881.1|	MULTISPECIES: 50S ribosomal protein L7/L12 [Salmonella]		12391.5	5	29	2.34031	L04807_Sal106expT1	F404195	228.93	51.2195	5	1.95627	7	7	8	2	2	3	-2.5	-1.32193	0.000447238	Blue
gi|446224004|ref|WP_000301859.1|	MULTISPECIES: 50S ribosomal protein L2 [Proteobacteria]		29930	9	27	0.902104	L04808_Sal106expT2	F404196	315.82	30.8824	9	1.32244	12	14	1	0	0	0	-10	-3.32193	0.155838	Green
gi|446014082|ref|WP_000091937.1|	50S ribosomal protein L6 [Salmonella bongori]		18892.1	7	27	1.42917	L04808_Sal106expT2	F404196	268.93	39.1813	6	1.39227	8	9	7	0	1	2	-4.5	-2.16993	0.00101666	Blue
gi|447161661|ref|WP_001238917.1|	MULTISPECIES: 50S ribosomal protein L15 [Gammaproteobacteria]		14957.3	7	27	1.80514	L04808_Sal106expT2	F404196	309.52	48.6111	7	3.28685	10	13	1	0	2	1	-4.5	-2.16993	0.189042	Green
gi|505805091|ref|WP_015703031.1|	polynucleotide phosphorylase/polyadenylase [Salmonella bongori]		77109.9	10	26	0.337181	L04807_Sal106expT1	F404195	240.01	10.5714	7	0.344816	10	8	6	2	0	0	-5.4	-2.43296	0.00996386	Blue
gi|446576623|ref|WP_000653969.1|	DNA-directed RNA polymerase subunit beta' [Salmonella bongori]		155925	11	25	0.160333	L04807_Sal106expT1	F404195	330.25	8.18631	10	0.202326	12	10	3	0	0	0	-9.33333	-3.22239	0.0925575	Green
gi|446475615|ref|WP_000553469.1|	inositol monophosphatase [Salmonella bongori]		29183	8	25	0.856664	L04808_Sal106expT2	F404196	309.4	26.7925	7	0.95872	8	9	8	0	0	0	-9.33333	-3.22239	0.00159617	Blue
gi|446536608|ref|WP_000613954.1|	MULTISPECIES: 50S ribosomal protein L14 [Gammaproteobacteria]		13673.5	7	25	1.82835	L04808_Sal106expT2	F404196	248.72	62.0968	7	3.8392	9	14	2	0	0	0	-9.33333	-3.22239	0.138954	Green
gi|446752562|ref|WP_000829818.1|	MULTISPECIES: 30S ribosomal protein S9 [Proteobacteria]		14847	5	24	1.61649	L04808_Sal106expT2	F404196	154.54	43.2836	5	1.49958	9	9	2	1	2	1	-3.28571	-1.71621	0.147023	Green
gi|446807111|ref|WP_000884367.1|	cytochrome BD oxidase subunit I [Salmonella bongori]		58376.2	5	24	0.411127	L04813_Sal106staT1	F404201	173.73	11.1321	5	0.276024	1	1	4	10	0	8	2.33333	1.22239	0.320168	Green
gi|445929434|ref|WP_000007289.1|	superoxide dismutase [Salmonella bongori]		21335.6	4	24	1.12488	L04813_Sal106staT1	F404201	129.38	35.7513	4	0.678472	1	3	2	8	5	5	2.33333	1.22239	0.0366415	Blue
gi|445925480|ref|WP_000003335.1|	lysine--tRNA ligase [Salmonella bongori]		57582.1	9	23	0.39943	L04808_Sal106expT2	F404196	287.13	18.1644	7	0.413092	8	8	7	0	0	0	-8.66667	-3.11548	0.00188502	Blue
gi|446952502|ref|WP_001029758.1|	MULTISPECIES: 30S ribosomal protein S11 [Enterobacteriaceae]		13936.4	4	21	1.50685	L04807_Sal106expT1	F404195	191.2	37.3016	4	1.17411	8	8	2	1	2	0	-3.5	-1.80735	0.120319	Green
gi|445991583|ref|WP_000069438.1|	aspartate ammonia-lyase [Salmonella bongori]		52877.8	8	20	0.378231	L04813_Sal106staT1	F404201	218.35	19.1667	7	0.456035	0	0	0	11	2	7	7.66667	2.9386	0.124624	Green
gi|446501983|ref|WP_000579837.1|	MULTISPECIES: 50S ribosomal protein L3 [Enterobacteriaceae]		22272.8	6	20	0.897954	L04808_Sal106expT2	F404196	181.97	19.802	5	1.11088	7	7	5	0	1	0	-5.5	-2.45943	0.00430208	Blue
gi|445987401|ref|WP_000065256.1|	50S ribosomal protein L19 [Salmonella bongori]		13123.2	6	19	1.44782	L04808_Sal106expT2	F404196	224.36	44.5378	6	3.19514	6	9	2	0	2	0	-4	-2	0.121445	Green
gi|445974947|ref|WP_000052802.1|	MULTISPECIES: alkyl hydroperoxide reductase subunit C [Enterobacteriaceae]		20848.4	5	19	0.911339	L04808_Sal106expT2	F404196	170.03	38.6243	5	0.942275	4	5	4	2	1	3	-1.77778	-0.830075	0.0356527	Blue
gi|446729928|ref|WP_000807241.1|	DEAD/DEAH box family ATP-dependent RNA helicase [Salmonella bongori]		70570.7	9	18	0.255063	L04808_Sal106expT2	F404196	326.45	14.9766	8	0.38181	6	10	2	0	0	0	-7	-2.80735	0.12169	Green
gi|446369674|ref|WP_000447529.1|	MULTISPECIES: 50S ribosomal protein L22 [Proteobacteria]		12218.8	6	18	1.47314	L04808_Sal106expT2	F404196	152.707	32.4324	5	1.98329	7	7	4	0	0	0	-7	-2.80735	0.0266715	Blue
gi|446540200|ref|WP_000617546.1|	MULTISPECIES: 50S ribosomal protein L23 [Proteobacteria]		11206.2	4	18	1.60625	L04808_Sal106expT2	F404196	154.16	33.6634	4	1.59754	7	7	3	0	0	1	-5	-2.32193	0.0499033	Blue
gi|446545765|ref|WP_000623111.1|	phosphoenolpyruvate-protein phosphotransferase [Salmonella bongori]		63542.9	8	17	0.267536	L04809_Sal106expT3	F404197	151.71	8.83882	4	0.196293	4	4	4	3	0	2	-1.875	-0.906891	0.118083	Green
gi|446281101|ref|WP_000358956.1|	MULTISPECIES: 50S ribosomal protein L18 [Gammaproteobacteria]		12762	5	17	1.33208	L04807_Sal106expT1	F404195	150.48	25.8621	4	1.33033	5	6	2	1	3	0	-2.28571	-1.19265	0.120792	Green
gi|505805037|ref|WP_015702978.1|	peptidoglycan-binding protein LysM [Salmonella bongori]		16095.3	5	17	1.05621	L04813_Sal106staT1	F404201	247.73	45.8904	5	1.32748	0	0	0	8	5	4	6.66667	2.73697	0.0421585	Blue
gi|446985422|ref|WP_001062678.1|	MULTISPECIES: cold-shock protein CspC [Proteobacteria]		7397.76	3	17	2.29799	L04815_Sal106staT3	F404203	108.91	43.2836	2	1.00039	3	2	2	4	3	3	1.3	0.378512	0.101192	Red
gi|446450124|ref|WP_000527979.1|	adenylosuccinate synthetase [Salmonella bongori]		47428.4	5	16	0.33735	L04808_Sal106expT2	F404196	175.16	11.6009	5	0.347866	5	7	3	1	0	0	-4.5	-2.16993	0.0469438	Blue
gi|446966288|ref|WP_001043544.1|	MULTISPECIES: DNA-binding protein HU-beta [Salmonella]		9234.01	4	16	1.73273	L04815_Sal106staT3	F404203	78.03	56.6265	3	1.33511	3	3	3	2	2	3	-1.2	-0.263034	0.183503	Red
gi|446933400|ref|WP_001010656.1|	L-cystine transporter tcyP [Salmonella bongori]		48696.7	3	16	0.328564	L04807_Sal106expT1	F404195	145.78	9.50226	3	0.190897	5	4	6	1	0	0	-4.5	-2.16993	0.00483389	Blue
gi|446674105|ref|WP_000751451.1|	pyruvate kinase [Salmonella bongori]		50947.4	7	15	0.294421	L04807_Sal106expT1	F404195	177.12	14.2549	6	0.397176	6	4	2	3	0	0	-2.5	-1.32193	0.122448	Green
gi|446136260|ref|WP_000214115.1|	BON domain-containing protein [Salmonella bongori]		21448.1	6	15	0.699363	L04815_Sal106staT3	F404203	234.56	34.0206	5	0.904371	1	0	1	6	2	5	3.2	1.67807	0.0834439	Green
gi|526245311|ref|WP_020842665.1|	glutathione reductase [Salmonella bongori]		50918.7	6	15	0.294587	L04808_Sal106expT2	F404196	294.15	17.5325	6	0.397176	4	7	2	2	0	0	-3.2	-1.67807	0.111667	Green
gi|446819250|ref|WP_000896506.1|	MULTISPECIES: ATP synthase subunit gamma [Salmonella]		31649.4	5	15	0.473943	L04808_Sal106expT2	F404196	132.8	13.5889	4	0.424931	4	4	3	1	1	2	-2	-1	0.0077626	Blue
gi|446971361|ref|WP_001048617.1|	malate--CoA ligase subunit beta [Salmonella bongori]		41768.7	5	15	0.35912	L04815_Sal106staT3	F404203	195.91	17.5258	5	0.402219	1	0	2	4	2	6	2.5	1.32193	0.104479	Green
gi|445956970|ref|WP_000034825.1|	MULTISPECIES: cold-shock protein CspE [Proteobacteria]		7458.81	3	15	2.01104	L04808_Sal106expT2	F404196	87.18	42.029	3	1.79085	4	4	4	1	1	1	-2.5	-1.32193	0	Blue
gi|447103749|ref|WP_001181005.1|	MULTISPECIES: 30S ribosomal protein S10 [Proteobacteria]		11759.4	3	15	1.27557	L04809_Sal106expT3	F404197	156.44	29.2453	3	0.982886	3	3	7	1	0	1	-3.2	-1.67807	0.102982	Green
gi|446351531|ref|WP_000429386.1|	MULTISPECIES: ATP synthase subunit c [Proteobacteria]		8250.4	2	15	1.81809	L04808_Sal106expT2	F404196	38.73	21.3333	2	0.871235	3	4	2	2	2	2	-1.33333	-0.415037	0.225403	Red
gi|446428653|ref|WP_000506508.1|	enoyl-ACP reductase [Salmonella bongori]		28032.1	7	14	0.499428	L04808_Sal106expT2	F404196	131.44	14.9606	4	0.490154	5	4	5	0	0	0	-5.66667	-2.5025	0.00506332	Blue
gi|445969384|ref|WP_000047239.1|	alanine--tRNA ligase [Salmonella bongori]		96224.6	5	14	0.145493	L04809_Sal106expT3	F404197	220.17	6.29291	5	0.160404	3	3	7	1	0	0	-4	-2	0.087631	Green
gi|446494214|ref|WP_000572068.1|	GTP-binding protein [Salmonella bongori]		67613.6	5	14	0.207059	L04807_Sal106expT1	F404195	200.13	10.0977	5	0.234448	7	4	2	1	0	0	-4	-2	0.103818	Green
gi|505805132|ref|WP_015703071.1|	glutamine--fructose-6-phosphate aminotransferase [Salmonella bongori]		67002.5	4	14	0.208947	L04809_Sal106expT3	F404197	190.41	8.867	4	0.185483	2	5	5	1	0	1	-3	-1.58496	0.0671971	Green
gi|445981608|ref|WP_000059463.1|	30S ribosomal protein S15 [Salmonella bongori]		10232.5	3	14	1.36819	L04808_Sal106expT2	F404196	87.62	24.7312	3	1.16532	4	4	2	1	3	0	-1.85714	-0.893085	0.150012	Green
gi|446636136|ref|WP_000713482.1|	membrane protein [Salmonella bongori]		20153	3	14	0.694685	L04815_Sal106staT3	F404203	92.2	21.6216	3	0.72953	0	0	0	4	3	7	5.66667	2.5025	0.0603815	Green
gi|505804798|ref|WP_015702744.1|	molecular chaperone HtpG [Salmonella bongori]		71471.3	8	13	0.181891	L04809_Sal106expT3	F404197	192.95	11.8644	6	0.270703	2	5	6	0	0	0	-5.33333	-2.41504	0.0690507	Green
gi|446017836|ref|WP_000095691.1|	acetate kinase [Salmonella bongori]		43586.1	7	13	0.29826	L04809_Sal106expT3	F404197	180.25	17.9293	4	0.296485	3	4	6	0	0	0	-5.33333	-2.41504	0.0390123	Blue
gi|446022010|ref|WP_000099865.1|	dihydrolipoamide succinyltransferase [Salmonella bongori]		44262.1	5	13	0.293705	L04813_Sal106staT1	F404201	136.2	10.9453	4	0.376835	0	0	0	7	2	4	5.33333	2.41504	0.0964375	Green
gi|446223814|ref|WP_000301669.1|	bifunctional acetaldehyde-CoA/alcohol dehydrogenase [Salmonella bongori]		96773.9	5	13	0.134334	L04808_Sal106expT2	F404196	204.29	6.25711	4	0.125625	2	4	2	4	0	1	-1.375	-0.459432	0.517571	Red
gi|489114219|ref|WP_003024071.1|	MULTISPECIES: 50S ribosomal protein L28 [Enterobacteriaceae]		9087.91	4	13	1.43047	L04808_Sal106expT2	F404196	114.91	40.2439	4	2.1767	5	7	1	0	0	0	-5.33333	-2.41504	0.133333	Green
gi|446651839|ref|WP_000729185.1|	MULTISPECIES: 50S ribosomal protein L24 [Proteobacteria]		11309.3	3	13	1.1495	L04808_Sal106expT2	F404196	145.24	36.2745	3	1.03282	6	5	1	0	1	0	-3.75	-1.90689	0.132659	Green
gi|446168960|ref|WP_000246815.1|	MULTISPECIES: 30S ribosomal protein S12 [Bacteria]		13956.6	4	12	0.859809	L04808_Sal106expT2	F404196	109.6	23.8095	3	1.17411	3	5	1	1	1	1	-2	-1	0.225403	Green
gi|446223698|ref|WP_000301553.1|	phosphoglyceromutase [Salmonella bongori]		28467.7	4	12	0.42153	L04809_Sal106expT3	F404197	108.99	17.0543	4	0.481212	3	3	5	1	0	0	-3.5	-1.80735	0.0217245	Blue
gi|446841916|ref|WP_000919172.1|	serine hydroxymethyltransferase [Salmonella bongori]		45597.2	4	12	0.263174	L04809_Sal106expT3	F404197	123.697	8.45411	4	0.282107	4	3	4	0	1	0	-3.5	-1.80735	0.00211065	Blue
gi|446164903|ref|WP_000242758.1|	MULTISPECIES: cAMP-activated global transcriptional regulator CRP [Proteobacteria]		23812.4	3	12	0.503938	L04809_Sal106expT3	F404197	78.1	10.1852	2	0.262897	3	2	3	2	1	1	-1.57143	-0.652077	0.0474207	Blue
gi|446637448|ref|WP_000714794.1|	outer membrane protein W [Salmonella bongori]		22948.3	3	12	0.522915	L04815_Sal106staT3	F404203	135.36	17.7885	3	0.437828	0	0	0	5	3	4	5	2.32193	0.0202041	Blue
gi|447005044|ref|WP_001082300.1|	universal stress protein F [Salmonella bongori]		15732.4	3	12	0.76276	L04814_Sal106staT2	F404202	99.78	25.8741	3	0.682664	0	0	0	4	5	3	5	2.32193	0.0202041	Blue
gi|445999120|ref|WP_000076975.1|	cell division protein FtsK [Salmonella bongori]		144637	2	12	0.0829665	L04807_Sal106expT1	F404195	34.47	1.21766	2	0.0404863	3	1	2	3	1	2	1	0	1	Red
gi|446519835|ref|WP_000597181.1|	hypothetical protein [Salmonella bongori]		15594	2	12	0.769524	L04808_Sal106expT2	F404196	96.4	25.1613	2	0.417997	2	2	4	1	2	1	-1.57143	-0.652077	0.17342	Green
gi|446977276|ref|WP_001054532.1|	MULTISPECIES: transcription termination factor Rho [Salmonella]		47020.6	6	11	0.23394	L04808_Sal106expT2	F404196	179.55	13.3489	5	0.435543	3	6	2	0	0	0	-4.66667	-2.22239	0.0927353	Green
gi|486156026|ref|WP_001519776.1|	MULTISPECIES: RNA polymerase sigma factor RpoD [Salmonella]		70714.5	6	11	0.155555	L04808_Sal106expT2	F404196	108.72	5.45171	4	0.174916	3	4	2	2	0	0	-2.4	-1.26303	0.0584402	Green
gi|446020786|ref|WP_000098641.1|	transketolase [Salmonella bongori]		72399	5	11	0.151936	L04809_Sal106expT3	F404197	83.45	2.73556	2	0.0819551	3	3	2	2	0	1	-1.83333	-0.874469	0.0824417	Green
gi|445953364|ref|WP_000031219.1|	MULTISPECIES: hypothetical protein [Salmonella]		11078.9	3	11	0.992877	L04815_Sal106staT3	F404203	116.56	33	3	1.05967	0	0	0	5	3	3	4.66667	2.22239	0.031504	Blue
gi|446147012|ref|WP_000224867.1|	purine nucleoside phosphorylase [Salmonella bongori]		26132.1	3	11	0.420939	L04808_Sal106expT2	F404196	113.15	11.2971	3	0.377119	4	5	1	1	0	0	-3.25	-1.70044	0.121203	Green
gi|446681615|ref|WP_000758961.1|	chaperone [Salmonella bongori]		17864.3	2	11	0.615753	L04808_Sal106expT2	F404196	69.89	9.87654	2	0.360621	2	3	2	2	2	0	-1.42857	-0.514573	0.273893	Red
gi|446999249|ref|WP_001076505.1|	ribonucleotide-diphosphate reductase subunit alpha [Salmonella bongori]		86300.6	6	10	0.115874	L04808_Sal106expT2	F404196	210.63	7.01531	5	0.180114	3	5	2	0	0	0	-4.33333	-2.11548	0.0634142	Green
gi|446444398|ref|WP_000522253.1|	MULTISPECIES: glucose-specific phosphotransferase enzyme IIA component [Gammaproteobacteria]		18235.8	3	10	0.548373	L04809_Sal106expT3	F404197	48.99	10.9091	2	0.350974	2	1	2	1	1	3	1	0	1	Red
gi|446691696|ref|WP_000769042.1|	phosphoporin protein E [Salmonella bongori]		39677.2	3	10	0.252034	L04807_Sal106expT1	F404195	78.63	5.83333	2	0.152853	2	3	3	1	1	0	-2.2	-1.1375	0.0132356	Blue
gi|446863952|ref|WP_000941208.1|	MULTISPECIES: 50S ribosomal protein L16 [Gammaproteobacteria]		15184.4	2	10	0.658569	L04807_Sal106expT1	F404195	120.42	21.7391	2	0.713108	4	5	1	0	0	0	-4.33333	-2.11548	0.109129	Green
gi|446166875|ref|WP_000244730.1|	MULTISPECIES: peroxiredoxin [Salmonella]		22444.2	4	9	0.400994	L04808_Sal106expT2	F404196	74.87	18.1373	2	0.279764	2	2	2	0	2	1	-1.5	-0.584963	0.225403	Green
gi|445959052|ref|WP_000036907.1|	cysteine synthase A [Salmonella bongori]		34527.3	3	9	0.260663	L04815_Sal106staT3	F404203	92.56	13.099	3	0.27637	0	0	0	3	3	3	4	2	0	Blue
gi|446807368|ref|WP_000884624.1|	acetyl-CoA carboxylase biotin carboxylase subunit [Salmonella bongori]		49682.5	3	9	0.18115	L04808_Sal106expT2	F404196	94.11	7.09534	3	0.186799	3	3	3	0	0	0	-4	-2	0	Blue
gi|446974956|ref|WP_001052212.1|	MULTISPECIES: ATP synthase subunit b [Salmonella]		17411.3	3	9	0.516904	L04809_Sal106expT3	F404197	114.41	20.2532	3	0.604965	2	2	3	1	1	0	-2	-1	0.0241101	Blue
gi|446052246|ref|WP_000130101.1|	MULTISPECIES: 30S ribosomal protein S17 [Salmonella]		9830.28	2	9	0.915539	L04808_Sal106expT2	F404196	85.69	17.9775	2	1.23534	3	4	1	0	1	0	-2.75	-1.45943	0.104247	Green
gi|447099363|ref|WP_001176619.1|	hypothetical protein [Salmonella bongori]		18937.3	2	9	0.475253	L04809_Sal106expT3	F404197	98.2	15.1163	2	0.337428	2	3	2	1	0	1	-2	-1	0.0241101	Blue
gi|486152460|ref|WP_001518655.1|	MULTISPECIES: 30S ribosomal protein S20 [Enterobacteriaceae]		9649.33	2	9	0.932707	L04808_Sal106expT2	F404196	82.65	22.9885	2	0.728993	5	4	0	0	0	0	-4	-2	0.188497	Green
gi|446008830|ref|WP_000086685.1|	phosphate acetyltransferase [Salmonella bongori]		77371.1	5	8	0.103398	L04808_Sal106expT2	F404196	142.55	7.11238	4	0.158933	2	4	2	0	0	0	-3.66667	-1.87447	0.057191	Green
gi|447214496|ref|WP_001291752.1|	glycine--tRNA ligase subunit beta [Salmonella bongori]		76540.9	5	8	0.104519	L04808_Sal106expT2	F404196	217.51	7.76978	5	0.205009	2	5	1	0	0	0	-3.66667	-1.87447	0.156726	Green
gi|446384934|ref|WP_000462789.1|	MULTISPECIES: cell division protein FtsZ [Salmonella]		40316.6	4	8	0.19843	L04809_Sal106expT3	F404197	91.66	9.83607	3	0.233579	2	2	4	0	0	0	-3.66667	-1.87447	0.057191	Green
gi|446366612|ref|WP_000444467.1|	isocitrate dehydrogenase [Salmonella bongori]		46104.6	3	8	0.173519	L04813_Sal106staT1	F404201	34.26	4.29594	2	0.130644	1	1	2	2	0	2	1	0	1	Red
gi|446416335|ref|WP_000494190.1|	50S ribosomal protein L25 [Salmonella bongori]		10561.6	3	8	0.757461	L04809_Sal106expT3	F404197	97.94	33.3333	3	1.7194	1	2	5	0	0	0	-3.66667	-1.87447	0.156726	Green
gi|447032724|ref|WP_001109980.1|	hypothetical protein [Salmonella bongori]		19003.3	3	8	0.420979	L04813_Sal106staT1	F404201	86.46	16.8605	3	0.542957	0	0	0	3	2	3	3.66667	1.87447	0.0152681	Blue
gi|446100593|ref|WP_000178448.1|	translation inhibitor protein RaiA [Salmonella bongori]		12671.6	2	8	0.631335	L04809_Sal106expT3	F404197	51.83	13.913	2	0.886094	2	2	4	0	0	0	-3.66667	-1.87447	0.057191	Green
gi|446051739|ref|WP_000129594.1|	fructose-bisphosphate aldolase [Salmonella bongori]		38334.2	4	7	0.182604	L04813_Sal106staT1	F404201	159.5	15.5172	4	0.341946	0	0	0	5	0	2	3.33333	1.73697	0.249521	Green
gi|446055218|ref|WP_000133073.1|	translation initiation factor IF-2 [Salmonella bongori]		97530.4	4	7	0.0717725	L04808_Sal106expT2	F404196	122.26	4.06321	3	0.0920464	3	3	1	0	0	0	-3.33333	-1.73697	0.0728274	Green
gi|446697918|ref|WP_000775264.1|	cysteine desulfurase [Salmonella bongori]		45249	4	7	0.154699	L04808_Sal106expT2	F404196	131.32	10.4623	4	0.284407	2	4	1	0	0	0	-3.33333	-1.73697	0.118083	Green
gi|446040020|ref|WP_000117875.1|	asparaginyl- tRNA synthetase [Salmonella bongori]		52650.4	3	7	0.132952	L04807_Sal106expT1	F404195	107.3	6.90377	3	0.175494	3	2	1	1	0	0	-2.25	-1.16993	0.0824417	Green
gi|446550465|ref|WP_000627811.1|	MULTISPECIES: autonomous glycyl radical cofactor GrcA [Salmonella]		14392.5	3	7	0.486366	L04809_Sal106expT3	F404197	117.84	28.4615	4	1.12575	2	2	3	0	0	0	-3.33333	-1.73697	0.0198039	Blue
gi|446945574|ref|WP_001022830.1|	hypothetical protein [Salmonella bongori]		18627.7	3	7	0.375784	L04814_Sal106staT2	F404202	122.21	19.5266	3	0.558231	0	0	0	2	4	1	3.33333	1.73697	0.118083	Green
gi|447194445|ref|WP_001271701.1|	glutamine synthetase [Salmonella bongori]		52096.9	3	7	0.134365	L04808_Sal106expT2	F404196	79.18	6.34249	2	0.115073	2	2	3	0	0	0	-3.33333	-1.73697	0.0198039	Blue
gi|446030320|ref|WP_000108175.1|	glutaredoxin [Salmonella bongori]		13056.5	2	7	0.536129	L04814_Sal106staT2	F404202	48.02	18.6441	2	0.511258	1	1	1	1	2	1	1.16667	0.222392	0.42265	Red
gi|446057344|ref|WP_000135199.1|	MULTISPECIES: 30S ribosomal protein S18 [Proteobacteria]		9037.87	2	7	0.774519	L04808_Sal106expT2	F404196	39.15	34.1463	2	0.78233	4	3	0	0	0	0	-3.33333	-1.73697	0.19171	Green
gi|446545074|ref|WP_000622420.1|	ribosome recycling factor [Salmonella bongori]		20612.8	2	7	0.339594	L04808_Sal106expT2	F404196	64.06	10.1604	2	0.307713	1	2	1	1	1	1	-1.16667	-0.222392	0.42265	Red
gi|446739901|ref|WP_000817157.1|	3-oxoacyl-ACP synthase [Salmonella bongori]		42947.2	2	7	0.162991	L04808_Sal106expT2	F404196	69.16	5.12821	2	0.14088	2	2	2	0	1	0	-2.25	-1.16993	0.0377496	Blue
gi|447142974|ref|WP_001220230.1|	adenylate kinase [Salmonella bongori]		23504.2	2	7	0.297819	L04807_Sal106expT1	F404195	83.47	10.7981	2	0.266921	2	2	1	0	1	1	-1.6	-0.678072	0.101192	Green
gi|446053453|ref|WP_000131308.1|	magnesium-translocating P-type ATPase [Salmonella bongori]		100627	5	6	0.0596262	L04813_Sal106staT1	F404201	195.87	6.01751	5	0.152882	0	0	0	5	0	1	3	1.58496	0.320634	Green
gi|446300418|ref|WP_000378273.1|	membrane protein insertase [Salmonella bongori]		61638.4	4	6	0.0973419	L04809_Sal106expT3	F404197	82.23	4.46429	2	0.0967095	2	1	3	0	0	0	-3	-1.58496	0.0741799	Green
gi|447162195|ref|WP_001239451.1|	cytochrome ubiquinol oxidase subunit II [Salmonella bongori]		35353.8	4	6	0.169713	L04807_Sal106expT1	F404195	95.63	11.215	3	0.269723	3	1	2	0	0	0	-3	-1.58496	0.0741799	Green
gi|446040533|ref|WP_000118388.1|	acetyl-CoA carboxylase carboxyltransferase subunit beta [Salmonella bongori]		33566.1	3	6	0.178752	L04808_Sal106expT2	F404196	91.13	8.52459	3	0.285413	1	3	2	0	0	0	-3	-1.58496	0.0741799	Green
gi|446279428|ref|WP_000357283.1|	UDP-N-acetylglucosamine 1-carboxyvinyltransferase [Salmonella bongori]		45056.6	3	6	0.133166	L04809_Sal106expT3	F404197	118.03	12.9584	3	0.207593	2	1	3	0	0	0	-3	-1.58496	0.0741799	Green
gi|447066972|ref|WP_001144228.1|	threonine--tRNA ligase [Salmonella bongori]		74550.2	3	6	0.0804827	L04807_Sal106expT1	F404195	105.2	2.8065	2	0.0795768	2	2	2	0	0	0	-3	-1.58496	0	Blue
gi|446193541|ref|WP_000271396.1|	MULTISPECIES: 50S ribosomal protein L21 [Enterobacteriaceae]		11571.2	2	6	0.518528	L04808_Sal106expT2	F404196	71.57	10.4762	2	0.584714	1	2	1	1	1	0	-1.4	-0.485427	0.2302	Red
gi|446637938|ref|WP_000715284.1|	MULTISPECIES: 50S ribosomal protein L31 [Enterobacteriaceae]		7941.98	2	6	0.755479	L04808_Sal106expT2	F404196	46.64	23.6111	2	0.915665	2	2	2	0	0	0	-3	-1.58496	0	Blue
gi|446811686|ref|WP_000888942.1|	aconitate hydratase B [Salmonella bongori]		94158.3	2	6	0.0637225	L04808_Sal106expT2	F404196	81.16	2.5731	2	0.0626406	1	2	1	1	0	1	-1.4	-0.485427	0.2302	Red
gi|446885884|ref|WP_000963140.1|	DNA recombination/repair protein RecA [Salmonella bongori]		38110.6	2	6	0.157437	L04808_Sal106expT2	F404196	69.94	6.6474	2	0.159392	2	2	2	0	0	0	-3	-1.58496	0	Blue
gi|447066813|ref|WP_001144069.1|	MULTISPECIES: 30S ribosomal protein S21 [Proteobacteria]		8551.75	2	6	0.701611	L04808_Sal106expT2	F404196	59.57	23.3766	2	0.830828	2	3	0	0	1	0	-2	-1	0.266693	Green
gi|447139078|ref|WP_001216334.1|	triosephosphate isomerase [Salmonella bongori]		27054.9	2	6	0.221771	L04807_Sal106expT1	F404195	47.93	8.50202	2	0.229441	2	2	1	0	1	0	-2	-1	0.0474207	Blue
gi|447198437|ref|WP_001275693.1|	MULTISPECIES: protein translocase subunit SecE [Enterobacteriaceae]		13666.7	2	6	0.439024	L04807_Sal106expT1	F404195	82.05	14.5161	2	0.483179	2	2	2	0	0	0	-3	-1.58496	0	Blue
gi|447104255|ref|WP_001181511.1|	2-oxoglutarate dehydrogenase subunit E1 [Salmonella bongori]		105208	3	5	0.047525	L04813_Sal106staT1	F404201	74.13	4.1841	3	0.0851289	0	0	0	4	0	1	2.66667	1.41504	0.29986	Green
gi|446022156|ref|WP_000100011.1|	arginine:agmatine antiporter [Salmonella bongori]		47174.4	2	5	0.10599	L04809_Sal106expT3	F404197	79.89	4.96614	2	0.127763	1	2	2	0	0	0	-2.66667	-1.41504	0.0377496	Blue
gi|446044782|ref|WP_000122637.1|	superoxide dismutase [Salmonella bongori]		23134.8	2	5	0.216125	L04808_Sal106expT2	F404196	46.12	8.57143	2	0.27107	2	2	1	0	0	0	-2.66667	-1.41504	0.0377496	Blue
gi|446179427|ref|WP_000257282.1|	MULTISPECIES: elongation factor P [Salmonella]		20667.4	2	5	0.241927	L04809_Sal106expT3	F404197	107.63	10.1604	2	0.305916	1	0	4	0	0	0	-2.66667	-1.41504	0.29986	Green
gi|446784084|ref|WP_000861340.1|	peptidyl-prolyl cis-trans isomerase [Salmonella bongori]		21319.9	2	5	0.234523	L04809_Sal106expT3	F404197	97.27	10.3627	2	0.295559	1	1	3	0	0	0	-2.66667	-1.41504	0.129612	Green
gi|447201324|ref|WP_001278580.1|	MULTISPECIES: arginine decarboxylase [Salmonella]		74242.6	2	5	0.0673468	L04808_Sal106expT2	F404196	78.52	3.26409	2	0.0799431	2	2	1	0	0	0	-2.66667	-1.41504	0.0377496	Blue
gi|446002976|ref|WP_000080831.1|	NAD(P)-dependent oxidoreductase [Salmonella bongori]		31502.3	3	4	0.126975	L04814_Sal106staT2	F404202	71.03	12.2378	3	0.306577	0	0	0	0	3	1	2.33333	1.22239	0.269703	Green
gi|447204021|ref|WP_001281277.1|	DNA gyrase subunit A [Salmonella bongori]		97043.2	3	4	0.0412187	L04807_Sal106expT1	F404195	48.78	2.04082	2	0.0607415	2	2	0	0	0	0	-2.33333	-1.22239	0.183503	Green
gi|445968912|ref|WP_000046767.1|	heme ABC transporter ATP-binding protein [Salmonella bongori]		62314.2	2	4	0.0641908	L04808_Sal106expT2	F404196	92	3.53357	2	0.0956445	2	2	0	0	0	0	-2.33333	-1.22239	0.183503	Green
gi|446018575|ref|WP_000096430.1|	flagellar hook protein FlgK [Salmonella bongori]		59131.5	2	4	0.0676458	L04809_Sal106expT3	F404197	72.2	3.53818	2	0.101021	0	1	2	1	0	0	-1.5	-0.584963	0.386809	Green
gi|446253849|ref|WP_000331704.1|	MULTISPECIES: Fe-S cluster assembly scaffold IscU [Salmonella]		13982.9	2	4	0.286064	L04809_Sal106expT3	F404197	62.89	14.1732	2	0.474485	1	1	2	0	0	0	-2.33333	-1.22239	0.057191	Green
gi|446410489|ref|WP_000488344.1|	Mn-containing catalase [Salmonella bongori]		31793.8	2	4	0.125811	L04813_Sal106staT1	F404201	48.99	5.19031	2	0.192989	0	0	0	2	1	1	2.33333	1.22239	0.057191	Green
gi|446574241|ref|WP_000651587.1|	carbonic anhydrase [Salmonella bongori]		25080.7	2	4	0.159485	L04808_Sal106expT2	F404196	54.54	7.45614	2	0.249122	1	2	1	0	0	0	-2.33333	-1.22239	0.057191	Green
gi|446657960|ref|WP_000735306.1|	outer membrane channel protein [Salmonella bongori]		53540	2	4	0.0747105	L04809_Sal106expT3	F404197	42.7	3.08642	2	0.111862	1	1	2	0	0	0	-2.33333	-1.22239	0.057191	Green
gi|446763737|ref|WP_000840993.1|	hypothetical protein [Salmonella bongori]		13083.4	2	4	0.30573	L04808_Sal106expT2	F404196	52.24	16.9492	2	0.511258	1	2	1	0	0	0	-2.33333	-1.22239	0.057191	Green
gi|446961411|ref|WP_001038667.1|	transcriptional regulator [Salmonella bongori]		12339	2	4	0.324175	L04814_Sal106staT2	F404202	34.93	17.8571	2	0.542757	0	0	0	1	2	1	2.33333	1.22239	0.057191	Green
gi|447055257|ref|WP_001132513.1|	multidrug efflux RND transporter permease subunit [Salmonella bongori]		113740	2	4	0.0351679	L04808_Sal106expT2	F404196	59.1	1.74081	2	0.0516984	1	2	1	0	0	0	-2.33333	-1.22239	0.057191	Green
gi|447136541|ref|WP_001213797.1|	2-amino-3-ketobutyrate CoA ligase [Salmonella bongori]		43478.9	2	4	0.0919986	L04808_Sal106expT2	F404196	58.88	3.29114	1	0.0672407	1	1	1	1	0	0	-1.5	-0.584963	0.183503	Green
gi|447152010|ref|WP_001229266.1|	MULTISPECIES: integration host factor subunit alpha [Enterobacteriaceae]		11361	2	4	0.352082	L04814_Sal106staT2	F404202	39.92	18.4466	2	0.597902	0	0	0	1	2	1	2.33333	1.22239	0.057191	Green
gi|447210263|ref|WP_001287519.1|	transcription termination/antitermination protein NusG [Salmonella bongori]		20518.5	2	4	0.194946	L04808_Sal106expT2	F404196	72.47	13.4409	2	0.309531	1	2	1	0	0	0	-2.33333	-1.22239	0.057191	Green
gi|486180453|ref|WP_001537766.1|	MULTISPECIES: DNA-binding response regulator [Salmonella]		25486.2	2	4	0.156947	L04813_Sal106staT1	F404201	47.72	10.8225	2	0.244463	0	0	0	3	0	1	2.33333	1.22239	0.269703	Green
gi|505805151|ref|WP_015703090.1|	isocitrate lyase [Salmonella bongori]		47800.6	2	4	0.083681	L04814_Sal106staT2	F404202	41.63	5.06912	2	0.125912	0	0	0	1	2	1	2.33333	1.22239	0.057191	Green
gi|446712679|ref|WP_000790023.1|	glucose-6-phosphate isomerase [Salmonella bongori]		61480	3	3	0.0487963	L04808_Sal106expT2	F404196	46.67	3.40502	2	0.0970698	0	2	0	1	0	0	-1.25	-0.321928	0.685598	Red
gi|446948098|ref|WP_001025354.1|	arginine--tRNA ligase [Salmonella bongori]		64456.7	3	3	0.0465429	L04808_Sal106expT2	F404196	92.56	4.2735	2	0.0924215	1	2	0	0	0	0	-2	-1	0.225403	Green
gi|447209575|ref|WP_001286831.1|	isoleucine--tRNA ligase [Salmonella bongori]		106109	3	3	0.0282728	L04808_Sal106expT2	F404196	41.01	2.28216	2	0.0554993	0	2	1	0	0	0	-2	-1	0.225403	Green
gi|446113494|ref|WP_000191349.1|	malonyl CoA-ACP transacylase [Salmonella bongori]		32561.6	2	3	0.092133	L04808_Sal106expT2	F404196	22.76	2.7027	1	0.0900096	1	1	1	0	0	0	-2	-1	0	Blue
gi|446130670|ref|WP_000208525.1|	branched chain amino acid aminotransferase [Salmonella bongori]		34153.2	2	3	0.0878396	L04807_Sal106expT1	F404195	27.92	3.54839	1	0.0858569	1	1	1	0	0	0	-2	-1	0	Blue
gi|446132886|ref|WP_000210741.1|	MULTISPECIES: beta-hydroxyacyl-ACP dehydratase [Salmonella]		17102	2	3	0.175418	L04808_Sal106expT2	F404196	42.51	10.3226	2	0.376121	1	2	0	0	0	0	-2	-1	0.225403	Green
gi|446178131|ref|WP_000255986.1|	peptidyl-prolyl cis-trans isomerase [Salmonella bongori]		18274.9	2	3	0.16416	L04809_Sal106expT3	F404197	22.6	4.21687	1	0.162314	0	1	1	0	0	1	-1.25	-0.321928	0.518519	Red
gi|446598183|ref|WP_000675529.1|	bacterioferritin [Salmonella bongori]		18343.3	2	3	0.163547	L04813_Sal106staT1	F404201	74.27	16.2651	2	0.348641	0	0	0	2	0	1	2	1	0.225403	Green
gi|446628861|ref|WP_000706207.1|	uracil phosphoribosyltransferase [Salmonella bongori]		22576	2	3	0.132884	L04808_Sal106expT2	F404196	74.43	11.7073	2	0.278277	1	2	0	0	0	0	-2	-1	0.225403	Green
gi|446708458|ref|WP_000785804.1|	type II citrate synthase [Salmonella bongori]		48462.1	2	3	0.061904	L04813_Sal106staT1	F404201	67.62	6.59091	2	0.124113	0	0	0	3	0	0	2	1	0.42265	Green
gi|446760975|ref|WP_000838231.1|	peptidyl-prolyl cis-trans isomerase [Salmonella bongori]		28908.2	2	3	0.103777	L04809_Sal106expT3	F404197	27.8	4.5283	1	0.101591	0	0	1	0	1	1	1.25	0.321928	0.518519	Red
gi|446998374|ref|WP_001075630.1|	malate synthase A [Salmonella bongori]		60588.9	2	3	0.049514	L04813_Sal106staT1	F404201	64.51	4	2	0.0985381	0	0	0	2	1	0	2	1	0.225403	Green
gi|447060859|ref|WP_001138115.1|	MULTISPECIES: 30S ribosomal protein S19 [Enterobacteriaceae]		10409.7	2	3	0.288193	L04808_Sal106expT2	F404196	63.66	20.2128	2	0.665296	1	2	0	0	0	0	-2	-1	0.225403	Green
gi|447115691|ref|WP_001192947.1|	fumarate reductase flavoprotein subunit [Salmonella bongori]		65778.5	2	3	0.0456076	L04813_Sal106staT1	F404201	57.87	3.68509	2	0.0904954	0	1	0	2	0	0	1.25	0.321928	0.685598	Red
gi|447183429|ref|WP_001260685.1|	proline--tRNA ligase [Salmonella bongori]		63526.6	2	3	0.0472243	L04809_Sal106expT3	F404197	101.97	5.026	2	0.0937517	0	1	2	0	0	0	-2	-1	0.225403	Green
gi|486152135|ref|WP_001518537.1|	MULTISPECIES: ribose-phosphate pyrophosphokinase [Gammaproteobacteria]		34422.8	2	3	0.0871515	L04808_Sal106expT2	F404196	103.79	8.33333	2	0.17726	0	3	0	0	0	0	-2	-1	0.42265	Green
gi|526245449|ref|WP_020842803.1|	preprotein translocase subunit SecD [Salmonella bongori]		65115.9	2	3	0.0460717	L04809_Sal106expT3	F404197	80.77	4.39932	2	0.0914483	0	1	2	0	0	0	-2	-1	0.225403	Green
gi|445940720|ref|WP_000018575.1|	phenylalanine--tRNA ligase subunit alpha [Salmonella bongori]		36899.7	2	2	0.0542009	L04808_Sal106expT2	F404196	39.64	4.77612	2	0.164935	0	2	0	0	0	0	-1.66667	-0.736966	0.42265	Green
gi|445977226|ref|WP_000055081.1|	inorganic pyrophosphatase [Salmonella bongori]		19748.1	2	2	0.101276	L04809_Sal106expT3	F404197	34.88	10.6145	2	0.322881	0	0	2	0	0	0	-1.66667	-0.736966	0.42265	Green
gi|446053660|ref|WP_000131515.1|	GMP synthetase [Salmonella bongori]		59030.9	2	2	0.0338805	L04809_Sal106expT3	F404197	57.69	3.35821	2	0.101217	0	0	2	0	0	0	-1.66667	-0.736966	0.42265	Green
gi|446338500|ref|WP_000416355.1|	valine--tRNA ligase [Salmonella bongori]		108715	2	2	0.0183968	L04808_Sal106expT2	F404196	33.64	2.12551	2	0.0541154	0	2	0	0	0	0	-1.66667	-0.736966	0.42265	Green
gi|446514447|ref|WP_000591793.1|	MULTISPECIES: ATP-dependent 6-phosphofructokinase [Salmonella]		35234.9	2	2	0.0567619	L04808_Sal106expT2	F404196	32.53	8.4375	2	0.173144	0	2	0	0	0	0	-1.66667	-0.736966	0.42265	Green
gi|446565092|ref|WP_000642438.1|	acetaldehyde reductase [Salmonella bongori]		35947.3	2	2	0.055637	L04813_Sal106staT1	F404201	98.98	7.97546	2	0.169764	0	0	0	2	0	0	1.66667	0.736966	0.42265	Green
gi|446698212|ref|WP_000775558.1|	succinate dehydrogenase flavoprotein subunit [Salmonella bongori]		65022.3	2	2	0.0307587	L04815_Sal106staT3	F404203	41.83	1.86125	1	0.044801	0	0	0	1	0	1	1.66667	0.736966	0.183503	Green
gi|446892163|ref|WP_000969419.1|	folding chaperone [Salmonella bongori]		67909.8	2	2	0.0294508	L04808_Sal106expT2	F404196	48.9	3.40357	2	0.0876046	0	2	0	0	0	0	-1.66667	-0.736966	0.42265	Green
gi|447080627|ref|WP_001157883.1|	leucine--tRNA ligase [Salmonella bongori]		97539.6	2	2	0.0205045	L04808_Sal106expT2	F404196	56.41	2.0316	2	0.0604595	0	2	0	0	0	0	-1.66667	-0.736966	0.42265	Green
gi|447157841|ref|WP_001235097.1|	chaperone protein ClpB [Salmonella bongori]		95568.9	2	2	0.0209273	L04815_Sal106staT3	F404203	18.09	0.806452	1	0.0304123	0	0	0	1	0	1	1.66667	0.736966	0.183503	Green
117 proteins validated with only 1 peptide
							Best Hit						Sample
accession	description	pI	mass	Total peptide	Total SC	NSAF	Sample	File dat	score	coverage	#peptides	emPAI	L04807_Sal106expT1	L04808_Sal106expT2	L04809_Sal106expT3	L04813_Sal106staT1	L04814_Sal106staT2	L04815_Sal106staT3
gi|445924710|ref|WP_000002565.1|	S26 family signal peptidase [Salmonella bongori]		36110.6	1	1	0.0276927	L04809_Sal106expT3	F404197	26.44	4.26829	1	0.0810489	0	0	1	0	0	0
gi|445925517|ref|WP_000003372.1|	preprotein translocase subunit SecB [Salmonella bongori]		17447.4	1	1	0.0573153	L04808_Sal106expT2	F404196	25.54	5.6962	1	0.169705	0	1	0	0	0	0
gi|445929775|ref|WP_000007630.1|	MULTISPECIES: preprotein translocase subunit YajC [Proteobacteria]		11852.4	1	3	0.253113	L04813_Sal106staT1	F404201	19.7	8.41121	1	0.253829	0	0	1	1	0	1
gi|445942901|ref|WP_000020756.1|	GTPase Era [Salmonella bongori]		33972.8	1	2	0.0588706	L04807_Sal106expT1	F404195	26.38	2.27273	1	0.0861408	2	0	0	0	0	0
gi|445944146|ref|WP_000022001.1|	hypothetical protein [Salmonella bongori]		18817.8	1	19	1.00968	L04815_Sal106staT3	F404203	17.62	4.67836	1	0.157416	2	2	4	3	3	5
gi|445965680|ref|WP_000043535.1|	6-phosphogluconate dehydrogenase [Salmonella bongori]		51447.4	1	1	0.0194373	L04808_Sal106expT2	F404196	19.2	2.78373	1	0.0567011	0	1	0	0	0	0
gi|445967314|ref|WP_000045169.1|	MULTISPECIES: uridine phosphorylase [Salmonella]		27292.9	1	2	0.0732791	L04809_Sal106expT3	F404197	16.26	2.8	1	0.107901	0	1	1	0	0	0
gi|445967464|ref|WP_000045319.1|	glutamate-1-semialdehyde aminotransferase [Salmonella bongori]		45964.7	1	1	0.0217558	L04808_Sal106expT2	F404196	17.86	2.15827	1	0.0634719	0	1	0	0	0	0
gi|445969685|ref|WP_000047540.1|	MULTISPECIES: reactive intermediate/imine deaminase [Salmonella]		13666.1	1	2	0.146347	L04807_Sal106expT1	F404195	46.77	10.4839	1	0.217858	1	0	1	0	0	0
gi|445977902|ref|WP_000055757.1|	acetyl-CoA carboxylase carboxyltransferase subunit alpha [Salmonella bongori]		35435.3	1	2	0.0564409	L04808_Sal106expT2	F404196	33.67	2.48447	1	0.0825906	1	1	0	0	0	0
gi|445985138|ref|WP_000062993.1|	MULTISPECIES: NADH-quinone oxidoreductase subunit A [Salmonella]		16596.7	1	2	0.120506	L04814_Sal106staT2	F404202	15.5	7.33333	1	0.179019	0	0	1	0	1	0
gi|445994193|ref|WP_000072048.1|	DNA gyrase subunit B [Salmonella bongori]		90077	1	2	0.0222032	L04808_Sal106expT2	F404196	20.96	1.22249	1	0.0322584	1	1	0	0	0	0
gi|446006912|ref|WP_000084767.1|	nitrite reductase small subunit [Salmonella bongori]		12389.2	1	1	0.0807153	L04808_Sal106expT2	F404196	13.53	6.25	1	0.242078	0	1	0	0	0	0
gi|446016804|ref|WP_000094659.1|	aerotaxis receptor [Salmonella bongori]		55297.2	1	2	0.0361682	L04809_Sal106expT3	F404197	30.81	1.99203	1	0.0526864	0	0	2	0	0	0
gi|446027696|ref|WP_000105551.1|	agmatinase [Salmonella bongori]		33823.7	1	1	0.0295651	L04808_Sal106expT2	F404196	33.27	2.28013	1	0.0867142	0	1	0	0	0	0
gi|446036695|ref|WP_000114550.1|	succinyl-CoA synthetase subunit alpha [Salmonella bongori]		30041.6	1	3	0.0998614	L04815_Sal106staT3	F404203	35.38	3.50877	1	0.0977787	0	0	0	1	0	2
gi|446045139|ref|WP_000122994.1|	tail fiber assembly protein [Salmonella bongori]		20765.5	1	1	0.0481569	L04807_Sal106expT1	F404195	18.48	3.7234	1	0.14199	1	0	0	0	0	0
gi|446048723|ref|WP_000126578.1|	dihydroorotase [Salmonella bongori]		39155.7	1	2	0.0510781	L04807_Sal106expT1	F404195	17.32	2.53521	1	0.074768	1	1	0	0	0	0
gi|446052438|ref|WP_000130293.1|	MULTISPECIES: ATP-dependent Clp protease ATP-binding subunit ClpX [Salmonella]		46602.3	1	2	0.0429163	L04808_Sal106expT2	F404196	22.77	2.83688	1	0.0627079	1	1	0	0	0	0
gi|446053850|ref|WP_000131705.1|	ferric uptake regulator [Salmonella bongori]		17255.5	1	1	0.0579525	L04808_Sal106expT2	F404196	24.27	8.33333	1	0.171941	0	1	0	0	0	0
gi|446057203|ref|WP_000135058.1|	MULTISPECIES: DNA-directed RNA polymerase subunit omega [Proteobacteria]		10230.4	1	1	0.097748	L04808_Sal106expT2	F404196	21.62	9.67742	1	0.293722	0	1	0	0	0	0
gi|446060971|ref|WP_000138826.1|	MEKHLA domain-containing protein [Salmonella bongori]		18859.2	1	4	0.212098	L04813_Sal106staT1	F404201	43.03	6.43275	1	0.157416	0	1	1	1	1	0
gi|446061844|ref|WP_000139699.1|	ATP-dependent helicase [Salmonella bongori]		148993	1	1	0.00671172	L04807_Sal106expT1	F404195	16.01	0.738552	1	0.0194582	1	0	0	0	0	0
gi|446068955|ref|WP_000146810.1|	flagellar capping protein [Salmonella bongori]		49723.5	1	1	0.0201112	L04809_Sal106expT3	F404197	34.84	2.43363	1	0.0587474	0	0	1	0	0	0
gi|446087702|ref|WP_000165557.1|	tryptophan--tRNA ligase [Salmonella bongori]		37575.1	1	2	0.0532267	L04808_Sal106expT2	F404196	35.62	3.51906	1	0.0778982	0	1	1	0	0	0
gi|446089477|ref|WP_000167332.1|	MULTISPECIES: integration host factor subunit beta [Enterobacteriaceae]		10614.5	1	1	0.0942107	L04814_Sal106staT2	F404202	13.81	11.4583	1	0.284157	0	0	0	0	1	0
gi|446096775|ref|WP_000174630.1|	poly(A) polymerase I [Salmonella bongori]		54962.5	1	1	0.0181942	L04808_Sal106expT2	F404196	28.36	2.20441	1	0.0530081	0	1	0	0	0	0
gi|446101978|ref|WP_000179833.1|	MULTISPECIES: cytochrome O ubiquinol oxidase [Salmonella]		22783.5	1	2	0.0877827	L04809_Sal106expT3	F404197	23.14	3.38164	1	0.129313	0	1	1	0	0	0
gi|446105479|ref|WP_000183334.1|	GTP-binding protein [Salmonella bongori]		23508.3	1	1	0.0425381	L04807_Sal106expT1	F404195	13.72	3.28638	1	0.125576	1	0	0	0	0	0
gi|446106127|ref|WP_000183982.1|	aldehyde dehydrogenase [Salmonella bongori]		56583.5	1	1	0.017673	L04815_Sal106staT3	F404203	30.84	1.94553	1	0.0515394	0	0	0	0	0	1
gi|446109957|ref|WP_000187812.1|	anaerobic ribonucleoside triphosphate reductase [Salmonella bongori]		80789.3	1	5	0.0618894	L04813_Sal106staT1	F404201	17.41	0.953678	1	0.036005	1	2	0	1	0	1
gi|446117134|ref|WP_000194989.1|	glycine dehydrogenase [Salmonella bongori]		105034	1	1	0.00952074	L04813_Sal106staT1	F404201	23.34	1.67715	1	0.0276364	0	0	0	1	0	0
gi|446117473|ref|WP_000195328.1|	methionine--tRNA ligase [Salmonella bongori]		76641.2	1	2	0.0260956	L04807_Sal106expT1	F404195	46.95	1.58046	1	0.0379463	1	1	0	0	0	0
gi|446132753|ref|WP_000210608.1|	glycogen-debranching protein [Salmonella bongori]		78698.2	1	1	0.0127068	L04813_Sal106staT1	F404201	18.28	1.67832	1	0.0369764	0	0	0	1	0	0
gi|446133011|ref|WP_000210866.1|	CTP synthetase [Salmonella bongori]		60537.2	1	3	0.0495563	L04809_Sal106expT3	F404197	40.91	1.81818	1	0.0481117	1	1	1	0	0	0
gi|446150071|ref|WP_000227926.1|	MULTISPECIES: beta-hydroxydecanoyl-ACP dehydratase [Enterobacteriaceae]		19097.7	1	1	0.0523622	L04809_Sal106expT3	F404197	18.27	4.62428	1	0.154617	0	0	1	0	0	0
gi|446154166|ref|WP_000232021.1|	invasin [Salmonella bongori]		73773	1	1	0.0135551	L04808_Sal106expT2	F404196	14.51	1.04478	1	0.0394406	0	1	0	0	0	0
gi|446157308|ref|WP_000235163.1|	peptidyl-prolyl cis-trans isomerase [Salmonella bongori]		22264.5	1	3	0.134744	L04807_Sal106expT1	F404195	53.2	5.94059	1	0.132602	1	1	1	0	0	0
gi|446161743|ref|WP_000239598.1|	MULTISPECIES: entericidin B [Salmonella]		4864.54	1	5	1.02785	L04815_Sal106staT3	F404203	84.08	42.2222	1	0.648207	0	0	0	1	2	2
gi|446176517|ref|WP_000254372.1|	succinate dehydrogenase cytochrome b556 small membrane subunit [Salmonella bongori]		12702.9	1	2	0.157444	L04815_Sal106staT3	F404203	35.86	8.69565	1	0.235533	0	0	0	1	0	1
gi|446178597|ref|WP_000256452.1|	30S ribosomal protein S16 [Salmonella bongori]		9200.98	1	3	0.326052	L04808_Sal106expT2	F404196	32.44	13.253	1	0.330812	1	2	0	0	0	0
gi|446181272|ref|WP_000259127.1|	class II fumarate hydratase [Salmonella bongori]		50624.8	1	1	0.0197531	L04813_Sal106staT1	F404201	54.67	3.47826	1	0.0575785	0	0	0	1	0	0
gi|446212433|ref|WP_000290288.1|	thiosulfate transporter subunit [Salmonella bongori]		37653.4	1	1	0.026558	L04808_Sal106expT2	F404196	14.97	2.63158	1	0.077666	0	1	0	0	0	0
gi|446212872|ref|WP_000290727.1|	MULTISPECIES: 50S ribosomal protein L32 [Proteobacteria]		6442.43	1	1	0.155221	L04808_Sal106expT2	F404196	13.97	15.5172	1	0.474025	0	1	0	0	0	0
gi|446223852|ref|WP_000301707.1|	glucose-6-phosphate 1-dehydrogenase [Salmonella bongori]		56200.5	1	1	0.0177934	L04808_Sal106expT2	F404196	21.79	2.15686	1	0.0518472	0	1	0	0	0	0
gi|446245710|ref|WP_000323565.1|	MULTISPECIES: universal stress protein A [Salmonella]		16127.2	1	1	0.0620071	L04808_Sal106expT2	F404196	16.86	7.53425	1	0.184069	0	1	0	0	0	0
gi|446266449|ref|WP_000344304.1|	malic enzyme [Salmonella bongori]		82704.7	1	1	0.0120912	L04813_Sal106staT1	F404201	24.39	1.1984	1	0.0351307	0	0	0	1	0	0
gi|446276770|ref|WP_000354625.1|	acetyl-CoA carboxylase biotin carboxyl carrier protein subunit [Salmonella bongori]		16804.5	1	1	0.0595078	L04807_Sal106expT1	F404195	62.22	12.7389	1	0.176596	1	0	0	0	0	0
gi|446325251|ref|WP_000403106.1|	dimethyl sulfoxide reductase subunit A [Salmonella bongori]		90295.8	1	2	0.0221494	L04815_Sal106staT3	F404203	16.55	1.34146	1	0.0321787	1	0	0	0	0	1
gi|446329064|ref|WP_000406919.1|	MULTISPECIES: PTS mannose transporter subunit IIC [Salmonella]		27645.7	1	6	0.217032	L04813_Sal106staT1	F404201	72.56	7.14286	1	0.106143	1	1	1	1	1	1
gi|446342677|ref|WP_000420532.1|	DNA helicase IV [Salmonella bongori]		78479.5	1	2	0.0254844	L04808_Sal106expT2	F404196	14.68	0.981767	1	0.037029	0	2	0	0	0	0
gi|446353544|ref|WP_000431399.1|	RNA chaperone ProQ [Salmonella bongori]		25506.4	1	1	0.0392058	L04814_Sal106staT2	F404202	14.94	3.0303	1	0.115555	0	0	0	0	1	0
gi|446382203|ref|WP_000460058.1|	MULTISPECIES: signal recognition particle protein [Salmonella]		49810.3	1	8	0.160609	L04808_Sal106expT2	F404196	17.97	3.09735	1	0.0586152	4	2	2	0	0	0
gi|446397850|ref|WP_000475705.1|	MULTISPECIES: PTS glucose EIICB component [Salmonella]		50635.7	1	1	0.0197489	L04808_Sal106expT2	F404196	14.24	2.6087	1	0.0575785	0	1	0	0	0	0
gi|446409745|ref|WP_000487600.1|	MULTISPECIES: phosphocarrier protein HPr [Proteobacteria]		9113.74	1	1	0.109724	L04809_Sal106expT3	F404197	34.37	15.8537	1	0.330812	0	0	1	0	0	0
gi|446431117|ref|WP_000508972.1|	MULTISPECIES: protein translocase TatA [Salmonella]		8938.7	1	1	0.111873	L04809_Sal106expT3	F404197	13.43	12.3457	1	0.339376	0	0	1	0	0	0
gi|446450000|ref|WP_000527855.1|	biopolymer transporter ExbB [Salmonella bongori]		26283.8	1	3	0.114139	L04808_Sal106expT2	F404196	37.49	3.78151	1	0.112077	1	1	1	0	0	0
gi|446510265|ref|WP_000587776.1|	ADP-L-glycero-D-mannoheptose-6-epimerase [Salmonella bongori]		34956.2	1	5	0.143036	L04808_Sal106expT2	F404196	56.22	5.04732	1	0.0839209	1	1	2	0	0	1
gi|446542041|ref|WP_000619387.1|	MULTISPECIES: fe/S biogenesis protein nfuA [Salmonella]		21152.4	1	1	0.0472759	L04809_Sal106expT3	F404197	40.43	6.25	1	0.139707	0	0	1	0	0	0
gi|446546316|ref|WP_000623662.1|	citrate lyase subunit beta [Salmonella bongori]		33124.3	1	1	0.0301893	L04814_Sal106staT2	F404202	20.74	2.32558	1	0.0884812	0	0	0	0	1	0
gi|446546318|ref|WP_000623664.1|	hypothetical protein [Salmonella bongori]		15639.6	1	1	0.0639402	L04808_Sal106expT2	F404196	15.94	8.4507	1	0.190797	0	1	0	0	0	0
gi|446567396|ref|WP_000644742.1|	MULTISPECIES: 50S ribosomal protein L29 [Gammaproteobacteria]		7255.99	1	2	0.275634	L04808_Sal106expT2	F404196	67.38	21.5385	1	0.420982	0	1	1	0	0	0
gi|446594966|ref|WP_000672312.1|	phenylalanine--tRNA ligase subunit beta [Salmonella bongori]		88155.8	1	1	0.0113436	L04815_Sal106staT3	F404203	17.9	0.873908	1	0.0329524	0	0	0	0	0	1
gi|446603781|ref|WP_000681127.1|	glucan biosynthesis protein D [Salmonella bongori]		58632.7	1	2	0.0341107	L04807_Sal106expT1	F404195	17.88	1.50094	1	0.0496717	2	0	0	0	0	0
gi|446612484|ref|WP_000689830.1|	5'-methylthioadenosine/S-adenosylhomocysteine nucleosidase [Salmonella bongori]		24773.8	1	1	0.0403653	L04809_Sal106expT3	F404197	43.06	4.88889	1	0.118713	0	0	1	0	0	0
gi|446618266|ref|WP_000695612.1|	glutamyl-tRNA synthetase [Salmonella bongori]		53938.9	1	1	0.0185395	L04808_Sal106expT2	F404196	15.9	1.63265	1	0.0541094	0	1	0	0	0	0
gi|446652908|ref|WP_000730254.1|	transcriptional regulator [Salmonella bongori]		36632.8	1	22	0.600555	L04809_Sal106expT3	F404197	23.42	2.4024	1	0.0798074	3	5	2	5	4	3
gi|446659621|ref|WP_000736967.1|	ferrous iron transporter B [Salmonella bongori]		84901	1	15	0.176676	L04808_Sal106expT2	F404196	23.83	1.16732	1	0.0342527	2	2	4	2	3	2
gi|446664784|ref|WP_000742130.1|	DNA adenine methylase [Salmonella bongori]		32193.3	1	1	0.0310624	L04813_Sal106staT1	F404201	14.81	4.45205	1	0.0909523	0	0	0	1	0	0
gi|446673046|ref|WP_000750392.1|	MULTISPECIES: hypothetical protein [Salmonella]		8235.92	1	1	0.121419	L04814_Sal106staT2	F404202	24.95	14.8649	1	0.367931	0	0	0	0	1	0
gi|446684279|ref|WP_000761625.1|	cystine transporter subunit [Salmonella bongori]		28771.3	1	1	0.0347569	L04813_Sal106staT1	F404201	25.24	4.5977	1	0.101988	0	0	0	1	0	0
gi|446686415|ref|WP_000763761.1|	FMN-binding protein MioC [Salmonella bongori]		16037.1	1	1	0.0623555	L04809_Sal106expT3	F404197	20.4	4.82759	1	0.185377	0	0	1	0	0	0
gi|446694038|ref|WP_000771384.1|	membrane protein [Salmonella bongori]		27763.2	1	1	0.0360189	L04807_Sal106expT1	F404195	13.93	3.96825	1	0.105712	1	0	0	0	0	0
gi|446697897|ref|WP_000775243.1|	hypothetical protein [Salmonella bongori]		29001.8	1	1	0.0344807	L04808_Sal106expT2	F404196	14.73	4.18251	1	0.101196	0	1	0	0	0	0
gi|446723815|ref|WP_000801128.1|	N utilization substance protein B [Salmonella bongori]		15722.3	1	2	0.127208	L04808_Sal106expT2	F404196	23.43	7.74648	1	0.189412	1	1	0	0	0	0
gi|446739193|ref|WP_000816449.1|	phosphopentomutase [Salmonella bongori]		44586.2	1	3	0.0672855	L04809_Sal106expT3	F404197	78.41	3.45679	1	0.0655485	0	1	1	0	1	0
gi|446741707|ref|WP_000818963.1|	pyridoxine 5'-phosphate synthase [Salmonella bongori]		26450.5	1	1	0.0378064	L04809_Sal106expT3	F404197	32.84	4.58333	1	0.111121	0	0	1	0	0	0
gi|446750187|ref|WP_000827443.1|	ribonuclease E [Salmonella bongori]		120973	1	2	0.0165326	L04808_Sal106expT2	F404196	53.99	0.818926	1	0.0239947	1	1	0	0	0	0
gi|446751774|ref|WP_000829030.1|	formate dehydrogenase-N subunit gamma [Salmonella bongori]		24799.2	1	1	0.0403239	L04809_Sal106expT3	F404197	53.09	5.33333	1	0.118713	0	0	1	0	0	0
gi|446766622|ref|WP_000843878.1|	amino acid ABC transporter substrate-binding protein [Salmonella bongori]		27241.3	1	1	0.036709	L04808_Sal106expT2	F404196	24.87	3.23887	1	0.107901	0	1	0	0	0	0
gi|446780968|ref|WP_000858224.1|	C4-dicarboxylate ABC transporter [Salmonella bongori]		45675.8	1	1	0.0218934	L04815_Sal106staT3	F404203	28.44	4.09639	1	0.0639394	0	0	0	0	0	1
gi|446790931|ref|WP_000868187.1|	MULTISPECIES: 50S ribosomal protein L36 [Proteobacteria]		4532.51	1	2	0.441257	L04809_Sal106expT3	F404197	22.58	19.5122	1	0.699296	1	0	1	0	0	0
gi|446814128|ref|WP_000891384.1|	hypothetical protein [Salmonella bongori]		44893.6	1	2	0.0445498	L04815_Sal106staT3	F404203	21.31	2.20588	1	0.0650573	0	0	1	0	0	1
gi|446829230|ref|WP_000906486.1|	MULTISPECIES: carbon storage regulator [Proteobacteria]		6851.65	1	2	0.2919	L04813_Sal106staT1	F404201	32.81	11.2903	1	0.449754	0	0	0	1	0	1
gi|446833099|ref|WP_000910355.1|	type III restriction endonuclease StyLTI [Salmonella bongori]		73422	1	1	0.0136199	L04808_Sal106expT2	F404196	19.13	1.04948	1	0.0396206	0	1	0	0	0	0
gi|446836140|ref|WP_000913396.1|	MULTISPECIES: rod shape-determining protein MreB [Proteobacteria]		37100.1	1	2	0.0539082	L04808_Sal106expT2	F404196	33.05	2.96736	1	0.0788413	1	1	0	0	0	0
gi|446843351|ref|WP_000920607.1|	ferritin [Salmonella bongori]		19322.4	1	3	0.15526	L04815_Sal106staT3	F404203	52.76	7.42857	1	0.152805	0	0	0	1	1	1
gi|446856500|ref|WP_000933756.1|	bifunctional N-acetylglucosamine-1-phosphate uridyltransferase/glucosamine-1-phosphate acetyltransferase [Salmonella bongori]		49387.6	1	1	0.020248	L04808_Sal106expT2	F404196	13.84	2.00893	1	0.0591477	0	1	0	0	0	0
gi|446856812|ref|WP_000934068.1|	ATP-dependent Clp protease ATP-binding subunit ClpA [Salmonella bongori]		84126.8	1	1	0.0118868	L04808_Sal106expT2	F404196	13.53	1.43979	1	0.034571	0	1	0	0	0	0
gi|446881220|ref|WP_000958476.1|	ligase [Salmonella bongori]		46154.9	1	1	0.0216662	L04808_Sal106expT2	F404196	23.61	2.14797	1	0.0633176	0	1	0	0	0	0
gi|446897114|ref|WP_000974370.1|	phosphoglucomutase [Salmonella bongori]		58423.6	1	2	0.0342327	L04815_Sal106staT3	F404203	20.77	1.88324	1	0.0498619	0	0	0	1	0	1
gi|446919297|ref|WP_000996553.1|	UDP-glucose 4-epimerase [Salmonella bongori]		37912.1	1	2	0.0527536	L04807_Sal106expT1	F404195	47.99	3.48837	1	0.0772056	1	1	0	0	0	0
gi|446920100|ref|WP_000997356.1|	methyltransferase [Salmonella bongori]		38281.3	1	1	0.0261224	L04809_Sal106expT3	F404197	29.11	3.73563	1	0.0765252	0	0	1	0	0	0
gi|446928296|ref|WP_001005552.1|	phosphoenolpyruvate carboxylase [Salmonella bongori]		99343.4	1	2	0.0201322	L04808_Sal106expT2	F404196	41.99	1.21816	1	0.0292508	0	1	1	0	0	0
gi|446945623|ref|WP_001022879.1|	MULTISPECIES: colicin transporter TolQ [Salmonella]		25235.3	1	1	0.0396271	L04808_Sal106expT2	F404196	21.73	4.80349	1	0.116589	0	1	0	0	0	0
gi|446953336|ref|WP_001030592.1|	MULTISPECIES: hypothetical protein [Salmonella]		8323.05	1	1	0.120148	L04814_Sal106staT2	F404202	26.13	14.6667	1	0.367931	0	0	0	0	1	0
gi|446953787|ref|WP_001031043.1|	transcription termination factor NusA [Salmonella bongori]		55533.4	1	4	0.0720288	L04809_Sal106expT3	F404197	46.57	2.77778	1	0.052474	1	1	2	0	0	0
gi|447030225|ref|WP_001107481.1|	MULTISPECIES: ATP-dependent zinc metalloprotease FtsH [Salmonella]		70898.5	1	1	0.0141047	L04808_Sal106expT2	F404196	22.5	2.79503	1	0.0410574	0	1	0	0	0	0
gi|447035789|ref|WP_001113045.1|	isoaspartyl dipeptidase [Salmonella bongori]		40738.1	1	1	0.024547	L04813_Sal106staT1	F404201	20.64	2.16216	1	0.0716817	0	0	0	1	0	0
gi|447046969|ref|WP_001124225.1|	MULTISPECIES: 50S ribosomal protein L35 [Proteobacteria]		7341.3	1	2	0.272431	L04807_Sal106expT1	F404195	45.07	19.697	1	0.41435	1	1	0	0	0	0
gi|447063178|ref|WP_001140434.1|	MULTISPECIES: 50S ribosomal protein L30 [Gammaproteobacteria]		6509.61	1	4	0.614476	L04807_Sal106expT1	F404195	34.69	15.2542	1	0.474025	1	2	1	0	0	0
gi|447091298|ref|WP_001168554.1|	glycyl-tRNA synthetase subunit alpha [Salmonella bongori]		34979.3	1	2	0.0571767	L04807_Sal106expT1	F404195	37.63	3.15457	1	0.0836514	1	0	1	0	0	0
gi|447109421|ref|WP_001186677.1|	2,3,4,5-tetrahydropyridine-2,6-dicarboxylate N-succinyltransferase [Salmonella bongori]		30018.5	1	2	0.0666256	L04808_Sal106expT2	F404196	54.96	4.77941	1	0.0977787	1	1	0	0	0	0
gi|447111177|ref|WP_001188433.1|	DNA-3-methyladenine glycosylase [Salmonella bongori]		22280.9	1	13	0.58346	L04808_Sal106expT2	F404196	23.94	4.45545	1	0.282787	2	3	7	1	0	0
gi|447155162|ref|WP_001232418.1|	protease modulator HflC [Salmonella bongori]		37551.5	1	1	0.0266301	L04808_Sal106expT2	F404196	17.69	3.22581	1	0.0778982	0	1	0	0	0	0
gi|447163106|ref|WP_001240362.1|	membrane protein [Salmonella bongori]		38544.9	1	1	0.0259437	L04808_Sal106expT2	F404196	14.04	2.57143	1	0.0758567	0	1	0	0	0	0
gi|447172481|ref|WP_001249737.1|	protease [Salmonella bongori]		73629.8	1	20	0.271629	L04809_Sal106expT3	F404197	18.63	1.04634	1	0.0395004	4	3	5	3	4	1
gi|447174714|ref|WP_001251970.1|	F0F1 ATP synthase subunit epsilon [Salmonella bongori]		15056.9	1	1	0.0664149	L04809_Sal106expT3	F404197	18.97	5.88235	1	0.198034	0	0	1	0	0	0
gi|447192011|ref|WP_001269267.1|	phosphoethanolamine transferase [Salmonella bongori]		64636.8	1	1	0.0154711	L04815_Sal106staT3	F404203	13.06	1.1925	1	0.0450334	0	0	0	0	0	1
gi|447197194|ref|WP_001274450.1|	formate hydrogenlyase subunit 3 [Salmonella bongori]		64391.8	1	7	0.108709	L04815_Sal106staT3	F404203	19.73	1.36752	1	0.0451897	2	2	0	1	0	2
gi|447209936|ref|WP_001287192.1|	glutaminyl-tRNA synthetase [Salmonella bongori]		64157	1	2	0.0311735	L04808_Sal106expT2	F404196	27.74	1.37221	1	0.0454262	1	1	0	0	0	0
gi|486357748|ref|WP_001592995.1|	MULTISPECIES: RNA-binding protein [Salmonella]		10851	1	1	0.0921573	L04809_Sal106expT3	F404197	30.65	12.2449	1	0.278118	0	0	1	0	0	0
gi|487393258|ref|WP_001664355.1|	MULTISPECIES: long-chain fatty acid outer membrane transporter [Salmonella]		47496.2	1	1	0.0210543	L04809_Sal106expT3	F404197	32.85	3.48028	1	0.0615229	0	0	1	0	0	0
gi|505805035|ref|WP_015702976.1|	nucleotide exchange factor GrpE [Salmonella bongori]		21854.2	1	1	0.0457578	L04808_Sal106expT2	F404196	18.49	4.0404	1	0.135356	0	1	0	0	0	0
gi|526248724|ref|WP_020844804.1|	ElaB protein [Salmonella bongori]		11356.8	1	2	0.176105	L04814_Sal106staT2	F404202	22.26	7.76699	1	0.264081	0	0	0	1	1	0
gi|582119129|ref|WP_024135150.1|	protoheme IX biogenesis protein [Salmonella bongori]		45285.9	1	2	0.0441639	L04808_Sal106expT2	F404196	29.59	2.6764	1	0.0645735	1	1	0	0	0	0
gi|763060636|ref|WP_043942398.1|	glycine cleavage system transcriptional repressor [Salmonella bongori]		22115.2	1	1	0.0452178	L04813_Sal106staT1	F404201	13.79	5.47264	1	0.13328	0	0	0	1	0	0
