# Supplementary material for: Evaluation of the Limit of Detection of Bacteria by Tandem Mass Spectrometry Proteotyping and Phylopeptidomics
Source: Microorganisms. 2023 Apr 29;11(5):1170. doi: 10.3390/microorganisms11051170 (PMC10223342; doi:10.3390/microorganisms11051170)
Supplement: Supplementary file 1 [file microorganisms-11-01170-s001.zip › Supplementary20230420/Revised_LOD_Table S3_List of PSMs for S. bongori, B. thuringiensis, and D. proteolyticus.xlsx]

## Sheet: Salmonella bongori
Table S3A_List of PSMs for S. bongori at 4E3 cfu, 8E3 cfu, 1E4 cfu, 2E4 cfu, 4E4 cfu, and 8E4 cfu.
Sample	Cell quantity (cfu)	.Dat file	MS/MS Query	m/z Observed	z	Mr(experimental)	Mr(calculated)	Error(ppm)	Peptide Score	start	stop	-1	Peptide sequence	+1	Modifications	Miss-cleavage	R.T.	Query title	REF Accession	Description	Peptide sequence (I/L)	Genus specific peptide (Unipept LCA tool)	Species specific peptide (Unipept LCA tool)
L04568_Sal8x104T3	8E4	F404205	100	408.235	2	814.455	814.455	0.0233285	17.79	165	171	R	ELIIGDR	Q		0	1194.19	L04568_Sal8x104T3.1869.1869.2.dta	gi|447099495|ref|WP_001176751.1|	MULTISPECIES: ATP synthase subunit alpha [Salmonella]	ELLLGDR
L04568_Sal8x104T3	8E4	F404205	1004	753.399	2	1504.78	1504.78	1.67001	50.38	1	13	-	MQLNSTEISELIK	Q		0	1998.02	L04568_Sal8x104T3.3325.3325.2.dta	gi|447099495|ref|WP_001176751.1|	MULTISPECIES: ATP synthase subunit alpha [Salmonella]	MQLNSTELSELLK
L04568_Sal8x104T3	8E4	F404205	1006	760.409	2	1518.8	1518.8	0.157361	53.09	33	45	R	AQYLIDQLLSEAR	K		0	2342.11	L04568_Sal8x104T3.3946.3946.2.dta	gi|445926001|ref|WP_000003856.1|	pyruvate dehydrogenase [Salmonella bongori]	AQYLLDQLLSEAR
L04568_Sal8x104T3	8E4	F404205	1015	509.299	3	1524.88	1524.88	-1.07746	13.57	129	142	R	AFLPGSLVDVRPVR	D		0	1771.06	L04568_Sal8x104T3.2889.2889.3.dta	gi|446062464|ref|WP_000140319.1|	MULTISPECIES: 30S ribosomal protein S1 [Salmonella]	AFLPGSLVDVRPVR
L04568_Sal8x104T3	8E4	F404205	1016	511.27	3	1530.79	1530.79	-0.638886	24.77	27	40	K	IDQLSSDVQTLNAK	V		0	1360.08	L04568_Sal8x104T3.2166.2166.3.dta	gi|447005051|ref|WP_001082307.1|	MULTISPECIES: hypothetical protein [Proteobacteria]	LDQLSSDVQTLNAK
L04568_Sal8x104T3	8E4	F404205	1017	766.403	2	1530.79	1530.79	1.74289	48.24	27	40	K	IDQLSSDVQTLNAK	V		0	1355.59	L04568_Sal8x104T3.2158.2158.2.dta	gi|447005051|ref|WP_001082307.1|	MULTISPECIES: hypothetical protein [Proteobacteria]	LDQLSSDVQTLNAK
L04568_Sal8x104T3	8E4	F404205	1019	513.252	3	1536.73	1536.74	-1.00082	21.18	284	296	R	EAFPGDVFYLHSR	L		0	1774.46	L04568_Sal8x104T3.2896.2896.3.dta	gi|447099495|ref|WP_001176751.1|	MULTISPECIES: ATP synthase subunit alpha [Salmonella]	EAFPGDVFYLHSR
L04568_Sal8x104T3	8E4	F404205	1024	775.398	2	1548.78	1548.78	1.43791	54.85	465	479	K	GATVELADGVEGYLR	A		0	1911.72	L04568_Sal8x104T3.3164.3164.2.dta	gi|446062464|ref|WP_000140319.1|	MULTISPECIES: 30S ribosomal protein S1 [Salmonella]	GATVELADGVEGYLR
L04568_Sal8x104T3	8E4	F404205	1028	781.409	2	1560.8	1560.8	-0.381214	51.18	171	185	R	DATGIDPVSLIAFDK	V		0	2504.73	L04568_Sal8x104T3.4207.4207.2.dta	gi|446346540|ref|WP_000424395.1|	MULTISPECIES: 50S ribosomal protein L4 [Proteobacteria]	DATGLDPVSLLAFDK
L04568_Sal8x104T3	8E4	F404205	1034	525.932	3	1574.77	1574.77	0.948708	13.56	310	323	R	HSDDKEPFAALAFK	I		1	1475.37	L04568_Sal8x104T3.2350.2350.3.dta	gi|446046852|ref|WP_000124707.1|	elongation factor G [Salmonella bongori]	HSDDKEPFAALAFK
L04568_Sal8x104T3	8E4	F404205	1038	791.89	2	1581.76	1581.76	0.80543	64.62	7	21	K	DAQSALTVSETTFGR	D		0	1672.85	L04568_Sal8x104T3.2688.2688.2.dta	gi|446346540|ref|WP_000424395.1|	MULTISPECIES: 50S ribosomal protein L4 [Proteobacteria]	DAQSALTVSETTFGR
L04568_Sal8x104T3	8E4	F404205	1041	798.381	2	1594.75	1594.75	-0.212573	58.97	82	95	K	DVFMGVDELQVGMR	F		0	2316.81	L04568_Sal8x104T3.3900.3900.2.dta	gi|446784084|ref|WP_000861340.1|	peptidyl-prolyl cis-trans isomerase [Salmonella bongori]	DVFMGVDELQVGMR
L04568_Sal8x104T3	8E4	F404205	1045	803.447	2	1604.88	1604.88	1.40696	45.25	343	357	K	FNQIGSLTETLAAIK	M		0	2200.41	L04568_Sal8x104T3.3696.3696.2.dta	gi|445958879|ref|WP_000036734.1|	MULTISPECIES: enolase [Salmonella]	FNQLGSLTETLAALK
L04568_Sal8x104T3	8E4	F404205	1049	813.917	2	1625.82	1625.82	0.115019	72.57	157	171	R	SVDVGTWIAGVGYRF	-		1	2451.52	L04568_Sal8x104T3.4130.4130.2.dta	gi|446639416|ref|WP_000716762.1|	MULTISPECIES: outer membrane protein X [Salmonella]	SVDVGTWLAGVGYRF
L04568_Sal8x104T3	8E4	F404205	105	408.732	2	815.45	815.45	-0.398553	16.58	51	57	R	RAELEAK	L		1	334.854	L04568_Sal8x104T3.479.479.2.dta	gi|447118809|ref|WP_001196065.1|	MULTISPECIES: 50S ribosomal protein L9 [Salmonella]	RAELEAK
L04568_Sal8x104T3	8E4	F404205	1050	542.966	3	1625.88	1625.88	-0.0547397	23.96	73	87	R	VFQTHSPVVDSIAVK	R		0	1332.67	L04568_Sal8x104T3.2117.2117.3.dta	gi|445987401|ref|WP_000065256.1|	50S ribosomal protein L19 [Salmonella bongori]	VFQTHSPVVDSLAVK
L04568_Sal8x104T3	8E4	F404205	106	410.228	2	818.441	818.44	1.65192	32.82	5	12	K	VGINGFGR	I		0	1184.99	L04568_Sal8x104T3.1854.1854.2.dta	gi|446075653|ref|WP_000153508.1|	glyceraldehyde-3-phosphate dehydrogenase [Salmonella bongori]	VGLNGFGR
L04568_Sal8x104T3	8E4	F404205	1060	820.913	2	1639.81	1639.81	0.714107	39.83	104	117	K	LGYPITDDLDVYTR	L		0	2055.36	L04568_Sal8x104T3.3434.3434.2.dta	gi|505804847|ref|WP_015702792.1|	membrane protein [Salmonella bongori]	LGYPLTDDLDVYTR
L04568_Sal8x104T3	8E4	F404205	1061	820.913	2	1639.81	1639.81	1.08	59.34	104	117	K	LGYPITDDLDVYTR	L		0	2043.76	L04568_Sal8x104T3.3411.3411.2.dta	gi|505804847|ref|WP_015702792.1|	membrane protein [Salmonella bongori]	LGYPLTDDLDVYTR
L04568_Sal8x104T3	8E4	F404205	1062	821.956	2	1641.9	1641.89	2.49773	66.25	10	23	K	SVEELNTELLNLLR	E		0	2633.47	L04568_Sal8x104T3.4411.4411.2.dta	gi|446567396|ref|WP_000644742.1|	MULTISPECIES: 50S ribosomal protein L29 [Gammaproteobacteria]	SVEELNTELLNLLR
L04568_Sal8x104T3	8E4	F404205	1063	548.645	3	1642.91	1642.91	0.242252	23.54	4	18	K	TQLIDVIADKAELSK	T		1	1775.92	L04568_Sal8x104T3.2899.2899.3.dta	gi|446967253|ref|WP_001044509.1|	MULTISPECIES: DNA-binding protein HU-alpha [Gammaproteobacteria]	TQLLDVLADKAELSK
L04568_Sal8x104T3	8E4	F404205	1067	827.434	2	1652.85	1652.85	1.12472	36.86	30	45	R	IFSFTALTVVGDGNGR	V		0	2272	L04568_Sal8x104T3.3821.3821.2.dta	gi|446862865|ref|WP_000940121.1|	MULTISPECIES: 30S ribosomal protein S5 [Proteobacteria]	LFSFTALTVVGDGNGR
L04568_Sal8x104T3	8E4	F404205	1068	827.434	2	1652.85	1652.85	1.19732	19.99	30	45	R	IFSFTALTVVGDGNGR	V		0	2283	L04568_Sal8x104T3.3840.3840.2.dta	gi|446862865|ref|WP_000940121.1|	MULTISPECIES: 30S ribosomal protein S5 [Proteobacteria]	LFSFTALTVVGDGNGR
L04568_Sal8x104T3	8E4	F404205	107	410.75	2	819.485	819.485	-0.0305069	15.27	593	600	K	LAASIAFK	D		0	1309.37	L04568_Sal8x104T3.2073.2073.2.dta	gi|446046852|ref|WP_000124707.1|	elongation factor G [Salmonella bongori]	LAASLAFK
L04568_Sal8x104T3	8E4	F404205	1070	553.305	3	1656.89	1656.89	0.168991	32.6	239	253	K	VGEEVEIVGIKETQK	S		1	1265.69	L04568_Sal8x104T3.1996.1996.3.dta	gi|445953893|ref|WP_000031748.1|	MULTISPECIES: elongation factor Tu [Salmonella]	VGEEVELVGLKETQK
L04568_Sal8x104T3	8E4	F404205	1071	553.306	3	1656.89	1656.89	0.947556	17.12	239	253	K	VGEEVEIVGIKETQK	S		1	1276.72	L04568_Sal8x104T3.2017.2017.3.dta	gi|445953893|ref|WP_000031748.1|	MULTISPECIES: elongation factor Tu [Salmonella]	VGEEVELVGLKETQK
L04568_Sal8x104T3	8E4	F404205	1072	829.457	2	1656.9	1656.89	3.09374	33.41	239	253	K	VGEEVEIVGIKETQK	S		1	1268.4	L04568_Sal8x104T3.2001.2001.2.dta	gi|445953893|ref|WP_000031748.1|	MULTISPECIES: elongation factor Tu [Salmonella]	VGEEVELVGLKETQK
L04568_Sal8x104T3	8E4	F404205	1073	555.951	3	1664.83	1664.83	-0.434879	16.37	28	42	K	DVFVHFSAIQGNGFK	T		0	1853.5	L04568_Sal8x104T3.3055.3055.3.dta	gi|446985422|ref|WP_001062678.1|	MULTISPECIES: cold-shock protein CspC [Proteobacteria]	DVFVHFSALQGNGFK
L04568_Sal8x104T3	8E4	F404205	1077	560.639	3	1678.9	1678.9	-0.0125082	24.08	70	85	R	ALLNSMVIGVTEGFTK	K		0	2399.52	L04568_Sal8x104T3.4044.4044.3.dta	gi|446014082|ref|WP_000091937.1|	50S ribosomal protein L6 [Salmonella bongori]	ALLNSMVLGVTEGFTK
L04568_Sal8x104T3	8E4	F404205	1078	840.457	2	1678.9	1678.9	1.56948	41.42	70	85	R	ALLNSMVIGVTEGFTK	K		0	2393.48	L04568_Sal8x104T3.4033.4033.2.dta	gi|446014082|ref|WP_000091937.1|	50S ribosomal protein L6 [Salmonella bongori]	ALLNSMVLGVTEGFTK
L04568_Sal8x104T3	8E4	F404205	1079	843.446	2	1684.88	1684.87	1.32651	34.05	409	423	R	MEFPEPVISIAVEPK	T		0	2272.47	L04568_Sal8x104T3.3822.3822.2.dta	gi|446046852|ref|WP_000124707.1|	elongation factor G [Salmonella bongori]	MEFPEPVLSLAVEPK
L04568_Sal8x104T3	8E4	F404205	1081	844.437	2	1686.86	1686.86	0.854844	53.93	110	125	K	AAAFEGELIPASQIDR	L		0	1810.13	L04568_Sal8x104T3.2965.2965.2.dta	gi|447129947|ref|WP_001207203.1|	MULTISPECIES: 50S ribosomal protein L10 [Enterobacteriaceae]	AAAFEGELLPASQLDR
L04568_Sal8x104T3	8E4	F404205	1092	858.441	2	1714.87	1714.86	1.81239	47.13	685	700	K	YAEAPNNVAQAVIEAR	G		0	1645.21	L04568_Sal8x104T3.2631.2631.2.dta	gi|446046852|ref|WP_000124707.1|	elongation factor G [Salmonella bongori]	YAEAPNNVAQAVLEAR
L04568_Sal8x104T3	8E4	F404205	1095	574.956	3	1721.85	1721.85	-0.264832	21.51	251	265	R	DRGEDALIIYDDLSK	Q		1	1918.59	L04568_Sal8x104T3.3176.3176.3.dta	gi|447099495|ref|WP_001176751.1|	MULTISPECIES: ATP synthase subunit alpha [Salmonella]	DRGEDALLLYDDLSK
L04568_Sal8x104T3	8E4	F404205	1097	863.486	2	1724.96	1724.96	0.597117	62.04	72	86	K	EGVQEDILEILLNLK	G		0	3264.69	L04568_Sal8x104T3.5349.5349.2.dta	gi|447084838|ref|WP_001162094.1|	MULTISPECIES: DNA-directed RNA polymerase subunit alpha [Proteobacteria]	EGVQEDLLELLLNLK
L04568_Sal8x104T3	8E4	F404205	1099	576.953	3	1727.84	1727.84	0.117488	17.89	305	319	K	FESEVYILSKDEGGR	H		1	1416.15	L04568_Sal8x104T3.2261.2261.3.dta	gi|445953893|ref|WP_000031748.1|	MULTISPECIES: elongation factor Tu [Salmonella]	FESEVYLLSKDEGGR
L04568_Sal8x104T3	8E4	F404205	1101	579.97	3	1736.89	1736.88	2.33464	13.01	189	203	R	IGGDRFDEAIINYVR	R		1	1871.64	L04568_Sal8x104T3.3092.3092.3.dta	gi|446836140|ref|WP_000913396.1|	MULTISPECIES: rod shape-determining protein MreB [Proteobacteria]	LGGDRFDEALLNYVR
L04568_Sal8x104T3	8E4	F404205	1104	581.632	3	1741.88	1741.87	0.224471	17.17	135	151	R	VAALEGDVLGSYQHGAR	I		0	1381.39	L04568_Sal8x104T3.2205.2205.3.dta	gi|446730849|ref|WP_000808105.1|	elongation factor Ts [Salmonella bongori]	VAALEGDVLGSYQHGAR
L04568_Sal8x104T3	8E4	F404205	1106	876.464	2	1750.91	1750.91	2.01438	75.5	338	354	R	VYSGVVNSGDTILNSVK	S		0	1737.93	L04568_Sal8x104T3.2824.2824.2.dta	gi|446046852|ref|WP_000124707.1|	elongation factor G [Salmonella bongori]	VYSGVVNSGDTLLNSVK
L04568_Sal8x104T3	8E4	F404205	1111	587.324	3	1758.95	1758.95	-0.521333	56.31	220	235	R	AATILAEQLEAFVDLR	D		0	2753.85	L04568_Sal8x104T3.4598.4598.3.dta	gi|447084838|ref|WP_001162094.1|	MULTISPECIES: DNA-directed RNA polymerase subunit alpha [Proteobacteria]	AATLLAEQLEAFVDLR
L04568_Sal8x104T3	8E4	F404205	1112	880.485	2	1758.95	1758.95	1.70499	41.78	220	235	R	AATILAEQLEAFVDLR	D		0	2752.84	L04568_Sal8x104T3.4596.4596.2.dta	gi|447084838|ref|WP_001162094.1|	MULTISPECIES: DNA-directed RNA polymerase subunit alpha [Proteobacteria]	AATLLAEQLEAFVDLR
L04568_Sal8x104T3	8E4	F404205	1113	880.955	2	1759.9	1759.9	0.366499	52.63	143	160	K	AIAQVGTISANSDETVGK	L		0	1251.02	L04568_Sal8x104T3.1972.1972.2.dta	gi|446641762|ref|WP_000719108.1|	molecular chaperone GroEL [Salmonella bongori]	ALAQVGTLSANSDETVGK
L04568_Sal8x104T3	8E4	F404205	1120	594.32	3	1779.94	1779.94	-0.0528108	30.61	359	374	K	MVVTLIHPIAMDDGLR	F		0	1954	L04568_Sal8x104T3.3248.3248.3.dta	gi|445953893|ref|WP_000031748.1|	MULTISPECIES: elongation factor Tu [Salmonella]	MVVTLLHPLAMDDGLR
L04568_Sal8x104T3	8E4	F404205	1121	890.976	2	1779.94	1779.94	0.0910144	16.13	359	374	K	MVVTLIHPIAMDDGLR	F		0	1955.9	L04568_Sal8x104T3.3252.3252.2.dta	gi|445953893|ref|WP_000031748.1|	MULTISPECIES: elongation factor Tu [Salmonella]	MVVTLLHPLAMDDGLR
L04568_Sal8x104T3	8E4	F404205	1129	599.651	3	1795.93	1795.93	-0.202123	35.44	359	374	K	MVVTLIHPIAMDDGLR	F	Oxidation (M) [1]	0	1808.17	L04568_Sal8x104T3.2961.2961.3.dta	gi|445953893|ref|WP_000031748.1|	MULTISPECIES: elongation factor Tu [Salmonella]	MVVTLLHPLAMDDGLR
L04568_Sal8x104T3	8E4	F404205	1130	599.651	3	1795.93	1795.93	-0.00167044	33.64	359	374	K	MVVTLIHPIAMDDGLR	F	Oxidation (M) [11]	0	1737.46	L04568_Sal8x104T3.2823.2823.3.dta	gi|445953893|ref|WP_000031748.1|	MULTISPECIES: elongation factor Tu [Salmonella]	MVVTLLHPLAMDDGLR
L04568_Sal8x104T3	8E4	F404205	1137	899.445	2	1796.87	1796.88	-1.23603	38.15	654	669	R	AQVPLSEMFGYATDLR	S		0	2370.43	L04568_Sal8x104T3.3993.3993.2.dta	gi|446046852|ref|WP_000124707.1|	elongation factor G [Salmonella bongori]	AQVPLSEMFGYATDLR
L04568_Sal8x104T3	8E4	F404205	1138	600.647	3	1798.92	1798.92	1.08343	19.98	426	441	K	LSELRGQNEDQNVGIK	V		1	914.508	L04568_Sal8x104T3.1399.1399.3.dta	gi|446641762|ref|WP_000719108.1|	molecular chaperone GroEL [Salmonella bongori]	LSELRGQNEDQNVGLK
L04568_Sal8x104T3	8E4	F404205	1140	601.66	3	1801.96	1801.95	1.03554	24.6	119	134	R	MLSFGGDHFVTLPLLR	A		0	2330.51	L04568_Sal8x104T3.3924.3924.3.dta	gi|446027696|ref|WP_000105551.1|	agmatinase [Salmonella bongori]	MLSFGGDHFVTLPLLR
L04568_Sal8x104T3	8E4	F404205	1143	601.967	3	1802.88	1802.88	0.379393	20.8	60	75	R	GITINTSHVEYDTPTR	H		0	1191.72	L04568_Sal8x104T3.1864.1864.3.dta	gi|445953893|ref|WP_000031748.1|	MULTISPECIES: elongation factor Tu [Salmonella]	GLTLNTSHVEYDTPTR
L04568_Sal8x104T3	8E4	F404205	1144	601.968	3	1802.88	1802.88	0.579074	18.31	60	75	R	GITINTSHVEYDTPTR	H		0	1202.7	L04568_Sal8x104T3.1886.1886.3.dta	gi|445953893|ref|WP_000031748.1|	MULTISPECIES: elongation factor Tu [Salmonella]	GLTLNTSHVEYDTPTR
L04568_Sal8x104T3	8E4	F404205	1145	902.448	2	1802.88	1802.88	1.05942	46.93	60	75	R	GITINTSHVEYDTPTR	H		0	1193.17	L04568_Sal8x104T3.1867.1867.2.dta	gi|445953893|ref|WP_000031748.1|	MULTISPECIES: elongation factor Tu [Salmonella]	GLTLNTSHVEYDTPTR
L04568_Sal8x104T3	8E4	F404205	1146	904.909	2	1807.8	1807.8	0.770549	40.62	266	283	R	FGTSNGSSPSTSYGFANK	A		0	1227.63	L04568_Sal8x104T3.1929.1929.2.dta	gi|446788260|ref|WP_000865516.1|	porin [Salmonella bongori]	FGTSNGSSPSTSYGFANK	Salmonella
L04568_Sal8x104T3	8E4	F404205	115	415.741	2	829.467	829.466	1.23453	32.4	264	270	R	KLLDEGR	A		1	588.359	L04568_Sal8x104T3.887.887.2.dta	gi|445953893|ref|WP_000031748.1|	MULTISPECIES: elongation factor Tu [Salmonella]	KLLDEGR
L04568_Sal8x104T3	8E4	F404205	1156	607.648	3	1819.92	1819.92	0.783001	27.83	476	491	R	EFNVEANVGKPQVAYR	E		0	1296.69	L04568_Sal8x104T3.2051.2051.3.dta	gi|446046852|ref|WP_000124707.1|	elongation factor G [Salmonella bongori]	EFNVEANVGKPQVAYR
L04568_Sal8x104T3	8E4	F404205	1160	914.939	2	1827.86	1827.86	-0.291597	40.81	16	30	K	LMTEFNYNSVMQVPR	V		0	2004.65	L04568_Sal8x104T3.3339.3339.2.dta	gi|447018946|ref|WP_001096202.1|	MULTISPECIES: 50S ribosomal protein L5 [Proteobacteria]	LMTEFNYNSVMQVPR
L04568_Sal8x104T3	8E4	F404205	1174	613.656	3	1837.94	1837.94	1.41952	25.81	37	53	K	STAESIVYSALETLAQR	S		0	2758.71	L04568_Sal8x104T3.4607.4607.3.dta	gi|447060786|ref|WP_001138042.1|	MULTISPECIES: 30S ribosomal protein S7 [Enterobacteriaceae]	STAESLVYSALETLAQR
L04568_Sal8x104T3	8E4	F404205	1175	614.311	3	1839.91	1839.91	0.3598	16.29	344	359	R	QLDPLVVGQEHYDTAR	G		0	1412.62	L04568_Sal8x104T3.2256.2256.3.dta	gi|446112644|ref|WP_000190499.1|	MULTISPECIES: ATP synthase subunit beta [Salmonella]	QLDPLVVGQEHYDTAR
L04568_Sal8x104T3	8E4	F404205	1189	928.939	2	1855.86	1855.86	2.19737	68.68	402	418	R	ELAAFSQFASDLDDATR	K		0	2332.39	L04568_Sal8x104T3.3927.3927.2.dta	gi|447099495|ref|WP_001176751.1|	MULTISPECIES: ATP synthase subunit alpha [Salmonella]	ELAAFSQFASDLDDATR
L04568_Sal8x104T3	8E4	F404205	1194	619.987	3	1856.94	1856.94	0.870788	18.48	2	19	M	GNNVVVLGTQWGDEGKGK	I		1	1391.68	L04568_Sal8x104T3.2223.2223.3.dta	gi|446450124|ref|WP_000527979.1|	adenylosuccinate synthetase [Salmonella bongori]	GNNVVVLGTQWGDEGKGK
L04568_Sal8x104T3	8E4	F404205	1196	621.659	3	1861.95	1861.95	0.565535	24.41	43	59	K	TLAEGQRVEFEITNGAK	G		1	1347.46	L04568_Sal8x104T3.2143.2143.3.dta	gi|445956970|ref|WP_000034825.1|	MULTISPECIES: cold-shock protein CspE [Proteobacteria]	TLAEGQRVEFELTNGAK
L04568_Sal8x104T3	8E4	F404205	120	416.749	2	831.483	831.481	1.31452	17.83	910	917	R	SLSTVAVR	V		0	1136.83	L04568_Sal8x104T3.1770.1770.2.dta	gi|445999120|ref|WP_000076975.1|	cell division protein FtsK [Salmonella bongori]	SLSTVAVR
L04568_Sal8x104T3	8E4	F404205	1204	470.008	4	1876	1876.01	-1.08795	17.9	228	244	R	VKHPSEIVNVGDEINVK	V		1	1230.02	L04568_Sal8x104T3.1934.1934.4.dta	gi|446062464|ref|WP_000140319.1|	MULTISPECIES: 30S ribosomal protein S1 [Salmonella]	VKHPSELVNVGDELNVK
L04568_Sal8x104T3	8E4	F404205	1205	626.343	3	1876.01	1876.01	0.471747	33.1	228	244	R	VKHPSEIVNVGDEINVK	V		1	1229.02	L04568_Sal8x104T3.1932.1932.3.dta	gi|446062464|ref|WP_000140319.1|	MULTISPECIES: 30S ribosomal protein S1 [Salmonella]	VKHPSELVNVGDELNVK
L04568_Sal8x104T3	8E4	F404205	1209	627.307	3	1878.9	1878.9	0.597159	24.89	106	122	K	KGEMNFDVVIASPDAMR	V		1	1766.76	L04568_Sal8x104T3.2881.2881.3.dta	gi|447019436|ref|WP_001096692.1|	50S ribosomal protein L1 [Salmonella bongori]	KGEMNFDVVLASPDAMR
L04568_Sal8x104T3	8E4	F404205	121	417.727	2	833.44	833.44	0.435544	31.93	80	86	R	FNDAVIR	S		0	1031.55	L04568_Sal8x104T3.1583.1583.2.dta	gi|447139417|ref|WP_001216673.1|	MULTISPECIES: 30S ribosomal protein S6 [Enterobacteriaceae]	FNDAVLR
L04568_Sal8x104T3	8E4	F404205	1210	627.319	3	1878.94	1878.94	-0.469947	27.68	134	148	R	EQIIFPEIDYDKVDR	V		1	1855.44	L04568_Sal8x104T3.3059.3059.3.dta	gi|447018946|ref|WP_001096202.1|	MULTISPECIES: 50S ribosomal protein L5 [Proteobacteria]	EQLLFPELDYDKVDR
L04568_Sal8x104T3	8E4	F404205	1211	627.319	3	1878.94	1878.94	-0.18255	19.75	134	148	R	EQIIFPEIDYDKVDR	V		1	1866.84	L04568_Sal8x104T3.3082.3082.3.dta	gi|447018946|ref|WP_001096202.1|	MULTISPECIES: 50S ribosomal protein L5 [Proteobacteria]	EQLLFPELDYDKVDR
L04568_Sal8x104T3	8E4	F404205	1214	944.483	2	1886.95	1886.95	2.63229	16.92	139	156	R	SVDEAANSDIVDKLVAEL	-		1	2677.85	L04568_Sal8x104T3.4482.4482.2.dta	gi|446974956|ref|WP_001052212.1|	MULTISPECIES: ATP synthase subunit b [Salmonella]	SVDEAANSDLVDKLVAEL
L04568_Sal8x104T3	8E4	F404205	1216	631.651	3	1891.93	1891.93	0.7643	28.74	94	112	R	VFMQPASEGTGIIAGGAMR	A		0	1786.87	L04568_Sal8x104T3.2920.2920.3.dta	gi|446862865|ref|WP_000940121.1|	MULTISPECIES: 30S ribosomal protein S5 [Proteobacteria]	VFMQPASEGTGLLAGGAMR
L04568_Sal8x104T3	8E4	F404205	1217	946.974	2	1891.93	1891.93	2.52229	59.12	94	112	R	VFMQPASEGTGIIAGGAMR	A		0	1783.54	L04568_Sal8x104T3.2914.2914.2.dta	gi|446862865|ref|WP_000940121.1|	MULTISPECIES: 30S ribosomal protein S5 [Proteobacteria]	VFMQPASEGTGLLAGGAMR
L04568_Sal8x104T3	8E4	F404205	1218	634.018	3	1899.03	1899.03	0.10637	18.31	8	23	R	EKSVEELNTELLNLLR	E		1	2350.54	L04568_Sal8x104T3.3961.3961.3.dta	gi|446567396|ref|WP_000644742.1|	MULTISPECIES: 50S ribosomal protein L29 [Gammaproteobacteria]	EKSVEELNTELLNLLR
L04568_Sal8x104T3	8E4	F404205	122	419.251	2	836.487	836.487	0.707722	14.87	118	124	R	EHILLGR	Q		0	899.838	L04568_Sal8x104T3.1374.1374.2.dta	gi|445953893|ref|WP_000031748.1|	MULTISPECIES: elongation factor Tu [Salmonella]	EHLLLGR
L04568_Sal8x104T3	8E4	F404205	1221	635.987	3	1904.94	1904.94	0.187408	30.9	166	183	R	NIAIEHSGYSVFAGVGER	T		0	1596.47	L04568_Sal8x104T3.2545.2545.3.dta	gi|446112644|ref|WP_000190499.1|	MULTISPECIES: ATP synthase subunit beta [Salmonella]	NLALEHSGYSVFAGVGER
L04568_Sal8x104T3	8E4	F404205	1225	962.489	2	1922.96	1922.96	0.404584	31.32	361	378	R	DAGINTDDIVALGLVYQF	-		0	3537.68	L04568_Sal8x104T3.5735.5735.2.dta	gi|446788260|ref|WP_000865516.1|	porin [Salmonella bongori]	DAGLNTDDLVALGLVYQF
L04568_Sal8x104T3	8E4	F404205	1226	962.491	2	1922.97	1922.96	2.50551	41.61	361	378	R	DAGINTDDIVALGLVYQF	-		0	3547.95	L04568_Sal8x104T3.5749.5749.2.dta	gi|446788260|ref|WP_000865516.1|	porin [Salmonella bongori]	DAGLNTDDLVALGLVYQF
L04568_Sal8x104T3	8E4	F404205	1229	643.647	3	1927.92	1927.92	-0.75055	14.23	267	282	K	AFTSEEFTHFLEELTK	Q		0	2592.81	L04568_Sal8x104T3.4344.4344.3.dta	gi|445958879|ref|WP_000036734.1|	MULTISPECIES: enolase [Salmonella]	AFTSEEFTHFLEELTK
L04568_Sal8x104T3	8E4	F404205	1236	978.488	2	1954.96	1954.96	-0.76472	35.75	2	20	M	AITGIFFGSDTGNTENIAK	M		0	1999.81	L04568_Sal8x104T3.3329.3329.2.dta	gi|446941365|ref|WP_001018621.1|	MULTISPECIES: flavodoxin-1 [Salmonella]	ALTGLFFGSDTGNTENLAK
L04568_Sal8x104T3	8E4	F404205	1238	979.509	2	1957	1957	2.21104	36.16	400	417	R	FLSQPFFVAEVFTGSPGK	Y		0	2625.44	L04568_Sal8x104T3.4397.4397.2.dta	gi|446112644|ref|WP_000190499.1|	MULTISPECIES: ATP synthase subunit beta [Salmonella]	FLSQPFFVAEVFTGSPGK
L04568_Sal8x104T3	8E4	F404205	1239	981.514	2	1961.01	1961.01	-0.463536	25.89	189	205	K	IIELAGFLDSYIPEPER	A		0	2731.3	L04568_Sal8x104T3.4566.4566.2.dta	gi|445953893|ref|WP_000031748.1|	MULTISPECIES: elongation factor Tu [Salmonella]	LLELAGFLDSYLPEPER
L04568_Sal8x104T3	8E4	F404205	1240	654.679	3	1961.02	1961.01	0.435999	25.61	189	205	K	IIELAGFLDSYIPEPER	A		0	2722.01	L04568_Sal8x104T3.4552.4552.3.dta	gi|445953893|ref|WP_000031748.1|	MULTISPECIES: elongation factor Tu [Salmonella]	LLELAGFLDSYLPEPER
L04568_Sal8x104T3	8E4	F404205	1241	654.679	3	1961.02	1961.01	0.619577	39.14	189	205	K	IIELAGFLDSYIPEPER	A		0	2711.08	L04568_Sal8x104T3.4535.4535.3.dta	gi|445953893|ref|WP_000031748.1|	MULTISPECIES: elongation factor Tu [Salmonella]	LLELAGFLDSYLPEPER
L04568_Sal8x104T3	8E4	F404205	1242	981.515	2	1961.02	1961.01	0.841911	85.42	189	205	K	IIELAGFLDSYIPEPER	A		0	2719.27	L04568_Sal8x104T3.4548.4548.2.dta	gi|445953893|ref|WP_000031748.1|	MULTISPECIES: elongation factor Tu [Salmonella]	LLELAGFLDSYLPEPER
L04568_Sal8x104T3	8E4	F404205	1243	981.517	2	1961.02	1961.01	2.52471	50.2	189	205	K	IIELAGFLDSYIPEPER	A		0	2708.61	L04568_Sal8x104T3.4530.4530.2.dta	gi|445953893|ref|WP_000031748.1|	MULTISPECIES: elongation factor Tu [Salmonella]	LLELAGFLDSYLPEPER
L04568_Sal8x104T3	8E4	F404205	1244	982.984	2	1963.95	1963.95	0.621196	37.97	156	172	R	ELLSQYDFPGDDTPIVR	G		0	2089.44	L04568_Sal8x104T3.3496.3496.2.dta	gi|445953893|ref|WP_000031748.1|	MULTISPECIES: elongation factor Tu [Salmonella]	ELLSQYDFPGDDTPLVR
L04568_Sal8x104T3	8E4	F404205	1245	982.985	2	1963.95	1963.95	1.12019	63.49	156	172	R	ELLSQYDFPGDDTPIVR	G		0	2099.37	L04568_Sal8x104T3.3514.3514.2.dta	gi|445953893|ref|WP_000031748.1|	MULTISPECIES: elongation factor Tu [Salmonella]	ELLSQYDFPGDDTPLVR
L04568_Sal8x104T3	8E4	F404205	1250	659.02	3	1974.04	1974.04	1.9564	37.85	249	264	R	EKLDNLVFVINCNLQR	L	Carbamidomethyl (C) [12]	1	2039.63	L04568_Sal8x104T3.3404.3404.3.dta	gi|445926001|ref|WP_000003856.1|	pyruvate dehydrogenase [Salmonella bongori]	EKLDNLVFVLNCNLQR
L04568_Sal8x104T3	8E4	F404205	1251	660.009	3	1977.01	1977.01	0.293373	13.03	237	253	K	YLGGEELTEEEIKQALR	Q		1	1841.3	L04568_Sal8x104T3.3030.3030.3.dta	gi|446046852|ref|WP_000124707.1|	elongation factor G [Salmonella bongori]	YLGGEELTEEELKQALR
L04568_Sal8x104T3	8E4	F404205	1261	663.354	3	1987.04	1987.04	-1.38699	38.59	275	292	K	IVNELEGIFEGAGWNVIK	V		0	2688.69	L04568_Sal8x104T3.4499.4499.3.dta	gi|445926001|ref|WP_000003856.1|	pyruvate dehydrogenase [Salmonella bongori]	LVNELEGLFEGAGWNVLK
L04568_Sal8x104T3	8E4	F404205	1262	994.53	2	1987.05	1987.04	1.85703	59.55	275	292	K	IVNELEGIFEGAGWNVIK	V		0	2690.51	L04568_Sal8x104T3.4502.4502.2.dta	gi|445926001|ref|WP_000003856.1|	pyruvate dehydrogenase [Salmonella bongori]	LVNELEGLFEGAGWNVLK
L04568_Sal8x104T3	8E4	F404205	1270	670.989	3	2009.95	2009.94	0.71196	18.49	59	75	R	EIELEDKFENMGAQMVK	E		1	1833.82	L04568_Sal8x104T3.3014.3014.3.dta	gi|446641762|ref|WP_000719108.1|	molecular chaperone GroEL [Salmonella bongori]	ELELEDKFENMGAQMVK
L04568_Sal8x104T3	8E4	F404205	1275	1008	2	2013.98	2013.97	2.62516	70.07	311	327	K	LIQLMNETVDGDYQTFK	S		0	2009.91	L04568_Sal8x104T3.3349.3349.2.dta	gi|445926001|ref|WP_000003856.1|	pyruvate dehydrogenase [Salmonella bongori]	LLQLMNETVDGDYQTFK
L04568_Sal8x104T3	8E4	F404205	1276	1008.45	2	2014.89	2014.88	1.1157	24.47	223	240	K	QTVYAFLGDGEMDEPESK	G		0	1910.74	L04568_Sal8x104T3.3162.3162.2.dta	gi|445926001|ref|WP_000003856.1|	pyruvate dehydrogenase [Salmonella bongori]	QTVYAFLGDGEMDEPESK
L04568_Sal8x104T3	8E4	F404205	1278	676.045	3	2025.11	2025.11	0.894766	46.59	2	20	M	ALNLQDKQAIVAEVSEVAK	G		1	1809.64	L04568_Sal8x104T3.2964.2964.3.dta	gi|447129947|ref|WP_001207203.1|	MULTISPECIES: 50S ribosomal protein L10 [Enterobacteriaceae]	ALNLQDKQALVAEVSEVAK
L04568_Sal8x104T3	8E4	F404205	1279	677.016	3	2028.03	2028.03	-0.076922	39.08	16	32	R	DWLQAIESVIREEGVER	A		1	2876.92	L04568_Sal8x104T3.4788.4788.3.dta	gi|445926001|ref|WP_000003856.1|	pyruvate dehydrogenase [Salmonella bongori]	DWLQALESVLREEGVER
L04568_Sal8x104T3	8E4	F404205	1280	1015.06	2	2028.1	2028.09	4.57277	39.97	63	82	R	ENVTSIIGNGVVLSPSALMK	E		0	2367.7	L04568_Sal8x104T3.3989.3989.2.dta	gi|446450124|ref|WP_000527979.1|	adenylosuccinate synthetase [Salmonella bongori]	ENVTSLLGNGVVLSPSALMK
L04568_Sal8x104T3	8E4	F404205	1281	677.354	3	2029.04	2029.04	0.65844	29.67	22	40	R	DFNEALVHQVVVAYAAGAR	Q		0	2256.55	L04568_Sal8x104T3.3796.3796.3.dta	gi|446346540|ref|WP_000424395.1|	MULTISPECIES: 50S ribosomal protein L4 [Proteobacteria]	DFNEALVHQVVVAYAAGAR
L04568_Sal8x104T3	8E4	F404205	1282	677.68	3	2030.02	2030.02	0.579798	48.22	486	504	R	DRVEDATLVLSVGDDVEAK	F		1	1820.14	L04568_Sal8x104T3.2986.2986.3.dta	gi|446062464|ref|WP_000140319.1|	MULTISPECIES: 30S ribosomal protein S1 [Salmonella]	DRVEDATLVLSVGDDVEAK
L04568_Sal8x104T3	8E4	F404205	1291	692.385	3	2074.13	2074.13	0.506236	20.82	307	325	K	VLGDKIQLVGDDLFVTNTK	I		1	2006.6	L04568_Sal8x104T3.3343.3343.3.dta	gi|445958879|ref|WP_000036734.1|	MULTISPECIES: enolase [Salmonella]	VLGDKLQLVGDDLFVTNTK
L04568_Sal8x104T3	8E4	F404205	1306	706.393	3	2116.16	2116.16	0.68615	21.17	206	224	R	AIDKPFLLPIEDVFSISGR	G		0	2627.3	L04568_Sal8x104T3.4400.4400.3.dta	gi|445953893|ref|WP_000031748.1|	MULTISPECIES: elongation factor Tu [Salmonella]	ALDKPFLLPLEDVFSLSGR
L04568_Sal8x104T3	8E4	F404205	1307	1059.09	2	2116.16	2116.16	0.925262	30.76	206	224	R	AIDKPFLLPIEDVFSISGR	G		0	2611.8	L04568_Sal8x104T3.4373.4373.2.dta	gi|445953893|ref|WP_000031748.1|	MULTISPECIES: elongation factor Tu [Salmonella]	ALDKPFLLPLEDVFSLSGR
L04568_Sal8x104T3	8E4	F404205	1308	706.394	3	2116.16	2116.16	1.29575	37.34	206	224	R	AIDKPFLLPIEDVFSISGR	G		0	2616.38	L04568_Sal8x104T3.4381.4381.3.dta	gi|445953893|ref|WP_000031748.1|	MULTISPECIES: elongation factor Tu [Salmonella]	ALDKPFLLPLEDVFSLSGR
L04568_Sal8x104T3	8E4	F404205	1309	706.394	3	2116.16	2116.16	1.72104	29.14	206	224	R	AIDKPFLLPIEDVFSISGR	G		0	2606.52	L04568_Sal8x104T3.4365.4365.3.dta	gi|445953893|ref|WP_000031748.1|	MULTISPECIES: elongation factor Tu [Salmonella]	ALDKPFLLPLEDVFSLSGR
L04568_Sal8x104T3	8E4	F404205	1311	710.365	3	2128.07	2128.07	1.13107	34.04	321	339	K	VVNVGDVVEVMVLDIDEER	R		0	3061.36	L04568_Sal8x104T3.5054.5054.3.dta	gi|446062464|ref|WP_000140319.1|	MULTISPECIES: 30S ribosomal protein S1 [Salmonella]	VVNVGDVVEVMVLDLDEER
L04568_Sal8x104T3	8E4	F404205	1314	710.701	3	2129.08	2129.08	0.167678	29.35	260	279	K	SVEFIAAQGVEHLYEVGPGK	V		0	1942.79	L04568_Sal8x104T3.3226.3226.3.dta	gi|446113494|ref|WP_000191349.1|	malonyl CoA-ACP transacylase [Salmonella bongori]	SVEFLAAQGVEHLYEVGPGK
L04568_Sal8x104T3	8E4	F404205	1324	718.411	3	2152.21	2152.21	1.01988	30.06	49	69	K	LLDNAAADLTAISGQKPLITK	A		0	1900.24	L04568_Sal8x104T3.3142.3142.3.dta	gi|447018946|ref|WP_001096202.1|	MULTISPECIES: 50S ribosomal protein L5 [Proteobacteria]	LLDNAAADLTALSGQKPLLTK
L04568_Sal8x104T3	8E4	F404205	1329	730.055	3	2187.14	2187.14	-0.213521	38.61	14	33	R	IFTEDGVSIPVTVIEVEANR	V		0	2411.07	L04568_Sal8x104T3.4064.4064.3.dta	gi|446501983|ref|WP_000579837.1|	MULTISPECIES: 50S ribosomal protein L3 [Enterobacteriaceae]	LFTEDGVSLPVTVLEVEANR
L04568_Sal8x104T3	8E4	F404205	1418	745.37	3	2233.09	2233.09	-1.51763	33.01	42	61	K	AEYTPHVDTGDYIIVLNADK	V		0	1862.98	L04568_Sal8x104T3.3075.3075.3.dta	gi|446770300|ref|WP_000847556.1|	MULTISPECIES: 50S ribosomal protein L13 [Enterobacteriaceae]	AEYTPHVDTGDYLLVLNADK
L04568_Sal8x104T3	8E4	F404205	1437	1124.55	2	2247.09	2247.08	0.429	70.96	154	173	R	NTDFFGLVDGLDFALQYQGK	N		0	3019.23	L04568_Sal8x104T3.4997.4997.2.dta	gi|446788260|ref|WP_000865516.1|	porin [Salmonella bongori]	NTDFFGLVDGLDFALQYQGK
L04568_Sal8x104T3	8E4	F404205	1438	750.037	3	2247.09	2247.08	1.34752	15.3	154	173	R	NTDFFGLVDGLDFALQYQGK	N		0	3024.01	L04568_Sal8x104T3.5004.5004.3.dta	gi|446788260|ref|WP_000865516.1|	porin [Salmonella bongori]	NTDFFGLVDGLDFALQYQGK
L04568_Sal8x104T3	8E4	F404205	1453	753.735	3	2258.18	2258.18	1.00701	26.36	57	76	K	SELEAFEVALENVRPTVEVK	S		0	2314.9	L04568_Sal8x104T3.3896.3896.3.dta	gi|447060786|ref|WP_001138042.1|	MULTISPECIES: 30S ribosomal protein S7 [Enterobacteriaceae]	SELEAFEVALENVRPTVEVK
L04568_Sal8x104T3	8E4	F404205	1524	768.735	3	2303.18	2303.18	1.2257	29.64	194	216	R	FGQEEAAPVVAPAPAPAPEVQTK	H		0	1523.73	L04568_Sal8x104T3.2425.2425.3.dta	gi|505804847|ref|WP_015702792.1|	membrane protein [Salmonella bongori]	FGQEEAAPVVAPAPAPAPEVQTK
L04568_Sal8x104T3	8E4	F404205	1545	780.702	3	2339.08	2339.08	0.660516	35.72	246	265	K	YDANNIYLAAQYSQTYNATR	F		0	1817.72	L04568_Sal8x104T3.2981.2981.3.dta	gi|446788260|ref|WP_000865516.1|	porin [Salmonella bongori]	YDANNLYLAAQYSQTYNATR
L04568_Sal8x104T3	8E4	F404205	1567	799.428	3	2395.26	2395.26	2.0144	38.58	98	118	R	LLLSEACPLILDYHVALDNAR	E	Carbamidomethyl (C) [7]	0	2349.11	L04568_Sal8x104T3.3958.3958.3.dta	gi|446450124|ref|WP_000527979.1|	adenylosuccinate synthetase [Salmonella bongori]	LLLSEACPLLLDYHVALDNAR
L04568_Sal8x104T3	8E4	F404205	1584	808.44	3	2422.3	2422.3	0.758371	41.7	207	231	K	IADQLIVGGGIANTFVAAQGHSVGK	S		0	1970.22	L04568_Sal8x104T3.3275.3275.3.dta	gi|446033415|ref|WP_000111270.1|	phosphoglycerate kinase [Salmonella bongori]	LADQLLVGGGLANTFVAAQGHSVGK
L04568_Sal8x104T3	8E4	F404205	1593	812.725	3	2435.15	2435.15	1.10999	49.13	130	151	R	NEQDGGDLVYFQGHISPGIYAR	A		0	1822.9	L04568_Sal8x104T3.2992.2992.3.dta	gi|445926001|ref|WP_000003856.1|	pyruvate dehydrogenase [Salmonella bongori]	NEQDGGDLVYFQGHLSPGLYAR
L04568_Sal8x104T3	8E4	F404205	1607	822.438	3	2464.29	2464.29	0.363999	21.71	375	397	K	EGTRPAVVIPTNEELVIAQDASR	L		0	1763.63	L04568_Sal8x104T3.2876.2876.3.dta	gi|446017836|ref|WP_000095691.1|	acetate kinase [Salmonella bongori]	EGTRPAVVLPTNEELVLAQDASR
L04568_Sal8x104T3	8E4	F404205	1609	826.107	3	2475.3	2475.29	2.29912	15.68	171	194	R	DATGIDPVSLIAFDKVVMTADAVK	Q		1	2717.42	L04568_Sal8x104T3.4545.4545.3.dta	gi|446346540|ref|WP_000424395.1|	MULTISPECIES: 50S ribosomal protein L4 [Proteobacteria]	DATGLDPVSLLAFDKVVMTADAVK
L04568_Sal8x104T3	8E4	F404205	1617	831.436	3	2491.29	2491.29	-0.472848	27.81	171	194	R	DATGIDPVSLIAFDKVVMTADAVK	Q	Oxidation (M) [18]	1	2643.05	L04568_Sal8x104T3.4427.4427.3.dta	gi|446346540|ref|WP_000424395.1|	MULTISPECIES: 50S ribosomal protein L4 [Proteobacteria]	DATGLDPVSLLAFDKVVMTADAVK
L04568_Sal8x104T3	8E4	F404205	1627	1273.62	2	2545.23	2545.23	-0.221591	22.02	335	358	R	TTDVTGTIELPEGVEMVMPGDNIK	M		0	2381.07	L04568_Sal8x104T3.4010.4010.2.dta	gi|445953893|ref|WP_000031748.1|	MULTISPECIES: elongation factor Tu [Salmonella]	TTDVTGTLELPEGVEMVMPGDNLK
L04568_Sal8x104T3	8E4	F404205	1628	849.418	3	2545.23	2545.23	1.00187	35.26	335	358	R	TTDVTGTIELPEGVEMVMPGDNIK	M		0	2380.59	L04568_Sal8x104T3.4009.4009.3.dta	gi|445953893|ref|WP_000031748.1|	MULTISPECIES: elongation factor Tu [Salmonella]	TTDVTGTLELPEGVEMVMPGDNLK
L04568_Sal8x104T3	8E4	F404205	1631	854.109	3	2559.31	2559.3	2.2639	23.2	161	184	K	VINDNFGIVEGLMTTVHATTATQK	T		0	2301.93	L04568_Sal8x104T3.3874.3874.3.dta	gi|446075653|ref|WP_000153508.1|	glyceraldehyde-3-phosphate dehydrogenase [Salmonella bongori]	VLNDNFGLVEGLMTTVHATTATQK
L04568_Sal8x104T3	8E4	F404205	1632	854.75	3	2561.23	2561.22	0.939785	31.53	369	390	K	ALIEEMASAYEDPKEVIEFYSK	N		1	2398.58	L04568_Sal8x104T3.4042.4042.3.dta	gi|447121143|ref|WP_001198399.1|	trigger factor [Salmonella bongori]	ALLEEMASAYEDPKEVLEFYSK
L04568_Sal8x104T3	8E4	F404205	1633	854.75	3	2561.23	2561.22	1.94477	26.92	335	358	R	TTDVTGTIELPEGVEMVMPGDNIK	M	Oxidation (M) [18]	0	2140.52	L04568_Sal8x104T3.3593.3593.3.dta	gi|445953893|ref|WP_000031748.1|	MULTISPECIES: elongation factor Tu [Salmonella]	TTDVTGTLELPEGVEMVMPGDNLK
L04568_Sal8x104T3	8E4	F404205	1638	860.081	3	2577.22	2577.22	0.478423	29.89	335	358	R	TTDVTGTIELPEGVEMVMPGDNIK	M	Oxidation (M) [16], Oxidation (M) [18]	0	1936.65	L04568_Sal8x104T3.3214.3214.3.dta	gi|445953893|ref|WP_000031748.1|	MULTISPECIES: elongation factor Tu [Salmonella]	TTDVTGTLELPEGVEMVMPGDNLK
L04568_Sal8x104T3	8E4	F404205	1643	872.772	3	2615.29	2615.29	2.3875	16.47	138	162	K	DHDTGVSPVFAGGIEYAITPEIATR	L		0	2270.98	L04568_Sal8x104T3.3819.3819.3.dta	gi|505804847|ref|WP_015702792.1|	membrane protein [Salmonella bongori]	DHDTGVSPVFAGGLEYALTPELATR	Salmonella
L04568_Sal8x104T3	8E4	F404205	1644	874.49	3	2620.45	2620.45	0.412525	24.56	162	187	R	LGANPVPLQLAIGAEEAFTGVVDLVK	M		0	3468.8	L04568_Sal8x104T3.5640.5640.3.dta	gi|446046852|ref|WP_000124707.1|	elongation factor G [Salmonella bongori]	LGANPVPLQLALGAEEAFTGVVDLVK
L04568_Sal8x104T3	8E4	F404205	1645	874.491	3	2620.45	2620.45	1.04219	40.13	162	187	R	LGANPVPLQLAIGAEEAFTGVVDLVK	M		0	3479.06	L04568_Sal8x104T3.5655.5655.3.dta	gi|446046852|ref|WP_000124707.1|	elongation factor G [Salmonella bongori]	LGANPVPLQLALGAEEAFTGVVDLVK
L04568_Sal8x104T3	8E4	F404205	1646	656.819	4	2623.25	2623.24	0.712858	18.29	207	229	K	AGEEFTIDVTFPEEYHAENLKGK	A		1	1770.05	L04568_Sal8x104T3.2887.2887.4.dta	gi|447121143|ref|WP_001198399.1|	trigger factor [Salmonella bongori]	AGEEFTLDVTFPEEYHAENLKGK
L04568_Sal8x104T3	8E4	F404205	1647	881.126	3	2640.36	2640.35	2.57466	45.4	16	40	R	IAQFNVVSEAHNEGTIVSVSDGVIR	I		0	1865.87	L04568_Sal8x104T3.3080.3080.3.dta	gi|447099495|ref|WP_001176751.1|	MULTISPECIES: ATP synthase subunit alpha [Salmonella]	LAQFNVVSEAHNEGTLVSVSDGVLR
L04568_Sal8x104T3	8E4	F404205	1651	886.466	3	2656.38	2656.37	1.6259	31.86	231	254	K	ATLKPEGQQALDQLYSQLSNLDPK	D		0	2250.91	L04568_Sal8x104T3.3787.3787.3.dta	gi|505804847|ref|WP_015702792.1|	membrane protein [Salmonella bongori]	ATLKPEGQQALDQLYSQLSNLDPK
L04568_Sal8x104T3	8E4	F404205	1702	902.117	3	2703.33	2703.32	3.28707	30.93	57	79	K	AHYVLMNVEAPQEVIDELETTFR	F		0	2733.04	L04568_Sal8x104T3.4569.4569.3.dta	gi|447139417|ref|WP_001216673.1|	MULTISPECIES: 30S ribosomal protein S6 [Enterobacteriaceae]	AHYVLMNVEAPQEVLDELETTFR
L04568_Sal8x104T3	8E4	F404205	1718	908.505	3	2722.49	2722.49	0.152801	34.86	243	268	K	AGKPLLIIAEDVEGEALATLVVNTMR	G		0	3109.57	L04568_Sal8x104T3.5124.5124.3.dta	gi|446641762|ref|WP_000719108.1|	molecular chaperone GroEL [Salmonella bongori]	AGKPLLLLAEDVEGEALATLVVNTMR
L04568_Sal8x104T3	8E4	F404205	1719	681.631	4	2722.5	2722.49	0.613408	26.29	243	268	K	AGKPLLIIAEDVEGEALATLVVNTMR	G		0	3110.05	L04568_Sal8x104T3.5125.5125.4.dta	gi|446641762|ref|WP_000719108.1|	molecular chaperone GroEL [Salmonella bongori]	AGKPLLLLAEDVEGEALATLVVNTMR
L04568_Sal8x104T3	8E4	F404205	1721	910.455	3	2728.34	2728.33	2.93989	60.87	91	117	K	NMITGAAQMDGAILVVAATDGPMPQTR	E		0	2509.59	L04568_Sal8x104T3.4215.4215.3.dta	gi|445953893|ref|WP_000031748.1|	MULTISPECIES: elongation factor Tu [Salmonella]	NMLTGAAQMDGALLVVAATDGPMPQTR
L04568_Sal8x104T3	8E4	F404205	1722	915.786	3	2744.34	2744.33	2.01616	33.42	91	117	K	NMITGAAQMDGAILVVAATDGPMPQTR	E	Oxidation (M) [23]	0	2375.07	L04568_Sal8x104T3.4001.4001.3.dta	gi|445953893|ref|WP_000031748.1|	MULTISPECIES: elongation factor Tu [Salmonella]	NMLTGAAQMDGALLVVAATDGPMPQTR
L04568_Sal8x104T3	8E4	F404205	1723	915.786	3	2744.34	2744.33	2.28945	29.15	91	117	K	NMITGAAQMDGAILVVAATDGPMPQTR	E	Oxidation (M) [9]	0	2277.96	L04568_Sal8x104T3.3833.3833.3.dta	gi|445953893|ref|WP_000031748.1|	MULTISPECIES: elongation factor Tu [Salmonella]	NMLTGAAQMDGALLVVAATDGPMPQTR
L04568_Sal8x104T3	8E4	F404205	1749	933.112	3	2796.31	2796.31	0.173443	21.39	85	110	K	FDGFVHSIGFAPGDQLDGDYVNAVTR	E		0	2179.13	L04568_Sal8x104T3.3659.3659.3.dta	gi|446428653|ref|WP_000506508.1|	enoyl-ACP reductase [Salmonella bongori]	FDGFVHSLGFAPGDQLDGDYVNAVTR
L04568_Sal8x104T3	8E4	F404205	1750	700.101	4	2796.37	2796.37	3.01928	27.74	538	561	R	TLEWSTSSPPPFYNFAVVPHVHER	D		0	2026.74	L04568_Sal8x104T3.3380.3380.4.dta	gi|446389310|ref|WP_000467165.1|	cytochrome ubiquinol oxidase subunit I [Salmonella bongori]	TLEWSTSSPPPFYNFAVVPHVHER
L04568_Sal8x104T3	8E4	F404205	1754	940.169	3	2817.49	2817.48	0.656259	23.98	138	162	K	LKDMALEDVLIITGELDENLFLAAR	N	Oxidation (M) [4]	1	3168.5	L04568_Sal8x104T3.5207.5207.3.dta	gi|446346540|ref|WP_000424395.1|	MULTISPECIES: 50S ribosomal protein L4 [Proteobacteria]	LKDMALEDVLLLTGELDENLFLAAR
L04568_Sal8x104T3	8E4	F404205	1756	941.135	3	2820.38	2820.38	1.12183	21.77	201	226	K	NLTDYGAFVDLGGVDGLLHITDMAWK	R		0	2980.71	L04568_Sal8x104T3.4937.4937.3.dta	gi|446062464|ref|WP_000140319.1|	MULTISPECIES: 30S ribosomal protein S1 [Salmonella]	NLTDYGAFVDLGGVDGLLHLTDMAWK
L04568_Sal8x104T3	8E4	F404205	176	421.758	2	841.502	841.502	0.0380272	13.21	2	9	M	SIGIISPR	E		0	1209.82	L04568_Sal8x104T3.1898.1898.2.dta	gi|445944146|ref|WP_000022001.1|	hypothetical protein [Salmonella bongori]	SLGLLSPR
L04568_Sal8x104T3	8E4	F404205	1826	1074.19	3	3219.56	3219.56	0.348806	27.3	51	80	K	VAAGTGVSNYINTIAVEDEPEYPGNLELER	R		0	2269.98	L04568_Sal8x104T3.3817.3817.3.dta	gi|445926001|ref|WP_000003856.1|	pyruvate dehydrogenase [Salmonella bongori]	VAAGTGVSNYLNTLAVEDEPEYPGNLELER	Salmonella
L04568_Sal8x104T3	8E4	F404205	1835	1088.57	3	3262.68	3262.68	-0.604717	17.74	107	139	R	VVNTLGAPIDGKGPVDNDGFSAVEAIAPGVIDR	Q		1	2227.14	L04568_Sal8x104T3.3744.3744.3.dta	gi|447099495|ref|WP_001176751.1|	MULTISPECIES: ATP synthase subunit alpha [Salmonella]	VVNTLGAPLDGKGPVDNDGFSAVEALAPGVLDR
L04568_Sal8x104T3	8E4	F404205	1933	1141.91	3	3422.7	3422.69	3.44642	38.02	163	193	R	LEYQWTNNIGDANTIGTRPDNGLLSVGVSYR	F		0	2111.37	L04568_Sal8x104T3.3537.3537.3.dta	gi|505804847|ref|WP_015702792.1|	membrane protein [Salmonella bongori]	LEYQWTNNLGDANTLGTRPDNGLLSVGVSYR
L04568_Sal8x104T3	8E4	F404205	1943	1190.58	3	3568.72	3568.73	-2.12148	21.58	175	208	K	EANNLGIPVFAIVDTNSDPDGVDFVIPGNDDAIR	A		0	2968.65	L04568_Sal8x104T3.4918.4918.3.dta	gi|446169024|ref|WP_000246879.1|	30S ribosomal protein S2 [Salmonella bongori]	EANNLGLPVFALVDTNSDPDGVDFVLPGNDDALR
L04568_Sal8x104T3	8E4	F404205	1950	1216.21	3	3645.61	3645.6	2.54691	26.17	114	145	R	NYGVTYDVTSWTDVLPEFGGDTYGADNFMQQR	G		0	2870.77	L04568_Sal8x104T3.4777.4777.3.dta	gi|446788260|ref|WP_000865516.1|	porin [Salmonella bongori]	NYGVTYDVTSWTDVLPEFGGDTYGADNFMQQR
L04568_Sal8x104T3	8E4	F404205	26	348.177	2	694.34	694.34	0.518478	32.44	39	45	K	TYGGAAR	A		0	314.372	L04568_Sal8x104T3.450.450.2.dta	gi|445953893|ref|WP_000031748.1|	MULTISPECIES: elongation factor Tu [Salmonella]	TYGGAAR
L04568_Sal8x104T3	8E4	F404205	280	421.759	2	841.503	841.502	0.774805	17.07	2	9	M	SIGIISPR	E		0	1275.82	L04568_Sal8x104T3.2015.2015.2.dta	gi|445944146|ref|WP_000022001.1|	hypothetical protein [Salmonella bongori]	SLGLLSPR
L04568_Sal8x104T3	8E4	F404205	303	421.759	2	841.503	841.502	1.34521	13.96	2	9	M	SIGIISPR	E		0	1123.66	L04568_Sal8x104T3.1744.1744.2.dta	gi|445944146|ref|WP_000022001.1|	hypothetical protein [Salmonella bongori]	SLGLLSPR
L04568_Sal8x104T3	8E4	F404205	305	421.759	2	841.503	841.502	1.34521	14.28	2	9	M	SIGIISPR	E		0	1188.3	L04568_Sal8x104T3.1859.1859.2.dta	gi|445944146|ref|WP_000022001.1|	hypothetical protein [Salmonella bongori]	SLGLLSPR
L04568_Sal8x104T3	8E4	F404205	310	421.76	2	841.505	841.502	2.9376	15.08	2	9	M	SIGIISPR	E		0	1145.27	L04568_Sal8x104T3.1789.1789.2.dta	gi|445944146|ref|WP_000022001.1|	hypothetical protein [Salmonella bongori]	SLGLLSPR
L04568_Sal8x104T3	8E4	F404205	311	421.776	2	841.538	841.538	-0.083181	32.38	20	26	R	IKEAILR	A		1	1649.47	L04568_Sal8x104T3.2640.2640.2.dta	gi|446109957|ref|WP_000187812.1|	anaerobic ribonucleoside triphosphate reductase [Salmonella bongori]	LKEALLR
L04568_Sal8x104T3	8E4	F404205	317	428.766	2	855.518	855.518	0.579766	13.56	287	294	R	LASVLTPR	E		0	1133.59	L04568_Sal8x104T3.1763.1763.2.dta	gi|446652908|ref|WP_000730254.1|	transcriptional regulator [Salmonella bongori]	LASVLTPR
L04568_Sal8x104T3	8E4	F404205	318	428.766	2	855.518	855.518	0.720032	13.12	287	294	R	LASVLTPR	E		0	1155.99	L04568_Sal8x104T3.1807.1807.2.dta	gi|446652908|ref|WP_000730254.1|	transcriptional regulator [Salmonella bongori]	LASVLTPR
L04568_Sal8x104T3	8E4	F404205	319	428.767	2	855.519	855.518	1.65514	21.75	287	294	R	LASVLTPR	E		0	1145.05	L04568_Sal8x104T3.1788.1788.2.dta	gi|446652908|ref|WP_000730254.1|	transcriptional regulator [Salmonella bongori]	LASVLTPR
L04568_Sal8x104T3	8E4	F404205	396	437.753	2	873.492	873.496	-4.23471	17.36	558	565	K	EAFAPVLK	L		0	1116.29	L04568_Sal8x104T3.1725.1725.2.dta	gi|447197194|ref|WP_001274450.1|	formate hydrogenlyase subunit 3 [Salmonella bongori]	EAFAPVLK
L04568_Sal8x104T3	8E4	F404205	42	360.177	2	718.34	718.34	0.31183	22.61	278	284	K	APGFGDR	R		0	685.593	L04568_Sal8x104T3.1031.1031.2.dta	gi|446641762|ref|WP_000719108.1|	molecular chaperone GroEL [Salmonella bongori]	APGFGDR
L04568_Sal8x104T3	8E4	F404205	424	455.292	2	908.569	908.569	-0.00110063	31.4	73	81	K	TPPAAVLLK	K		0	1348.44	L04568_Sal8x104T3.2145.2145.2.dta	gi|447008670|ref|WP_001085926.1|	MULTISPECIES: 50S ribosomal protein L11 [Proteobacteria]	TPPAAVLLK
L04568_Sal8x104T3	8E4	F404205	425	456.761	2	911.507	911.508	-0.884249	31.15	60	69	K	GPSAANVIAL	-		0	1934.02	L04568_Sal8x104T3.3209.3209.2.dta	gi|445956970|ref|WP_000034825.1|	MULTISPECIES: cold-shock protein CspE [Proteobacteria]	GPSAANVLAL
L04568_Sal8x104T3	8E4	F404205	429	458.777	2	915.539	915.539	-0.32986	25.09	107	114	K	SILSELVR	Q		0	1899.29	L04568_Sal8x104T3.3140.3140.2.dta	gi|446346540|ref|WP_000424395.1|	MULTISPECIES: 50S ribosomal protein L4 [Proteobacteria]	SLLSELVR
L04568_Sal8x104T3	8E4	F404205	43	364.192	2	726.37	726.37	-0.659443	13.79	46	52	R	VGFGYGK	A		0	979.044	L04568_Sal8x104T3.1497.1497.2.dta	gi|446862865|ref|WP_000940121.1|	MULTISPECIES: 30S ribosomal protein S5 [Proteobacteria]	VGFGYGK
L04568_Sal8x104T3	8E4	F404205	436	467.763	2	933.512	933.513	-1.47293	17.87	106	114	K	KVDVTGTSK	G		1	342.907	L04568_Sal8x104T3.491.491.2.dta	gi|446501983|ref|WP_000579837.1|	MULTISPECIES: 50S ribosomal protein L3 [Enterobacteriaceae]	KVDVTGTSK
L04568_Sal8x104T3	8E4	F404205	442	473.77	2	945.525	945.524	0.962429	14.11	202	210	K	ASTISNVVR	K		0	886.021	L04568_Sal8x104T3.1349.1349.2.dta	gi|447099495|ref|WP_001176751.1|	MULTISPECIES: ATP synthase subunit alpha [Salmonella]	ASTLSNVVR
L04568_Sal8x104T3	8E4	F404205	444	478.775	2	955.535	955.534	1.17107	18.34	26	33	K	VTLEPLER	G		0	1301.63	L04568_Sal8x104T3.2060.2060.2.dta	gi|447084838|ref|WP_001162094.1|	MULTISPECIES: DNA-directed RNA polymerase subunit alpha [Proteobacteria]	VTLEPLER
L04568_Sal8x104T3	8E4	F404205	445	479.254	2	956.493	956.493	-0.202824	22.81	265	274	R	LDGPVTGNGK	I		0	633.807	L04568_Sal8x104T3.954.954.2.dta	gi|445926001|ref|WP_000003856.1|	pyruvate dehydrogenase [Salmonella bongori]	LDGPVTGNGK
L04568_Sal8x104T3	8E4	F404205	446	479.782	2	957.549	957.549	-0.768629	31.75	20	27	K	IVDLLTER	A		0	1550.81	L04568_Sal8x104T3.2470.2470.2.dta	gi|446450124|ref|WP_000527979.1|	adenylosuccinate synthetase [Salmonella bongori]	LVDLLTER
L04568_Sal8x104T3	8E4	F404205	450	482.764	2	963.513	963.514	-0.462889	29.04	622	631	R	GFLIGGTSGR	T		0	1374.79	L04568_Sal8x104T3.2193.2193.2.dta	gi|445926001|ref|WP_000003856.1|	pyruvate dehydrogenase [Salmonella bongori]	GFLLGGTSGR
L04568_Sal8x104T3	8E4	F404205	458	488.289	2	974.563	974.565	-1.57609	24.03	198	206	K	LTVLDSLSK	I		0	1589.5	L04568_Sal8x104T3.2533.2533.2.dta	gi|446033415|ref|WP_000111270.1|	phosphoglycerate kinase [Salmonella bongori]	LTVLDSLSK
L04568_Sal8x104T3	8E4	F404205	460	488.782	2	975.549	975.55	-1.5868	18.83	18	26	K	NVIGSIFAR	F		0	1753.99	L04568_Sal8x104T3.2856.2856.2.dta	gi|446886588|ref|WP_000963844.1|	nucleoside diphosphate kinase [Salmonella bongori]	NVLGSLFAR
L04568_Sal8x104T3	8E4	F404205	469	493.287	2	984.559	984.56	-1.24523	41.38	19	28	R	GVNVLADAVK	V		0	1386.26	L04568_Sal8x104T3.2213.2213.2.dta	gi|446641762|ref|WP_000719108.1|	molecular chaperone GroEL [Salmonella bongori]	GVNVLADAVK
L04568_Sal8x104T3	8E4	F404205	488	499.293	2	996.571	996.572	-0.22176	21.71	184	193	R	VNAISAGPIR	T		0	1088.71	L04568_Sal8x104T3.1669.1669.2.dta	gi|446428653|ref|WP_000506508.1|	enoyl-ACP reductase [Salmonella bongori]	VNALSAGPLR
L04568_Sal8x104T3	8E4	F404205	491	500.295	2	998.575	998.576	-0.912299	53.17	379	389	R	AGDIAAAIGLK	D		0	1664.86	L04568_Sal8x104T3.2672.2672.2.dta	gi|446046852|ref|WP_000124707.1|	elongation factor G [Salmonella bongori]	AGDLAAALGLK
L04568_Sal8x104T3	8E4	F404205	492	500.786	2	999.558	999.56	-1.94085	31.36	123	132	K	AVAAAVEELK	A		0	1165.12	L04568_Sal8x104T3.1821.1821.2.dta	gi|446641762|ref|WP_000719108.1|	molecular chaperone GroEL [Salmonella bongori]	AVAAAVEELK
L04568_Sal8x104T3	8E4	F404205	50	367.195	2	732.376	732.377	-0.811058	16.04	128	134	R	SIEGTAR	S		0	405.673	L04568_Sal8x104T3.583.583.2.dta	gi|447008670|ref|WP_001085926.1|	MULTISPECIES: 50S ribosomal protein L11 [Proteobacteria]	SLEGTAR
L04568_Sal8x104T3	8E4	F404205	508	337.845	3	1010.51	1010.51	0.0554173	16.94	396	404	R	VEDALHATR	A		0	571.167	L04568_Sal8x104T3.862.862.3.dta	gi|446641762|ref|WP_000719108.1|	molecular chaperone GroEL [Salmonella bongori]	VEDALHATR
L04568_Sal8x104T3	8E4	F404205	524	514.298	2	1026.58	1026.58	-0.658496	46.45	271	280	R	AGENVGVLLR	G		0	1398.87	L04568_Sal8x104T3.2234.2234.2.dta	gi|445953893|ref|WP_000031748.1|	MULTISPECIES: elongation factor Tu [Salmonella]	AGENVGVLLR
L04568_Sal8x104T3	8E4	F404205	528	516.285	2	1030.56	1030.56	-0.796657	31.77	133	141	K	LASTWQGIR	A		0	1288.24	L04568_Sal8x104T3.2038.2038.2.dta	gi|446052325|ref|WP_000130180.1|	transaldolase [Salmonella bongori]	LASTWQGLR
L04568_Sal8x104T3	8E4	F404205	537	346.562	3	1036.66	1036.66	-1.47782	18.44	73	82	K	TPPAAVLLKK	A		1	1011.94	L04568_Sal8x104T3.1545.1545.3.dta	gi|447008670|ref|WP_001085926.1|	MULTISPECIES: 50S ribosomal protein L11 [Proteobacteria]	TPPAAVLLKK
L04568_Sal8x104T3	8E4	F404205	539	521.282	2	1040.55	1040.55	-0.296958	16.4	93	101	R	VPDLENQVK	T		0	891.766	L04568_Sal8x104T3.1359.1359.2.dta	gi|447048088|ref|WP_001125344.1|	MULTISPECIES: hypothetical protein [Salmonella]	VPDLENQVK
L04568_Sal8x104T3	8E4	F404205	540	522.734	2	1043.45	1043.45	-0.371842	20.43	96	102	R	MWEFFER	L		0	2046.14	L04568_Sal8x104T3.3416.3416.2.dta	gi|447018946|ref|WP_001096202.1|	MULTISPECIES: 50S ribosomal protein L5 [Proteobacteria]	MWEFFER
L04568_Sal8x104T3	8E4	F404205	542	523.285	2	1044.56	1044.56	-0.572492	50.8	21	31	K	GALSAVVADSR	G		0	1202.27	L04568_Sal8x104T3.1885.1885.2.dta	gi|447129947|ref|WP_001207203.1|	MULTISPECIES: 50S ribosomal protein L10 [Enterobacteriaceae]	GALSAVVADSR
L04568_Sal8x104T3	8E4	F404205	556	525.782	2	1049.55	1049.55	-1.20433	47.14	48	56	R	LSDYGVQLR	E		0	1297.17	L04568_Sal8x104T3.2052.2052.2.dta	gi|446057371|ref|WP_000135226.1|	MULTISPECIES: 30S ribosomal protein S4 [Gammaproteobacteria]	LSDYGVQLR
L04568_Sal8x104T3	8E4	F404205	558	526.814	2	1051.61	1051.61	0.0503987	30.23	198	208	R	AGILAQVPAGR	L		0	1311.1	L04568_Sal8x104T3.2076.2076.2.dta	gi|445929381|ref|WP_000007236.1|	MULTISPECIES: beta-ketoacyl-ACP reductase [Salmonella]	AGLLAQVPAGR
L04568_Sal8x104T3	8E4	F404205	562	529.26	2	1056.51	1056.51	-1.0866	20.82	526	534	R	TFGMEGLFR	Q		0	2001.29	L04568_Sal8x104T3.3332.3332.2.dta	gi|445926001|ref|WP_000003856.1|	pyruvate dehydrogenase [Salmonella bongori]	TFGMEGLFR
L04568_Sal8x104T3	8E4	F404205	563	529.787	2	1057.56	1057.56	-0.0737547	25.75	152	161	K	AVDSMIPIGR	G		0	1546.56	L04568_Sal8x104T3.2464.2464.2.dta	gi|447099495|ref|WP_001176751.1|	MULTISPECIES: ATP synthase subunit alpha [Salmonella]	AVDSMLPLGR
L04568_Sal8x104T3	8E4	F404205	586	534.272	2	1066.53	1066.53	0.265347	40.66	25	35	R	YSAAITGAEGK	I		0	817.051	L04568_Sal8x104T3.1235.1235.2.dta	gi|447139417|ref|WP_001216673.1|	MULTISPECIES: 30S ribosomal protein S6 [Enterobacteriaceae]	YSAALTGAEGK
L04568_Sal8x104T3	8E4	F404205	595	358.54	3	1072.6	1072.6	0.166884	16.82	225	234	R	GTVVTGRVER	G		1	545.871	L04568_Sal8x104T3.821.821.3.dta	gi|445953893|ref|WP_000031748.1|	MULTISPECIES: elongation factor Tu [Salmonella]	GTVVTGRVER
L04568_Sal8x104T3	8E4	F404205	618	542.277	2	1082.54	1082.54	-0.230938	31.63	222	230	K	SDVLFNFNK	A		0	1731	L04568_Sal8x104T3.2809.2809.2.dta	gi|505804847|ref|WP_015702792.1|	membrane protein [Salmonella bongori]	SDVLFNFNK
L04568_Sal8x104T3	8E4	F404205	639	548.822	2	1095.63	1095.63	-0.0328578	18.16	516	525	R	LVPIIADEAR	T		0	1526.17	L04568_Sal8x104T3.2430.2430.2.dta	gi|445926001|ref|WP_000003856.1|	pyruvate dehydrogenase [Salmonella bongori]	LVPLLADEAR
L04568_Sal8x104T3	8E4	F404205	645	552.305	2	1102.59	1102.6	-1.04299	23.07	88	96	R	WNAIMTVLR	A		0	1987.46	L04568_Sal8x104T3.3307.3307.2.dta	gi|445926001|ref|WP_000003856.1|	pyruvate dehydrogenase [Salmonella bongori]	WNALMTVLR
L04568_Sal8x104T3	8E4	F404205	654	558.324	2	1114.63	1114.63	-0.462932	44	170	179	R	VTVQSLDVVR	V		0	1410.26	L04568_Sal8x104T3.2251.2251.2.dta	gi|446501983|ref|WP_000579837.1|	MULTISPECIES: 50S ribosomal protein L3 [Enterobacteriaceae]	VTVQSLDVVR
L04568_Sal8x104T3	8E4	F404205	660	558.817	2	1115.62	1115.62	0.220505	27.75	63	72	K	GIETVLSELR	A		0	2041.11	L04568_Sal8x104T3.3407.3407.2.dta	gi|489114219|ref|WP_003024071.1|	MULTISPECIES: 50S ribosomal protein L28 [Enterobacteriaceae]	GLETVLSELR
L04568_Sal8x104T3	8E4	F404205	666	563.798	2	1125.58	1125.58	-0.28874	33.07	92	100	R	HEAWITLEK	A		0	1260.15	L04568_Sal8x104T3.1987.1987.2.dta	gi|446062464|ref|WP_000140319.1|	MULTISPECIES: 30S ribosomal protein S1 [Salmonella]	HEAWLTLEK
L04568_Sal8x104T3	8E4	F404205	669	378.232	3	1131.68	1131.68	-1.11339	27.29	86	95	K	KLQLVGVGYR	A		1	1230.92	L04568_Sal8x104T3.1936.1936.3.dta	gi|446014082|ref|WP_000091937.1|	50S ribosomal protein L6 [Salmonella bongori]	KLQLVGVGYR
L04568_Sal8x104T3	8E4	F404205	68	382.209	2	762.403	762.402	0.430219	21.68	35	41	K	FLEGAAR	Q		0	835.662	L04568_Sal8x104T3.1263.1263.2.dta	gi|446351531|ref|WP_000429386.1|	MULTISPECIES: ATP synthase subunit c [Proteobacteria]	FLEGAAR
L04568_Sal8x104T3	8E4	F404205	684	571.819	2	1141.62	1141.62	0.508925	29.28	73	82	R	LVDIVEPTEK	T		0	1321.14	L04568_Sal8x104T3.2096.2096.2.dta	gi|447103749|ref|WP_001181005.1|	MULTISPECIES: 30S ribosomal protein S10 [Proteobacteria]	LVDLVEPTEK
L04568_Sal8x104T3	8E4	F404205	688	575.845	2	1149.68	1149.68	-0.0287037	37.42	7	18	K	APVVVPAGVDVK	I		0	1387.19	L04568_Sal8x104T3.2215.2215.2.dta	gi|446014082|ref|WP_000091937.1|	50S ribosomal protein L6 [Salmonella bongori]	APVVVPAGVDVK
L04568_Sal8x104T3	8E4	F404205	689	576.289	2	1150.56	1150.56	1.61573	13.62	44	54	K	NISDYLGANGK	G		0	1328.33	L04568_Sal8x104T3.2110.2110.2.dta	gi|445929381|ref|WP_000007236.1|	MULTISPECIES: beta-ketoacyl-ACP reductase [Salmonella]	NLSDYLGANGK	Salmonella
L04568_Sal8x104T3	8E4	F404205	692	577.28	2	1152.55	1152.55	0.413867	24.97	14	23	R	DWYVVDATGK	T		0	1697.06	L04568_Sal8x104T3.2737.2737.2.dta	gi|446770300|ref|WP_000847556.1|	MULTISPECIES: 50S ribosomal protein L13 [Enterobacteriaceae]	DWYVVDATGK
L04568_Sal8x104T3	8E4	F404205	693	578.322	2	1154.63	1154.63	-0.155028	26.7	339	349	K	GIKDVVTQPQA	-		1	1088.27	L04568_Sal8x104T3.1668.1668.2.dta	gi|505804847|ref|WP_015702792.1|	membrane protein [Salmonella bongori]	GLKDVVTQPQA
L04568_Sal8x104T3	8E4	F404205	699	581.315	2	1160.62	1160.62	-2.71407	29.43	297	307	K	AGIALNDNFVK	L		0	1534.64	L04568_Sal8x104T3.2443.2443.2.dta	gi|446075653|ref|WP_000153508.1|	glyceraldehyde-3-phosphate dehydrogenase [Salmonella bongori]	AGLALNDNFVK
L04568_Sal8x104T3	8E4	F404205	700	581.814	2	1161.61	1161.61	-0.515662	44.67	118	128	K	GGFTVELNGIR	A		0	1704.39	L04568_Sal8x104T3.2752.2752.2.dta	gi|446062464|ref|WP_000140319.1|	MULTISPECIES: 30S ribosomal protein S1 [Salmonella]	GGFTVELNGLR
L04568_Sal8x104T3	8E4	F404205	708	586.332	2	1170.65	1170.65	0.231495	42.25	239	249	K	VGEEVEIVGIK	E		0	1554.4	L04568_Sal8x104T3.2476.2476.2.dta	gi|445953893|ref|WP_000031748.1|	MULTISPECIES: elongation factor Tu [Salmonella]	VGEEVELVGLK
L04568_Sal8x104T3	8E4	F404205	709	586.332	2	1170.65	1170.65	0.231495	29.16	239	249	K	VGEEVEIVGIK	E		0	1543.64	L04568_Sal8x104T3.2458.2458.2.dta	gi|445953893|ref|WP_000031748.1|	MULTISPECIES: elongation factor Tu [Salmonella]	VGEEVELVGLK
L04568_Sal8x104T3	8E4	F404205	717	397.889	3	1190.64	1190.64	-0.0579518	15.28	30	39	R	ILFYTGVNHK	I		0	1269.34	L04568_Sal8x104T3.2003.2003.3.dta	gi|446046852|ref|WP_000124707.1|	elongation factor G [Salmonella bongori]	LLFYTGVNHK
L04568_Sal8x104T3	8E4	F404205	721	597.823	2	1193.63	1193.63	1.17876	33.49	147	157	R	LNAIETSYVGK	V		0	1228.58	L04568_Sal8x104T3.1931.1931.2.dta	gi|446933400|ref|WP_001010656.1|	L-cystine transporter tcyP [Salmonella bongori]	LNALETSYVGK	Salmonella
L04568_Sal8x104T3	8E4	F404205	723	598.293	2	1194.57	1194.57	0.205932	36.32	86	95	K	QATFEEMIAR	R		0	1578.26	L04568_Sal8x104T3.2514.2514.2.dta	gi|446770300|ref|WP_000847556.1|	MULTISPECIES: 50S ribosomal protein L13 [Enterobacteriaceae]	QATFEEMLAR
L04568_Sal8x104T3	8E4	F404205	726	600.339	2	1198.66	1198.66	0.760848	55.7	232	242	R	EMLPVLEAVAK	A		0	2057.27	L04568_Sal8x104T3.3438.3438.2.dta	gi|446641762|ref|WP_000719108.1|	molecular chaperone GroEL [Salmonella bongori]	EMLPVLEAVAK
L04568_Sal8x104T3	8E4	F404205	727	600.34	2	1198.67	1198.66	2.19578	22.44	232	242	R	EMLPVLEAVAK	A		0	2067.03	L04568_Sal8x104T3.3458.3458.2.dta	gi|446641762|ref|WP_000719108.1|	molecular chaperone GroEL [Salmonella bongori]	EMLPVLEAVAK
L04568_Sal8x104T3	8E4	F404205	729	601.295	2	1200.57	1200.57	1.01368	15.91	431	441	R	GQNEDQNVGIK	V		0	629.927	L04568_Sal8x104T3.948.948.2.dta	gi|446641762|ref|WP_000719108.1|	molecular chaperone GroEL [Salmonella bongori]	GQNEDQNVGLK
L04568_Sal8x104T3	8E4	F404205	737	603.265	2	1204.52	1204.51	0.564543	70.86	103	113	K	FADAGSFDYGR	N		0	1352.16	L04568_Sal8x104T3.2153.2153.2.dta	gi|446788260|ref|WP_000865516.1|	porin [Salmonella bongori]	FADAGSFDYGR
L04568_Sal8x104T3	8E4	F404205	739	603.809	2	1205.6	1205.6	0.0356668	37.85	256	267	R	FGVEDGSVAGLR	A		0	1490.92	L04568_Sal8x104T3.2375.2375.2.dta	gi|447121143|ref|WP_001198399.1|	trigger factor [Salmonella bongori]	FGVEDGSVAGLR
L04568_Sal8x104T3	8E4	F404205	750	607.819	2	1213.62	1213.62	-0.316408	23.76	305	314	K	FESEVYILSK	D		0	1643.33	L04568_Sal8x104T3.2627.2627.2.dta	gi|445953893|ref|WP_000031748.1|	MULTISPECIES: elongation factor Tu [Salmonella]	FESEVYLLSK
L04568_Sal8x104T3	8E4	F404205	751	607.819	2	1213.62	1213.62	0.787724	48.4	305	314	K	FESEVYILSK	D		0	1630.8	L04568_Sal8x104T3.2602.2602.2.dta	gi|445953893|ref|WP_000031748.1|	MULTISPECIES: elongation factor Tu [Salmonella]	FESEVYLLSK
L04568_Sal8x104T3	8E4	F404205	754	609.786	2	1217.56	1217.56	0.371235	24.45	178	188	K	ALEGDAEWEAK	I		0	1166.04	L04568_Sal8x104T3.1823.1823.2.dta	gi|445953893|ref|WP_000031748.1|	MULTISPECIES: elongation factor Tu [Salmonella]	ALEGDAEWEAK
L04568_Sal8x104T3	8E4	F404205	755	609.786	2	1217.56	1217.56	0.371235	32.2	178	188	K	ALEGDAEWEAK	I		0	1155.02	L04568_Sal8x104T3.1805.1805.2.dta	gi|445953893|ref|WP_000031748.1|	MULTISPECIES: elongation factor Tu [Salmonella]	ALEGDAEWEAK
L04568_Sal8x104T3	8E4	F404205	759	611.825	2	1221.64	1221.64	-0.194002	32.23	23	34	R	LYTSLGDAAVGR	F		0	1366.58	L04568_Sal8x104T3.2179.2179.2.dta	gi|486152135|ref|WP_001518537.1|	MULTISPECIES: ribose-phosphate pyrophosphokinase [Gammaproteobacteria]	LYTSLGDAAVGR
L04568_Sal8x104T3	8E4	F404205	760	611.838	2	1221.66	1221.66	0.700686	39.03	281	291	R	AQSVVDYLISK	G		0	1856.37	L04568_Sal8x104T3.3061.3061.2.dta	gi|505804847|ref|WP_015702792.1|	membrane protein [Salmonella bongori]	AQSVVDYLLSK
L04568_Sal8x104T3	8E4	F404205	761	611.869	2	1221.72	1221.72	2.76004	46.02	123	134	R	VVGQLGQVLGPR	G		0	1498.38	L04568_Sal8x104T3.2387.2387.2.dta	gi|447019436|ref|WP_001096692.1|	50S ribosomal protein L1 [Salmonella bongori]	VVGQLGQVLGPR
L04568_Sal8x104T3	8E4	F404205	765	614.351	2	1226.69	1226.69	0.359505	67.02	12	22	R	DVAEILLEGLR	R		0	2650.51	L04568_Sal8x104T3.4440.4440.2.dta	gi|505805132|ref|WP_015703071.1|	glutamine--fructose-6-phosphate aminotransferase [Salmonella bongori]	DVAELLLEGLR
L04568_Sal8x104T3	8E4	F404205	768	411.877	3	1232.61	1232.61	0.180106	23.8	326	334	K	GYRPQFYFR	T		0	1336.79	L04568_Sal8x104T3.2125.2125.3.dta	gi|445953893|ref|WP_000031748.1|	MULTISPECIES: elongation factor Tu [Salmonella]	GYRPQFYFR
L04568_Sal8x104T3	8E4	F404205	769	617.312	2	1232.61	1232.61	0.322892	18.45	326	334	K	GYRPQFYFR	T		0	1339.05	L04568_Sal8x104T3.2130.2130.2.dta	gi|445953893|ref|WP_000031748.1|	MULTISPECIES: elongation factor Tu [Salmonella]	GYRPQFYFR
L04568_Sal8x104T3	8E4	F404205	77	394.225	2	786.435	786.435	0.214894	22.28	164	170	R	NNVVVSR	R		0	524.177	L04568_Sal8x104T3.788.788.2.dta	gi|446062464|ref|WP_000140319.1|	MULTISPECIES: 30S ribosomal protein S1 [Salmonella]	NNVVVSR
L04568_Sal8x104T3	8E4	F404205	775	618.282	2	1234.55	1234.55	1.78851	66.57	89	100	K	EGQNLDFVGGAE	-		0	1759.23	L04568_Sal8x104T3.2867.2867.2.dta	gi|446540200|ref|WP_000617546.1|	MULTISPECIES: 50S ribosomal protein L23 [Proteobacteria]	EGQNLDFVGGAE
L04568_Sal8x104T3	8E4	F404205	78	394.739	2	787.463	787.463	0.302237	19.71	502	508	R	ALNVMLK	N		0	1291.67	L04568_Sal8x104T3.2043.2043.2.dta	gi|445926001|ref|WP_000003856.1|	pyruvate dehydrogenase [Salmonella bongori]	ALNVMLK
L04568_Sal8x104T3	8E4	F404205	782	623.805	2	1245.6	1245.59	0.403823	45.26	53	64	R	SDVQAAKDDAAR	A		1	375.072	L04568_Sal8x104T3.539.539.2.dta	gi|447005051|ref|WP_001082307.1|	MULTISPECIES: hypothetical protein [Proteobacteria]	SDVQAAKDDAAR
L04568_Sal8x104T3	8E4	F404205	783	416.206	3	1245.6	1245.59	0.832534	38.47	53	64	R	SDVQAAKDDAAR	A		1	373.352	L04568_Sal8x104T3.536.536.3.dta	gi|447005051|ref|WP_001082307.1|	MULTISPECIES: hypothetical protein [Proteobacteria]	SDVQAAKDDAAR
L04568_Sal8x104T3	8E4	F404205	784	624.352	2	1246.69	1246.69	-1.76467	42.94	390	401	R	SGLPTAALNYIK	R		0	1810.59	L04568_Sal8x104T3.2966.2966.2.dta	gi|446450124|ref|WP_000527979.1|	adenylosuccinate synthetase [Salmonella bongori]	SGLPTAALNYLK	Salmonella
L04568_Sal8x104T3	8E4	F404205	785	624.371	2	1246.73	1246.73	-0.226994	24.49	143	153	K	LFGVTTLDIIR	S		0	2304.46	L04568_Sal8x104T3.3879.3879.2.dta	gi|446784333|ref|WP_000861589.1|	malate dehydrogenase [Salmonella bongori]	LFGVTTLDLLR
L04568_Sal8x104T3	8E4	F404205	79	394.748	2	787.481	787.48	0.813989	22.56	27	33	K	TNTIVLK	V		0	936.418	L04568_Sal8x104T3.1431.1431.2.dta	gi|446540200|ref|WP_000617546.1|	MULTISPECIES: 50S ribosomal protein L23 [Proteobacteria]	TNTLVLK
L04568_Sal8x104T3	8E4	F404205	794	627.804	2	1253.59	1253.59	-0.260053	29.33	16	27	K	GFGFITPEDGSK	D		0	1670.01	L04568_Sal8x104T3.2682.2682.2.dta	gi|445956970|ref|WP_000034825.1|	MULTISPECIES: cold-shock protein CspE [Proteobacteria]	GFGFLTPEDGSK
L04568_Sal8x104T3	8E4	F404205	797	627.869	2	1253.72	1253.72	0.610183	29.76	773	784	K	LLVSELAGVEPK	M		0	1802.46	L04568_Sal8x104T3.2949.2949.2.dta	gi|445969384|ref|WP_000047239.1|	alanine--tRNA ligase [Salmonella bongori]	LLVSELAGVEPK
L04568_Sal8x104T3	8E4	F404205	80	395.209	2	788.403	788.403	0.749617	39.29	69	75	R	LDNQATK	Y		0	228.27	L04568_Sal8x104T3.331.331.2.dta	gi|447005051|ref|WP_001082307.1|	MULTISPECIES: hypothetical protein [Proteobacteria]	LDNQATK
L04568_Sal8x104T3	8E4	F404205	801	630.364	2	1258.71	1258.71	-0.4878	29.53	72	83	K	INALETVTIASK	A		0	1559.56	L04568_Sal8x104T3.2484.2484.2.dta	gi|447118809|ref|WP_001196065.1|	MULTISPECIES: 50S ribosomal protein L9 [Salmonella]	LNALETVTLASK
L04568_Sal8x104T3	8E4	F404205	802	630.82	2	1259.63	1259.62	0.48189	75.4	112	123	K	SLEEAGAEVEVK	-		0	1124.33	L04568_Sal8x104T3.1746.1746.2.dta	gi|445951026|ref|WP_000028881.1|	MULTISPECIES: 50S ribosomal protein L7/L12 [Salmonella]	SLEEAGAEVEVK
L04568_Sal8x104T3	8E4	F404205	805	631.859	2	1261.7	1261.7	0.344772	51.91	6	16	K	DLVVSLAYQVR	T		0	2025.79	L04568_Sal8x104T3.3378.3378.2.dta	gi|446784084|ref|WP_000861340.1|	peptidyl-prolyl cis-trans isomerase [Salmonella bongori]	DLVVSLAYQVR
L04568_Sal8x104T3	8E4	F404205	809	632.831	2	1263.65	1263.65	1.47035	73.96	255	266	K	DGSVVVLGFTDR	I		0	1950.66	L04568_Sal8x104T3.3241.3241.2.dta	gi|505804847|ref|WP_015702792.1|	membrane protein [Salmonella bongori]	DGSVVVLGFTDR
L04568_Sal8x104T3	8E4	F404205	81	396.225	2	790.435	790.434	1.10952	17.05	11	17	K	IVAEFGR	D		0	1060.65	L04568_Sal8x104T3.1628.1628.2.dta	gi|445981608|ref|WP_000059463.1|	30S ribosomal protein S15 [Salmonella bongori]	LVAEFGR
L04568_Sal8x104T3	8E4	F404205	817	638.849	2	1275.68	1275.68	1.27853	44.73	88	99	R	SDLFNVNAGIVK	N		0	1791.99	L04568_Sal8x104T3.2929.2929.2.dta	gi|446784333|ref|WP_000861589.1|	malate dehydrogenase [Salmonella bongori]	SDLFNVNAGLVK
L04568_Sal8x104T3	8E4	F404205	82	396.243	2	790.471	790.47	0.841272	29.22	234	240	R	FGLSLVR	A		0	1646.14	L04568_Sal8x104T3.2633.2633.2.dta	gi|446784333|ref|WP_000861589.1|	malate dehydrogenase [Salmonella bongori]	FGLSLVR
L04568_Sal8x104T3	8E4	F404205	829	642.862	2	1283.71	1283.71	1.38739	27.66	142	154	K	VGTVTPNVAEAVK	N		0	1210.24	L04568_Sal8x104T3.1899.1899.2.dta	gi|447019436|ref|WP_001096692.1|	50S ribosomal protein L1 [Salmonella bongori]	VGTVTPNVAEAVK
L04568_Sal8x104T3	8E4	F404205	83	396.735	2	791.455	791.454	0.475075	27.44	156	163	K	AGLIGFSK	S		0	1382.38	L04568_Sal8x104T3.2207.2207.2.dta	gi|445929381|ref|WP_000007236.1|	MULTISPECIES: beta-ketoacyl-ACP reductase [Salmonella]	AGLLGFSK
L04568_Sal8x104T3	8E4	F404205	831	643.864	2	1285.71	1285.71	-0.122889	32.14	228	239	K	IALESVLLGDKE	-		1	2046.57	L04568_Sal8x104T3.3417.3417.2.dta	gi|446147012|ref|WP_000224867.1|	purine nucleoside phosphorylase [Salmonella bongori]	LALESVLLGDKE
L04568_Sal8x104T3	8E4	F404205	835	645.844	2	1289.67	1289.67	0.400877	57.37	127	138	K	AYGSTNPINVVR	A		0	1270.28	L04568_Sal8x104T3.2005.2005.2.dta	gi|446862865|ref|WP_000940121.1|	MULTISPECIES: 30S ribosomal protein S5 [Proteobacteria]	AYGSTNPLNVVR
L04568_Sal8x104T3	8E4	F404205	843	649.876	2	1297.74	1297.74	1.18745	54.59	176	187	K	TALAIDAIINQR	D		0	1912.69	L04568_Sal8x104T3.3166.3166.2.dta	gi|447099495|ref|WP_001176751.1|	MULTISPECIES: ATP synthase subunit alpha [Salmonella]	TALALDALLNQR
L04568_Sal8x104T3	8E4	F404205	858	652.396	2	1302.78	1302.78	0.555736	97.58	26	38	K	TTLTAAITTVLAK	T		0	2125.24	L04568_Sal8x104T3.3565.3565.2.dta	gi|445953893|ref|WP_000031748.1|	MULTISPECIES: elongation factor Tu [Salmonella]	TTLTAALTTVLAK
L04568_Sal8x104T3	8E4	F404205	859	652.396	2	1302.78	1302.78	1.01629	59.89	26	38	K	TTLTAAITTVLAK	T		0	2114.86	L04568_Sal8x104T3.3544.3544.2.dta	gi|445953893|ref|WP_000031748.1|	MULTISPECIES: elongation factor Tu [Salmonella]	TTLTAALTTVLAK
L04568_Sal8x104T3	8E4	F404205	863	654.36	2	1306.71	1306.7	1.85122	48.73	496	507	K	AVAFALFGLQDR	G		0	2285.52	L04568_Sal8x104T3.3845.3845.2.dta	gi|446494214|ref|WP_000572068.1|	GTP-binding protein [Salmonella bongori]	AVAFALFGLQDR
L04568_Sal8x104T3	8E4	F404205	87	401.227	2	800.439	800.439	0.067463	20.46	2	8	M	ALNLQDK	Q		0	791.293	L04568_Sal8x104T3.1196.1196.2.dta	gi|447129947|ref|WP_001207203.1|	MULTISPECIES: 50S ribosomal protein L10 [Enterobacteriaceae]	ALNLQDK
L04568_Sal8x104T3	8E4	F404205	871	439.209	3	1314.61	1314.61	0.473906	15.3	254	264	K	STCTGVEMFRK	L	Carbamidomethyl (C) [3]	1	963.394	L04568_Sal8x104T3.1474.1474.3.dta	gi|445953893|ref|WP_000031748.1|	MULTISPECIES: elongation factor Tu [Salmonella]	STCTGVEMFRK
L04568_Sal8x104T3	8E4	F404205	872	658.391	2	1314.77	1314.77	1.29833	64	40	51	R	LQAFEGVVIAIR	N		0	2097.46	L04568_Sal8x104T3.3510.3510.2.dta	gi|445987401|ref|WP_000065256.1|	50S ribosomal protein L19 [Salmonella bongori]	LQAFEGVVLALR
L04568_Sal8x104T3	8E4	F404205	877	658.864	2	1315.71	1315.71	0.376222	25.53	553	565	K	LFAAAGQSVPEVK	Y		0	1399.83	L04568_Sal8x104T3.2236.2236.2.dta	gi|505804798|ref|WP_015702744.1|	molecular chaperone HtpG [Salmonella bongori]	LFAAAGQSVPEVK
L04568_Sal8x104T3	8E4	F404205	879	440.279	3	1317.81	1317.81	0.822575	16.3	51	62	K	TVLHLIPSGILR	E		0	1836.53	L04568_Sal8x104T3.3020.3020.3.dta	gi|446450124|ref|WP_000527979.1|	adenylosuccinate synthetase [Salmonella bongori]	TVLHLLPSGLLR
L04568_Sal8x104T3	8E4	F404205	88	401.245	2	800.475	800.476	-0.759548	21.17	383	391	R	TVGAGVVAK	V		0	677.163	L04568_Sal8x104T3.1020.1020.2.dta	gi|445953893|ref|WP_000031748.1|	MULTISPECIES: elongation factor Tu [Salmonella]	TVGAGVVAK
L04568_Sal8x104T3	8E4	F404205	880	660.324	2	1318.63	1318.63	-0.0523269	29.96	50	60	K	AFNEMQPIVDR	Q		0	1458.71	L04568_Sal8x104T3.2323.2323.2.dta	gi|486152460|ref|WP_001518655.1|	MULTISPECIES: 30S ribosomal protein S20 [Enterobacteriaceae]	AFNEMQPLVDR
L04568_Sal8x104T3	8E4	F404205	884	663.857	2	1325.7	1325.7	0.491062	59.08	261	272	K	QLGEDPWVAIAK	R		0	1855.92	L04568_Sal8x104T3.3060.3060.2.dta	gi|446062464|ref|WP_000140319.1|	MULTISPECIES: 30S ribosomal protein S1 [Salmonella]	QLGEDPWVALAK
L04568_Sal8x104T3	8E4	F404205	888	666.882	2	1331.75	1331.75	0.819975	50.47	95	108	K	VMAGLGIAVVSTSK	G		0	1725.69	L04568_Sal8x104T3.2797.2797.2.dta	gi|445984756|ref|WP_000062611.1|	MULTISPECIES: 30S ribosomal protein S8 [Proteobacteria]	VMAGLGLAVVSTSK
L04568_Sal8x104T3	8E4	F404205	898	450.246	3	1347.72	1347.71	0.532012	26.55	350	360	K	INLLDKNDFTR	D		1	1403.32	L04568_Sal8x104T3.2241.2241.3.dta	gi|446788260|ref|WP_000865516.1|	porin [Salmonella bongori]	LNLLDKNDFTR
L04568_Sal8x104T3	8E4	F404205	899	675.84	2	1349.67	1349.66	0.604595	20.52	118	130	R	QAGLGGEIICYVA	-	Carbamidomethyl (C) [10]	0	2313.43	L04568_Sal8x104T3.3893.3893.2.dta	gi|445984756|ref|WP_000062611.1|	MULTISPECIES: 30S ribosomal protein S8 [Proteobacteria]	QAGLGGELLCYVA
L04568_Sal8x104T3	8E4	F404205	91	401.743	2	801.471	801.471	0.409248	23.69	241	248	K	GAITIATR	E		0	941.67	L04568_Sal8x104T3.1439.1439.2.dta	gi|445926001|ref|WP_000003856.1|	pyruvate dehydrogenase [Salmonella bongori]	GALTLATR
L04568_Sal8x104T3	8E4	F404205	912	681.328	2	1360.64	1360.64	1.41477	50.68	41	52	K	VDQLSNDVNAMR	S		0	1214.93	L04568_Sal8x104T3.1907.1907.2.dta	gi|447005051|ref|WP_001082307.1|	MULTISPECIES: hypothetical protein [Proteobacteria]	VDQLSNDVNAMR
L04568_Sal8x104T3	8E4	F404205	913	682.365	2	1362.72	1362.71	0.52322	54.8	112	124	K	VVADFLSSVGVDR	V		0	1991.31	L04568_Sal8x104T3.3315.3315.2.dta	gi|486152135|ref|WP_001518537.1|	MULTISPECIES: ribose-phosphate pyrophosphokinase [Gammaproteobacteria]	VVADFLSSVGVDR
L04568_Sal8x104T3	8E4	F404205	923	688.821	2	1375.63	1375.63	0.91522	44.65	46	57	R	AFDQIDNAPEEK	A		0	1079.08	L04568_Sal8x104T3.1655.1655.2.dta	gi|445953893|ref|WP_000031748.1|	MULTISPECIES: elongation factor Tu [Salmonella]	AFDQLDNAPEEK
L04568_Sal8x104T3	8E4	F404205	924	689.33	2	1376.64	1376.64	1.49712	40.61	2	13	M	SMQDPIADMLTR	I		0	2034.32	L04568_Sal8x104T3.3394.3394.2.dta	gi|445984756|ref|WP_000062611.1|	MULTISPECIES: 30S ribosomal protein S8 [Proteobacteria]	SMQDPLADMLTR
L04568_Sal8x104T3	8E4	F404205	927	693.373	2	1384.73	1384.73	0.382746	17.1	199	213	R	GAAQNIIPSSTGAAK	A		0	1060.19	L04568_Sal8x104T3.1627.1627.2.dta	gi|446075653|ref|WP_000153508.1|	glyceraldehyde-3-phosphate dehydrogenase [Salmonella bongori]	GAAQNLLPSSTGAAK
L04568_Sal8x104T3	8E4	F404205	933	695.907	2	1389.8	1389.8	0.402217	37.71	209	222	R	AVSLYLGAVAATVR	E		0	2004.2	L04568_Sal8x104T3.3338.3338.2.dta	gi|446169024|ref|WP_000246879.1|	30S ribosomal protein S2 [Salmonella bongori]	AVSLYLGAVAATVR
L04568_Sal8x104T3	8E4	F404205	939	465.931	3	1394.77	1394.77	1.14714	35.25	168	179	R	ALLAAFDFPFRK	-		1	2113.11	L04568_Sal8x104T3.3541.3541.3.dta	gi|447018946|ref|WP_001096202.1|	MULTISPECIES: 50S ribosomal protein L5 [Proteobacteria]	ALLAAFDFPFRK
L04568_Sal8x104T3	8E4	F404205	940	703.881	2	1405.75	1405.75	1.78766	36.92	20	31	K	QYDINEAISLLK	E		0	2214.43	L04568_Sal8x104T3.3721.3721.2.dta	gi|447019436|ref|WP_001096692.1|	50S ribosomal protein L1 [Salmonella bongori]	QYDLNEALSLLK
L04568_Sal8x104T3	8E4	F404205	942	469.911	3	1406.71	1406.72	-2.33949	18.85	84	97	K	AGDEGKLFGSIGTR	D		1	1281.28	L04568_Sal8x104T3.2026.2026.3.dta	gi|447118809|ref|WP_001196065.1|	MULTISPECIES: 50S ribosomal protein L9 [Salmonella]	AGDEGKLFGSLGTR
L04568_Sal8x104T3	8E4	F404205	945	708.374	2	1414.73	1414.73	1.94454	54.45	98	112	R	DIADAVTAAGVDVAK	S		0	1842.31	L04568_Sal8x104T3.3032.3032.2.dta	gi|447118809|ref|WP_001196065.1|	MULTISPECIES: 50S ribosomal protein L9 [Salmonella]	DLADAVTAAGVDVAK
L04568_Sal8x104T3	8E4	F404205	946	708.85	2	1415.68	1415.68	1.01576	44.21	83	95	K	GQYYGITAGPAYR	L		0	1377.38	L04568_Sal8x104T3.2197.2197.2.dta	gi|446639416|ref|WP_000716762.1|	MULTISPECIES: outer membrane protein X [Salmonella]	GQYYGLTAGPAYR
L04568_Sal8x104T3	8E4	F404205	949	711.359	2	1420.7	1420.7	1.42606	35.45	171	182	R	LLVDACYSPVER	I	Carbamidomethyl (C) [6]	0	1562.32	L04568_Sal8x104T3.2489.2489.2.dta	gi|447084838|ref|WP_001162094.1|	MULTISPECIES: DNA-directed RNA polymerase subunit alpha [Proteobacteria]	LLVDACYSPVER
L04568_Sal8x104T3	8E4	F404205	953	476.256	3	1425.75	1425.75	-0.484658	16.63	13	25	R	LVDIEQVSSTHAK	V		0	1052.59	L04568_Sal8x104T3.1615.1615.3.dta	gi|447084838|ref|WP_001162094.1|	MULTISPECIES: DNA-directed RNA polymerase subunit alpha [Proteobacteria]	LVDLEQVSSTHAK
L04568_Sal8x104T3	8E4	F404205	960	718.381	2	1434.75	1434.75	0.943721	59.6	185	199	R	TGSAALDLAYVAAGR	V		0	1820.62	L04568_Sal8x104T3.2987.2987.2.dta	gi|446475615|ref|WP_000553469.1|	inositol monophosphatase [Salmonella bongori]	TGSAALDLAYVAAGR
L04568_Sal8x104T3	8E4	F404205	961	720.346	2	1438.68	1438.68	0.241889	58.16	329	340	K	YVDVGATYYFNK	N		0	1638.08	L04568_Sal8x104T3.2617.2617.2.dta	gi|446788260|ref|WP_000865516.1|	porin [Salmonella bongori]	YVDVGATYYFNK
L04568_Sal8x104T3	8E4	F404205	962	724.394	2	1446.77	1446.77	1.10798	32.56	126	138	R	LATLPTYEEAIAR	L		0	1683.82	L04568_Sal8x104T3.2710.2710.2.dta	gi|447129947|ref|WP_001207203.1|	MULTISPECIES: 50S ribosomal protein L10 [Enterobacteriaceae]	LATLPTYEEALAR
L04568_Sal8x104T3	8E4	F404205	963	724.394	2	1446.77	1446.77	1.45358	40.95	126	138	R	LATLPTYEEAIAR	L		0	1695.21	L04568_Sal8x104T3.2734.2734.2.dta	gi|447129947|ref|WP_001207203.1|	MULTISPECIES: 50S ribosomal protein L10 [Enterobacteriaceae]	LATLPTYEEALAR
L04568_Sal8x104T3	8E4	F404205	964	725.899	2	1449.78	1449.78	0.384885	60.68	248	261	R	YTLAGTEVSALLGR	M		0	2083.87	L04568_Sal8x104T3.3486.3486.2.dta	gi|446112644|ref|WP_000190499.1|	MULTISPECIES: ATP synthase subunit beta [Salmonella]	YTLAGTEVSALLGR
L04568_Sal8x104T3	8E4	F404205	966	486.283	3	1455.83	1455.83	-1.24946	26.54	92	104	R	VQGKDEVILTLNK	S		1	1222.39	L04568_Sal8x104T3.1920.1920.3.dta	gi|447084838|ref|WP_001162094.1|	MULTISPECIES: DNA-directed RNA polymerase subunit alpha [Proteobacteria]	VQGKDEVLLTLNK
L04568_Sal8x104T3	8E4	F404205	982	745.443	2	1488.87	1488.87	0.664934	54.57	125	137	R	QVGVPYIIVFLNK	C		0	2560.92	L04568_Sal8x104T3.4296.4296.2.dta	gi|445953893|ref|WP_000031748.1|	MULTISPECIES: elongation factor Tu [Salmonella]	QVGVPYLLVFLNK
L04568_Sal8x104T3	8E4	F404205	983	745.444	2	1488.87	1488.87	1.64554	16.07	125	137	R	QVGVPYIIVFLNK	C		0	2550.08	L04568_Sal8x104T3.4278.4278.2.dta	gi|445953893|ref|WP_000031748.1|	MULTISPECIES: elongation factor Tu [Salmonella]	QVGVPYLLVFLNK
L04568_Sal8x104T3	8E4	F404205	996	748.429	2	1494.84	1494.84	2.47919	54.71	233	246	R	VPTPNVSVVDLTVR	L		0	1860.67	L04568_Sal8x104T3.3070.3070.2.dta	gi|446075653|ref|WP_000153508.1|	glyceraldehyde-3-phosphate dehydrogenase [Salmonella bongori]	VPTPNVSVVDLTVR
L04568_Sal8x104T3	8E4	F404205	999	750.415	2	1498.82	1498.81	0.517743	31.96	561	575	K	SGPLAGYPVVDLGVR	L		0	2019.77	L04568_Sal8x104T3.3367.3367.2.dta	gi|446046852|ref|WP_000124707.1|	elongation factor G [Salmonella bongori]	SGPLAGYPVVDLGVR
L04687_Sal4x103T1	4E3	F404206	1053	602.322	2	1202.63	1202.63	-2.21265	13.56	221	231	R	ADQINMLITGK	N		0	1513.63	L04687_Sal4x103T1.2551.2551.2.dta	gi|446055768|ref|WP_000133623.1|	transcriptional regulator [Salmonella bongori]	ADQLNMLLTGK	Salmonella
L04687_Sal4x103T1	4E3	F404206	1083	607.819	2	1213.62	1213.62	-0.00329592	18.37	305	314	K	FESEVYILSK	D		0	1652.99	L04687_Sal4x103T1.2807.2807.2.dta	gi|445953893|ref|WP_000031748.1|	MULTISPECIES: elongation factor Tu [Salmonella]	FESEVYLLSK
L04687_Sal4x103T1	4E3	F404206	1156	623.805	2	1245.6	1245.59	0.403823	32.57	53	64	R	SDVQAAKDDAAR	A		1	428.547	L04687_Sal4x103T1.582.582.2.dta	gi|447005051|ref|WP_001082307.1|	MULTISPECIES: hypothetical protein [Proteobacteria]	SDVQAAKDDAAR
L04687_Sal4x103T1	4E3	F404206	1250	649.818	2	1297.62	1297.62	2.17013	17.16	1	11	-	MATVSMRDMLK	A	Oxidation (M) [9]	1	1388.77	L04687_Sal4x103T1.2321.2321.2.dta	gi|446169024|ref|WP_000246879.1|	30S ribosomal protein S2 [Salmonella bongori]	MATVSMRDMLK
L04687_Sal4x103T1	4E3	F404206	1282	652.395	2	1302.78	1302.78	-0.380726	67.72	26	38	K	TTLTAAITTVLAK	T		0	2142.8	L04687_Sal4x103T1.3764.3764.2.dta	gi|445953893|ref|WP_000031748.1|	MULTISPECIES: elongation factor Tu [Salmonella]	TTLTAALTTVLAK
L04687_Sal4x103T1	4E3	F404206	1444	688.82	2	1375.63	1375.63	0.377283	33.86	46	57	R	AFDQIDNAPEEK	A		0	1094.62	L04687_Sal4x103T1.1728.1728.2.dta	gi|445953893|ref|WP_000031748.1|	MULTISPECIES: elongation factor Tu [Salmonella]	AFDQLDNAPEEK
L04687_Sal4x103T1	4E3	F404206	148	379.73	2	757.445	757.445	0.418512	17.64	583	589	K	QAKGNIK	S		1	437.853	L04687_Sal4x103T1.593.593.2.dta	gi|447172481|ref|WP_001249737.1|	protease [Salmonella bongori]	QAKGNLK
L04687_Sal4x103T1	4E3	F404206	1864	981.516	2	1961.02	1961.01	1.7802	16.11	189	205	K	IIELAGFLDSYIPEPER	A		0	2758.92	L04687_Sal4x103T1.4810.4810.2.dta	gi|445953893|ref|WP_000031748.1|	MULTISPECIES: elongation factor Tu [Salmonella]	LLELAGFLDSYLPEPER
L04687_Sal4x103T1	4E3	F404206	1943	706.392	3	2116.16	2116.16	-0.788221	19.13	206	224	R	AIDKPFLLPIEDVFSISGR	G		0	2651.82	L04687_Sal4x103T1.4642.4642.3.dta	gi|445953893|ref|WP_000031748.1|	MULTISPECIES: elongation factor Tu [Salmonella]	ALDKPFLLPLEDVFSLSGR
L04687_Sal4x103T1	4E3	F404206	228	416.749	2	831.483	831.481	1.55506	19.24	910	917	R	SLSTVAVR	V		0	1137.89	L04687_Sal4x103T1.1826.1826.2.dta	gi|445999120|ref|WP_000076975.1|	cell division protein FtsK [Salmonella bongori]	SLSTVAVR
L04687_Sal4x103T1	4E3	F404206	230	416.749	2	831.483	831.481	2.42098	16.45	910	917	R	SLSTVAVR	V		0	1127.23	L04687_Sal4x103T1.1803.1803.2.dta	gi|445999120|ref|WP_000076975.1|	cell division protein FtsK [Salmonella bongori]	SLSTVAVR
L04687_Sal4x103T1	4E3	F404206	282	421.759	2	841.503	841.502	1.20261	13.15	2	9	M	SIGIISPR	E		0	1129.16	L04687_Sal4x103T1.1807.1807.2.dta	gi|445944146|ref|WP_000022001.1|	hypothetical protein [Salmonella bongori]	SLGLLSPR
L04687_Sal4x103T1	4E3	F404206	284	421.759	2	841.504	841.502	1.70172	15.26	2	9	M	SIGIISPR	E		0	1117.29	L04687_Sal4x103T1.1779.1779.2.dta	gi|445944146|ref|WP_000022001.1|	hypothetical protein [Salmonella bongori]	SLGLLSPR
L04687_Sal4x103T1	4E3	F404206	302	428.766	2	855.518	855.518	-0.144941	18.44	287	294	R	LASVLTPR	E		0	1134.56	L04687_Sal4x103T1.1819.1819.2.dta	gi|446652908|ref|WP_000730254.1|	transcriptional regulator [Salmonella bongori]	LASVLTPR
L04687_Sal4x103T1	4E3	F404206	303	428.766	2	855.518	855.518	0.299234	13.96	287	294	R	LASVLTPR	E		0	1157.14	L04687_Sal4x103T1.1869.1869.2.dta	gi|446652908|ref|WP_000730254.1|	transcriptional regulator [Salmonella bongori]	LASVLTPR
L04687_Sal4x103T1	4E3	F404206	306	428.767	2	855.519	855.518	1.35123	22.05	287	294	R	LASVLTPR	E		0	1145.99	L04687_Sal4x103T1.1844.1844.2.dta	gi|446652908|ref|WP_000730254.1|	transcriptional regulator [Salmonella bongori]	LASVLTPR
L04687_Sal4x103T1	4E3	F404206	333	437.753	2	873.492	873.496	-4.3034	20.28	558	565	K	EAFAPVLK	L		0	1120.37	L04687_Sal4x103T1.1787.1787.2.dta	gi|447197194|ref|WP_001274450.1|	formate hydrogenlyase subunit 3 [Salmonella bongori]	EAFAPVLK
L04687_Sal4x103T1	4E3	F404206	372	453.738	2	905.461	905.461	0.0717867	13.51	100	107	K	LFSNPNSK	I		0	668.802	L04687_Sal4x103T1.967.967.2.dta	gi|446286458|ref|WP_000364313.1|	membrane protein [Salmonella bongori]	LFSNPNSK
L04687_Sal4x103T1	4E3	F404206	618	514.298	2	1026.58	1026.58	-1.00917	50.26	271	280	R	AGENVGVLLR	G		0	1409.52	L04687_Sal4x103T1.2364.2364.2.dta	gi|445953893|ref|WP_000031748.1|	MULTISPECIES: elongation factor Tu [Salmonella]	AGENVGVLLR
L04687_Sal4x103T1	4E3	F404206	620	515.3	2	1028.59	1028.59	-0.666935	15.07	749	757	R	VDIELLATR	K		0	1598.48	L04687_Sal4x103T1.2710.2710.2.dta	gi|446659621|ref|WP_000736967.1|	ferrous iron transporter B [Salmonella bongori]	VDLELLATR
L04687_Sal4x103T1	4E3	F404206	621	515.3	2	1028.59	1028.59	-0.55027	15.28	749	757	R	VDIELLATR	K		0	1586.85	L04687_Sal4x103T1.2687.2687.2.dta	gi|446659621|ref|WP_000736967.1|	ferrous iron transporter B [Salmonella bongori]	VDLELLATR
L04687_Sal4x103T1	4E3	F404206	633	516.77	2	1031.52	1031.52	0.158988	26.27	395	403	K	GATEREELK	V		1	376.398	L04687_Sal4x103T1.505.505.2.dta	gi|446755284|ref|WP_000832540.1|	cation acetate symporter [Salmonella bongori]	GATEREELK
L04687_Sal4x103T1	4E3	F404206	644	521.283	2	1040.55	1040.55	0.394983	13.54	93	101	R	VPDLENQVK	T		0	906.967	L04687_Sal4x103T1.1389.1389.2.dta	gi|447048088|ref|WP_001125344.1|	MULTISPECIES: hypothetical protein [Salmonella]	VPDLENQVK
L04688_Sal4x103T2	4E3	F404207	1002	652.396	2	1302.78	1302.78	1.01629	59.09	26	38	K	TTLTAAITTVLAK	T		0	2136.84	L04688_Sal4x103T2.3653.3653.2.dta	gi|445953893|ref|WP_000031748.1|	MULTISPECIES: elongation factor Tu [Salmonella]	TTLTAALTTVLAK
L04688_Sal4x103T2	4E3	F404207	1105	679.363	2	1356.71	1356.71	-0.0442246	16.51	250	263	K	VDGDARGGAALSIR	H		1	1082.26	L04688_Sal4x103T2.1675.1675.2.dta	gi|446382203|ref|WP_000460058.1|	MULTISPECIES: signal recognition particle protein [Salmonella]	VDGDARGGAALSLR
L04688_Sal4x103T2	4E3	F404207	1117	681.328	2	1360.64	1360.64	0.870913	16.54	41	52	K	VDQLSNDVNAMR	S		0	1221.41	L04688_Sal4x103T2.1954.1954.2.dta	gi|447005051|ref|WP_001082307.1|	MULTISPECIES: hypothetical protein [Proteobacteria]	VDQLSNDVNAMR
L04688_Sal4x103T2	4E3	F404207	113	379.73	2	757.444	757.445	-0.162388	17.04	583	589	K	QAKGNIK	S		1	425.753	L04688_Sal4x103T2.576.576.2.dta	gi|447172481|ref|WP_001249737.1|	protease [Salmonella bongori]	QAKGNLK
L04688_Sal4x103T2	4E3	F404207	1268	766.402	2	1530.79	1530.79	0.227334	43.7	27	40	K	IDQLSSDVQTLNAK	V		0	1369.11	L04688_Sal4x103T2.2218.2218.2.dta	gi|447005051|ref|WP_001082307.1|	MULTISPECIES: hypothetical protein [Proteobacteria]	LDQLSSDVQTLNAK
L04688_Sal4x103T2	4E3	F404207	135	397.694	2	793.373	793.372	0.826851	20.99	187	194	K	GAFTGADR	S		0	431.829	L04688_Sal4x103T2.586.586.2.dta	gi|446954216|ref|WP_001031472.1|	membrane protein [Salmonella bongori]	GAFTGADR
L04688_Sal4x103T2	4E3	F404207	165	416.749	2	831.483	831.481	1.55506	25.21	910	917	R	SLSTVAVR	V		0	1125.96	L04688_Sal4x103T2.1771.1771.2.dta	gi|445999120|ref|WP_000076975.1|	cell division protein FtsK [Salmonella bongori]	SLSTVAVR
L04688_Sal4x103T2	4E3	F404207	166	416.749	2	831.484	831.481	3.02232	20.32	910	917	R	SLSTVAVR	V		0	1115.63	L04688_Sal4x103T2.1749.1749.2.dta	gi|445999120|ref|WP_000076975.1|	cell division protein FtsK [Salmonella bongori]	SLSTVAVR
L04688_Sal4x103T2	4E3	F404207	233	421.759	2	841.504	841.502	1.77302	13.76	2	9	M	SIGIISPR	E		0	1101.44	L04688_Sal4x103T2.1716.1716.2.dta	gi|445944146|ref|WP_000022001.1|	hypothetical protein [Salmonella bongori]	SLGLLSPR
L04688_Sal4x103T2	4E3	F404207	251	428.766	2	855.518	855.518	0.0654574	20.53	287	294	R	LASVLTPR	E		0	1122.81	L04688_Sal4x103T2.1764.1764.2.dta	gi|446652908|ref|WP_000730254.1|	transcriptional regulator [Salmonella bongori]	LASVLTPR
L04688_Sal4x103T2	4E3	F404207	253	428.766	2	855.518	855.518	0.369367	15.26	287	294	R	LASVLTPR	E		0	1144.39	L04688_Sal4x103T2.1811.1811.2.dta	gi|446652908|ref|WP_000730254.1|	transcriptional regulator [Salmonella bongori]	LASVLTPR
L04688_Sal4x103T2	4E3	F404207	254	428.767	2	855.519	855.518	1.2811	14.58	287	294	R	LASVLTPR	E		0	1133.83	L04688_Sal4x103T2.1787.1787.2.dta	gi|446652908|ref|WP_000730254.1|	transcriptional regulator [Salmonella bongori]	LASVLTPR
L04688_Sal4x103T2	4E3	F404207	320	453.738	2	905.46	905.461	-0.193272	14.21	100	107	K	LFSNPNSK	I		0	655.265	L04688_Sal4x103T2.936.936.2.dta	gi|446286458|ref|WP_000364313.1|	membrane protein [Salmonella bongori]	LFSNPNSK
L04688_Sal4x103T2	4E3	F404207	478	515.3	2	1028.59	1028.59	-0.180831	17.57	749	757	R	VDIELLATR	K		0	1590.45	L04688_Sal4x103T2.2608.2608.2.dta	gi|446659621|ref|WP_000736967.1|	ferrous iron transporter B [Salmonella bongori]	VDLELLATR
L04688_Sal4x103T2	4E3	F404207	479	515.3	2	1028.59	1028.59	-0.180831	21.7	749	757	R	VDIELLATR	K		0	1579.95	L04688_Sal4x103T2.2589.2589.2.dta	gi|446659621|ref|WP_000736967.1|	ferrous iron transporter B [Salmonella bongori]	VDLELLATR
L04688_Sal4x103T2	4E3	F404207	942	641.821	2	1281.63	1281.62	2.04038	15.94	1	11	-	MATVSMRDMLK	A		1	1589.53	L04688_Sal4x103T2.2606.2606.2.dta	gi|446169024|ref|WP_000246879.1|	30S ribosomal protein S2 [Salmonella bongori]	MATVSMRDMLK
L04689_Sal4x103T3	4E3	F404208	1042	679.363	2	1356.71	1356.71	0.0442246	14.52	250	263	K	VDGDARGGAALSIR	H		1	1098.62	L04689_Sal4x103T3.1646.1646.2.dta	gi|446382203|ref|WP_000460058.1|	MULTISPECIES: signal recognition particle protein [Salmonella]	VDGDARGGAALSLR
L04689_Sal4x103T3	4E3	F404208	1043	679.363	2	1356.71	1356.71	0.623567	17.42	79	90	R	SQELNREAAIAR	L		1	1088.15	L04689_Sal4x103T3.1624.1624.2.dta	gi|446546318|ref|WP_000623664.1|	hypothetical protein [Salmonella bongori]	SQELNREAALAR
L04689_Sal4x103T3	4E3	F404208	108	379.73	2	757.445	757.445	0.075253	16.87	583	589	K	QAKGNIK	S		1	434.397	L04689_Sal4x103T3.567.567.2.dta	gi|447172481|ref|WP_001249737.1|	protease [Salmonella bongori]	QAKGNLK
L04689_Sal4x103T3	4E3	F404208	135	401.724	2	801.434	801.434	-0.274508	14.32	37	44	K	QAQSLAGK	G		0	313.201	L04689_Sal4x103T3.401.401.2.dta	gi|446603781|ref|WP_000681127.1|	glucan biosynthesis protein D [Salmonella bongori]	QAQSLAGK
L04689_Sal4x103T3	4E3	F404208	1490	706.393	3	2116.16	2116.16	-0.433805	27.6	206	224	R	AIDKPFLLPIEDVFSISGR	G		0	2646.67	L04689_Sal4x103T3.4462.4462.3.dta	gi|445953893|ref|WP_000031748.1|	MULTISPECIES: elongation factor Tu [Salmonella]	ALDKPFLLPLEDVFSLSGR
L04689_Sal4x103T3	4E3	F404208	158	416.749	2	831.483	831.481	1.4829	16.33	910	917	R	SLSTVAVR	V		0	1132.19	L04689_Sal4x103T3.1720.1720.2.dta	gi|445999120|ref|WP_000076975.1|	cell division protein FtsK [Salmonella bongori]	SLSTVAVR
L04689_Sal4x103T3	4E3	F404208	159	416.749	2	831.483	831.481	2.34882	19.38	910	917	R	SLSTVAVR	V		0	1121.45	L04689_Sal4x103T3.1699.1699.2.dta	gi|445999120|ref|WP_000076975.1|	cell division protein FtsK [Salmonella bongori]	SLSTVAVR
L04689_Sal4x103T3	4E3	F404208	264	421.759	2	841.504	841.502	2.29589	13.62	2	9	M	SIGIISPR	E		0	1106.7	L04689_Sal4x103T3.1664.1664.2.dta	gi|445944146|ref|WP_000022001.1|	hypothetical protein [Salmonella bongori]	SLGLLSPR
L04689_Sal4x103T3	4E3	F404208	280	428.766	2	855.518	855.518	-0.285207	15.1	287	294	R	LASVLTPR	E		0	1127.34	L04689_Sal4x103T3.1712.1712.2.dta	gi|446652908|ref|WP_000730254.1|	transcriptional regulator [Salmonella bongori]	LASVLTPR
L04689_Sal4x103T3	4E3	F404208	281	428.766	2	855.518	855.518	0.13559	13.69	287	294	R	LASVLTPR	E		0	1159.69	L04689_Sal4x103T3.1778.1778.2.dta	gi|446652908|ref|WP_000730254.1|	transcriptional regulator [Salmonella bongori]	LASVLTPR
L04689_Sal4x103T3	4E3	F404208	282	428.766	2	855.518	855.518	0.720032	13.69	287	294	R	LASVLTPR	E		0	1149.4	L04689_Sal4x103T3.1758.1758.2.dta	gi|446652908|ref|WP_000730254.1|	transcriptional regulator [Salmonella bongori]	LASVLTPR
L04689_Sal4x103T3	4E3	F404208	283	428.767	2	855.519	855.518	1.49149	18.31	287	294	R	LASVLTPR	E		0	1138.77	L04689_Sal4x103T3.1734.1734.2.dta	gi|446652908|ref|WP_000730254.1|	transcriptional regulator [Salmonella bongori]	LASVLTPR
L04689_Sal4x103T3	4E3	F404208	309	437.753	2	873.492	873.496	-4.44078	17.84	558	565	K	EAFAPVLK	L		0	1113.93	L04689_Sal4x103T3.1682.1682.2.dta	gi|447197194|ref|WP_001274450.1|	formate hydrogenlyase subunit 3 [Salmonella bongori]	EAFAPVLK
L04689_Sal4x103T3	4E3	F404208	350	453.737	2	905.46	905.461	-0.45833	17.19	100	107	K	LFSNPNSK	I		0	665.398	L04689_Sal4x103T3.916.916.2.dta	gi|446286458|ref|WP_000364313.1|	membrane protein [Salmonella bongori]	LFSNPNSK
L04689_Sal4x103T3	4E3	F404208	496	514.297	2	1026.58	1026.58	-3.38599	62.95	271	280	R	AGENVGVLLR	G		0	1399.44	L04689_Sal4x103T3.2217.2217.2.dta	gi|445953893|ref|WP_000031748.1|	MULTISPECIES: elongation factor Tu [Salmonella]	AGENVGVLLR
L04689_Sal4x103T3	4E3	F404208	498	515.3	2	1028.59	1028.59	-1.25026	16.26	749	757	R	VDIELLATR	K		0	1577.44	L04689_Sal4x103T3.2522.2522.2.dta	gi|446659621|ref|WP_000736967.1|	ferrous iron transporter B [Salmonella bongori]	VDLELLATR
L04689_Sal4x103T3	4E3	F404208	560	534.277	2	1066.54	1066.54	-1.90054	14.93	94	103	R	SSEKYAVGAR	N		1	877.697	L04689_Sal4x103T3.1254.1254.2.dta	gi|446694038|ref|WP_000771384.1|	membrane protein [Salmonella bongori]	SSEKYAVGAR
L04689_Sal4x103T3	4E3	F404208	561	534.277	2	1066.54	1066.54	-0.869165	14.57	94	103	R	SSEKYAVGAR	N		1	888.151	L04689_Sal4x103T3.1278.1278.2.dta	gi|446694038|ref|WP_000771384.1|	membrane protein [Salmonella bongori]	SSEKYAVGAR
L04689_Sal4x103T3	4E3	F404208	672	561.295	2	1120.58	1120.58	-3.68113	18.12	833	842	K	SMLIKEGAEK	I	Oxidation (M) [2]	1	1198.15	L04689_Sal4x103T3.1847.1847.2.dta	gi|446061844|ref|WP_000139699.1|	ATP-dependent helicase [Salmonella bongori]	SMLLKEGAEK
L04689_Sal4x103T3	4E3	F404208	751	587.339	2	1172.66	1172.67	-1.96731	13.69	271	280	K	VTFPDGRILR	T		1	924.671	L04689_Sal4x103T3.1350.1350.2.dta	gi|447019270|ref|WP_001096526.1|	HemN family oxidoreductase [Salmonella bongori]	VTFPDGRLLR
L04689_Sal4x103T3	4E3	F404208	949	652.396	2	1302.78	1302.78	0.739958	73.49	26	38	K	TTLTAAITTVLAK	T		0	2125.49	L04689_Sal4x103T3.3559.3559.2.dta	gi|445953893|ref|WP_000031748.1|	MULTISPECIES: elongation factor Tu [Salmonella]	TTLTAALTTVLAK
L04690_Sal8x103T1	8E3	F404209	1301	514.298	2	1026.58	1026.58	-0.405228	38.21	271	280	R	AGENVGVLLR	G		0	1403.77	L04690_Sal8x103T1.2338.2338.2.dta	gi|445953893|ref|WP_000031748.1|	MULTISPECIES: elongation factor Tu [Salmonella]	AGENVGVLLR
L04690_Sal8x103T1	8E3	F404209	1303	515.3	2	1028.59	1028.59	-0.666935	19.12	749	757	R	VDIELLATR	K		0	1584.08	L04690_Sal8x103T1.2665.2665.2.dta	gi|446659621|ref|WP_000736967.1|	ferrous iron transporter B [Salmonella bongori]	VDLELLATR
L04690_Sal8x103T1	8E3	F404209	1335	521.283	2	1040.55	1040.55	0.760175	13.85	93	101	R	VPDLENQVK	T		0	900.699	L04690_Sal8x103T1.1378.1378.2.dta	gi|447048088|ref|WP_001125344.1|	MULTISPECIES: hypothetical protein [Salmonella]	VPDLENQVK
L04690_Sal8x103T1	8E3	F404209	1575	561.295	2	1120.58	1120.58	-3.02076	19	833	842	K	SMLIKEGAEK	I	Oxidation (M) [2]	1	1199.18	L04690_Sal8x103T1.1940.1940.2.dta	gi|446061844|ref|WP_000139699.1|	ATP-dependent helicase [Salmonella bongori]	SMLLKEGAEK
L04690_Sal8x103T1	8E3	F404209	1606	567.323	2	1132.63	1132.63	-2.21519	24.96	151	161	R	GLDITITTTAK	S		0	1495.59	L04690_Sal8x103T1.2501.2501.2.dta	gi|447018946|ref|WP_001096202.1|	MULTISPECIES: 50S ribosomal protein L5 [Proteobacteria]	GLDLTLTTTAK
L04690_Sal8x103T1	8E3	F404209	1687	586.332	2	1170.65	1170.65	-0.383548	38.28	239	249	K	VGEEVEIVGIK	E		0	1561.75	L04690_Sal8x103T1.2622.2622.2.dta	gi|445953893|ref|WP_000031748.1|	MULTISPECIES: elongation factor Tu [Salmonella]	VGEEVELVGLK
L04690_Sal8x103T1	8E3	F404209	1796	607.819	2	1213.62	1213.62	-0.21753	32.19	305	314	K	FESEVYILSK	D		0	1652.9	L04690_Sal8x103T1.2786.2786.2.dta	gi|445953893|ref|WP_000031748.1|	MULTISPECIES: elongation factor Tu [Salmonella]	FESEVYLLSK
L04690_Sal8x103T1	8E3	F404209	1997	623.805	2	1245.6	1245.59	0.307484	58.8	53	64	R	SDVQAAKDDAAR	A		1	419.824	L04690_Sal8x103T1.554.554.2.dta	gi|447005051|ref|WP_001082307.1|	MULTISPECIES: hypothetical protein [Proteobacteria]	SDVQAAKDDAAR
L04690_Sal8x103T1	8E3	F404209	2010	630.82	2	1259.63	1259.62	1.06937	45.13	112	123	K	SLEEAGAEVEVK	-		0	1132.53	L04690_Sal8x103T1.1810.1810.2.dta	gi|445951026|ref|WP_000028881.1|	MULTISPECIES: 50S ribosomal protein L7/L12 [Salmonella]	SLEEAGAEVEVK
L04690_Sal8x103T1	8E3	F404209	2019	632.829	2	1263.64	1263.65	-1.82171	47.09	255	266	K	DGSVVVLGFTDR	I		0	1989.49	L04690_Sal8x103T1.3455.3455.2.dta	gi|505804847|ref|WP_015702792.1|	membrane protein [Salmonella bongori]	DGSVVVLGFTDR
L04690_Sal8x103T1	8E3	F404209	2023	633.913	2	1265.81	1265.81	2.69709	31.21	345	356	R	VVVGLLLGEVIR	T		0	2452.56	L04690_Sal8x103T1.4330.4330.2.dta	gi|447121143|ref|WP_001198399.1|	trigger factor [Salmonella bongori]	VVVGLLLGEVLR
L04690_Sal8x103T1	8E3	F404209	2058	641.821	2	1281.63	1281.62	2.89867	14.15	1	11	-	MATVSMRDMLK	A		1	1592.22	L04690_Sal8x103T1.2682.2682.2.dta	gi|446169024|ref|WP_000246879.1|	30S ribosomal protein S2 [Salmonella bongori]	MATVSMRDMLK
L04690_Sal8x103T1	8E3	F404209	2061	642.861	2	1283.71	1283.71	-1.08981	13	142	154	K	VGTVTPNVAEAVK	N		0	1213.19	L04690_Sal8x103T1.1970.1970.2.dta	gi|447019436|ref|WP_001096692.1|	50S ribosomal protein L1 [Salmonella bongori]	VGTVTPNVAEAVK
L04690_Sal8x103T1	8E3	F404209	2067	645.33	2	1288.64	1288.64	0.144338	14.46	147	158	K	VQDLQVVGSCGK	R	Carbamidomethyl (C) [10]	0	1574.5	L04690_Sal8x103T1.2646.2646.2.dta	gi|446117459|ref|WP_000195314.1|	DNA topoisomerase IV subunit B [Salmonella bongori]	VQDLQVVGSCGK	Salmonella
L04690_Sal8x103T1	8E3	F404209	2068	645.844	2	1289.67	1289.67	0.214783	30.34	127	138	K	AYGSTNPINVVR	A		0	1271.65	L04690_Sal8x103T1.2087.2087.2.dta	gi|446862865|ref|WP_000940121.1|	MULTISPECIES: 30S ribosomal protein S5 [Proteobacteria]	AYGSTNPLNVVR
L04690_Sal8x103T1	8E3	F404209	2113	652.395	2	1302.78	1302.78	0.0798295	48.78	26	38	K	TTLTAAITTVLAK	T		0	2132.78	L04690_Sal8x103T1.3722.3722.2.dta	gi|445953893|ref|WP_000031748.1|	MULTISPECIES: elongation factor Tu [Salmonella]	TTLTAALTTVLAK
L04690_Sal8x103T1	8E3	F404209	2114	652.396	2	1302.78	1302.78	0.555736	79.73	26	38	K	TTLTAAITTVLAK	T		0	2143.29	L04690_Sal8x103T1.3744.3744.2.dta	gi|445953893|ref|WP_000031748.1|	MULTISPECIES: elongation factor Tu [Salmonella]	TTLTAALTTVLAK
L04690_Sal8x103T1	8E3	F404209	2237	679.363	2	1356.71	1356.71	-0.0442246	17.03	250	263	K	VDGDARGGAALSIR	H		1	1088.43	L04690_Sal8x103T1.1710.1710.2.dta	gi|446382203|ref|WP_000460058.1|	MULTISPECIES: signal recognition particle protein [Salmonella]	VDGDARGGAALSLR
L04690_Sal8x103T1	8E3	F404209	2238	679.363	2	1356.71	1356.71	0.855009	13.35	250	263	K	VDGDARGGAALSIR	H		1	1099.54	L04690_Sal8x103T1.1734.1734.2.dta	gi|446382203|ref|WP_000460058.1|	MULTISPECIES: signal recognition particle protein [Salmonella]	VDGDARGGAALSLR
L04690_Sal8x103T1	8E3	F404209	2250	681.328	2	1360.64	1360.64	0.253557	49.45	41	52	K	VDQLSNDVNAMR	S		0	1225.85	L04690_Sal8x103T1.1995.1995.2.dta	gi|447005051|ref|WP_001082307.1|	MULTISPECIES: hypothetical protein [Proteobacteria]	VDQLSNDVNAMR
L04690_Sal8x103T1	8E3	F404209	2352	720.346	2	1438.68	1438.68	0.241889	21.45	329	340	K	YVDVGATYYFNK	N		0	1662.84	L04690_Sal8x103T1.2804.2804.2.dta	gi|446788260|ref|WP_000865516.1|	porin [Salmonella bongori]	YVDVGATYYFNK
L04690_Sal8x103T1	8E3	F404209	2500	766.402	2	1530.79	1530.79	-0.0992952	36.03	27	40	K	IDQLSSDVQTLNAK	V		0	1370.96	L04690_Sal8x103T1.2274.2274.2.dta	gi|447005051|ref|WP_001082307.1|	MULTISPECIES: hypothetical protein [Proteobacteria]	LDQLSSDVQTLNAK
L04690_Sal8x103T1	8E3	F404209	2555	829.454	2	1656.89	1656.89	0.29332	26.04	239	253	K	VGEEVEIVGIKETQK	S		1	1275.48	L04690_Sal8x103T1.2094.2094.2.dta	gi|445953893|ref|WP_000031748.1|	MULTISPECIES: elongation factor Tu [Salmonella]	VGEEVELVGLKETQK
L04690_Sal8x103T1	8E3	F404209	2746	981.515	2	1961.02	1961.01	0.59714	28.46	189	205	K	IIELAGFLDSYIPEPER	A		0	2762.49	L04690_Sal8x103T1.4859.4859.2.dta	gi|445953893|ref|WP_000031748.1|	MULTISPECIES: elongation factor Tu [Salmonella]	LLELAGFLDSYLPEPER
L04690_Sal8x103T1	8E3	F404209	2748	982.984	2	1963.95	1963.95	0.122203	52.11	156	172	R	ELLSQYDFPGDDTPIVR	G		0	2131.26	L04690_Sal8x103T1.3719.3719.2.dta	gi|445953893|ref|WP_000031748.1|	MULTISPECIES: elongation factor Tu [Salmonella]	ELLSQYDFPGDDTPLVR
L04690_Sal8x103T1	8E3	F404209	2822	706.393	3	2116.16	2116.16	-0.00850599	38.04	206	224	R	AIDKPFLLPIEDVFSISGR	G		0	2650.64	L04690_Sal8x103T1.4658.4658.3.dta	gi|445953893|ref|WP_000031748.1|	MULTISPECIES: elongation factor Tu [Salmonella]	ALDKPFLLPLEDVFSLSGR
L04690_Sal8x103T1	8E3	F404209	318	379.73	2	757.445	757.445	-0.00396069	13.66	583	589	K	QAKGNIK	S		1	426.882	L04690_Sal8x103T1.563.563.2.dta	gi|447172481|ref|WP_001249737.1|	protease [Salmonella bongori]	QAKGNLK
L04690_Sal8x103T1	8E3	F404209	650	416.749	2	831.483	831.481	1.69938	16.62	910	917	R	SLSTVAVR	V		0	1135.1	L04690_Sal8x103T1.1815.1815.2.dta	gi|445999120|ref|WP_000076975.1|	cell division protein FtsK [Salmonella bongori]	SLSTVAVR
L04690_Sal8x103T1	8E3	F404209	651	416.749	2	831.483	831.481	2.2045	22.37	910	917	R	SLSTVAVR	V		0	1124.32	L04690_Sal8x103T1.1792.1792.2.dta	gi|445999120|ref|WP_000076975.1|	cell division protein FtsK [Salmonella bongori]	SLSTVAVR
L04690_Sal8x103T1	8E3	F404209	670	421.758	2	841.502	841.502	0.25193	13.05	2	9	M	SIGIISPR	E		0	1099.98	L04690_Sal8x103T1.1735.1735.2.dta	gi|445944146|ref|WP_000022001.1|	hypothetical protein [Salmonella bongori]	SLGLLSPR
L04690_Sal8x103T1	8E3	F404209	679	421.759	2	841.503	841.502	0.917407	13.12	2	9	M	SIGIISPR	E		0	1110.65	L04690_Sal8x103T1.1759.1759.2.dta	gi|445944146|ref|WP_000022001.1|	hypothetical protein [Salmonella bongori]	SLGLLSPR
L04690_Sal8x103T1	8E3	F404209	705	428.766	2	855.518	855.518	-0.215074	17.79	287	294	R	LASVLTPR	E		0	1129.37	L04690_Sal8x103T1.1803.1803.2.dta	gi|446652908|ref|WP_000730254.1|	transcriptional regulator [Salmonella bongori]	LASVLTPR
L04690_Sal8x103T1	8E3	F404209	707	428.766	2	855.518	855.518	0.579766	21.11	287	294	R	LASVLTPR	E		0	1139.68	L04690_Sal8x103T1.1825.1825.2.dta	gi|446652908|ref|WP_000730254.1|	transcriptional regulator [Salmonella bongori]	LASVLTPR
L04690_Sal8x103T1	8E3	F404209	708	428.767	2	855.518	855.518	0.790165	18.25	287	294	R	LASVLTPR	E		0	1150.1	L04690_Sal8x103T1.1846.1846.2.dta	gi|446652908|ref|WP_000730254.1|	transcriptional regulator [Salmonella bongori]	LASVLTPR
L04690_Sal8x103T1	8E3	F404209	748	437.753	2	873.492	873.496	-4.66974	17.26	558	565	K	EAFAPVLK	L		0	1115.3	L04690_Sal8x103T1.1771.1771.2.dta	gi|447197194|ref|WP_001274450.1|	formate hydrogenlyase subunit 3 [Salmonella bongori]	EAFAPVLK
L04690_Sal8x103T1	8E3	F404209	796	451.258	2	900.502	900.503	-0.911713	18.42	70	77	K	AVVESIQR	V		0	810.494	L04690_Sal8x103T1.1213.1213.2.dta	gi|445984756|ref|WP_000062611.1|	MULTISPECIES: 30S ribosomal protein S8 [Proteobacteria]	AVVESLQR
L04691_Sal8x103T2	8E3	F404210	1272	515.3	2	1028.58	1028.59	-1.6197	14.58	749	757	R	VDIELLATR	K		0	1590.37	L04691_Sal8x103T2.2428.2428.2.dta	gi|446659621|ref|WP_000736967.1|	ferrous iron transporter B [Salmonella bongori]	VDLELLATR
L04691_Sal8x103T2	8E3	F404210	1273	515.301	2	1028.59	1028.59	0.402494	17.1	749	757	R	VDIELLATR	K		0	1600.99	L04691_Sal8x103T2.2444.2444.2.dta	gi|446659621|ref|WP_000736967.1|	ferrous iron transporter B [Salmonella bongori]	VDLELLATR
L04691_Sal8x103T2	8E3	F404210	1383	534.278	2	1066.54	1066.54	0.724773	13.55	94	103	R	SSEKYAVGAR	N		1	882.601	L04691_Sal8x103T2.1239.1239.2.dta	gi|446694038|ref|WP_000771384.1|	membrane protein [Salmonella bongori]	SSEKYAVGAR
L04691_Sal8x103T2	8E3	F404210	1834	623.805	2	1245.6	1245.59	0.403823	31.55	53	64	R	SDVQAAKDDAAR	A		1	429.369	L04691_Sal8x103T2.567.567.2.dta	gi|447005051|ref|WP_001082307.1|	MULTISPECIES: hypothetical protein [Proteobacteria]	SDVQAAKDDAAR
L04691_Sal8x103T2	8E3	F404210	1845	630.82	2	1259.63	1259.62	1.45043	59.26	112	123	K	SLEEAGAEVEVK	-		0	1135.45	L04691_Sal8x103T2.1674.1674.2.dta	gi|445951026|ref|WP_000028881.1|	MULTISPECIES: 50S ribosomal protein L7/L12 [Salmonella]	SLEEAGAEVEVK
L04691_Sal8x103T2	8E3	F404210	1909	652.395	2	1302.77	1302.78	-0.856632	51.33	26	38	K	TTLTAAITTVLAK	T		0	2147.86	L04691_Sal8x103T2.3415.3415.2.dta	gi|445953893|ref|WP_000031748.1|	MULTISPECIES: elongation factor Tu [Salmonella]	TTLTAALTTVLAK
L04691_Sal8x103T2	8E3	F404210	1972	679.363	2	1356.71	1356.71	-0.0442246	20.23	250	263	K	VDGDARGGAALSIR	H		1	1098.61	L04691_Sal8x103T2.1594.1594.2.dta	gi|446382203|ref|WP_000460058.1|	MULTISPECIES: signal recognition particle protein [Salmonella]	VDGDARGGAALSLR
L04691_Sal8x103T2	8E3	F404210	1979	681.328	2	1360.64	1360.64	0.870913	49.15	41	52	K	VDQLSNDVNAMR	S		0	1231.02	L04691_Sal8x103T2.1853.1853.2.dta	gi|447005051|ref|WP_001082307.1|	MULTISPECIES: hypothetical protein [Proteobacteria]	VDQLSNDVNAMR
L04691_Sal8x103T2	8E3	F404210	2125	766.403	2	1530.79	1530.79	1.41626	30.15	27	40	K	IDQLSSDVQTLNAK	V		0	1377.7	L04691_Sal8x103T2.2091.2091.2.dta	gi|447005051|ref|WP_001082307.1|	MULTISPECIES: hypothetical protein [Proteobacteria]	LDQLSSDVQTLNAK
L04691_Sal8x103T2	8E3	F404210	369	379.73	2	757.445	757.445	0.154467	13.86	583	589	K	QAKGNIK	S		1	446.61	L04691_Sal8x103T2.591.591.2.dta	gi|447172481|ref|WP_001249737.1|	protease [Salmonella bongori]	QAKGNLK
L04691_Sal8x103T2	8E3	F404210	527	401.725	2	801.435	801.434	0.424239	20.89	37	44	K	QAQSLAGK	G		0	326.637	L04691_Sal8x103T2.420.420.2.dta	gi|446603781|ref|WP_000681127.1|	glucan biosynthesis protein D [Salmonella bongori]	QAQSLAGK
L04691_Sal8x103T2	8E3	F404210	668	416.749	2	831.483	831.481	1.69938	13.56	910	917	R	SLSTVAVR	V		0	1140.39	L04691_Sal8x103T2.1684.1684.2.dta	gi|445999120|ref|WP_000076975.1|	cell division protein FtsK [Salmonella bongori]	SLSTVAVR
L04691_Sal8x103T2	8E3	F404210	669	416.749	2	831.484	831.481	2.5653	14.32	910	917	R	SLSTVAVR	V		0	1129.04	L04691_Sal8x103T2.1660.1660.2.dta	gi|445999120|ref|WP_000076975.1|	cell division protein FtsK [Salmonella bongori]	SLSTVAVR
L04691_Sal8x103T2	8E3	F404210	700	421.759	2	841.503	841.502	0.632203	13.15	2	9	M	SIGIISPR	E		0	1116.18	L04691_Sal8x103T2.1630.1630.2.dta	gi|445944146|ref|WP_000022001.1|	hypothetical protein [Salmonella bongori]	SLGLLSPR
L04691_Sal8x103T2	8E3	F404210	710	421.759	2	841.504	841.502	1.91562	16.16	2	9	M	SIGIISPR	E		0	1127.75	L04691_Sal8x103T2.1657.1657.2.dta	gi|445944146|ref|WP_000022001.1|	hypothetical protein [Salmonella bongori]	SLGLLSPR
L04691_Sal8x103T2	8E3	F404210	728	428.767	2	855.519	855.518	1.00056	14.37	287	294	R	LASVLTPR	E		0	1154.35	L04691_Sal8x103T2.1714.1714.2.dta	gi|446652908|ref|WP_000730254.1|	transcriptional regulator [Salmonella bongori]	LASVLTPR
L04691_Sal8x103T2	8E3	F404210	729	428.767	2	855.519	855.518	1.49149	21.94	287	294	R	LASVLTPR	E		0	1143.37	L04691_Sal8x103T2.1690.1690.2.dta	gi|446652908|ref|WP_000730254.1|	transcriptional regulator [Salmonella bongori]	LASVLTPR
L04691_Sal8x103T2	8E3	F404210	767	437.753	2	873.492	873.496	-4.23471	14.83	558	565	K	EAFAPVLK	L		0	1121.96	L04691_Sal8x103T2.1644.1644.2.dta	gi|447197194|ref|WP_001274450.1|	formate hydrogenlyase subunit 3 [Salmonella bongori]	EAFAPVLK
L04692_Sal8x103T3	8E3	F404211	1057	641.822	2	1281.63	1281.62	3.46045	13.16	1	11	-	MATVSMRDMLK	A		1	1594.16	L04692_Sal8x103T3.2649.2649.2.dta	gi|446169024|ref|WP_000246879.1|	30S ribosomal protein S2 [Salmonella bongori]	MATVSMRDMLK
L04692_Sal8x103T3	8E3	F404211	1080	649.818	2	1297.62	1297.62	2.44756	13.9	1	11	-	MATVSMRDMLK	A	Oxidation (M) [9]	1	1383.58	L04692_Sal8x103T3.2263.2263.2.dta	gi|446169024|ref|WP_000246879.1|	30S ribosomal protein S2 [Salmonella bongori]	MATVSMRDMLK
L04692_Sal8x103T3	8E3	F404211	1112	652.396	2	1302.78	1302.78	0.92418	87.63	26	38	K	TTLTAAITTVLAK	T		0	2134.46	L04692_Sal8x103T3.3706.3706.2.dta	gi|445953893|ref|WP_000031748.1|	MULTISPECIES: elongation factor Tu [Salmonella]	TTLTAALTTVLAK
L04692_Sal8x103T3	8E3	F404211	1219	681.327	2	1360.64	1360.64	-0.202111	44.54	41	52	K	VDQLSNDVNAMR	S		0	1225.04	L04692_Sal8x103T3.1955.1955.2.dta	gi|447005051|ref|WP_001082307.1|	MULTISPECIES: hypothetical protein [Proteobacteria]	VDQLSNDVNAMR
L04692_Sal8x103T3	8E3	F404211	1358	766.403	2	1530.79	1530.79	1.18109	41.41	27	40	K	IDQLSSDVQTLNAK	V		0	1372.96	L04692_Sal8x103T3.2244.2244.2.dta	gi|447005051|ref|WP_001082307.1|	MULTISPECIES: hypothetical protein [Proteobacteria]	LDQLSSDVQTLNAK
L04692_Sal8x103T3	8E3	F404211	141	379.73	2	757.445	757.445	-0.00396069	17.46	583	589	K	QAKGNIK	S		1	434.654	L04692_Sal8x103T3.567.567.2.dta	gi|447172481|ref|WP_001249737.1|	protease [Salmonella bongori]	QAKGNLK
L04692_Sal8x103T3	8E3	F404211	1597	981.516	2	1961.02	1961.01	1.34165	15.09	189	205	K	IIELAGFLDSYIPEPER	A		0	2762.15	L04692_Sal8x103T3.4782.4782.2.dta	gi|445953893|ref|WP_000031748.1|	MULTISPECIES: elongation factor Tu [Salmonella]	LLELAGFLDSYLPEPER
L04692_Sal8x103T3	8E3	F404211	1602	982.982	2	1963.95	1963.95	-2.16909	26.88	156	172	R	ELLSQYDFPGDDTPIVR	G		0	2129.13	L04692_Sal8x103T3.3697.3697.2.dta	gi|445953893|ref|WP_000031748.1|	MULTISPECIES: elongation factor Tu [Salmonella]	ELLSQYDFPGDDTPLVR
L04692_Sal8x103T3	8E3	F404211	1670	706.394	3	2116.16	2116.16	0.941329	43.6	206	224	R	AIDKPFLLPIEDVFSISGR	G		0	2654.38	L04692_Sal8x103T3.4609.4609.3.dta	gi|445953893|ref|WP_000031748.1|	MULTISPECIES: elongation factor Tu [Salmonella]	ALDKPFLLPLEDVFSLSGR
L04692_Sal8x103T3	8E3	F404211	205	416.749	2	831.483	831.481	1.8437	15.36	910	917	R	SLSTVAVR	V		0	1138.24	L04692_Sal8x103T3.1778.1778.2.dta	gi|445999120|ref|WP_000076975.1|	cell division protein FtsK [Salmonella bongori]	SLSTVAVR
L04692_Sal8x103T3	8E3	F404211	206	416.749	2	831.484	831.481	2.63746	18.4	910	917	R	SLSTVAVR	V		0	1126.49	L04692_Sal8x103T3.1752.1752.2.dta	gi|445999120|ref|WP_000076975.1|	cell division protein FtsK [Salmonella bongori]	SLSTVAVR
L04692_Sal8x103T3	8E3	F404211	281	421.759	2	841.504	841.502	1.84432	13.16	2	9	M	SIGIISPR	E		0	1123.82	L04692_Sal8x103T3.1745.1745.2.dta	gi|445944146|ref|WP_000022001.1|	hypothetical protein [Salmonella bongori]	SLGLLSPR
L04692_Sal8x103T3	8E3	F404211	301	428.766	2	855.518	855.518	-0.00467553	19.46	287	294	R	LASVLTPR	E		0	1132.96	L04692_Sal8x103T3.1766.1766.2.dta	gi|446652908|ref|WP_000730254.1|	transcriptional regulator [Salmonella bongori]	LASVLTPR
L04692_Sal8x103T3	8E3	F404211	303	428.766	2	855.518	855.518	0.369367	17.98	287	294	R	LASVLTPR	E		0	1154.42	L04692_Sal8x103T3.1813.1813.2.dta	gi|446652908|ref|WP_000730254.1|	transcriptional regulator [Salmonella bongori]	LASVLTPR
L04692_Sal8x103T3	8E3	F404211	304	428.767	2	855.519	855.518	1.56163	22.38	287	294	R	LASVLTPR	E		0	1143.59	L04692_Sal8x103T3.1790.1790.2.dta	gi|446652908|ref|WP_000730254.1|	transcriptional regulator [Salmonella bongori]	LASVLTPR
L04692_Sal8x103T3	8E3	F404211	562	515.3	2	1028.59	1028.59	-1.01693	16.33	749	757	R	VDIELLATR	K		0	1584.24	L04692_Sal8x103T3.2630.2630.2.dta	gi|446659621|ref|WP_000736967.1|	ferrous iron transporter B [Salmonella bongori]	VDLELLATR
L04692_Sal8x103T3	8E3	F404211	563	515.3	2	1028.59	1028.59	-0.180831	15.99	749	757	R	VDIELLATR	K		0	1595.07	L04692_Sal8x103T3.2651.2651.2.dta	gi|446659621|ref|WP_000736967.1|	ferrous iron transporter B [Salmonella bongori]	VDLELLATR
L04692_Sal8x103T3	8E3	F404211	576	521.283	2	1040.55	1040.55	0.760175	14.19	93	101	R	VPDLENQVK	T		0	903.362	L04692_Sal8x103T3.1340.1340.2.dta	gi|447048088|ref|WP_001125344.1|	MULTISPECIES: hypothetical protein [Salmonella]	VPDLENQVK
L04692_Sal8x103T3	8E3	F404211	779	561.295	2	1120.58	1120.58	-3.23493	13.23	833	842	K	SMLIKEGAEK	I	Oxidation (M) [2]	1	1199.53	L04692_Sal8x103T3.1901.1901.2.dta	gi|446061844|ref|WP_000139699.1|	ATP-dependent helicase [Salmonella bongori]	SMLLKEGAEK
L04692_Sal8x103T3	8E3	F404211	873	586.333	2	1170.65	1170.65	1.27365	23.47	239	249	K	VGEEVEIVGIK	E		0	1564.07	L04692_Sal8x103T3.2593.2593.2.dta	gi|445953893|ref|WP_000031748.1|	MULTISPECIES: elongation factor Tu [Salmonella]	VGEEVELVGLK
L04693_Sal1x104T1	1E4	F404212	1089	503.769	2	1005.52	1005.52	-1.25208	19.4	183	191	R	IAYNVEAAR	V		0	982.883	L04693_Sal1x104T1.1469.1469.2.dta	gi|447084838|ref|WP_001162094.1|	MULTISPECIES: DNA-directed RNA polymerase subunit alpha [Proteobacteria]	LAYNVEAAR
L04693_Sal1x104T1	1E4	F404212	1233	514.298	2	1026.58	1026.58	0.0623428	55.68	271	280	R	AGENVGVLLR	G		0	1404.12	L04693_Sal1x104T1.2242.2242.2.dta	gi|445953893|ref|WP_000031748.1|	MULTISPECIES: elongation factor Tu [Salmonella]	AGENVGVLLR
L04693_Sal1x104T1	1E4	F404212	1236	515.301	2	1028.59	1028.59	0.519159	14.42	749	757	R	VDIELLATR	K		0	1587.38	L04693_Sal1x104T1.2555.2555.2.dta	gi|446659621|ref|WP_000736967.1|	ferrous iron transporter B [Salmonella bongori]	VDLELLATR
L04693_Sal1x104T1	1E4	F404212	1254	521.282	2	1040.55	1040.55	-0.181635	16.37	93	101	R	VPDLENQVK	T		0	904.27	L04693_Sal1x104T1.1335.1335.2.dta	gi|447048088|ref|WP_001125344.1|	MULTISPECIES: hypothetical protein [Salmonella]	VPDLENQVK
L04693_Sal1x104T1	1E4	F404212	1543	586.332	2	1170.65	1170.65	-0.178533	45.09	239	249	K	VGEEVEIVGIK	E		0	1564.06	L04693_Sal1x104T1.2513.2513.2.dta	gi|445953893|ref|WP_000031748.1|	MULTISPECIES: elongation factor Tu [Salmonella]	VGEEVELVGLK
L04693_Sal1x104T1	1E4	F404212	1664	607.815	2	1213.61	1213.61	2.04349	16	321	331	R	AALIDCLAPDR	R	Carbamidomethyl (C) [6]	0	1629.64	L04693_Sal1x104T1.2624.2624.2.dta	gi|505804847|ref|WP_015702792.1|	membrane protein [Salmonella bongori]	AALLDCLAPDR
L04693_Sal1x104T1	1E4	F404212	1665	607.82	2	1213.62	1213.62	1.29859	44.54	305	314	K	FESEVYILSK	D		0	1650.62	L04693_Sal1x104T1.2664.2664.2.dta	gi|445953893|ref|WP_000031748.1|	MULTISPECIES: elongation factor Tu [Salmonella]	FESEVYLLSK
L04693_Sal1x104T1	1E4	F404212	1852	623.805	2	1245.6	1245.59	0.997917	42.04	53	64	R	SDVQAAKDDAAR	A		1	428.51	L04693_Sal1x104T1.582.582.2.dta	gi|447005051|ref|WP_001082307.1|	MULTISPECIES: hypothetical protein [Proteobacteria]	SDVQAAKDDAAR
L04693_Sal1x104T1	1E4	F404212	1865	630.821	2	1259.63	1259.62	1.84738	42.27	112	123	K	SLEEAGAEVEVK	-		0	1128.4	L04693_Sal1x104T1.1733.1733.2.dta	gi|445951026|ref|WP_000028881.1|	MULTISPECIES: 50S ribosomal protein L7/L12 [Salmonella]	SLEEAGAEVEVK
L04693_Sal1x104T1	1E4	F404212	1871	632.83	2	1263.65	1263.65	-0.571363	46.37	255	266	K	DGSVVVLGFTDR	I		0	1986.88	L04693_Sal1x104T1.3323.3323.2.dta	gi|505804847|ref|WP_015702792.1|	membrane protein [Salmonella bongori]	DGSVVVLGFTDR
L04693_Sal1x104T1	1E4	F404212	1876	633.912	2	1265.81	1265.81	1.05387	21.42	345	356	R	VVVGLLLGEVIR	T		0	2464.64	L04693_Sal1x104T1.4166.4166.2.dta	gi|447121143|ref|WP_001198399.1|	trigger factor [Salmonella bongori]	VVVGLLLGEVLR
L04693_Sal1x104T1	1E4	F404212	1950	652.395	2	1302.77	1302.78	-0.67241	94.79	26	38	K	TTLTAAITTVLAK	T		0	2138.11	L04693_Sal1x104T1.3602.3602.2.dta	gi|445953893|ref|WP_000031748.1|	MULTISPECIES: elongation factor Tu [Salmonella]	TTLTAALTTVLAK
L04693_Sal1x104T1	1E4	F404212	1951	652.396	2	1302.78	1302.78	0.463625	75.95	26	38	K	TTLTAAITTVLAK	T		0	2148.04	L04693_Sal1x104T1.3622.3622.2.dta	gi|445953893|ref|WP_000031748.1|	MULTISPECIES: elongation factor Tu [Salmonella]	TTLTAALTTVLAK
L04693_Sal1x104T1	1E4	F404212	2016	674.865	2	1347.72	1347.71	1.13006	19.57	350	360	K	INLLDKNDFTR	D		1	1415.04	L04693_Sal1x104T1.2262.2262.2.dta	gi|446788260|ref|WP_000865516.1|	porin [Salmonella bongori]	LNLLDKNDFTR
L04693_Sal1x104T1	1E4	F404212	2041	681.328	2	1360.64	1360.64	0.78272	35.06	41	52	K	VDQLSNDVNAMR	S		0	1222.15	L04693_Sal1x104T1.1917.1917.2.dta	gi|447005051|ref|WP_001082307.1|	MULTISPECIES: hypothetical protein [Proteobacteria]	VDQLSNDVNAMR
L04693_Sal1x104T1	1E4	F404212	2053	688.82	2	1375.63	1375.63	0.115584	59.49	46	57	R	AFDQIDNAPEEK	A		0	1089.59	L04693_Sal1x104T1.1648.1648.2.dta	gi|445953893|ref|WP_000031748.1|	MULTISPECIES: elongation factor Tu [Salmonella]	AFDQLDNAPEEK
L04693_Sal1x104T1	1E4	F404212	2125	720.345	2	1438.68	1438.68	-0.703424	24.92	329	340	K	YVDVGATYYFNK	N		0	1663.95	L04693_Sal1x104T1.2685.2685.2.dta	gi|446788260|ref|WP_000865516.1|	porin [Salmonella bongori]	YVDVGATYYFNK
L04693_Sal1x104T1	1E4	F404212	2284	766.402	2	1530.79	1530.79	0.619289	47.08	27	40	K	IDQLSSDVQTLNAK	V		0	1372.09	L04693_Sal1x104T1.2187.2187.2.dta	gi|447005051|ref|WP_001082307.1|	MULTISPECIES: hypothetical protein [Proteobacteria]	LDQLSSDVQTLNAK
L04693_Sal1x104T1	1E4	F404212	2326	553.305	3	1656.89	1656.89	0.730282	19.16	239	253	K	VGEEVEIVGIKETQK	S		1	1273.56	L04693_Sal1x104T1.2019.2019.3.dta	gi|445953893|ref|WP_000031748.1|	MULTISPECIES: elongation factor Tu [Salmonella]	VGEEVELVGLKETQK
L04693_Sal1x104T1	1E4	F404212	2327	829.455	2	1656.89	1656.89	0.884788	53.36	239	253	K	VGEEVEIVGIKETQK	S		1	1275.01	L04693_Sal1x104T1.2022.2022.2.dta	gi|445953893|ref|WP_000031748.1|	MULTISPECIES: elongation factor Tu [Salmonella]	VGEEVELVGLKETQK
L04693_Sal1x104T1	1E4	F404212	2330	844.438	2	1686.86	1686.86	1.86263	23.33	110	125	K	AAAFEGELIPASQIDR	L		0	1841.22	L04693_Sal1x104T1.3034.3034.2.dta	gi|447129947|ref|WP_001207203.1|	MULTISPECIES: 50S ribosomal protein L10 [Enterobacteriaceae]	AAAFEGELLPASQLDR
L04693_Sal1x104T1	1E4	F404212	2387	594.32	3	1779.94	1779.94	-0.457319	19.32	359	374	K	MVVTLIHPIAMDDGLR	F		0	1982.26	L04693_Sal1x104T1.3313.3313.3.dta	gi|445953893|ref|WP_000031748.1|	MULTISPECIES: elongation factor Tu [Salmonella]	MVVTLLHPLAMDDGLR
L04693_Sal1x104T1	1E4	F404212	2411	601.968	3	1802.88	1802.88	0.579074	17.74	60	75	R	GITINTSHVEYDTPTR	H		0	1200.09	L04693_Sal1x104T1.1876.1876.3.dta	gi|445953893|ref|WP_000031748.1|	MULTISPECIES: elongation factor Tu [Salmonella]	GLTLNTSHVEYDTPTR
L04693_Sal1x104T1	1E4	F404212	2478	981.516	2	1961.02	1961.01	1.15807	24.66	189	205	K	IIELAGFLDSYIPEPER	A		0	2762.94	L04693_Sal1x104T1.4649.4649.2.dta	gi|445953893|ref|WP_000031748.1|	MULTISPECIES: elongation factor Tu [Salmonella]	LLELAGFLDSYLPEPER
L04693_Sal1x104T1	1E4	F404212	2480	982.984	2	1963.95	1963.95	-0.0611013	34.09	156	172	R	ELLSQYDFPGDDTPIVR	G		0	2132.29	L04693_Sal1x104T1.3591.3591.2.dta	gi|445953893|ref|WP_000031748.1|	MULTISPECIES: elongation factor Tu [Salmonella]	ELLSQYDFPGDDTPLVR
L04693_Sal1x104T1	1E4	F404212	2514	706.393	3	2116.16	2116.16	0.51603	40.47	206	224	R	AIDKPFLLPIEDVFSISGR	G		0	2656.76	L04693_Sal1x104T1.4471.4471.3.dta	gi|445953893|ref|WP_000031748.1|	MULTISPECIES: elongation factor Tu [Salmonella]	ALDKPFLLPLEDVFSLSGR
L04693_Sal1x104T1	1E4	F404212	290	379.729	2	757.444	757.445	-0.241602	14.5	583	589	K	QAKGNIK	S		1	440.081	L04693_Sal1x104T1.597.597.2.dta	gi|447172481|ref|WP_001249737.1|	protease [Salmonella bongori]	QAKGNLK
L04693_Sal1x104T1	1E4	F404212	450	401.725	2	801.435	801.434	1.1729	17.44	37	44	K	QAQSLAGK	G		0	332.005	L04693_Sal1x104T1.441.441.2.dta	gi|446603781|ref|WP_000681127.1|	glucan biosynthesis protein D [Salmonella bongori]	QAQSLAGK
L04693_Sal1x104T1	1E4	F404212	603	416.749	2	831.483	831.481	1.38668	24.44	910	917	R	SLSTVAVR	V		0	1135.02	L04693_Sal1x104T1.1747.1747.2.dta	gi|445999120|ref|WP_000076975.1|	cell division protein FtsK [Salmonella bongori]	SLSTVAVR
L04693_Sal1x104T1	1E4	F404212	604	416.749	2	831.484	831.481	2.70962	19.55	910	917	R	SLSTVAVR	V		0	1125.23	L04693_Sal1x104T1.1726.1726.2.dta	gi|445999120|ref|WP_000076975.1|	cell division protein FtsK [Salmonella bongori]	SLSTVAVR
L04693_Sal1x104T1	1E4	F404212	650	421.759	2	841.504	841.502	1.70172	13.13	2	9	M	SIGIISPR	E		0	1124.14	L04693_Sal1x104T1.1723.1723.2.dta	gi|445944146|ref|WP_000022001.1|	hypothetical protein [Salmonella bongori]	SLGLLSPR
L04693_Sal1x104T1	1E4	F404212	651	421.759	2	841.504	841.502	1.70172	13.12	2	9	M	SIGIISPR	E		0	1112.1	L04693_Sal1x104T1.1694.1694.2.dta	gi|445944146|ref|WP_000022001.1|	hypothetical protein [Salmonella bongori]	SLGLLSPR
L04693_Sal1x104T1	1E4	F404212	668	428.767	2	855.519	855.518	1.00056	20.85	287	294	R	LASVLTPR	E		0	1151.57	L04693_Sal1x104T1.1782.1782.2.dta	gi|446652908|ref|WP_000730254.1|	transcriptional regulator [Salmonella bongori]	LASVLTPR
L04693_Sal1x104T1	1E4	F404212	669	428.767	2	855.519	855.518	1.49149	17.38	287	294	R	LASVLTPR	E		0	1141.25	L04693_Sal1x104T1.1760.1760.2.dta	gi|446652908|ref|WP_000730254.1|	transcriptional regulator [Salmonella bongori]	LASVLTPR
L04693_Sal1x104T1	1E4	F404212	710	437.754	2	873.493	873.496	-3.82257	18.76	558	565	K	EAFAPVLK	L		0	1120.24	L04693_Sal1x104T1.1714.1714.2.dta	gi|447197194|ref|WP_001274450.1|	formate hydrogenlyase subunit 3 [Salmonella bongori]	EAFAPVLK
L04693_Sal1x104T1	1E4	F404212	744	451.259	2	900.503	900.503	0.309827	21.18	70	77	K	AVVESIQR	V		0	809.08	L04693_Sal1x104T1.1174.1174.2.dta	gi|445984756|ref|WP_000062611.1|	MULTISPECIES: 30S ribosomal protein S8 [Proteobacteria]	AVVESLQR
L04693_Sal1x104T1	1E4	F404212	87	345.201	2	688.387	688.387	0.345736	15.92	225	231	R	GTVVTGR	V		0	466.767	L04693_Sal1x104T1.637.637.2.dta	gi|445953893|ref|WP_000031748.1|	MULTISPECIES: elongation factor Tu [Salmonella]	GTVVTGR
L04694_Sal1x104T2	1E4	F404213	1392	514.298	2	1026.58	1026.58	-0.892281	56.36	271	280	R	AGENVGVLLR	G		0	1405.18	L04694_Sal1x104T2.2265.2265.2.dta	gi|445953893|ref|WP_000031748.1|	MULTISPECIES: elongation factor Tu [Salmonella]	AGENVGVLLR
L04694_Sal1x104T2	1E4	F404213	1395	515.301	2	1028.59	1028.59	0.519159	16.32	749	757	R	VDIELLATR	K		0	1590.57	L04694_Sal1x104T2.2587.2587.2.dta	gi|446659621|ref|WP_000736967.1|	ferrous iron transporter B [Salmonella bongori]	VDLELLATR
L04694_Sal1x104T2	1E4	F404213	1632	567.325	2	1132.63	1132.63	0.698372	29.11	151	161	R	GLDITITTTAK	S		0	1498.52	L04694_Sal1x104T2.2420.2420.2.dta	gi|447018946|ref|WP_001096202.1|	MULTISPECIES: 50S ribosomal protein L5 [Proteobacteria]	GLDLTLTTTAK
L04694_Sal1x104T2	1E4	F404213	1725	586.332	2	1170.65	1170.65	0.231495	33.61	239	249	K	VGEEVEIVGIK	E		0	1566.94	L04694_Sal1x104T2.2542.2542.2.dta	gi|445953893|ref|WP_000031748.1|	MULTISPECIES: elongation factor Tu [Salmonella]	VGEEVELVGLK
L04694_Sal1x104T2	1E4	F404213	1833	607.819	2	1213.62	1213.62	-0.316408	45.04	305	314	K	FESEVYILSK	D		0	1653.98	L04694_Sal1x104T2.2690.2690.2.dta	gi|445953893|ref|WP_000031748.1|	MULTISPECIES: elongation factor Tu [Salmonella]	FESEVYLLSK
L04694_Sal1x104T2	1E4	F404213	1969	622.852	2	1243.69	1243.69	-1.8421	29.61	71	83	K	IAAANVPAFVSGK	A		0	1530.25	L04694_Sal1x104T2.2477.2477.2.dta	gi|446967253|ref|WP_001044509.1|	MULTISPECIES: DNA-binding protein HU-alpha [Gammaproteobacteria]	LAAANVPAFVSGK
L04694_Sal1x104T2	1E4	F404213	2045	630.82	2	1259.63	1259.62	0.577156	60.74	112	123	K	SLEEAGAEVEVK	-		0	1131.54	L04694_Sal1x104T2.1760.1760.2.dta	gi|445951026|ref|WP_000028881.1|	MULTISPECIES: 50S ribosomal protein L7/L12 [Salmonella]	SLEEAGAEVEVK
L04694_Sal1x104T2	1E4	F404213	2050	632.829	2	1263.64	1263.65	-1.53682	30.13	255	266	K	DGSVVVLGFTDR	I		0	1987.76	L04694_Sal1x104T2.3341.3341.2.dta	gi|505804847|ref|WP_015702792.1|	membrane protein [Salmonella bongori]	DGSVVVLGFTDR
L04694_Sal1x104T2	1E4	F404213	2096	645.847	2	1289.68	1289.67	4.57248	37.33	127	138	K	AYGSTNPINVVR	A		0	1275.39	L04694_Sal1x104T2.2041.2041.2.dta	gi|446862865|ref|WP_000940121.1|	MULTISPECIES: 30S ribosomal protein S5 [Proteobacteria]	AYGSTNPLNVVR
L04694_Sal1x104T2	1E4	F404213	2124	652.395	2	1302.78	1302.78	0.264052	53.62	26	38	K	TTLTAAITTVLAK	T		0	2152.09	L04694_Sal1x104T2.3637.3637.2.dta	gi|445953893|ref|WP_000031748.1|	MULTISPECIES: elongation factor Tu [Salmonella]	TTLTAALTTVLAK
L04694_Sal1x104T2	1E4	F404213	2125	652.396	2	1302.78	1302.78	0.739958	78.46	26	38	K	TTLTAAITTVLAK	T		0	2141.18	L04694_Sal1x104T2.3615.3615.2.dta	gi|445953893|ref|WP_000031748.1|	MULTISPECIES: elongation factor Tu [Salmonella]	TTLTAALTTVLAK
L04694_Sal1x104T2	1E4	F404213	2140	658.31	2	1314.61	1314.61	-0.365889	21.11	254	264	K	STCTGVEMFRK	L	Carbamidomethyl (C) [3]	1	971.388	L04694_Sal1x104T2.1472.1472.2.dta	gi|445953893|ref|WP_000031748.1|	MULTISPECIES: elongation factor Tu [Salmonella]	STCTGVEMFRK
L04694_Sal1x104T2	1E4	F404213	2215	681.328	2	1360.64	1360.64	1.15019	43.5	41	52	K	VDQLSNDVNAMR	S		0	1228.12	L04694_Sal1x104T2.1954.1954.2.dta	gi|447005051|ref|WP_001082307.1|	MULTISPECIES: hypothetical protein [Proteobacteria]	VDQLSNDVNAMR
L04694_Sal1x104T2	1E4	F404213	2224	688.821	2	1375.63	1375.63	0.740754	32.4	46	57	R	AFDQIDNAPEEK	A		0	1095.26	L04694_Sal1x104T2.1679.1679.2.dta	gi|445953893|ref|WP_000031748.1|	MULTISPECIES: elongation factor Tu [Salmonella]	AFDQLDNAPEEK
L04694_Sal1x104T2	1E4	F404213	2289	720.346	2	1438.68	1438.68	0.909169	42.09	329	340	K	YVDVGATYYFNK	N		0	1664.43	L04694_Sal1x104T2.2706.2706.2.dta	gi|446788260|ref|WP_000865516.1|	porin [Salmonella bongori]	YVDVGATYYFNK
L04694_Sal1x104T2	1E4	F404213	2297	724.393	2	1446.77	1446.77	-0.744416	21.8	126	138	R	LATLPTYEEAIAR	L		0	1709.63	L04694_Sal1x104T2.2790.2790.2.dta	gi|447129947|ref|WP_001207203.1|	MULTISPECIES: 50S ribosomal protein L10 [Enterobacteriaceae]	LATLPTYEEALAR
L04694_Sal1x104T2	1E4	F404213	2400	745.442	2	1488.87	1488.87	-0.315676	18.85	125	137	R	QVGVPYIIVFLNK	C		0	2601.28	L04694_Sal1x104T2.4390.4390.2.dta	gi|445953893|ref|WP_000031748.1|	MULTISPECIES: elongation factor Tu [Salmonella]	QVGVPYLLVFLNK
L04694_Sal1x104T2	1E4	F404213	2482	766.403	2	1530.79	1530.79	1.18109	49.41	27	40	K	IDQLSSDVQTLNAK	V		0	1373.67	L04694_Sal1x104T2.2216.2216.2.dta	gi|447005051|ref|WP_001082307.1|	MULTISPECIES: hypothetical protein [Proteobacteria]	LDQLSSDVQTLNAK
L04694_Sal1x104T2	1E4	F404213	2537	829.456	2	1656.9	1656.89	1.9953	39.32	239	253	K	VGEEVEIVGIKETQK	S		1	1276.81	L04694_Sal1x104T2.2044.2044.2.dta	gi|445953893|ref|WP_000031748.1|	MULTISPECIES: elongation factor Tu [Salmonella]	VGEEVELVGLKETQK
L04694_Sal1x104T2	1E4	F404213	2542	844.436	2	1686.86	1686.86	-0.235942	33.92	110	125	K	AAAFEGELIPASQIDR	L		0	1840.55	L04694_Sal1x104T2.3051.3051.2.dta	gi|447129947|ref|WP_001207203.1|	MULTISPECIES: 50S ribosomal protein L10 [Enterobacteriaceae]	AAAFEGELLPASQLDR
L04694_Sal1x104T2	1E4	F404213	2645	904.907	2	1807.8	1807.8	-0.922115	42.73	266	283	R	FGTSNGSSPSTSYGFANK	A		0	1232.96	L04694_Sal1x104T2.1965.1965.2.dta	gi|446788260|ref|WP_000865516.1|	porin [Salmonella bongori]	FGTSNGSSPSTSYGFANK	Salmonella
L04694_Sal1x104T2	1E4	F404213	2718	981.513	2	1961.01	1961.01	-1.83018	14.9	189	205	K	IIELAGFLDSYIPEPER	A		0	2769.91	L04694_Sal1x104T2.4686.4686.2.dta	gi|445953893|ref|WP_000031748.1|	MULTISPECIES: elongation factor Tu [Salmonella]	LLELAGFLDSYLPEPER
L04694_Sal1x104T2	1E4	F404213	2720	982.984	2	1963.95	1963.95	0.814684	41.68	156	172	R	ELLSQYDFPGDDTPIVR	G		0	2135.61	L04694_Sal1x104T2.3606.3606.2.dta	gi|445953893|ref|WP_000031748.1|	MULTISPECIES: elongation factor Tu [Salmonella]	ELLSQYDFPGDDTPLVR
L04694_Sal1x104T2	1E4	F404213	2753	706.393	3	2116.16	2116.16	0.26085	29.99	206	224	R	AIDKPFLLPIEDVFSISGR	G		0	2657.43	L04694_Sal1x104T2.4486.4486.3.dta	gi|445953893|ref|WP_000031748.1|	MULTISPECIES: elongation factor Tu [Salmonella]	ALDKPFLLPLEDVFSLSGR
L04694_Sal1x104T2	1E4	F404213	380	379.73	2	757.445	757.445	-0.00396069	15.39	583	589	K	QAKGNIK	S		1	441.698	L04694_Sal1x104T2.606.606.2.dta	gi|447172481|ref|WP_001249737.1|	protease [Salmonella bongori]	QAKGNLK
L04694_Sal1x104T2	1E4	F404213	545	401.245	2	800.475	800.476	-0.684593	13.66	383	391	R	TVGAGVVAK	V		0	697.296	L04694_Sal1x104T2.1002.1002.2.dta	gi|445953893|ref|WP_000031748.1|	MULTISPECIES: elongation factor Tu [Salmonella]	TVGAGVVAK
L04694_Sal1x104T2	1E4	F404213	706	416.749	2	831.483	831.481	2.06018	16.37	910	917	R	SLSTVAVR	V		0	1128.19	L04694_Sal1x104T2.1753.1753.2.dta	gi|445999120|ref|WP_000076975.1|	cell division protein FtsK [Salmonella bongori]	SLSTVAVR
L04694_Sal1x104T2	1E4	F404213	738	421.759	2	841.503	841.502	0.988708	13.13	2	9	M	SIGIISPR	E		0	1112.68	L04694_Sal1x104T2.1716.1716.2.dta	gi|445944146|ref|WP_000022001.1|	hypothetical protein [Salmonella bongori]	SLGLLSPR
L04694_Sal1x104T2	1E4	F404213	746	421.759	2	841.504	841.502	1.63042	14.66	2	9	M	SIGIISPR	E		0	1123.07	L04694_Sal1x104T2.1741.1741.2.dta	gi|445944146|ref|WP_000022001.1|	hypothetical protein [Salmonella bongori]	SLGLLSPR
L04694_Sal1x104T2	1E4	F404213	765	428.766	2	855.518	855.518	-0.285207	16.84	287	294	R	LASVLTPR	E		0	1130.11	L04694_Sal1x104T2.1757.1757.2.dta	gi|446652908|ref|WP_000730254.1|	transcriptional regulator [Salmonella bongori]	LASVLTPR
L04694_Sal1x104T2	1E4	F404213	766	428.766	2	855.518	855.518	0.649899	13.17	287	294	R	LASVLTPR	E		0	1152.52	L04694_Sal1x104T2.1806.1806.2.dta	gi|446652908|ref|WP_000730254.1|	transcriptional regulator [Salmonella bongori]	LASVLTPR
L04694_Sal1x104T2	1E4	F404213	768	428.767	2	855.519	855.518	1.21096	16.16	287	294	R	LASVLTPR	E		0	1141.48	L04694_Sal1x104T2.1781.1781.2.dta	gi|446652908|ref|WP_000730254.1|	transcriptional regulator [Salmonella bongori]	LASVLTPR
L04694_Sal1x104T2	1E4	F404213	838	451.258	2	900.502	900.503	-0.578566	26.07	70	77	K	AVVESIQR	V		0	810.018	L04694_Sal1x104T2.1189.1189.2.dta	gi|445984756|ref|WP_000062611.1|	MULTISPECIES: 30S ribosomal protein S8 [Proteobacteria]	AVVESLQR
L04695_Sal1x104T3	1E4	F404214	1031	607.815	2	1213.62	1213.61	3.14763	17.56	321	331	R	AALIDCLAPDR	R	Carbamidomethyl (C) [6]	0	1630.5	L04695_Sal1x104T3.2895.2895.2.dta	gi|505804847|ref|WP_015702792.1|	membrane protein [Salmonella bongori]	AALLDCLAPDR
L04695_Sal1x104T3	1E4	F404214	1032	607.819	2	1213.62	1213.62	0.293337	50.38	305	314	K	FESEVYILSK	D		0	1654.37	L04695_Sal1x104T3.2943.2943.2.dta	gi|445953893|ref|WP_000031748.1|	MULTISPECIES: elongation factor Tu [Salmonella]	FESEVYLLSK
L04695_Sal1x104T3	1E4	F404214	1052	411.877	3	1232.61	1232.61	0.569524	26.49	326	334	K	GYRPQFYFR	T		0	1354.2	L04695_Sal1x104T3.2367.2367.3.dta	gi|445953893|ref|WP_000031748.1|	MULTISPECIES: elongation factor Tu [Salmonella]	GYRPQFYFR
L04695_Sal1x104T3	1E4	F404214	1076	416.206	3	1245.6	1245.59	0.760279	31.67	53	64	R	SDVQAAKDDAAR	A		1	427.633	L04695_Sal1x104T3.586.586.3.dta	gi|447005051|ref|WP_001082307.1|	MULTISPECIES: hypothetical protein [Proteobacteria]	SDVQAAKDDAAR
L04695_Sal1x104T3	1E4	F404214	1077	623.806	2	1245.6	1245.59	1.28694	42.16	53	64	R	SDVQAAKDDAAR	A		1	426.209	L04695_Sal1x104T3.583.583.2.dta	gi|447005051|ref|WP_001082307.1|	MULTISPECIES: hypothetical protein [Proteobacteria]	SDVQAAKDDAAR
L04695_Sal1x104T3	1E4	F404214	1105	632.83	2	1263.65	1263.65	-0.365609	40.85	255	266	K	DGSVVVLGFTDR	I		0	1990.55	L04695_Sal1x104T3.3617.3617.2.dta	gi|505804847|ref|WP_015702792.1|	membrane protein [Salmonella bongori]	DGSVVVLGFTDR
L04695_Sal1x104T3	1E4	F404214	1170	645.845	2	1289.67	1289.67	1.6415	33.6	127	138	K	AYGSTNPINVVR	A		0	1278.23	L04695_Sal1x104T3.2201.2201.2.dta	gi|446862865|ref|WP_000940121.1|	MULTISPECIES: 30S ribosomal protein S5 [Proteobacteria]	AYGSTNPLNVVR
L04695_Sal1x104T3	1E4	F404214	1186	649.817	2	1297.62	1297.62	0.937101	13.13	1	11	-	MATVSMRDMLK	A	Oxidation (M) [9]	1	1387.72	L04695_Sal1x104T3.2431.2431.2.dta	gi|446169024|ref|WP_000246879.1|	30S ribosomal protein S2 [Salmonella bongori]	MATVSMRDMLK
L04695_Sal1x104T3	1E4	F404214	1218	652.395	2	1302.78	1302.78	-0.104392	64.2	26	38	K	TTLTAAITTVLAK	T		0	2139.83	L04695_Sal1x104T3.3901.3901.2.dta	gi|445953893|ref|WP_000031748.1|	MULTISPECIES: elongation factor Tu [Salmonella]	TTLTAALTTVLAK
L04695_Sal1x104T3	1E4	F404214	1238	658.311	2	1314.61	1314.61	1.10984	18.19	254	264	K	STCTGVEMFRK	L	Carbamidomethyl (C) [3]	1	972.099	L04695_Sal1x104T3.1572.1572.2.dta	gi|445953893|ref|WP_000031748.1|	MULTISPECIES: elongation factor Tu [Salmonella]	STCTGVEMFRK
L04695_Sal1x104T3	1E4	F404214	1339	679.363	2	1356.71	1356.71	0.412763	16.96	250	263	K	VDGDARGGAALSIR	H		1	1106.88	L04695_Sal1x104T3.1826.1826.2.dta	gi|446382203|ref|WP_000460058.1|	MULTISPECIES: signal recognition particle protein [Salmonella]	VDGDARGGAALSLR
L04695_Sal1x104T3	1E4	F404214	1340	679.363	2	1356.71	1356.71	0.855009	16.1	250	263	K	VDGDARGGAALSIR	H		1	1096.39	L04695_Sal1x104T3.1804.1804.2.dta	gi|446382203|ref|WP_000460058.1|	MULTISPECIES: signal recognition particle protein [Salmonella]	VDGDARGGAALSLR
L04695_Sal1x104T3	1E4	F404214	1358	681.328	2	1360.64	1360.64	0.518138	48.72	41	52	K	VDQLSNDVNAMR	S		0	1231.05	L04695_Sal1x104T3.2100.2100.2.dta	gi|447005051|ref|WP_001082307.1|	MULTISPECIES: hypothetical protein [Proteobacteria]	VDQLSNDVNAMR
L04695_Sal1x104T3	1E4	F404214	1373	688.821	2	1375.63	1375.63	0.740754	52.03	46	57	R	AFDQIDNAPEEK	A		0	1096.84	L04695_Sal1x104T3.1805.1805.2.dta	gi|445953893|ref|WP_000031748.1|	MULTISPECIES: elongation factor Tu [Salmonella]	AFDQLDNAPEEK
L04695_Sal1x104T3	1E4	F404214	1376	688.861	2	1375.71	1375.71	-1.14559	15.38	75	88	R	VAVFTQGANAEAAK	A		0	1084.8	L04695_Sal1x104T3.1784.1784.2.dta	gi|447019436|ref|WP_001096692.1|	50S ribosomal protein L1 [Salmonella bongori]	VAVFTQGANAEAAK
L04695_Sal1x104T3	1E4	F404214	144	379.73	2	757.445	757.445	0.154467	13.49	583	589	K	QAKGNIK	S		1	445.027	L04695_Sal1x104T3.610.610.2.dta	gi|447172481|ref|WP_001249737.1|	protease [Salmonella bongori]	QAKGNLK
L04695_Sal1x104T3	1E4	F404214	145	379.73	2	757.445	757.445	0.154467	16.86	583	589	K	QAKGNIK	S		1	434.056	L04695_Sal1x104T3.595.595.2.dta	gi|447172481|ref|WP_001249737.1|	protease [Salmonella bongori]	QAKGNLK
L04695_Sal1x104T3	1E4	F404214	1472	720.345	2	1438.68	1438.68	-0.439293	38.43	329	340	K	YVDVGATYYFNK	N		0	1665.86	L04695_Sal1x104T3.2963.2963.2.dta	gi|446788260|ref|WP_000865516.1|	porin [Salmonella bongori]	YVDVGATYYFNK
L04695_Sal1x104T3	1E4	F404214	1483	724.393	2	1446.77	1446.77	-0.495586	49.91	126	138	R	LATLPTYEEAIAR	L		0	1711.81	L04695_Sal1x104T3.3050.3050.2.dta	gi|447129947|ref|WP_001207203.1|	MULTISPECIES: 50S ribosomal protein L10 [Enterobacteriaceae]	LATLPTYEEALAR
L04695_Sal1x104T3	1E4	F404214	1581	766.402	2	1530.79	1530.79	0.0574867	52.79	27	40	K	IDQLSSDVQTLNAK	V		0	1377.93	L04695_Sal1x104T3.2410.2410.2.dta	gi|447005051|ref|WP_001082307.1|	MULTISPECIES: hypothetical protein [Proteobacteria]	LDQLSSDVQTLNAK
L04695_Sal1x104T3	1E4	F404214	1595	775.397	2	1548.78	1548.78	1.20547	43.73	465	479	K	GATVELADGVEGYLR	A		0	1943.89	L04695_Sal1x104T3.3527.3527.2.dta	gi|446062464|ref|WP_000140319.1|	MULTISPECIES: 30S ribosomal protein S1 [Salmonella]	GATVELADGVEGYLR
L04695_Sal1x104T3	1E4	F404214	1646	827.433	2	1652.85	1652.85	-0.581419	47.27	30	45	R	IFSFTALTVVGDGNGR	V		0	2315.95	L04695_Sal1x104T3.4237.4237.2.dta	gi|446862865|ref|WP_000940121.1|	MULTISPECIES: 30S ribosomal protein S5 [Proteobacteria]	LFSFTALTVVGDGNGR
L04695_Sal1x104T3	1E4	F404214	1651	553.305	3	1656.89	1656.89	0.513008	16.24	239	253	K	VGEEVEIVGIKETQK	S		1	1281.16	L04695_Sal1x104T3.2207.2207.3.dta	gi|445953893|ref|WP_000031748.1|	MULTISPECIES: elongation factor Tu [Salmonella]	VGEEVELVGLKETQK
L04695_Sal1x104T3	1E4	F404214	1652	829.456	2	1656.9	1656.89	3.02132	37.64	239	253	K	VGEEVEIVGIKETQK	S		1	1279.6	L04695_Sal1x104T3.2204.2204.2.dta	gi|445953893|ref|WP_000031748.1|	MULTISPECIES: elongation factor Tu [Salmonella]	VGEEVELVGLKETQK
L04695_Sal1x104T3	1E4	F404214	1762	904.907	2	1807.8	1807.8	-0.645536	18.92	266	283	R	FGTSNGSSPSTSYGFANK	A		0	1240.85	L04695_Sal1x104T3.2119.2119.2.dta	gi|446788260|ref|WP_000865516.1|	porin [Salmonella bongori]	FGTSNGSSPSTSYGFANK	Salmonella
L04695_Sal1x104T3	1E4	F404214	1894	654.679	3	1961.02	1961.01	0.803156	25.9	189	205	K	IIELAGFLDSYIPEPER	A		0	2767.86	L04695_Sal1x104T3.4996.4996.3.dta	gi|445953893|ref|WP_000031748.1|	MULTISPECIES: elongation factor Tu [Salmonella]	LLELAGFLDSYLPEPER
L04695_Sal1x104T3	1E4	F404214	1895	981.516	2	1961.02	1961.01	1.58642	33.45	189	205	K	IIELAGFLDSYIPEPER	A		0	2767.39	L04695_Sal1x104T3.4995.4995.2.dta	gi|445953893|ref|WP_000031748.1|	MULTISPECIES: elongation factor Tu [Salmonella]	LLELAGFLDSYLPEPER
L04695_Sal1x104T3	1E4	F404214	1897	982.984	2	1963.95	1963.95	0.814684	48.51	156	172	R	ELLSQYDFPGDDTPIVR	G		0	2133.38	L04695_Sal1x104T3.3889.3889.2.dta	gi|445953893|ref|WP_000031748.1|	MULTISPECIES: elongation factor Tu [Salmonella]	ELLSQYDFPGDDTPLVR
L04695_Sal1x104T3	1E4	F404214	1985	706.393	3	2116.16	2116.16	-0.433805	21.4	206	224	R	AIDKPFLLPIEDVFSISGR	G		0	2668.31	L04695_Sal1x104T3.4828.4828.3.dta	gi|445953893|ref|WP_000031748.1|	MULTISPECIES: elongation factor Tu [Salmonella]	ALDKPFLLPLEDVFSLSGR
L04695_Sal1x104T3	1E4	F404214	1986	706.393	3	2116.16	2116.16	0.68615	30.97	206	224	R	AIDKPFLLPIEDVFSISGR	G		0	2657.02	L04695_Sal1x104T3.4807.4807.3.dta	gi|445953893|ref|WP_000031748.1|	MULTISPECIES: elongation factor Tu [Salmonella]	ALDKPFLLPLEDVFSLSGR
L04695_Sal1x104T3	1E4	F404214	212	416.749	2	831.483	831.481	2.06018	21.34	910	917	R	SLSTVAVR	V		0	1141.93	L04695_Sal1x104T3.1908.1908.2.dta	gi|445999120|ref|WP_000076975.1|	cell division protein FtsK [Salmonella bongori]	SLSTVAVR
L04695_Sal1x104T3	1E4	F404214	213	416.749	2	831.483	831.481	2.34882	21.74	910	917	R	SLSTVAVR	V		0	1131.04	L04695_Sal1x104T3.1884.1884.2.dta	gi|445999120|ref|WP_000076975.1|	cell division protein FtsK [Salmonella bongori]	SLSTVAVR
L04695_Sal1x104T3	1E4	F404214	23	337.198	2	672.381	672.381	0.339094	16.22	357	363	R	AAAEIAK	G		0	619.62	L04695_Sal1x104T3.898.898.2.dta	gi|447063427|ref|WP_001140683.1|	3-isopropylmalate dehydratase large subunit [Salmonella bongori]	AAAELAK
L04695_Sal1x104T3	1E4	F404214	298	428.766	2	855.518	855.518	0.0654574	29.07	287	294	R	LASVLTPR	E		0	1138.18	L04695_Sal1x104T3.1900.1900.2.dta	gi|446652908|ref|WP_000730254.1|	transcriptional regulator [Salmonella bongori]	LASVLTPR
L04695_Sal1x104T3	1E4	F404214	300	428.766	2	855.518	855.518	0.649899	18.01	287	294	R	LASVLTPR	E		0	1159.63	L04695_Sal1x104T3.1949.1949.2.dta	gi|446652908|ref|WP_000730254.1|	transcriptional regulator [Salmonella bongori]	LASVLTPR
L04695_Sal1x104T3	1E4	F404214	303	428.767	2	855.52	855.518	2.35647	15.74	287	294	R	LASVLTPR	E		0	1149.16	L04695_Sal1x104T3.1925.1925.2.dta	gi|446652908|ref|WP_000730254.1|	transcriptional regulator [Salmonella bongori]	LASVLTPR
L04695_Sal1x104T3	1E4	F404214	375	451.258	2	900.501	900.503	-1.99999	23.9	70	77	K	AVVESIQR	V		0	811.216	L04695_Sal1x104T3.1251.1251.2.dta	gi|445984756|ref|WP_000062611.1|	MULTISPECIES: 30S ribosomal protein S8 [Proteobacteria]	AVVESLQR
L04695_Sal1x104T3	1E4	F404214	385	453.737	2	905.46	905.464	-3.96703	16.4	1	7	-	MNQKIEK	Y	Oxidation (M) [1]	1	667.64	L04695_Sal1x104T3.988.988.2.dta	gi|446994880|ref|WP_001072136.1|	sucrose phosphorylase [Salmonella bongori]	MNQKLEK
L04695_Sal1x104T3	1E4	F404214	39	345.201	2	688.387	688.387	0.63627	18.35	225	231	R	GTVVTGR	V		0	467.851	L04695_Sal1x104T3.645.645.2.dta	gi|445953893|ref|WP_000031748.1|	MULTISPECIES: elongation factor Tu [Salmonella]	GTVVTGR
L04695_Sal1x104T3	1E4	F404214	573	508.772	2	1015.53	1015.53	0.145737	13.51	439	446	K	IQDDLEKR	R		1	1154.76	L04695_Sal1x104T3.1938.1938.2.dta	gi|446279677|ref|WP_000357532.1|	GPH family transporter [Salmonella bongori]	LQDDLEKR
L04695_Sal1x104T3	1E4	F404214	602	514.298	2	1026.58	1026.58	-1.00917	38.56	271	280	R	AGENVGVLLR	G		0	1409.24	L04695_Sal1x104T3.2478.2478.2.dta	gi|445953893|ref|WP_000031748.1|	MULTISPECIES: elongation factor Tu [Salmonella]	AGENVGVLLR
L04695_Sal1x104T3	1E4	F404214	605	515.3	2	1028.59	1028.59	-0.180831	15.08	749	757	R	VDIELLATR	K		0	1600.07	L04695_Sal1x104T3.2847.2847.2.dta	gi|446659621|ref|WP_000736967.1|	ferrous iron transporter B [Salmonella bongori]	VDLELLATR
L04695_Sal1x104T3	1E4	F404214	606	515.301	2	1028.59	1028.59	0.0524992	18.82	749	757	R	VDIELLATR	K		0	1589.11	L04695_Sal1x104T3.2825.2825.2.dta	gi|446659621|ref|WP_000736967.1|	ferrous iron transporter B [Salmonella bongori]	VDLELLATR
L04695_Sal1x104T3	1E4	F404214	624	521.283	2	1040.55	1040.55	0.760175	14.53	93	101	R	VPDLENQVK	T		0	911.397	L04695_Sal1x104T3.1444.1444.2.dta	gi|447048088|ref|WP_001125344.1|	MULTISPECIES: hypothetical protein [Salmonella]	VPDLENQVK
L04695_Sal1x104T3	1E4	F404214	702	534.277	2	1066.54	1066.54	-2.01305	14.82	94	103	R	SSEKYAVGAR	N		1	901.006	L04695_Sal1x104T3.1422.1422.2.dta	gi|446694038|ref|WP_000771384.1|	membrane protein [Salmonella bongori]	SSEKYAVGAR
L04695_Sal1x104T3	1E4	F404214	837	561.295	2	1120.58	1120.58	-4.10948	23.78	833	842	K	SMLIKEGAEK	I	Oxidation (M) [2]	1	1206.85	L04695_Sal1x104T3.2047.2047.2.dta	gi|446061844|ref|WP_000139699.1|	ATP-dependent helicase [Salmonella bongori]	SMLLKEGAEK
L04695_Sal1x104T3	1E4	F404214	871	567.324	2	1132.63	1132.63	-0.272815	42.04	151	161	R	GLDITITTTAK	S		0	1498.21	L04695_Sal1x104T3.2649.2649.2.dta	gi|447018946|ref|WP_001096202.1|	MULTISPECIES: 50S ribosomal protein L5 [Proteobacteria]	GLDLTLTTTAK
L04695_Sal1x104T3	1E4	F404214	954	586.332	2	1170.65	1170.65	0.556102	51.22	239	249	K	VGEEVEIVGIK	E		0	1565.64	L04695_Sal1x104T3.2779.2779.2.dta	gi|445953893|ref|WP_000031748.1|	MULTISPECIES: elongation factor Tu [Salmonella]	VGEEVELVGLK
L04696_Sal2x104T1	2E4	F404215	1028	503.768	2	1005.52	1005.52	-2.10736	28.39	183	191	R	IAYNVEAAR	V		0	1011.81	L04696_Sal2x104T1.1803.1803.2.dta	gi|447084838|ref|WP_001162094.1|	MULTISPECIES: DNA-directed RNA polymerase subunit alpha [Proteobacteria]	LAYNVEAAR
L04696_Sal2x104T1	2E4	F404215	1109	508.772	2	1015.53	1015.53	-0.819277	15.99	439	446	K	IQDDLEKR	R		1	1167.42	L04696_Sal2x104T1.2149.2149.2.dta	gi|446279677|ref|WP_000357532.1|	GPH family transporter [Salmonella bongori]	LQDDLEKR
L04696_Sal2x104T1	2E4	F404215	1165	515.301	2	1028.59	1028.59	0.169164	16.18	749	757	R	VDIELLATR	K		0	1613.03	L04696_Sal2x104T1.3106.3106.2.dta	gi|446659621|ref|WP_000736967.1|	ferrous iron transporter B [Salmonella bongori]	VDLELLATR
L04696_Sal2x104T1	2E4	F404215	1198	521.283	2	1040.55	1040.55	0.510307	17.47	93	101	R	VPDLENQVK	T		0	935.271	L04696_Sal2x104T1.1638.1638.2.dta	gi|447048088|ref|WP_001125344.1|	MULTISPECIES: hypothetical protein [Salmonella]	VPDLENQVK
L04696_Sal2x104T1	2E4	F404215	1317	534.277	2	1066.54	1066.54	-1.563	14.99	94	103	R	SSEKYAVGAR	N		1	925.187	L04696_Sal2x104T1.1614.1614.2.dta	gi|446694038|ref|WP_000771384.1|	membrane protein [Salmonella bongori]	SSEKYAVGAR
L04696_Sal2x104T1	2E4	F404215	1426	548.821	2	1095.63	1095.63	-1.01859	18.64	516	525	R	LVPIIADEAR	T		0	1566.44	L04696_Sal2x104T1.3005.3005.2.dta	gi|445926001|ref|WP_000003856.1|	pyruvate dehydrogenase [Salmonella bongori]	LVPLLADEAR
L04696_Sal2x104T1	2E4	F404215	1479	557.311	2	1112.61	1112.61	-0.0575225	29.19	88	98	K	DLVESAPAALK	E		0	1469.21	L04696_Sal2x104T1.2799.2799.2.dta	gi|445951026|ref|WP_000028881.1|	MULTISPECIES: 50S ribosomal protein L7/L12 [Salmonella]	DLVESAPAALK
L04696_Sal2x104T1	2E4	F404215	1487	558.325	2	1114.63	1114.63	0.0933041	50.55	170	179	R	VTVQSLDVVR	V		0	1447.72	L04696_Sal2x104T1.2755.2755.2.dta	gi|446501983|ref|WP_000579837.1|	MULTISPECIES: 50S ribosomal protein L3 [Enterobacteriaceae]	VTVQSLDVVR
L04696_Sal2x104T1	2E4	F404215	1535	565.314	2	1128.61	1128.61	-0.100123	24.37	104	113	R	AQLQEIAQTK	A		0	990.273	L04696_Sal2x104T1.1759.1759.2.dta	gi|447008670|ref|WP_001085926.1|	MULTISPECIES: 50S ribosomal protein L11 [Proteobacteria]	AQLQELAQTK
L04696_Sal2x104T1	2E4	F404215	1548	567.324	2	1132.63	1132.63	0.0450278	49.31	151	161	R	GLDITITTTAK	S		0	1520.77	L04696_Sal2x104T1.2908.2908.2.dta	gi|447018946|ref|WP_001096202.1|	MULTISPECIES: 50S ribosomal protein L5 [Proteobacteria]	GLDLTLTTTAK
L04696_Sal2x104T1	2E4	F404215	1574	571.83	2	1141.65	1141.65	0.508039	32.01	52	63	K	KAGNVAADGVIK	T		1	736.607	L04696_Sal2x104T1.1231.1231.2.dta	gi|446730849|ref|WP_000808105.1|	elongation factor Ts [Salmonella bongori]	KAGNVAADGVLK
L04696_Sal2x104T1	2E4	F404215	1642	585.302	2	1168.59	1168.59	-1.45988	28.43	94	104	K	HAVTEASPMVK	A		0	720.6	L04696_Sal2x104T1.1203.1203.2.dta	gi|447139417|ref|WP_001216673.1|	MULTISPECIES: 30S ribosomal protein S6 [Enterobacteriaceae]	HAVTEASPMVK
L04696_Sal2x104T1	2E4	F404215	1654	586.332	2	1170.65	1170.65	-0.0760262	61.76	239	249	K	VGEEVEIVGIK	E		0	1589.88	L04696_Sal2x104T1.3054.3054.2.dta	gi|445953893|ref|WP_000031748.1|	MULTISPECIES: elongation factor Tu [Salmonella]	VGEEVELVGLK
L04696_Sal2x104T1	2E4	F404215	1736	603.264	2	1204.51	1204.51	-0.547938	58.99	103	113	K	FADAGSFDYGR	N		0	1388.25	L04696_Sal2x104T1.2628.2628.2.dta	gi|446788260|ref|WP_000865516.1|	porin [Salmonella bongori]	FADAGSFDYGR
L04696_Sal2x104T1	2E4	F404215	1794	607.815	2	1213.61	1213.61	1.84573	29.94	321	331	R	AALIDCLAPDR	R	Carbamidomethyl (C) [6]	0	1647.74	L04696_Sal2x104T1.3175.3175.2.dta	gi|505804847|ref|WP_015702792.1|	membrane protein [Salmonella bongori]	AALLDCLAPDR
L04696_Sal2x104T1	2E4	F404215	1795	607.818	2	1213.62	1213.62	-0.514163	53.56	305	314	K	FESEVYILSK	D		0	1674.65	L04696_Sal2x104T1.3229.3229.2.dta	gi|445953893|ref|WP_000031748.1|	MULTISPECIES: elongation factor Tu [Salmonella]	FESEVYLLSK
L04696_Sal2x104T1	2E4	F404215	1805	609.786	2	1217.56	1217.56	0.0755612	46.49	178	188	K	ALEGDAEWEAK	I		0	1192.92	L04696_Sal2x104T1.2204.2204.2.dta	gi|445953893|ref|WP_000031748.1|	MULTISPECIES: elongation factor Tu [Salmonella]	ALEGDAEWEAK
L04696_Sal2x104T1	2E4	F404215	1892	411.877	3	1232.61	1232.61	0.180106	14.98	326	334	K	GYRPQFYFR	T		0	1382.15	L04696_Sal2x104T1.2615.2615.3.dta	gi|445953893|ref|WP_000031748.1|	MULTISPECIES: elongation factor Tu [Salmonella]	GYRPQFYFR
L04696_Sal2x104T1	2E4	F404215	1893	617.312	2	1232.61	1232.61	0.517601	16.86	326	334	K	GYRPQFYFR	T		0	1383.49	L04696_Sal2x104T1.2618.2618.2.dta	gi|445953893|ref|WP_000031748.1|	MULTISPECIES: elongation factor Tu [Salmonella]	GYRPQFYFR
L04696_Sal2x104T1	2E4	F404215	1898	617.843	2	1233.67	1233.67	0.00486353	14.91	76	85	R	KLDETIFNVR	E		1	1061.53	L04696_Sal2x104T1.1909.1909.2.dta	gi|446602635|ref|WP_000679981.1|	LysR family transcriptional regulator [Salmonella bongori]	KLDETLFNVR
L04696_Sal2x104T1	2E4	F404215	1938	622.854	2	1243.69	1243.69	0.00723652	38.41	71	83	K	IAAANVPAFVSGK	A		0	1554.68	L04696_Sal2x104T1.2983.2983.2.dta	gi|446967253|ref|WP_001044509.1|	MULTISPECIES: DNA-binding protein HU-alpha [Gammaproteobacteria]	LAAANVPAFVSGK
L04696_Sal2x104T1	2E4	F404215	1980	416.206	3	1245.59	1245.59	0.037733	26.94	53	64	R	SDVQAAKDDAAR	A		1	457.945	L04696_Sal2x104T1.690.690.3.dta	gi|447005051|ref|WP_001082307.1|	MULTISPECIES: hypothetical protein [Proteobacteria]	SDVQAAKDDAAR
L04696_Sal2x104T1	2E4	F404215	1981	623.805	2	1245.6	1245.59	0.596502	37.38	53	64	R	SDVQAAKDDAAR	A		1	454.597	L04696_Sal2x104T1.684.684.2.dta	gi|447005051|ref|WP_001082307.1|	MULTISPECIES: hypothetical protein [Proteobacteria]	SDVQAAKDDAAR
L04696_Sal2x104T1	2E4	F404215	2005	630.365	2	1258.71	1258.71	1.35535	50.53	72	83	K	INALETVTIASK	A		0	1598.75	L04696_Sal2x104T1.3074.3074.2.dta	gi|447118809|ref|WP_001196065.1|	MULTISPECIES: 50S ribosomal protein L9 [Salmonella]	LNALETVTLASK
L04696_Sal2x104T1	2E4	F404215	2006	630.82	2	1259.63	1259.62	0.783567	89.47	112	123	K	SLEEAGAEVEVK	-		0	1156.8	L04696_Sal2x104T1.2125.2125.2.dta	gi|445951026|ref|WP_000028881.1|	MULTISPECIES: 50S ribosomal protein L7/L12 [Salmonella]	SLEEAGAEVEVK
L04696_Sal2x104T1	2E4	F404215	2018	632.83	2	1263.64	1263.65	-0.761289	56	255	266	K	DGSVVVLGFTDR	I		0	1994.92	L04696_Sal2x104T1.3896.3896.2.dta	gi|505804847|ref|WP_015702792.1|	membrane protein [Salmonella bongori]	DGSVVVLGFTDR
L04696_Sal2x104T1	2E4	F404215	2025	633.911	2	1265.81	1265.81	-0.210143	60.08	345	356	R	VVVGLLLGEVIR	T		0	2469.39	L04696_Sal2x104T1.4852.4852.2.dta	gi|447121143|ref|WP_001198399.1|	trigger factor [Salmonella bongori]	VVVGLLLGEVLR
L04696_Sal2x104T1	2E4	F404215	2075	641.821	2	1281.63	1281.62	2.61777	16.37	1	11	-	MATVSMRDMLK	A		1	1624.44	L04696_Sal2x104T1.3131.3131.2.dta	gi|446169024|ref|WP_000246879.1|	30S ribosomal protein S2 [Salmonella bongori]	MATVSMRDMLK
L04696_Sal2x104T1	2E4	F404215	2095	645.843	2	1289.67	1289.67	-0.5451	35.97	127	138	K	AYGSTNPINVVR	A		0	1302.88	L04696_Sal2x104T1.2440.2440.2.dta	gi|446862865|ref|WP_000940121.1|	MULTISPECIES: 30S ribosomal protein S5 [Proteobacteria]	AYGSTNPLNVVR
L04696_Sal2x104T1	2E4	F404215	2105	649.818	2	1297.62	1297.62	1.04499	13.72	1	11	-	MATVSMRDMLK	A	Oxidation (M) [6]	1	1417.43	L04696_Sal2x104T1.2689.2689.2.dta	gi|446169024|ref|WP_000246879.1|	30S ribosomal protein S2 [Salmonella bongori]	MATVSMRDMLK
L04696_Sal2x104T1	2E4	F404215	2148	652.395	2	1302.78	1302.78	-0.0122815	81.83	26	38	K	TTLTAAITTVLAK	T		0	2157.89	L04696_Sal2x104T1.4233.4233.2.dta	gi|445953893|ref|WP_000031748.1|	MULTISPECIES: elongation factor Tu [Salmonella]	TTLTAALTTVLAK
L04696_Sal2x104T1	2E4	F404215	2159	654.36	2	1306.71	1306.7	1.85122	22.59	496	507	K	AVAFALFGLQDR	G		0	2333.65	L04696_Sal2x104T1.4585.4585.2.dta	gi|446494214|ref|WP_000572068.1|	GTP-binding protein [Salmonella bongori]	AVAFALFGLQDR
L04696_Sal2x104T1	2E4	F404215	2173	658.311	2	1314.61	1314.61	0.835992	60.31	254	264	K	STCTGVEMFRK	L	Carbamidomethyl (C) [3]	1	1003.94	L04696_Sal2x104T1.1789.1789.2.dta	gi|445953893|ref|WP_000031748.1|	MULTISPECIES: elongation factor Tu [Salmonella]	STCTGVEMFRK
L04696_Sal2x104T1	2E4	F404215	2181	658.39	2	1314.77	1314.77	0.0965951	39.78	40	51	R	LQAFEGVVIAIR	N		0	2143.18	L04696_Sal2x104T1.4203.4203.2.dta	gi|445987401|ref|WP_000065256.1|	50S ribosomal protein L19 [Salmonella bongori]	LQAFEGVVLALR
L04696_Sal2x104T1	2E4	F404215	2292	674.865	2	1347.72	1347.71	0.580984	33.79	350	360	K	INLLDKNDFTR	D		1	1444.92	L04696_Sal2x104T1.2749.2749.2.dta	gi|446788260|ref|WP_000865516.1|	porin [Salmonella bongori]	LNLLDKNDFTR
L04696_Sal2x104T1	2E4	F404215	2310	679.363	2	1356.71	1356.71	-0.132674	16.72	250	263	K	VDGDARGGAALSIR	H		1	1131.21	L04696_Sal2x104T1.2063.2063.2.dta	gi|446382203|ref|WP_000460058.1|	MULTISPECIES: signal recognition particle protein [Salmonella]	VDGDARGGAALSLR
L04696_Sal2x104T1	2E4	F404215	2312	679.363	2	1356.71	1356.71	0.501212	20.06	250	263	K	VDGDARGGAALSIR	H		1	1120.34	L04696_Sal2x104T1.2038.2038.2.dta	gi|446382203|ref|WP_000460058.1|	MULTISPECIES: signal recognition particle protein [Salmonella]	VDGDARGGAALSLR
L04696_Sal2x104T1	2E4	F404215	2330	681.328	2	1360.64	1360.64	0.341751	68.37	41	52	K	VDQLSNDVNAMR	S		0	1249.68	L04696_Sal2x104T1.2323.2323.2.dta	gi|447005051|ref|WP_001082307.1|	MULTISPECIES: hypothetical protein [Proteobacteria]	VDQLSNDVNAMR
L04696_Sal2x104T1	2E4	F404215	2350	688.82	2	1375.63	1375.63	-0.146115	43.33	46	57	R	AFDQIDNAPEEK	A		0	1115.14	L04696_Sal2x104T1.2027.2027.2.dta	gi|445953893|ref|WP_000031748.1|	MULTISPECIES: elongation factor Tu [Salmonella]	AFDQLDNAPEEK
L04696_Sal2x104T1	2E4	F404215	2353	688.862	2	1375.71	1375.71	-0.534997	43.17	75	88	R	VAVFTQGANAEAAK	A		0	1106.26	L04696_Sal2x104T1.2008.2008.2.dta	gi|447019436|ref|WP_001096692.1|	50S ribosomal protein L1 [Salmonella bongori]	VAVFTQGANAEAAK
L04696_Sal2x104T1	2E4	F404215	2367	691.332	2	1380.65	1380.65	-1.25448	55.47	267	279	R	IGSDAYNQGLSEK	R		0	994.736	L04696_Sal2x104T1.1769.1769.2.dta	gi|505804847|ref|WP_015702792.1|	membrane protein [Salmonella bongori]	LGSDAYNQGLSEK
L04696_Sal2x104T1	2E4	F404215	2387	695.906	2	1389.8	1389.8	0.315873	72.17	209	222	R	AVSLYLGAVAATVR	E		0	2043.14	L04696_Sal2x104T1.3995.3995.2.dta	gi|446169024|ref|WP_000246879.1|	30S ribosomal protein S2 [Salmonella bongori]	AVSLYLGAVAATVR
L04696_Sal2x104T1	2E4	F404215	2452	710.42	2	1418.83	1418.82	0.697056	46.39	113	126	R	AVLEVAGVHNVLAK	A		0	1466.79	L04696_Sal2x104T1.2794.2794.2.dta	gi|446862865|ref|WP_000940121.1|	MULTISPECIES: 30S ribosomal protein S5 [Proteobacteria]	AVLEVAGVHNVLAK
L04696_Sal2x104T1	2E4	F404215	2507	720.346	2	1438.68	1438.68	0.575529	49.43	329	340	K	YVDVGATYYFNK	N		0	1682.71	L04696_Sal2x104T1.3245.3245.2.dta	gi|446788260|ref|WP_000865516.1|	porin [Salmonella bongori]	YVDVGATYYFNK
L04696_Sal2x104T1	2E4	F404215	2526	724.393	2	1446.77	1446.77	-0.0670458	13.33	126	138	R	LATLPTYEEAIAR	L		0	1725.03	L04696_Sal2x104T1.3324.3324.2.dta	gi|447129947|ref|WP_001207203.1|	MULTISPECIES: 50S ribosomal protein L10 [Enterobacteriaceae]	LATLPTYEEALAR
L04696_Sal2x104T1	2E4	F404215	2531	725.898	2	1449.78	1449.78	-0.539391	42.93	248	261	R	YTLAGTEVSALLGR	M		0	2128.75	L04696_Sal2x104T1.4174.4174.2.dta	gi|446112644|ref|WP_000190499.1|	MULTISPECIES: ATP synthase subunit beta [Salmonella]	YTLAGTEVSALLGR
L04696_Sal2x104T1	2E4	F404215	254	379.73	2	757.445	757.445	-0.0831744	14.87	583	589	K	QAKGNIK	S		1	481.815	L04696_Sal2x104T1.733.733.2.dta	gi|447172481|ref|WP_001249737.1|	protease [Salmonella bongori]	QAKGNLK
L04696_Sal2x104T1	2E4	F404215	256	379.73	2	757.445	757.445	-0.00396069	17.85	583	589	K	QAKGNIK	S		1	469.849	L04696_Sal2x104T1.709.709.2.dta	gi|447172481|ref|WP_001249737.1|	protease [Salmonella bongori]	QAKGNLK
L04696_Sal2x104T1	2E4	F404215	263	382.21	2	762.405	762.402	2.97481	14.63	35	41	K	FLEGAAR	Q		0	881.564	L04696_Sal2x104T1.1528.1528.2.dta	gi|446351531|ref|WP_000429386.1|	MULTISPECIES: ATP synthase subunit c [Proteobacteria]	FLEGAAR
L04696_Sal2x104T1	2E4	F404215	2639	745.442	2	1488.87	1488.87	-0.0738815	17	125	137	R	QVGVPYIIVFLNK	C		0	2602.37	L04696_Sal2x104T1.5078.5078.2.dta	gi|445953893|ref|WP_000031748.1|	MULTISPECIES: elongation factor Tu [Salmonella]	QVGVPYLLVFLNK
L04696_Sal2x104T1	2E4	F404215	2679	750.415	2	1498.82	1498.81	1.15825	25.3	561	575	K	SGPLAGYPVVDLGVR	L		0	2063.49	L04696_Sal2x104T1.4037.4037.2.dta	gi|446046852|ref|WP_000124707.1|	elongation factor G [Salmonella bongori]	SGPLAGYPVVDLGVR
L04696_Sal2x104T1	2E4	F404215	2685	756.943	2	1511.87	1511.87	0.329393	16.48	52	65	K	GLPIPVVITVYADR	S		0	2471.54	L04696_Sal2x104T1.4856.4856.2.dta	gi|447008670|ref|WP_001085926.1|	MULTISPECIES: 50S ribosomal protein L11 [Proteobacteria]	GLPLPVVLTVYADR
L04696_Sal2x104T1	2E4	F404215	2720	766.402	2	1530.79	1530.79	0.462507	44.19	27	40	K	IDQLSSDVQTLNAK	V		0	1395.61	L04696_Sal2x104T1.2644.2644.2.dta	gi|447005051|ref|WP_001082307.1|	MULTISPECIES: hypothetical protein [Proteobacteria]	LDQLSSDVQTLNAK
L04696_Sal2x104T1	2E4	F404215	2728	513.257	3	1536.75	1536.75	-3.18984	15.53	267	280	R	IGSDAYNQGLSEKR	A		1	836.206	L04696_Sal2x104T1.1436.1436.3.dta	gi|505804847|ref|WP_015702792.1|	membrane protein [Salmonella bongori]	LGSDAYNQGLSEKR
L04696_Sal2x104T1	2E4	F404215	2745	775.397	2	1548.78	1548.78	0.805151	61.2	465	479	K	GATVELADGVEGYLR	A		0	1958.35	L04696_Sal2x104T1.3823.3823.2.dta	gi|446062464|ref|WP_000140319.1|	MULTISPECIES: 30S ribosomal protein S1 [Salmonella]	GATVELADGVEGYLR
L04696_Sal2x104T1	2E4	F404215	2790	820.914	2	1639.81	1639.81	2.12891	42.79	104	117	K	LGYPITDDLDVYTR	L		0	2090.73	L04696_Sal2x104T1.4091.4091.2.dta	gi|505804847|ref|WP_015702792.1|	membrane protein [Salmonella bongori]	LGYPLTDDLDVYTR
L04696_Sal2x104T1	2E4	F404215	2802	827.435	2	1652.86	1652.85	1.86284	65	30	45	R	IFSFTALTVVGDGNGR	V		0	2321.34	L04696_Sal2x104T1.4561.4561.2.dta	gi|446862865|ref|WP_000940121.1|	MULTISPECIES: 30S ribosomal protein S5 [Proteobacteria]	LFSFTALTVVGDGNGR
L04696_Sal2x104T1	2E4	F404215	2807	829.455	2	1656.9	1656.89	1.25898	48.62	239	253	K	VGEEVEIVGIKETQK	S		1	1300.78	L04696_Sal2x104T1.2435.2435.2.dta	gi|445953893|ref|WP_000031748.1|	MULTISPECIES: elongation factor Tu [Salmonella]	VGEEVELVGLKETQK
L04696_Sal2x104T1	2E4	F404215	2827	843.445	2	1684.88	1684.87	1.02975	28.92	409	423	R	MEFPEPVISIAVEPK	T		0	2321.8	L04696_Sal2x104T1.4562.4562.2.dta	gi|446046852|ref|WP_000124707.1|	elongation factor G [Salmonella bongori]	MEFPEPVLSLAVEPK
L04696_Sal2x104T1	2E4	F404215	2828	844.437	2	1686.86	1686.86	0.783706	39.9	110	125	K	AAAFEGELIPASQIDR	L		0	1858.68	L04696_Sal2x104T1.3609.3609.2.dta	gi|447129947|ref|WP_001207203.1|	MULTISPECIES: 50S ribosomal protein L10 [Enterobacteriaceae]	AAAFEGELLPASQLDR
L04696_Sal2x104T1	2E4	F404215	2902	594.32	3	1779.94	1779.94	0.149443	35.65	359	374	K	MVVTLIHPIAMDDGLR	F		0	1998.4	L04696_Sal2x104T1.3903.3903.3.dta	gi|445953893|ref|WP_000031748.1|	MULTISPECIES: elongation factor Tu [Salmonella]	MVVTLLHPLAMDDGLR
L04696_Sal2x104T1	2E4	F404215	2903	890.977	2	1779.94	1779.94	1.60792	15.97	359	374	K	MVVTLIHPIAMDDGLR	F		0	1998.88	L04696_Sal2x104T1.3904.3904.2.dta	gi|445953893|ref|WP_000031748.1|	MULTISPECIES: elongation factor Tu [Salmonella]	MVVTLLHPLAMDDGLR
L04696_Sal2x104T1	2E4	F404215	2919	599.651	3	1795.93	1795.93	-1.02064	19.25	359	374	K	MVVTLIHPIAMDDGLR	F	Oxidation (M) [11]	0	1777.7	L04696_Sal2x104T1.3438.3438.3.dta	gi|445953893|ref|WP_000031748.1|	MULTISPECIES: elongation factor Tu [Salmonella]	MVVTLLHPLAMDDGLR
L04696_Sal2x104T1	2E4	F404215	2943	601.967	3	1802.88	1802.88	-0.535809	35.5	60	75	R	GITINTSHVEYDTPTR	H		0	1227.44	L04696_Sal2x104T1.2274.2274.3.dta	gi|445953893|ref|WP_000031748.1|	MULTISPECIES: elongation factor Tu [Salmonella]	GLTLNTSHVEYDTPTR
L04696_Sal2x104T1	2E4	F404215	2944	902.448	2	1802.88	1802.88	0.382721	55.34	60	75	R	GITINTSHVEYDTPTR	H		0	1228.8	L04696_Sal2x104T1.2277.2277.2.dta	gi|445953893|ref|WP_000031748.1|	MULTISPECIES: elongation factor Tu [Salmonella]	GLTLNTSHVEYDTPTR
L04696_Sal2x104T1	2E4	F404215	2949	904.909	2	1807.8	1807.8	1.4454	33.03	266	283	R	FGTSNGSSPSTSYGFANK	A		0	1261.56	L04696_Sal2x104T1.2349.2349.2.dta	gi|446788260|ref|WP_000865516.1|	porin [Salmonella bongori]	FGTSNGSSPSTSYGFANK	Salmonella
L04696_Sal2x104T1	2E4	F404215	2970	914.942	2	1827.87	1827.86	2.44384	16.41	16	30	K	LMTEFNYNSVMQVPR	V		0	2046.47	L04696_Sal2x104T1.4002.4002.2.dta	gi|447018946|ref|WP_001096202.1|	MULTISPECIES: 50S ribosomal protein L5 [Proteobacteria]	LMTEFNYNSVMQVPR
L04696_Sal2x104T1	2E4	F404215	3066	654.679	3	1961.01	1961.01	-0.313613	14.17	189	205	K	IIELAGFLDSYIPEPER	A		0	2772.48	L04696_Sal2x104T1.5362.5362.3.dta	gi|445953893|ref|WP_000031748.1|	MULTISPECIES: elongation factor Tu [Salmonella]	LLELAGFLDSYLPEPER
L04696_Sal2x104T1	2E4	F404215	3067	981.515	2	1961.02	1961.01	0.964297	40.09	189	205	K	IIELAGFLDSYIPEPER	A		0	2769.41	L04696_Sal2x104T1.5357.5357.2.dta	gi|445953893|ref|WP_000031748.1|	MULTISPECIES: elongation factor Tu [Salmonella]	LLELAGFLDSYLPEPER
L04696_Sal2x104T1	2E4	F404215	3071	982.986	2	1963.96	1963.95	2.36258	44.92	156	172	R	ELLSQYDFPGDDTPIVR	G		0	2141.73	L04696_Sal2x104T1.4200.4200.2.dta	gi|445953893|ref|WP_000031748.1|	MULTISPECIES: elongation factor Tu [Salmonella]	ELLSQYDFPGDDTPLVR
L04696_Sal2x104T1	2E4	F404215	308	385.761	2	769.507	769.506	1.30343	14.6	152	159	R	IGVLVAAK	G		0	1205.68	L04696_Sal2x104T1.2231.2231.2.dta	gi|446730849|ref|WP_000808105.1|	elongation factor Ts [Salmonella bongori]	LGVLVAAK
L04696_Sal2x104T1	2E4	F404215	309	386.253	2	770.491	770.49	0.590533	15.71	100	106	R	VIEIAVK	G		0	1235.59	L04696_Sal2x104T1.2291.2291.2.dta	gi|446770300|ref|WP_000847556.1|	MULTISPECIES: 50S ribosomal protein L13 [Enterobacteriaceae]	VLELAVK
L04696_Sal2x104T1	2E4	F404215	3131	676.045	3	2025.11	2025.11	0.716998	29.64	2	20	M	ALNLQDKQAIVAEVSEVAK	G		1	1850.88	L04696_Sal2x104T1.3592.3592.3.dta	gi|447129947|ref|WP_001207203.1|	MULTISPECIES: 50S ribosomal protein L10 [Enterobacteriaceae]	ALNLQDKQALVAEVSEVAK
L04696_Sal2x104T1	2E4	F404215	3197	706.392	3	2116.16	2116.16	-0.788221	33.4	206	224	R	AIDKPFLLPIEDVFSISGR	G		0	2657.68	L04696_Sal2x104T1.5168.5168.3.dta	gi|445953893|ref|WP_000031748.1|	MULTISPECIES: elongation factor Tu [Salmonella]	ALDKPFLLPLEDVFSLSGR
L04696_Sal2x104T1	2E4	F404215	3198	706.393	3	2116.16	2116.16	0.43097	31.9	206	224	R	AIDKPFLLPIEDVFSISGR	G		0	2668.47	L04696_Sal2x104T1.5190.5190.3.dta	gi|445953893|ref|WP_000031748.1|	MULTISPECIES: elongation factor Tu [Salmonella]	ALDKPFLLPLEDVFSLSGR
L04696_Sal2x104T1	2E4	F404215	3199	1059.09	2	2116.16	2116.16	1.61519	30.14	206	224	R	AIDKPFLLPIEDVFSISGR	G		0	2662.16	L04696_Sal2x104T1.5177.5177.2.dta	gi|445953893|ref|WP_000031748.1|	MULTISPECIES: elongation factor Tu [Salmonella]	ALDKPFLLPLEDVFSLSGR
L04696_Sal2x104T1	2E4	F404215	3647	872.771	3	2615.29	2615.29	1.60747	16.35	138	162	K	DHDTGVSPVFAGGIEYAITPEIATR	L		0	2326.55	L04696_Sal2x104T1.4572.4572.3.dta	gi|505804847|ref|WP_015702792.1|	membrane protein [Salmonella bongori]	DHDTGVSPVFAGGLEYALTPELATR	Salmonella
L04696_Sal2x104T1	2E4	F404215	384	401.724	2	801.434	801.434	-0.255791	15.36	115	121	R	AEQQAKK	R		1	374.217	L04696_Sal2x104T1.545.545.2.dta	gi|446353544|ref|WP_000431399.1|	RNA chaperone ProQ [Salmonella bongori]	AEQQAKK
L04696_Sal2x104T1	2E4	F404215	387	401.742	2	801.47	801.471	-0.963229	24.98	241	248	K	GAITIATR	E		0	990.712	L04696_Sal2x104T1.1760.1760.2.dta	gi|445926001|ref|WP_000003856.1|	pyruvate dehydrogenase [Salmonella bongori]	GALTLATR
L04696_Sal2x104T1	2E4	F404215	475	410.75	2	819.486	819.485	0.945715	23.6	593	600	K	LAASIAFK	D		0	1343.04	L04696_Sal2x104T1.2528.2528.2.dta	gi|446046852|ref|WP_000124707.1|	elongation factor G [Salmonella bongori]	LAASLAFK
L04696_Sal2x104T1	2E4	F404215	513	416.251	2	830.487	830.486	0.485258	15.94	166	172	K	VKQELSK	N		1	357.38	L04696_Sal2x104T1.521.521.2.dta	gi|446130760|ref|WP_000208615.1|	hypothetical protein [Salmonella bongori]	VKQELSK
L04696_Sal2x104T1	2E4	F404215	516	416.749	2	831.483	831.481	1.4829	26	910	917	R	SLSTVAVR	V		0	1167.17	L04696_Sal2x104T1.2148.2148.2.dta	gi|445999120|ref|WP_000076975.1|	cell division protein FtsK [Salmonella bongori]	SLSTVAVR
L04696_Sal2x104T1	2E4	F404215	517	416.749	2	831.484	831.481	3.2388	19.83	910	917	R	SLSTVAVR	V		0	1157.7	L04696_Sal2x104T1.2127.2127.2.dta	gi|445999120|ref|WP_000076975.1|	cell division protein FtsK [Salmonella bongori]	SLSTVAVR
L04696_Sal2x104T1	2E4	F404215	604	421.759	2	841.504	841.502	2.22459	13.15	2	9	M	SIGIISPR	E		0	1148.74	L04696_Sal2x104T1.2105.2105.2.dta	gi|445944146|ref|WP_000022001.1|	hypothetical protein [Salmonella bongori]	SLGLLSPR
L04696_Sal2x104T1	2E4	F404215	629	428.766	2	855.518	855.518	0.649899	16.01	287	294	R	LASVLTPR	E		0	1186.34	L04696_Sal2x104T1.2190.2190.2.dta	gi|446652908|ref|WP_000730254.1|	transcriptional regulator [Salmonella bongori]	LASVLTPR
L04696_Sal2x104T1	2E4	F404215	630	428.767	2	855.519	855.518	1.2811	13.96	287	294	R	LASVLTPR	E		0	1175.8	L04696_Sal2x104T1.2167.2167.2.dta	gi|446652908|ref|WP_000730254.1|	transcriptional regulator [Salmonella bongori]	LASVLTPR
L04696_Sal2x104T1	2E4	F404215	654	437.753	2	873.492	873.496	-4.87581	13.14	558	565	K	EAFAPVLK	L		0	1159.94	L04696_Sal2x104T1.2132.2132.2.dta	gi|447197194|ref|WP_001274450.1|	formate hydrogenlyase subunit 3 [Salmonella bongori]	EAFAPVLK
L04696_Sal2x104T1	2E4	F404215	655	437.754	2	873.492	873.496	-4.02864	22.69	558	565	K	EAFAPVLK	L		0	1148.96	L04696_Sal2x104T1.2106.2106.2.dta	gi|447197194|ref|WP_001274450.1|	formate hydrogenlyase subunit 3 [Salmonella bongori]	EAFAPVLK
L04696_Sal2x104T1	2E4	F404215	695	451.258	2	900.502	900.503	-1.04497	27.85	70	77	K	AVVESIQR	V		0	841.238	L04696_Sal2x104T1.1446.1446.2.dta	gi|445984756|ref|WP_000062611.1|	MULTISPECIES: 30S ribosomal protein S8 [Proteobacteria]	AVVESLQR
L04696_Sal2x104T1	2E4	F404215	702	453.737	2	905.46	905.461	-0.45833	13.26	100	107	K	LFSNPNSK	I		0	695.625	L04696_Sal2x104T1.1153.1153.2.dta	gi|446286458|ref|WP_000364313.1|	membrane protein [Salmonella bongori]	LFSNPNSK
L04696_Sal2x104T1	2E4	F404215	724	458.267	2	914.519	914.519	0.266807	22.1	95	103	K	AQGVQLTAK	L		0	785.927	L04696_Sal2x104T1.1332.1332.2.dta	gi|505804847|ref|WP_015702792.1|	membrane protein [Salmonella bongori]	AQGVQLTAK
L04696_Sal2x104T1	2E4	F404215	89	345.2	2	688.386	688.387	-0.961669	15.93	225	231	R	GTVVTGR	V		0	498.313	L04696_Sal2x104T1.765.765.2.dta	gi|445953893|ref|WP_000031748.1|	MULTISPECIES: elongation factor Tu [Salmonella]	GTVVTGR
L04696_Sal2x104T1	2E4	F404215	900	493.288	2	984.561	984.56	0.989274	18.34	19	28	R	GVNVLADAVK	V		0	1428.22	L04696_Sal2x104T1.2713.2713.2.dta	gi|446641762|ref|WP_000719108.1|	molecular chaperone GroEL [Salmonella bongori]	GVNVLADAVK
L04697_Sal2x104T2	2E4	F404216	1155	557.311	2	1112.61	1112.61	0.373896	32.02	88	98	K	DLVESAPAALK	E		0	1450.5	L04697_Sal2x104T2.2737.2737.2.dta	gi|445951026|ref|WP_000028881.1|	MULTISPECIES: 50S ribosomal protein L7/L12 [Salmonella]	DLVESAPAALK
L04697_Sal2x104T2	2E4	F404216	1160	558.325	2	1114.63	1114.63	0.0933041	43.12	170	179	R	VTVQSLDVVR	V		0	1420.28	L04697_Sal2x104T2.2677.2677.2.dta	gi|446501983|ref|WP_000579837.1|	MULTISPECIES: 50S ribosomal protein L3 [Enterobacteriaceae]	VTVQSLDVVR
L04697_Sal2x104T2	2E4	F404216	1174	561.295	2	1120.58	1120.58	-3.89531	20.1	833	842	K	SMLIKEGAEK	I	Oxidation (M) [2]	1	1203.01	L04697_Sal2x104T2.2203.2203.2.dta	gi|446061844|ref|WP_000139699.1|	ATP-dependent helicase [Salmonella bongori]	SMLLKEGAEK
L04697_Sal2x104T2	2E4	F404216	1201	565.314	2	1128.61	1128.61	0.112527	42.18	104	113	R	AQLQEIAQTK	A		0	958.055	L04697_Sal2x104T2.1675.1675.2.dta	gi|447008670|ref|WP_001085926.1|	MULTISPECIES: 50S ribosomal protein L11 [Proteobacteria]	AQLQELAQTK
L04697_Sal2x104T2	2E4	F404216	1215	567.286	2	1132.56	1132.55	1.93456	23.4	64	73	R	QDVLGDLMSR	N		0	1876.62	L04697_Sal2x104T2.3617.3617.2.dta	gi|447121143|ref|WP_001198399.1|	trigger factor [Salmonella bongori]	QDVLGDLMSR
L04697_Sal2x104T2	2E4	F404216	1217	567.323	2	1132.63	1132.63	-1.5795	49.24	151	161	R	GLDITITTTAK	S		0	1498.51	L04697_Sal2x104T2.2834.2834.2.dta	gi|447018946|ref|WP_001096202.1|	MULTISPECIES: 50S ribosomal protein L5 [Proteobacteria]	GLDLTLTTTAK
L04697_Sal2x104T2	2E4	F404216	1239	571.819	2	1141.62	1141.62	-0.016643	32.32	73	82	R	LVDIVEPTEK	T		0	1331.08	L04697_Sal2x104T2.2487.2487.2.dta	gi|447103749|ref|WP_001181005.1|	MULTISPECIES: 30S ribosomal protein S10 [Proteobacteria]	LVDLVEPTEK
L04697_Sal2x104T2	2E4	F404216	1240	571.83	2	1141.64	1141.65	-0.560594	38.14	52	63	K	KAGNVAADGVIK	T		1	702.806	L04697_Sal2x104T2.1165.1165.2.dta	gi|446730849|ref|WP_000808105.1|	elongation factor Ts [Salmonella bongori]	KAGNVAADGVLK
L04697_Sal2x104T2	2E4	F404216	1272	578.321	2	1154.63	1154.63	-1.10771	15.85	339	349	K	GIKDVVTQPQA	-		1	1104.5	L04697_Sal2x104T2.1983.1983.2.dta	gi|505804847|ref|WP_015702792.1|	membrane protein [Salmonella bongori]	GLKDVVTQPQA
L04697_Sal2x104T2	2E4	F404216	1304	585.302	2	1168.59	1168.59	-1.45988	24.07	94	104	K	HAVTEASPMVK	A		0	687.509	L04697_Sal2x104T2.1141.1141.2.dta	gi|447139417|ref|WP_001216673.1|	MULTISPECIES: 30S ribosomal protein S6 [Enterobacteriaceae]	HAVTEASPMVK
L04697_Sal2x104T2	2E4	F404216	1305	585.349	2	1168.68	1168.68	1.0944	19.8	123	134	K	QVAILAVAGAEK	I		0	1559.91	L04697_Sal2x104T2.2963.2963.2.dta	gi|446974956|ref|WP_001052212.1|	MULTISPECIES: ATP synthase subunit b [Salmonella]	QVALLAVAGAEK
L04697_Sal2x104T2	2E4	F404216	1312	586.332	2	1170.65	1170.65	-0.383548	59.05	239	249	K	VGEEVEIVGIK	E		0	1568.63	L04697_Sal2x104T2.2982.2982.2.dta	gi|445953893|ref|WP_000031748.1|	MULTISPECIES: elongation factor Tu [Salmonella]	VGEEVELVGLK
L04697_Sal2x104T2	2E4	F404216	1319	588.273	2	1174.53	1174.53	-0.277557	45.23	219	229	R	TADQNNTANAR	L		0	267.323	L04697_Sal2x104T2.382.382.2.dta	gi|446788260|ref|WP_000865516.1|	porin [Salmonella bongori]	TADQNNTANAR	Salmonella
L04697_Sal2x104T2	2E4	F404216	1416	607.814	2	1213.61	1213.61	0.840466	18.29	321	331	R	AALIDCLAPDR	R	Carbamidomethyl (C) [6]	0	1629.55	L04697_Sal2x104T2.3105.3105.2.dta	gi|505804847|ref|WP_015702792.1|	membrane protein [Salmonella bongori]	AALLDCLAPDR
L04697_Sal2x104T2	2E4	F404216	1417	607.819	2	1213.62	1213.62	-0.21753	55.96	305	314	K	FESEVYILSK	D		0	1655.89	L04697_Sal2x104T2.3161.3161.2.dta	gi|445953893|ref|WP_000031748.1|	MULTISPECIES: elongation factor Tu [Salmonella]	FESEVYLLSK
L04697_Sal2x104T2	2E4	F404216	1512	411.877	3	1232.61	1232.61	1.15365	27.38	326	334	K	GYRPQFYFR	T		0	1348.6	L04697_Sal2x104T2.2525.2525.3.dta	gi|445953893|ref|WP_000031748.1|	MULTISPECIES: elongation factor Tu [Salmonella]	GYRPQFYFR
L04697_Sal2x104T2	2E4	F404216	1539	622.854	2	1243.69	1243.69	0.698726	37.42	71	83	K	IAAANVPAFVSGK	A		0	1529.78	L04697_Sal2x104T2.2902.2902.2.dta	gi|446967253|ref|WP_001044509.1|	MULTISPECIES: DNA-binding protein HU-alpha [Gammaproteobacteria]	LAAANVPAFVSGK
L04697_Sal2x104T2	2E4	F404216	1565	416.206	3	1245.6	1245.59	0.254497	26.29	53	64	R	SDVQAAKDDAAR	A		1	428.124	L04697_Sal2x104T2.658.658.3.dta	gi|447005051|ref|WP_001082307.1|	MULTISPECIES: hypothetical protein [Proteobacteria]	SDVQAAKDDAAR
L04697_Sal2x104T2	2E4	F404216	1566	623.805	2	1245.6	1245.59	0.500163	42.36	53	64	R	SDVQAAKDDAAR	A		1	425.228	L04697_Sal2x104T2.652.652.2.dta	gi|447005051|ref|WP_001082307.1|	MULTISPECIES: hypothetical protein [Proteobacteria]	SDVQAAKDDAAR
L04697_Sal2x104T2	2E4	F404216	1580	628.834	2	1255.65	1255.66	-4.89862	21.56	351	361	R	IVMNDLPEGIR	T		0	1036.93	L04697_Sal2x104T2.1843.1843.2.dta	gi|446673435|ref|WP_000750781.1|	membrane protein [Salmonella bongori]	LVMNDLPEGLR
L04697_Sal2x104T2	2E4	F404216	1587	630.365	2	1258.72	1258.71	1.45069	66.02	72	83	K	INALETVTIASK	A		0	1574.7	L04697_Sal2x104T2.2995.2995.2.dta	gi|447118809|ref|WP_001196065.1|	MULTISPECIES: 50S ribosomal protein L9 [Salmonella]	LNALETVTLASK
L04697_Sal2x104T2	2E4	F404216	1589	630.82	2	1259.63	1259.62	1.45043	51	112	123	K	SLEEAGAEVEVK	-		0	1135.92	L04697_Sal2x104T2.2057.2057.2.dta	gi|445951026|ref|WP_000028881.1|	MULTISPECIES: 50S ribosomal protein L7/L12 [Salmonella]	SLEEAGAEVEVK
L04697_Sal2x104T2	2E4	F404216	1599	632.83	2	1263.65	1263.65	0.109208	53.78	255	266	K	DGSVVVLGFTDR	I		0	1988.3	L04697_Sal2x104T2.3853.3853.2.dta	gi|505804847|ref|WP_015702792.1|	membrane protein [Salmonella bongori]	DGSVVVLGFTDR
L04697_Sal2x104T2	2E4	F404216	16	330.208	2	658.401	658.401	-0.719926	14.14	334	340	R	GAVVVSK	G		0	305.629	L04697_Sal2x104T2.444.444.2.dta	gi|446047312|ref|WP_000125167.1|	hypothetical protein [Salmonella bongori]	GAVVVSK
L04697_Sal2x104T2	2E4	F404216	1606	633.911	2	1265.81	1265.81	-0.304944	25.1	345	356	R	VVVGLLLGEVIR	T		0	2470.94	L04697_Sal2x104T2.4838.4838.2.dta	gi|447121143|ref|WP_001198399.1|	trigger factor [Salmonella bongori]	VVVGLLLGEVLR
L04697_Sal2x104T2	2E4	F404216	1607	633.912	2	1265.81	1265.81	1.14867	46.38	345	356	R	VVVGLLLGEVIR	T		0	2460.44	L04697_Sal2x104T2.4817.4817.2.dta	gi|447121143|ref|WP_001198399.1|	trigger factor [Salmonella bongori]	VVVGLLLGEVLR
L04697_Sal2x104T2	2E4	F404216	1662	641.821	2	1281.63	1281.62	2.4149	14.58	1	11	-	MATVSMRDMLK	A		1	1600.05	L04697_Sal2x104T2.3050.3050.2.dta	gi|446169024|ref|WP_000246879.1|	30S ribosomal protein S2 [Salmonella bongori]	MATVSMRDMLK
L04697_Sal2x104T2	2E4	F404216	1679	645.844	2	1289.67	1289.67	0.695525	64.15	127	138	K	AYGSTNPINVVR	A		0	1277.65	L04697_Sal2x104T2.2369.2369.2.dta	gi|446862865|ref|WP_000940121.1|	MULTISPECIES: 30S ribosomal protein S5 [Proteobacteria]	AYGSTNPLNVVR
L04697_Sal2x104T2	2E4	F404216	1694	649.819	2	1297.62	1297.62	2.54004	16.29	1	11	-	MATVSMRDMLK	A	Oxidation (M) [9]	1	1389.17	L04697_Sal2x104T2.2611.2611.2.dta	gi|446169024|ref|WP_000246879.1|	30S ribosomal protein S2 [Salmonella bongori]	MATVSMRDMLK
L04697_Sal2x104T2	2E4	F404216	1734	652.395	2	1302.78	1302.78	0.264052	73.21	26	38	K	TTLTAAITTVLAK	T		0	2143.23	L04697_Sal2x104T2.4173.4173.2.dta	gi|445953893|ref|WP_000031748.1|	MULTISPECIES: elongation factor Tu [Salmonella]	TTLTAALTTVLAK
L04697_Sal2x104T2	2E4	F404216	1735	652.396	2	1302.78	1302.78	0.832069	81.09	26	38	K	TTLTAAITTVLAK	T		0	2155.1	L04697_Sal2x104T2.4198.4198.2.dta	gi|445953893|ref|WP_000031748.1|	MULTISPECIES: elongation factor Tu [Salmonella]	TTLTAALTTVLAK
L04697_Sal2x104T2	2E4	F404216	1736	653.339	2	1304.66	1304.66	1.50537	44.18	117	128	K	NYGVEITDGPLK	G		0	1556.25	L04697_Sal2x104T2.2955.2955.2.dta	gi|446000612|ref|WP_000078467.1|	2-Cys peroxiredoxin [Salmonella bongori]	NYGVELTDGPLK
L04697_Sal2x104T2	2E4	F404216	1758	658.311	2	1314.61	1314.61	1.49018	41.48	254	264	K	STCTGVEMFRK	L	Carbamidomethyl (C) [3]	1	972.036	L04697_Sal2x104T2.1706.1706.2.dta	gi|445953893|ref|WP_000031748.1|	MULTISPECIES: elongation factor Tu [Salmonella]	STCTGVEMFRK
L04697_Sal2x104T2	2E4	F404216	1863	674.866	2	1347.72	1347.71	1.57526	33.04	350	360	K	INLLDKNDFTR	D		1	1418.53	L04697_Sal2x104T2.2674.2674.2.dta	gi|446788260|ref|WP_000865516.1|	porin [Salmonella bongori]	LNLLDKNDFTR
L04697_Sal2x104T2	2E4	F404216	1883	679.363	2	1356.71	1356.71	0.324314	16.3	250	263	K	VDGDARGGAALSIR	H		1	1095.67	L04697_Sal2x104T2.1963.1963.2.dta	gi|446382203|ref|WP_000460058.1|	MULTISPECIES: signal recognition particle protein [Salmonella]	VDGDARGGAALSLR
L04697_Sal2x104T2	2E4	F404216	1903	681.328	2	1360.64	1360.64	0.253557	41.48	41	52	K	VDQLSNDVNAMR	S		0	1229.53	L04697_Sal2x104T2.2262.2262.2.dta	gi|447005051|ref|WP_001082307.1|	MULTISPECIES: hypothetical protein [Proteobacteria]	VDQLSNDVNAMR
L04697_Sal2x104T2	2E4	F404216	1922	688.82	2	1375.63	1375.63	0.551749	52.72	46	57	R	AFDQIDNAPEEK	A		0	1096.93	L04697_Sal2x104T2.1966.1966.2.dta	gi|445953893|ref|WP_000031748.1|	MULTISPECIES: elongation factor Tu [Salmonella]	AFDQLDNAPEEK
L04697_Sal2x104T2	2E4	F404216	1926	688.862	2	1375.71	1375.71	-0.534997	74.44	75	88	R	VAVFTQGANAEAAK	A		0	1081.11	L04697_Sal2x104T2.1933.1933.2.dta	gi|447019436|ref|WP_001096692.1|	50S ribosomal protein L1 [Salmonella bongori]	VAVFTQGANAEAAK
L04697_Sal2x104T2	2E4	F404216	1935	691.334	2	1380.65	1380.65	1.57027	58.54	267	279	R	IGSDAYNQGLSEK	R		0	971.588	L04697_Sal2x104T2.1705.1705.2.dta	gi|505804847|ref|WP_015702792.1|	membrane protein [Salmonella bongori]	LGSDAYNQGLSEK
L04697_Sal2x104T2	2E4	F404216	1946	693.373	2	1384.73	1384.73	0.382746	27.08	199	213	R	GAAQNIIPSSTGAAK	A		0	1072.59	L04697_Sal2x104T2.1915.1915.2.dta	gi|446075653|ref|WP_000153508.1|	glyceraldehyde-3-phosphate dehydrogenase [Salmonella bongori]	GAAQNLLPSSTGAAK
L04697_Sal2x104T2	2E4	F404216	1955	695.906	2	1389.8	1389.8	-0.115844	57.3	209	222	R	AVSLYLGAVAATVR	E		0	2028.93	L04697_Sal2x104T2.3934.3934.2.dta	gi|446169024|ref|WP_000246879.1|	30S ribosomal protein S2 [Salmonella bongori]	AVSLYLGAVAATVR
L04697_Sal2x104T2	2E4	F404216	1997	708.372	2	1414.73	1414.73	-0.218416	69.93	98	112	R	DIADAVTAAGVDVAK	S		0	1884.29	L04697_Sal2x104T2.3634.3634.2.dta	gi|447118809|ref|WP_001196065.1|	MULTISPECIES: 50S ribosomal protein L9 [Salmonella]	DLADAVTAAGVDVAK
L04697_Sal2x104T2	2E4	F404216	2001	710.419	2	1418.82	1418.82	-1.36099	36.44	113	126	R	AVLEVAGVHNVLAK	A		0	1438.1	L04697_Sal2x104T2.2712.2712.2.dta	gi|446862865|ref|WP_000940121.1|	MULTISPECIES: 30S ribosomal protein S5 [Proteobacteria]	AVLEVAGVHNVLAK
L04697_Sal2x104T2	2E4	F404216	2041	720.346	2	1438.68	1438.68	1.08989	62.46	329	340	K	YVDVGATYYFNK	N		0	1664.71	L04697_Sal2x104T2.3177.3177.2.dta	gi|446788260|ref|WP_000865516.1|	porin [Salmonella bongori]	YVDVGATYYFNK
L04697_Sal2x104T2	2E4	F404216	2051	724.393	2	1446.77	1446.77	-0.0670458	38.97	126	138	R	LATLPTYEEAIAR	L		0	1709.45	L04697_Sal2x104T2.3260.3260.2.dta	gi|447129947|ref|WP_001207203.1|	MULTISPECIES: 50S ribosomal protein L10 [Enterobacteriaceae]	LATLPTYEEALAR
L04697_Sal2x104T2	2E4	F404216	2054	726.828	2	1451.64	1451.64	2.49718	51.59	114	127	K	AADMTGADIEAMTR	S		0	1518.28	L04697_Sal2x104T2.2878.2878.2.dta	gi|447008670|ref|WP_001085926.1|	MULTISPECIES: 50S ribosomal protein L11 [Proteobacteria]	AADMTGADLEAMTR
L04697_Sal2x104T2	2E4	F404216	2059	486.283	3	1455.83	1455.83	-1.49674	16.59	92	104	R	VQGKDEVILTLNK	S		1	1225.57	L04697_Sal2x104T2.2253.2253.3.dta	gi|447084838|ref|WP_001162094.1|	MULTISPECIES: DNA-directed RNA polymerase subunit alpha [Proteobacteria]	VQGKDEVLLTLNK
L04697_Sal2x104T2	2E4	F404216	211	379.73	2	757.445	757.445	0.075253	17.28	583	589	K	QAKGNIK	S		1	430.611	L04697_Sal2x104T2.663.663.2.dta	gi|447172481|ref|WP_001249737.1|	protease [Salmonella bongori]	QAKGNLK
L04697_Sal2x104T2	2E4	F404216	212	379.73	2	757.445	757.445	0.075253	14.63	583	589	K	QAKGNIK	S		1	441.315	L04697_Sal2x104T2.681.681.2.dta	gi|447172481|ref|WP_001249737.1|	protease [Salmonella bongori]	QAKGNLK
L04697_Sal2x104T2	2E4	F404216	2155	745.443	2	1488.87	1488.87	1.00076	15.93	125	137	R	QVGVPYIIVFLNK	C		0	2594.2	L04697_Sal2x104T2.5055.5055.2.dta	gi|445953893|ref|WP_000031748.1|	MULTISPECIES: elongation factor Tu [Salmonella]	QVGVPYLLVFLNK
L04697_Sal2x104T2	2E4	F404216	2156	745.443	2	1488.87	1488.87	1.24255	13	125	137	R	QVGVPYIIVFLNK	C		0	2604.7	L04697_Sal2x104T2.5070.5070.2.dta	gi|445953893|ref|WP_000031748.1|	MULTISPECIES: elongation factor Tu [Salmonella]	QVGVPYLLVFLNK
L04697_Sal2x104T2	2E4	F404216	2192	750.415	2	1498.81	1498.81	0.104082	27.67	561	575	K	SGPLAGYPVVDLGVR	L		0	2053.94	L04697_Sal2x104T2.3985.3985.2.dta	gi|446046852|ref|WP_000124707.1|	elongation factor G [Salmonella bongori]	SGPLAGYPVVDLGVR
L04697_Sal2x104T2	2E4	F404216	2197	756.944	2	1511.87	1511.87	1.22894	18.3	52	65	K	GLPIPVVITVYADR	S		0	2463.54	L04697_Sal2x104T2.4824.4824.2.dta	gi|447008670|ref|WP_001085926.1|	MULTISPECIES: 50S ribosomal protein L11 [Proteobacteria]	GLPLPVVLTVYADR
L04697_Sal2x104T2	2E4	F404216	2224	766.403	2	1530.79	1530.79	1.18109	52.25	27	40	K	IDQLSSDVQTLNAK	V		0	1375.93	L04697_Sal2x104T2.2584.2584.2.dta	gi|447005051|ref|WP_001082307.1|	MULTISPECIES: hypothetical protein [Proteobacteria]	LDQLSSDVQTLNAK
L04697_Sal2x104T2	2E4	F404216	2228	513.256	3	1536.75	1536.75	-4.49779	25.99	267	280	R	IGSDAYNQGLSEKR	A		1	807.815	L04697_Sal2x104T2.1369.1369.3.dta	gi|505804847|ref|WP_015702792.1|	membrane protein [Salmonella bongori]	LGSDAYNQGLSEKR
L04697_Sal2x104T2	2E4	F404216	2241	775.398	2	1548.78	1548.78	2.14814	43.58	465	479	K	GATVELADGVEGYLR	A		0	1944.57	L04697_Sal2x104T2.3760.3760.2.dta	gi|446062464|ref|WP_000140319.1|	MULTISPECIES: 30S ribosomal protein S1 [Salmonella]	GATVELADGVEGYLR
L04697_Sal2x104T2	2E4	F404216	2248	525.931	3	1574.77	1574.77	-1.14683	15.61	310	323	R	HSDDKEPFAALAFK	I		1	1503.94	L04697_Sal2x104T2.2846.2846.3.dta	gi|446046852|ref|WP_000124707.1|	elongation factor G [Salmonella bongori]	HSDDKEPFAALAFK
L04697_Sal2x104T2	2E4	F404216	2271	813.917	2	1625.82	1625.82	-0.0325989	42.75	157	171	R	SVDVGTWIAGVGYRF	-		1	2506.17	L04697_Sal2x104T2.4910.4910.2.dta	gi|446639416|ref|WP_000716762.1|	MULTISPECIES: outer membrane protein X [Salmonella]	SVDVGTWLAGVGYRF
L04697_Sal2x104T2	2E4	F404216	2289	820.913	2	1639.81	1639.81	1.22636	41.25	104	117	K	LGYPITDDLDVYTR	L		0	2085.28	L04697_Sal2x104T2.4051.4051.2.dta	gi|505804847|ref|WP_015702792.1|	membrane protein [Salmonella bongori]	LGYPLTDDLDVYTR
L04697_Sal2x104T2	2E4	F404216	2297	827.434	2	1652.85	1652.85	0.894817	29.65	30	45	R	IFSFTALTVVGDGNGR	V		0	2316.05	L04697_Sal2x104T2.4531.4531.2.dta	gi|446862865|ref|WP_000940121.1|	MULTISPECIES: 30S ribosomal protein S5 [Proteobacteria]	LFSFTALTVVGDGNGR
L04697_Sal2x104T2	2E4	F404216	2308	835.438	2	1668.86	1668.86	0.512325	44.75	54	68	K	AEFYSEVLTIVVDGK	E		0	2637.55	L04697_Sal2x104T2.5121.5121.2.dta	gi|446416335|ref|WP_000494190.1|	50S ribosomal protein L25 [Salmonella bongori]	AEFYSEVLTLVVDGK
L04697_Sal2x104T2	2E4	F404216	2310	558.64	3	1672.9	1672.9	-0.133899	15.05	17	31	R	LIDQSTAEIVETAKR	T		1	1287.12	L04697_Sal2x104T2.2390.2390.3.dta	gi|447103749|ref|WP_001181005.1|	MULTISPECIES: 30S ribosomal protein S10 [Proteobacteria]	LLDQSTAELVETAKR
L04697_Sal2x104T2	2E4	F404216	2314	840.457	2	1678.9	1678.9	1.71243	49.77	70	85	R	ALLNSMVIGVTEGFTK	K		0	2435.5	L04697_Sal2x104T2.4764.4764.2.dta	gi|446014082|ref|WP_000091937.1|	50S ribosomal protein L6 [Salmonella bongori]	ALLNSMVLGVTEGFTK
L04697_Sal2x104T2	2E4	F404216	2317	843.445	2	1684.88	1684.87	0.887306	30.31	409	423	R	MEFPEPVISIAVEPK	T		0	2319.4	L04697_Sal2x104T2.4538.4538.2.dta	gi|446046852|ref|WP_000124707.1|	elongation factor G [Salmonella bongori]	MEFPEPVLSLAVEPK
L04697_Sal2x104T2	2E4	F404216	2358	581.632	3	1741.87	1741.87	-0.292214	18.85	135	151	R	VAALEGDVLGSYQHGAR	I		0	1395.53	L04697_Sal2x104T2.2625.2625.3.dta	gi|446730849|ref|WP_000808105.1|	elongation factor Ts [Salmonella bongori]	VAALEGDVLGSYQHGAR
L04697_Sal2x104T2	2E4	F404216	236	385.761	2	769.508	769.506	2.49901	16.23	152	159	R	IGVLVAAK	G		0	1175.89	L04697_Sal2x104T2.2148.2148.2.dta	gi|446730849|ref|WP_000808105.1|	elongation factor Ts [Salmonella bongori]	LGVLVAAK
L04697_Sal2x104T2	2E4	F404216	238	386.253	2	770.491	770.49	1.39522	15.66	100	106	R	VIEIAVK	G		0	1206.2	L04697_Sal2x104T2.2210.2210.2.dta	gi|446770300|ref|WP_000847556.1|	MULTISPECIES: 50S ribosomal protein L13 [Enterobacteriaceae]	VLELAVK
L04697_Sal2x104T2	2E4	F404216	2401	890.387	2	1778.76	1778.76	1.2059	50.24	302	318	R	GMGESNPVTGNTCDNVK	A	Carbamidomethyl (C) [13]	0	973.447	L04697_Sal2x104T2.1709.1709.2.dta	gi|505804847|ref|WP_015702792.1|	membrane protein [Salmonella bongori]	GMGESNPVTGNTCDNVK
L04697_Sal2x104T2	2E4	F404216	2403	890.975	2	1779.93	1779.94	-1.61691	17.11	359	374	K	MVVTLIHPIAMDDGLR	F		0	1981.34	L04697_Sal2x104T2.3838.3838.2.dta	gi|445953893|ref|WP_000031748.1|	MULTISPECIES: elongation factor Tu [Salmonella]	MVVTLLHPLAMDDGLR
L04697_Sal2x104T2	2E4	F404216	2404	594.32	3	1779.94	1779.94	0.368552	31.37	359	374	K	MVVTLIHPIAMDDGLR	F		0	1982.24	L04697_Sal2x104T2.3840.3840.3.dta	gi|445953893|ref|WP_000031748.1|	MULTISPECIES: elongation factor Tu [Salmonella]	MVVTLLHPLAMDDGLR
L04697_Sal2x104T2	2E4	F404216	2432	901.416	2	1800.82	1800.82	0.615276	29.84	312	328	K	DISNGYGASYGDQDIVK	Y		0	1521.42	L04697_Sal2x104T2.2884.2884.2.dta	gi|446788260|ref|WP_000865516.1|	porin [Salmonella bongori]	DLSNGYGASYGDQDLVK	Salmonella
L04697_Sal2x104T2	2E4	F404216	2437	904.909	2	1807.8	1807.8	1.51178	26.73	266	283	R	FGTSNGSSPSTSYGFANK	A		0	1236.75	L04697_Sal2x104T2.2278.2278.2.dta	gi|446788260|ref|WP_000865516.1|	porin [Salmonella bongori]	FGTSNGSSPSTSYGFANK	Salmonella
L04697_Sal2x104T2	2E4	F404216	245	396.224	2	790.433	790.434	-1.21832	21.29	11	17	K	IVAEFGR	D		0	1065.74	L04697_Sal2x104T2.1902.1902.2.dta	gi|445981608|ref|WP_000059463.1|	30S ribosomal protein S15 [Salmonella bongori]	LVAEFGR
L04697_Sal2x104T2	2E4	F404216	2450	607.648	3	1819.92	1819.92	-0.222537	25.92	476	491	R	EFNVEANVGKPQVAYR	E		0	1310.75	L04697_Sal2x104T2.2442.2442.3.dta	gi|446046852|ref|WP_000124707.1|	elongation factor G [Salmonella bongori]	EFNVEANVGKPQVAYR
L04697_Sal2x104T2	2E4	F404216	249	397.694	2	793.373	793.372	0.978104	14.17	187	194	K	GAFTGADR	S		0	440.33	L04697_Sal2x104T2.679.679.2.dta	gi|446954216|ref|WP_001031472.1|	membrane protein [Salmonella bongori]	GAFTGADR
L04697_Sal2x104T2	2E4	F404216	2542	631.995	3	1892.96	1892.96	-0.0443749	27.9	86	104	K	DAGFQAFADKVLDAAVAGK	I		1	2576.6	L04697_Sal2x104T2.5024.5024.3.dta	gi|446730849|ref|WP_000808105.1|	elongation factor Ts [Salmonella bongori]	DAGFQAFADKVLDAAVAGK
L04697_Sal2x104T2	2E4	F404216	2563	962.488	2	1922.96	1922.96	-0.292257	43.63	361	378	R	DAGINTDDIVALGLVYQF	-		0	3629.13	L04697_Sal2x104T2.6831.6831.2.dta	gi|446788260|ref|WP_000865516.1|	porin [Salmonella bongori]	DAGLNTDDLVALGLVYQF
L04697_Sal2x104T2	2E4	F404216	2590	981.514	2	1961.01	1961.01	-0.779698	50.45	189	205	K	IIELAGFLDSYIPEPER	A		0	2774.02	L04697_Sal2x104T2.5358.5358.2.dta	gi|445953893|ref|WP_000031748.1|	MULTISPECIES: elongation factor Tu [Salmonella]	LLELAGFLDSYLPEPER
L04697_Sal2x104T2	2E4	F404216	2591	981.515	2	1961.01	1961.01	0.158591	46.75	189	205	K	IIELAGFLDSYIPEPER	A		0	2763.13	L04697_Sal2x104T2.5340.5340.2.dta	gi|445953893|ref|WP_000031748.1|	MULTISPECIES: elongation factor Tu [Salmonella]	LLELAGFLDSYLPEPER
L04697_Sal2x104T2	2E4	F404216	2595	982.985	2	1963.95	1963.95	1.05909	38.82	156	172	R	ELLSQYDFPGDDTPIVR	G		0	2147.83	L04697_Sal2x104T2.4183.4183.2.dta	gi|445953893|ref|WP_000031748.1|	MULTISPECIES: elongation factor Tu [Salmonella]	ELLSQYDFPGDDTPLVR
L04697_Sal2x104T2	2E4	F404216	2596	982.985	2	1963.95	1963.95	1.05909	46.6	156	172	R	ELLSQYDFPGDDTPIVR	G		0	2137.1	L04697_Sal2x104T2.4160.4160.2.dta	gi|445953893|ref|WP_000031748.1|	MULTISPECIES: elongation factor Tu [Salmonella]	ELLSQYDFPGDDTPLVR
L04697_Sal2x104T2	2E4	F404216	2711	706.393	3	2116.16	2116.16	-0.00850599	43.1	206	224	R	AIDKPFLLPIEDVFSISGR	G		0	2655.14	L04697_Sal2x104T2.5156.5156.3.dta	gi|445953893|ref|WP_000031748.1|	MULTISPECIES: elongation factor Tu [Salmonella]	ALDKPFLLPLEDVFSLSGR
L04697_Sal2x104T2	2E4	F404216	2712	1059.09	2	2116.16	2116.16	0.112468	19.78	206	224	R	AIDKPFLLPIEDVFSISGR	G		0	2662.2	L04697_Sal2x104T2.5167.5167.2.dta	gi|445953893|ref|WP_000031748.1|	MULTISPECIES: elongation factor Tu [Salmonella]	ALDKPFLLPLEDVFSLSGR
L04697_Sal2x104T2	2E4	F404216	2713	706.393	3	2116.16	2116.16	0.60109	31.07	206	224	R	AIDKPFLLPIEDVFSISGR	G		0	2665.86	L04697_Sal2x104T2.5175.5175.3.dta	gi|445953893|ref|WP_000031748.1|	MULTISPECIES: elongation factor Tu [Salmonella]	ALDKPFLLPLEDVFSLSGR
L04697_Sal2x104T2	2E4	F404216	2741	718.41	3	2152.21	2152.21	-0.680696	27.73	49	69	K	LLDNAAADLTAISGQKPLITK	A		0	1932.15	L04697_Sal2x104T2.3737.3737.3.dta	gi|447018946|ref|WP_001096202.1|	MULTISPECIES: 50S ribosomal protein L5 [Proteobacteria]	LLDNAAADLTALSGQKPLLTK
L04697_Sal2x104T2	2E4	F404216	296	401.724	2	801.434	801.434	-0.099821	15.72	37	44	K	QAQSLAGK	G		0	331.926	L04697_Sal2x104T2.488.488.2.dta	gi|446603781|ref|WP_000681127.1|	glucan biosynthesis protein D [Salmonella bongori]	QAQSLAGK
L04697_Sal2x104T2	2E4	F404216	297	401.725	2	801.435	801.434	0.124776	14.76	37	44	K	QAQSLAGK	G		0	320.918	L04697_Sal2x104T2.470.470.2.dta	gi|446603781|ref|WP_000681127.1|	glucan biosynthesis protein D [Salmonella bongori]	QAQSLAGK
L04697_Sal2x104T2	2E4	F404216	299	402.216	2	802.418	802.418	-0.802574	15.08	42	48	K	QVEVSNK	R		0	338.125	L04697_Sal2x104T2.498.498.2.dta	gi|446962627|ref|WP_001039883.1|	hypothetical protein [Salmonella bongori]	QVEVSNK
L04697_Sal2x104T2	2E4	F404216	300	402.217	2	802.419	802.418	0.487277	14.43	206	212	R	SAEILDR	I		0	449.524	L04697_Sal2x104T2.695.695.2.dta	gi|446525135|ref|WP_000602481.1|	2-deoxy-D-gluconate 3-dehydrogenase [Salmonella bongori]	SAELLDR
L04697_Sal2x104T2	2E4	F404216	3088	1273.62	2	2545.23	2545.23	1.31069	32.24	335	358	R	TTDVTGTIELPEGVEMVMPGDNIK	M		0	2437.2	L04697_Sal2x104T2.4767.4767.2.dta	gi|445953893|ref|WP_000031748.1|	MULTISPECIES: elongation factor Tu [Salmonella]	TTDVTGTLELPEGVEMVMPGDNLK
L04697_Sal2x104T2	2E4	F404216	3122	872.771	3	2615.29	2615.29	1.19452	20.62	138	162	K	DHDTGVSPVFAGGIEYAITPEIATR	L		0	2322.3	L04697_Sal2x104T2.4544.4544.3.dta	gi|505804847|ref|WP_015702792.1|	membrane protein [Salmonella bongori]	DHDTGVSPVFAGGLEYALTPELATR	Salmonella
L04697_Sal2x104T2	2E4	F404216	338	410.75	2	819.485	819.485	-0.103724	22.96	593	600	K	LAASIAFK	D		0	1315.22	L04697_Sal2x104T2.2452.2452.2.dta	gi|446046852|ref|WP_000124707.1|	elongation factor G [Salmonella bongori]	LAASLAFK
L04697_Sal2x104T2	2E4	F404216	352	415.74	2	829.466	829.466	0.270053	15.93	264	270	R	KLLDEGR	A		1	622.405	L04697_Sal2x104T2.1022.1022.2.dta	gi|445953893|ref|WP_000031748.1|	MULTISPECIES: elongation factor Tu [Salmonella]	KLLDEGR
L04697_Sal2x104T2	2E4	F404216	356	416.749	2	831.483	831.481	1.91586	25.76	910	917	R	SLSTVAVR	V		0	1140.08	L04697_Sal2x104T2.2066.2066.2.dta	gi|445999120|ref|WP_000076975.1|	cell division protein FtsK [Salmonella bongori]	SLSTVAVR
L04697_Sal2x104T2	2E4	F404216	358	416.749	2	831.484	831.481	2.78178	25.24	910	917	R	SLSTVAVR	V		0	1130.19	L04697_Sal2x104T2.2044.2044.2.dta	gi|445999120|ref|WP_000076975.1|	cell division protein FtsK [Salmonella bongori]	SLSTVAVR
L04697_Sal2x104T2	2E4	F404216	437	421.759	2	841.504	841.502	2.08199	15.59	2	9	M	SIGIISPR	E		0	1115.17	L04697_Sal2x104T2.2008.2008.2.dta	gi|445944146|ref|WP_000022001.1|	hypothetical protein [Salmonella bongori]	SLGLLSPR
L04697_Sal2x104T2	2E4	F404216	457	428.766	2	855.518	855.518	-0.00467553	14.39	287	294	R	LASVLTPR	E		0	1135.64	L04697_Sal2x104T2.2056.2056.2.dta	gi|446652908|ref|WP_000730254.1|	transcriptional regulator [Salmonella bongori]	LASVLTPR
L04697_Sal2x104T2	2E4	F404216	459	428.766	2	855.518	855.518	0.4395	13.32	287	294	R	LASVLTPR	E		0	1159.01	L04697_Sal2x104T2.2110.2110.2.dta	gi|446652908|ref|WP_000730254.1|	transcriptional regulator [Salmonella bongori]	LASVLTPR
L04697_Sal2x104T2	2E4	F404216	460	428.767	2	855.519	855.518	1.49149	24.72	287	294	R	LASVLTPR	E		0	1146.52	L04697_Sal2x104T2.2080.2080.2.dta	gi|446652908|ref|WP_000730254.1|	transcriptional regulator [Salmonella bongori]	LASVLTPR
L04697_Sal2x104T2	2E4	F404216	493	437.753	2	873.492	873.496	-4.60105	20.56	558	565	K	EAFAPVLK	L		0	1118.93	L04697_Sal2x104T2.2017.2017.2.dta	gi|447197194|ref|WP_001274450.1|	formate hydrogenlyase subunit 3 [Salmonella bongori]	EAFAPVLK
L04697_Sal2x104T2	2E4	F404216	494	437.753	2	873.492	873.496	-4.37209	15.44	558	565	K	EAFAPVLK	L		0	1129.88	L04697_Sal2x104T2.2043.2043.2.dta	gi|447197194|ref|WP_001274450.1|	formate hydrogenlyase subunit 3 [Salmonella bongori]	EAFAPVLK
L04697_Sal2x104T2	2E4	F404216	514	441.792	2	881.569	881.57	-0.381138	21.65	103	110	R	LITIAVPR	I		0	1589.81	L04697_Sal2x104T2.3027.3027.2.dta	gi|447018946|ref|WP_001096202.1|	MULTISPECIES: 50S ribosomal protein L5 [Proteobacteria]	LLTLAVPR
L04697_Sal2x104T2	2E4	F404216	52	345.2	2	688.386	688.387	-0.961669	17.98	225	231	R	GTVVTGR	V		0	468.294	L04697_Sal2x104T2.731.731.2.dta	gi|445953893|ref|WP_000031748.1|	MULTISPECIES: elongation factor Tu [Salmonella]	GTVVTGR
L04697_Sal2x104T2	2E4	F404216	534	451.212	2	900.409	900.409	-0.330961	14.5	146	153	R	GNGYATYR	N		0	672.413	L04697_Sal2x104T2.1115.1115.2.dta	gi|446788260|ref|WP_000865516.1|	porin [Salmonella bongori]	GNGYATYR
L04697_Sal2x104T2	2E4	F404216	535	451.259	2	900.503	900.503	-0.0899497	27.95	70	77	K	AVVESIQR	V		0	808.866	L04697_Sal2x104T2.1371.1371.2.dta	gi|445984756|ref|WP_000062611.1|	MULTISPECIES: 30S ribosomal protein S8 [Proteobacteria]	AVVESLQR
L04697_Sal2x104T2	2E4	F404216	537	451.758	2	901.502	901.502	-0.713254	16.31	28	35	R	NFLVPQGK	A		0	1248.36	L04697_Sal2x104T2.2303.2303.2.dta	gi|447118809|ref|WP_001196065.1|	MULTISPECIES: 50S ribosomal protein L9 [Salmonella]	NFLVPQGK
L04697_Sal2x104T2	2E4	F404216	546	453.737	2	905.46	905.464	-4.98308	15.95	1	7	-	MNQKIEK	Y	Oxidation (M) [1]	1	664.497	L04697_Sal2x104T2.1098.1098.2.dta	gi|446994880|ref|WP_001072136.1|	sucrose phosphorylase [Salmonella bongori]	MNQKLEK
L04697_Sal2x104T2	2E4	F404216	561	458.266	2	914.518	914.519	-0.520492	23.11	95	103	K	AQGVQLTAK	L		0	751.505	L04697_Sal2x104T2.1256.1256.2.dta	gi|505804847|ref|WP_015702792.1|	membrane protein [Salmonella bongori]	AQGVQLTAK
L04697_Sal2x104T2	2E4	F404216	608	474.779	2	947.544	947.544	-0.356712	21.27	25	33	K	AQAFTLVAK	D		0	1317.01	L04697_Sal2x104T2.2456.2456.2.dta	gi|446000612|ref|WP_000078467.1|	2-Cys peroxiredoxin [Salmonella bongori]	AQAFTLVAK
L04697_Sal2x104T2	2E4	F404216	609	476.236	2	950.457	950.457	-0.359827	13.06	537	545	R	SLNAGYNGR	I		0	909.827	L04697_Sal2x104T2.1574.1574.2.dta	gi|446142463|ref|WP_000220318.1|	fimbrial outer membrane usher protein SthC [Salmonella bongori]	SLNAGYNGR
L04697_Sal2x104T2	2E4	F404216	619	481.277	2	960.539	960.539	-0.336269	23.42	146	156	K	VGLFGGAGVGK	T		0	1467.83	L04697_Sal2x104T2.2773.2773.2.dta	gi|446112644|ref|WP_000190499.1|	MULTISPECIES: ATP synthase subunit beta [Salmonella]	VGLFGGAGVGK
L04697_Sal2x104T2	2E4	F404216	626	482.763	2	963.512	963.514	-1.72909	39.97	622	631	R	GFLIGGTSGR	T		0	1378.16	L04697_Sal2x104T2.2588.2588.2.dta	gi|445926001|ref|WP_000003856.1|	pyruvate dehydrogenase [Salmonella bongori]	GFLLGGTSGR
L04697_Sal2x104T2	2E4	F404216	681	493.304	2	984.593	984.597	-3.59843	24.51	19	27	K	INGQVITIK	G		0	1194.17	L04697_Sal2x104T2.2185.2185.2.dta	gi|446014082|ref|WP_000091937.1|	50S ribosomal protein L6 [Salmonella bongori]	LNGQVLTLK
L04697_Sal2x104T2	2E4	F404216	783	500.774	2	999.534	999.535	-0.418195	19.37	157	165	K	AALELAEQR	E		0	1084.28	L04697_Sal2x104T2.1939.1939.2.dta	gi|446057371|ref|WP_000135226.1|	MULTISPECIES: 30S ribosomal protein S4 [Gammaproteobacteria]	AALELAEQR
L04697_Sal2x104T2	2E4	F404216	801	503.769	2	1005.52	1005.52	-1.74934	31.1	183	191	R	IAYNVEAAR	V		0	984.743	L04697_Sal2x104T2.1732.1732.2.dta	gi|447084838|ref|WP_001162094.1|	MULTISPECIES: DNA-directed RNA polymerase subunit alpha [Proteobacteria]	LAYNVEAAR
L04697_Sal2x104T2	2E4	F404216	837	507.784	2	1013.55	1013.55	3.09407	13.61	53	63	K	AGNVAADGVIK	T		0	906.317	L04697_Sal2x104T2.1566.1566.2.dta	gi|446730849|ref|WP_000808105.1|	elongation factor Ts [Salmonella bongori]	AGNVAADGVLK
L04697_Sal2x104T2	2E4	F404216	851	508.772	2	1015.53	1015.53	-0.598702	13.11	79	88	R	VAADSGQQLK	I		0	1153.28	L04697_Sal2x104T2.2097.2097.2.dta	gi|446749862|ref|WP_000827118.1|	fimbrial assembly chaperone protein StcB [Salmonella bongori]	VAADSGQQLK	Salmonella
L04697_Sal2x104T2	2E4	F404216	884	514.297	2	1026.58	1026.58	-2.08069	58.34	271	280	R	AGENVGVLLR	G		0	1408.4	L04697_Sal2x104T2.2653.2653.2.dta	gi|445953893|ref|WP_000031748.1|	MULTISPECIES: elongation factor Tu [Salmonella]	AGENVGVLLR
L04697_Sal2x104T2	2E4	F404216	886	515.3	2	1028.59	1028.59	-0.31694	18.19	749	757	R	VDIELLATR	K		0	1601.85	L04697_Sal2x104T2.3054.3054.2.dta	gi|446659621|ref|WP_000736967.1|	ferrous iron transporter B [Salmonella bongori]	VDLELLATR
L04697_Sal2x104T2	2E4	F404216	887	515.301	2	1028.59	1028.59	0.0524992	20.82	749	757	R	VDIELLATR	K		0	1591.59	L04697_Sal2x104T2.3031.3031.2.dta	gi|446659621|ref|WP_000736967.1|	ferrous iron transporter B [Salmonella bongori]	VDLELLATR
L04697_Sal2x104T2	2E4	F404216	906	346.562	3	1036.66	1036.66	-0.667526	14.8	73	82	K	TPPAAVLLKK	A		1	1013.72	L04697_Sal2x104T2.1790.1790.3.dta	gi|447008670|ref|WP_001085926.1|	MULTISPECIES: 50S ribosomal protein L11 [Proteobacteria]	TPPAAVLLKK
L04697_Sal2x104T2	2E4	F404216	917	523.285	2	1044.56	1044.56	-1.28093	29.34	21	31	K	GALSAVVADSR	G		0	1212.82	L04697_Sal2x104T2.2225.2225.2.dta	gi|447129947|ref|WP_001207203.1|	MULTISPECIES: 50S ribosomal protein L10 [Enterobacteriaceae]	GALSAVVADSR
L04698_Sal2x104T3	2E4	F404218	1000	630.819	2	1259.62	1259.62	-0.0897093	55.39	112	123	K	SLEEAGAEVEVK	-		0	1136.37	L04698_Sal2x104T3.1774.1774.2.dta	gi|445951026|ref|WP_000028881.1|	MULTISPECIES: 50S ribosomal protein L7/L12 [Salmonella]	SLEEAGAEVEVK
L04698_Sal2x104T3	2E4	F404218	1007	632.83	2	1263.65	1263.65	0.109208	73.66	255	266	K	DGSVVVLGFTDR	I		0	1988.19	L04698_Sal2x104T3.3429.3429.2.dta	gi|505804847|ref|WP_015702792.1|	membrane protein [Salmonella bongori]	DGSVVVLGFTDR
L04698_Sal2x104T3	2E4	F404218	1012	633.911	2	1265.81	1265.81	-0.399745	39.85	345	356	R	VVVGLLLGEVIR	T		0	2449.89	L04698_Sal2x104T3.4326.4326.2.dta	gi|447121143|ref|WP_001198399.1|	trigger factor [Salmonella bongori]	VVVGLLLGEVLR
L04698_Sal2x104T3	2E4	F404218	1053	641.822	2	1281.63	1281.62	3.27319	17.33	1	11	-	MATVSMRDMLK	A		1	1594.99	L04698_Sal2x104T3.2655.2655.2.dta	gi|446169024|ref|WP_000246879.1|	30S ribosomal protein S2 [Salmonella bongori]	MATVSMRDMLK
L04698_Sal2x104T3	2E4	F404218	1067	645.844	2	1289.67	1289.67	0.121736	42.81	127	138	K	AYGSTNPINVVR	A		0	1275.02	L04698_Sal2x104T3.2047.2047.2.dta	gi|446862865|ref|WP_000940121.1|	MULTISPECIES: 30S ribosomal protein S5 [Proteobacteria]	AYGSTNPLNVVR
L04698_Sal2x104T3	2E4	F404218	107	379.73	2	757.444	757.445	-0.162388	14.26	583	589	K	QAKGNIK	S		1	442.627	L04698_Sal2x104T3.609.609.2.dta	gi|447172481|ref|WP_001249737.1|	protease [Salmonella bongori]	QAKGNLK
L04698_Sal2x104T3	2E4	F404218	1112	652.395	2	1302.78	1302.78	-0.104392	76.31	26	38	K	TTLTAAITTVLAK	T		0	2134.17	L04698_Sal2x104T3.3720.3720.2.dta	gi|445953893|ref|WP_000031748.1|	MULTISPECIES: elongation factor Tu [Salmonella]	TTLTAALTTVLAK
L04698_Sal2x104T3	2E4	F404218	1113	652.395	2	1302.78	1302.78	0.171941	103.38	26	38	K	TTLTAAITTVLAK	T		0	2144.5	L04698_Sal2x104T3.3740.3740.2.dta	gi|445953893|ref|WP_000031748.1|	MULTISPECIES: elongation factor Tu [Salmonella]	TTLTAALTTVLAK
L04698_Sal2x104T3	2E4	F404218	1130	658.31	2	1314.6	1314.61	-1.02008	33.92	254	264	K	STCTGVEMFRK	L	Carbamidomethyl (C) [3]	1	978.233	L04698_Sal2x104T3.1479.1479.2.dta	gi|445953893|ref|WP_000031748.1|	MULTISPECIES: elongation factor Tu [Salmonella]	STCTGVEMFRK
L04698_Sal2x104T3	2E4	F404218	1136	658.391	2	1314.77	1314.77	1.58735	40.17	40	51	R	LQAFEGVVIAIR	N		0	2124.5	L04698_Sal2x104T3.3700.3700.2.dta	gi|445987401|ref|WP_000065256.1|	50S ribosomal protein L19 [Salmonella bongori]	LQAFEGVVLALR
L04698_Sal2x104T3	2E4	F404218	1186	671.412	2	1340.81	1340.81	1.42452	21.63	164	175	K	VPLFVQIGEVIK	V		0	2396.98	L04698_Sal2x104T3.4228.4228.2.dta	gi|446179427|ref|WP_000257282.1|	MULTISPECIES: elongation factor P [Salmonella]	VPLFVQLGEVLK
L04698_Sal2x104T3	2E4	F404218	1201	679.363	2	1356.71	1356.71	0.0442246	16.95	250	263	K	VDGDARGGAALSIR	H		1	1094.14	L04698_Sal2x104T3.1683.1683.2.dta	gi|446382203|ref|WP_000460058.1|	MULTISPECIES: signal recognition particle protein [Salmonella]	VDGDARGGAALSLR
L04698_Sal2x104T3	2E4	F404218	1202	679.363	2	1356.71	1356.71	0.501212	14.32	250	263	K	VDGDARGGAALSIR	H		1	1104.78	L04698_Sal2x104T3.1705.1705.2.dta	gi|446382203|ref|WP_000460058.1|	MULTISPECIES: signal recognition particle protein [Salmonella]	VDGDARGGAALSLR
L04698_Sal2x104T3	2E4	F404218	1213	681.328	2	1360.64	1360.64	1.062	46.45	41	52	K	VDQLSNDVNAMR	S		0	1228.65	L04698_Sal2x104T3.1958.1958.2.dta	gi|447005051|ref|WP_001082307.1|	MULTISPECIES: hypothetical protein [Proteobacteria]	VDQLSNDVNAMR
L04698_Sal2x104T3	2E4	F404218	1221	688.82	2	1375.63	1375.63	0.464516	44.11	46	57	R	AFDQIDNAPEEK	A		0	1095.9	L04698_Sal2x104T3.1686.1686.2.dta	gi|445953893|ref|WP_000031748.1|	MULTISPECIES: elongation factor Tu [Salmonella]	AFDQLDNAPEEK
L04698_Sal2x104T3	2E4	F404218	1224	688.863	2	1375.71	1375.71	0.889723	50.66	75	88	R	VAVFTQGANAEAAK	A		0	1080.46	L04698_Sal2x104T3.1662.1662.2.dta	gi|447019436|ref|WP_001096692.1|	50S ribosomal protein L1 [Salmonella bongori]	VAVFTQGANAEAAK
L04698_Sal2x104T3	2E4	F404218	1228	691.334	2	1380.65	1380.65	1.22261	55.31	267	279	R	IGSDAYNQGLSEK	R		0	976.29	L04698_Sal2x104T3.1475.1475.2.dta	gi|505804847|ref|WP_015702792.1|	membrane protein [Salmonella bongori]	LGSDAYNQGLSEK
L04698_Sal2x104T3	2E4	F404218	1235	693.371	2	1384.73	1384.73	-1.91373	22.96	199	213	R	GAAQNIIPSSTGAAK	A		0	1072.94	L04698_Sal2x104T3.1650.1650.2.dta	gi|446075653|ref|WP_000153508.1|	glyceraldehyde-3-phosphate dehydrogenase [Salmonella bongori]	GAAQNLLPSSTGAAK
L04698_Sal2x104T3	2E4	F404218	1244	695.906	2	1389.8	1389.8	-0.288531	50	209	222	R	AVSLYLGAVAATVR	E		0	2024.3	L04698_Sal2x104T3.3496.3496.2.dta	gi|446169024|ref|WP_000246879.1|	30S ribosomal protein S2 [Salmonella bongori]	AVSLYLGAVAATVR
L04698_Sal2x104T3	2E4	F404218	1254	465.249	3	1392.73	1392.72	0.454505	15.63	307	318	K	TDELISYLIGNR	S		0	1010.95	L04698_Sal2x104T3.1534.1534.3.dta	gi|447060856|ref|WP_001138112.1|	protease [Salmonella bongori]	TDELLSYLLGNR
L04698_Sal2x104T3	2E4	F404218	1260	465.931	3	1394.77	1394.77	0.222259	14.87	168	179	R	ALLAAFDFPFRK	-		1	2138.75	L04698_Sal2x104T3.3728.3728.3.dta	gi|447018946|ref|WP_001096202.1|	MULTISPECIES: 50S ribosomal protein L5 [Proteobacteria]	ALLAAFDFPFRK
L04698_Sal2x104T3	2E4	F404218	1274	708.373	2	1414.73	1414.73	0.21983	57.06	98	112	R	DIADAVTAAGVDVAK	S		0	1881.92	L04698_Sal2x104T3.3219.3219.2.dta	gi|447118809|ref|WP_001196065.1|	MULTISPECIES: 50S ribosomal protein L9 [Salmonella]	DLADAVTAAGVDVAK
L04698_Sal2x104T3	2E4	F404218	1277	710.42	2	1418.83	1418.82	0.697056	38.74	113	126	R	AVLEVAGVHNVLAK	A		0	1436.06	L04698_Sal2x104T3.2357.2357.2.dta	gi|446862865|ref|WP_000940121.1|	MULTISPECIES: 30S ribosomal protein S5 [Proteobacteria]	AVLEVAGVHNVLAK
L04698_Sal2x104T3	2E4	F404218	1279	711.358	2	1420.7	1420.7	-0.291405	58.14	171	182	R	LLVDACYSPVER	I	Carbamidomethyl (C) [6]	0	1586.17	L04698_Sal2x104T3.2636.2636.2.dta	gi|447084838|ref|WP_001162094.1|	MULTISPECIES: DNA-directed RNA polymerase subunit alpha [Proteobacteria]	LLVDACYSPVER
L04698_Sal2x104T3	2E4	F404218	1307	720.346	2	1438.68	1438.68	0.909169	57.18	329	340	K	YVDVGATYYFNK	N		0	1659.38	L04698_Sal2x104T3.2770.2770.2.dta	gi|446788260|ref|WP_000865516.1|	porin [Salmonella bongori]	YVDVGATYYFNK
L04698_Sal2x104T3	2E4	F404218	1313	724.394	2	1446.77	1446.77	0.942097	33.68	126	138	R	LATLPTYEEAIAR	L		0	1708.5	L04698_Sal2x104T3.2854.2854.2.dta	gi|447129947|ref|WP_001207203.1|	MULTISPECIES: 50S ribosomal protein L10 [Enterobacteriaceae]	LATLPTYEEALAR
L04698_Sal2x104T3	2E4	F404218	1315	726.827	2	1451.64	1451.64	1.14698	47.56	114	127	K	AADMTGADIEAMTR	S		0	1518.04	L04698_Sal2x104T3.2510.2510.2.dta	gi|447008670|ref|WP_001085926.1|	MULTISPECIES: 50S ribosomal protein L11 [Proteobacteria]	AADMTGADLEAMTR
L04698_Sal2x104T3	2E4	F404218	133	396.224	2	790.433	790.434	-0.433939	14.02	11	17	K	IVAEFGR	D		0	1068.46	L04698_Sal2x104T3.1641.1641.2.dta	gi|445981608|ref|WP_000059463.1|	30S ribosomal protein S15 [Salmonella bongori]	LVAEFGR
L04698_Sal2x104T3	2E4	F404218	1352	745.443	2	1488.87	1488.87	0.920161	29.7	125	137	R	QVGVPYIIVFLNK	C		0	2589.7	L04698_Sal2x104T3.4560.4560.2.dta	gi|445953893|ref|WP_000031748.1|	MULTISPECIES: elongation factor Tu [Salmonella]	QVGVPYLLVFLNK
L04698_Sal2x104T3	2E4	F404218	1360	748.428	2	1494.84	1494.84	0.525809	15.16	233	246	R	VPTPNVSVVDLTVR	L		0	1887.2	L04698_Sal2x104T3.3230.3230.2.dta	gi|446075653|ref|WP_000153508.1|	glyceraldehyde-3-phosphate dehydrogenase [Salmonella bongori]	VPTPNVSVVDLTVR
L04698_Sal2x104T3	2E4	F404218	1368	750.415	2	1498.81	1498.81	0.184146	32.4	561	575	K	SGPLAGYPVVDLGVR	L		0	2047.88	L04698_Sal2x104T3.3543.3543.2.dta	gi|446046852|ref|WP_000124707.1|	elongation factor G [Salmonella bongori]	SGPLAGYPVVDLGVR
L04698_Sal2x104T3	2E4	F404218	1370	756.944	2	1511.87	1511.87	1.13634	23.11	52	65	K	GLPIPVVITVYADR	S		0	2456.1	L04698_Sal2x104T3.4338.4338.2.dta	gi|447008670|ref|WP_001085926.1|	MULTISPECIES: 50S ribosomal protein L11 [Proteobacteria]	GLPLPVVLTVYADR
L04698_Sal2x104T3	2E4	F404218	1381	760.409	2	1518.8	1518.8	0.0783511	37.13	33	45	R	AQYLIDQLLSEAR	K		0	2382.28	L04698_Sal2x104T3.4202.4202.2.dta	gi|445926001|ref|WP_000003856.1|	pyruvate dehydrogenase [Salmonella bongori]	AQYLLDQLLSEAR
L04698_Sal2x104T3	2E4	F404218	1392	766.403	2	1530.79	1530.79	1.82128	61.16	27	40	K	IDQLSSDVQTLNAK	V		0	1378.98	L04698_Sal2x104T3.2247.2247.2.dta	gi|447005051|ref|WP_001082307.1|	MULTISPECIES: hypothetical protein [Proteobacteria]	LDQLSSDVQTLNAK
L04698_Sal2x104T3	2E4	F404218	1404	775.397	2	1548.78	1548.78	0.72767	45.44	465	479	K	GATVELADGVEGYLR	A		0	1938.57	L04698_Sal2x104T3.3332.3332.2.dta	gi|446062464|ref|WP_000140319.1|	MULTISPECIES: 30S ribosomal protein S1 [Salmonella]	GATVELADGVEGYLR
L04698_Sal2x104T3	2E4	F404218	141	401.245	2	800.475	800.476	-0.609638	13.48	383	391	R	TVGAGVVAK	V		0	711.436	L04698_Sal2x104T3.1017.1017.2.dta	gi|445953893|ref|WP_000031748.1|	MULTISPECIES: elongation factor Tu [Salmonella]	TVGAGVVAK
L04698_Sal2x104T3	2E4	F404218	1421	813.919	2	1625.82	1625.82	1.6158	39.57	157	171	R	SVDVGTWIAGVGYRF	-		1	2496.49	L04698_Sal2x104T3.4412.4412.2.dta	gi|446639416|ref|WP_000716762.1|	MULTISPECIES: outer membrane protein X [Salmonella]	SVDVGTWLAGVGYRF
L04698_Sal2x104T3	2E4	F404218	1439	820.913	2	1639.81	1639.81	0.787287	38.52	104	117	K	LGYPITDDLDVYTR	L		0	2077.38	L04698_Sal2x104T3.3602.3602.2.dta	gi|505804847|ref|WP_015702792.1|	membrane protein [Salmonella bongori]	LGYPLTDDLDVYTR
L04698_Sal2x104T3	2E4	F404218	1445	827.435	2	1652.86	1652.85	1.93544	54.34	30	45	R	IFSFTALTVVGDGNGR	V		0	2310.87	L04698_Sal2x104T3.4067.4067.2.dta	gi|446862865|ref|WP_000940121.1|	MULTISPECIES: 30S ribosomal protein S5 [Proteobacteria]	LFSFTALTVVGDGNGR
L04698_Sal2x104T3	2E4	F404218	1449	829.455	2	1656.9	1656.89	1.40383	47.85	239	253	K	VGEEVEIVGIKETQK	S		1	1279.27	L04698_Sal2x104T3.2054.2054.2.dta	gi|445953893|ref|WP_000031748.1|	MULTISPECIES: elongation factor Tu [Salmonella]	VGEEVELVGLKETQK
L04698_Sal2x104T3	2E4	F404218	1463	843.444	2	1684.87	1684.87	-0.489651	16.64	409	423	R	MEFPEPVISIAVEPK	T		0	2308.92	L04698_Sal2x104T3.4063.4063.2.dta	gi|446046852|ref|WP_000124707.1|	elongation factor G [Salmonella bongori]	MEFPEPVLSLAVEPK
L04698_Sal2x104T3	2E4	F404218	1520	890.386	2	1778.76	1778.76	0.385101	39.01	302	318	R	GMGESNPVTGNTCDNVK	A	Carbamidomethyl (C) [13]	0	976.737	L04698_Sal2x104T3.1476.1476.2.dta	gi|505804847|ref|WP_015702792.1|	membrane protein [Salmonella bongori]	GMGESNPVTGNTCDNVK
L04698_Sal2x104T3	2E4	F404218	1522	890.978	2	1779.94	1779.94	1.74276	17.93	359	374	K	MVVTLIHPIAMDDGLR	F		0	1977.81	L04698_Sal2x104T3.3409.3409.2.dta	gi|445953893|ref|WP_000031748.1|	MULTISPECIES: elongation factor Tu [Salmonella]	MVVTLLHPLAMDDGLR
L04698_Sal2x104T3	2E4	F404218	1552	904.909	2	1807.8	1807.8	1.37902	61.59	266	283	R	FGTSNGSSPSTSYGFANK	A		0	1234.79	L04698_Sal2x104T3.1968.1968.2.dta	gi|446788260|ref|WP_000865516.1|	porin [Salmonella bongori]	FGTSNGSSPSTSYGFANK	Salmonella
L04698_Sal2x104T3	2E4	F404218	1565	607.648	3	1819.92	1819.92	0.684095	25.25	476	491	R	EFNVEANVGKPQVAYR	E		0	1311.74	L04698_Sal2x104T3.2118.2118.3.dta	gi|446046852|ref|WP_000124707.1|	elongation factor G [Salmonella bongori]	EFNVEANVGKPQVAYR
L04698_Sal2x104T3	2E4	F404218	158	410.75	2	819.484	819.485	-1.15316	14.97	593	600	K	LAASIAFK	D		0	1313.71	L04698_Sal2x104T3.2122.2122.2.dta	gi|446046852|ref|WP_000124707.1|	elongation factor G [Salmonella bongori]	LAASLAFK
L04698_Sal2x104T3	2E4	F404218	1585	613.654	3	1837.94	1837.94	-0.4739	21.2	37	53	K	STAESIVYSALETLAQR	S		0	2804.5	L04698_Sal2x104T3.4908.4908.3.dta	gi|447060786|ref|WP_001138042.1|	MULTISPECIES: 30S ribosomal protein S7 [Enterobacteriaceae]	STAESLVYSALETLAQR
L04698_Sal2x104T3	2E4	F404218	1620	946.974	2	1891.93	1891.93	2.64915	48.56	94	112	R	VFMQPASEGTGIIAGGAMR	A		0	1804.59	L04698_Sal2x104T3.3056.3056.2.dta	gi|446862865|ref|WP_000940121.1|	MULTISPECIES: 30S ribosomal protein S5 [Proteobacteria]	VFMQPASEGTGLLAGGAMR
L04698_Sal2x104T3	2E4	F404218	1636	962.489	2	1922.96	1922.96	0.0925655	43.56	361	378	R	DAGINTDDIVALGLVYQF	-		0	3636.67	L04698_Sal2x104T3.6214.6214.2.dta	gi|446788260|ref|WP_000865516.1|	porin [Salmonella bongori]	DAGLNTDDLVALGLVYQF
L04698_Sal2x104T3	2E4	F404218	1655	981.515	2	1961.02	1961.01	0.719526	25.3	189	205	K	IIELAGFLDSYIPEPER	A		0	2772.64	L04698_Sal2x104T3.4854.4854.2.dta	gi|445953893|ref|WP_000031748.1|	MULTISPECIES: elongation factor Tu [Salmonella]	LLELAGFLDSYLPEPER
L04698_Sal2x104T3	2E4	F404218	1656	981.515	2	1961.02	1961.01	0.841911	53.37	189	205	K	IIELAGFLDSYIPEPER	A		0	2759.74	L04698_Sal2x104T3.4833.4833.2.dta	gi|445953893|ref|WP_000031748.1|	MULTISPECIES: elongation factor Tu [Salmonella]	LLELAGFLDSYLPEPER
L04698_Sal2x104T3	2E4	F404218	1657	654.68	3	1961.02	1961.01	1.2774	26.43	189	205	K	IIELAGFLDSYIPEPER	A		0	2764.15	L04698_Sal2x104T3.4840.4840.3.dta	gi|445953893|ref|WP_000031748.1|	MULTISPECIES: elongation factor Tu [Salmonella]	LLELAGFLDSYLPEPER
L04698_Sal2x104T3	2E4	F404218	1660	982.983	2	1963.95	1963.95	-0.498994	36.89	156	172	R	ELLSQYDFPGDDTPIVR	G		0	2131.78	L04698_Sal2x104T3.3715.3715.2.dta	gi|445953893|ref|WP_000031748.1|	MULTISPECIES: elongation factor Tu [Salmonella]	ELLSQYDFPGDDTPLVR
L04698_Sal2x104T3	2E4	F404218	1661	982.984	2	1963.95	1963.95	0.498994	32.77	156	172	R	ELLSQYDFPGDDTPIVR	G		0	2145.91	L04698_Sal2x104T3.3743.3743.2.dta	gi|445953893|ref|WP_000031748.1|	MULTISPECIES: elongation factor Tu [Salmonella]	ELLSQYDFPGDDTPLVR
L04698_Sal2x104T3	2E4	F404218	1668	660.009	3	1977.01	1977.01	-0.177035	14.15	237	253	K	YLGGEELTEEEIKQALR	Q		1	1866.39	L04698_Sal2x104T3.3186.3186.3.dta	gi|446046852|ref|WP_000124707.1|	elongation factor G [Salmonella bongori]	YLGGEELTEEELKQALR
L04698_Sal2x104T3	2E4	F404218	168	415.74	2	829.465	829.466	-0.52564	19.34	264	270	R	KLLDEGR	A		1	633.975	L04698_Sal2x104T3.898.898.2.dta	gi|445953893|ref|WP_000031748.1|	MULTISPECIES: elongation factor Tu [Salmonella]	KLLDEGR
L04698_Sal2x104T3	2E4	F404218	1696	676.044	3	2025.11	2025.11	-0.379239	23.03	2	20	M	ALNLQDKQAIVAEVSEVAK	G		1	1833.83	L04698_Sal2x104T3.3117.3117.3.dta	gi|447129947|ref|WP_001207203.1|	MULTISPECIES: 50S ribosomal protein L10 [Enterobacteriaceae]	ALNLQDKQALVAEVSEVAK
L04698_Sal2x104T3	2E4	F404218	170	416.749	2	831.483	831.481	1.38668	23.69	910	917	R	SLSTVAVR	V		0	1138.84	L04698_Sal2x104T3.1779.1779.2.dta	gi|445999120|ref|WP_000076975.1|	cell division protein FtsK [Salmonella bongori]	SLSTVAVR
L04698_Sal2x104T3	2E4	F404218	171	416.749	2	831.483	831.481	1.91586	17.69	910	917	R	SLSTVAVR	V		0	1128.22	L04698_Sal2x104T3.1757.1757.2.dta	gi|445999120|ref|WP_000076975.1|	cell division protein FtsK [Salmonella bongori]	SLSTVAVR
L04698_Sal2x104T3	2E4	F404218	1739	706.393	3	2116.16	2116.16	0.0765539	24.5	206	224	R	AIDKPFLLPIEDVFSISGR	G		0	2648.74	L04698_Sal2x104T3.4652.4652.3.dta	gi|445953893|ref|WP_000031748.1|	MULTISPECIES: elongation factor Tu [Salmonella]	ALDKPFLLPLEDVFSLSGR
L04698_Sal2x104T3	2E4	F404218	1740	706.393	3	2116.16	2116.16	0.43097	30.63	206	224	R	AIDKPFLLPIEDVFSISGR	G		0	2659.72	L04698_Sal2x104T3.4673.4673.3.dta	gi|445953893|ref|WP_000031748.1|	MULTISPECIES: elongation factor Tu [Salmonella]	ALDKPFLLPLEDVFSLSGR
L04698_Sal2x104T3	2E4	F404218	1878	1124.55	2	2247.09	2247.08	0.322195	78.57	154	173	R	NTDFFGLVDGLDFALQYQGK	N		0	3082.36	L04698_Sal2x104T3.5368.5368.2.dta	gi|446788260|ref|WP_000865516.1|	porin [Salmonella bongori]	NTDFFGLVDGLDFALQYQGK
L04698_Sal2x104T3	2E4	F404218	1965	768.735	3	2303.18	2303.18	0.834933	28.1	194	216	R	FGQEEAAPVVAPAPAPAPEVQTK	H		0	1557.73	L04698_Sal2x104T3.2580.2580.3.dta	gi|505804847|ref|WP_015702792.1|	membrane protein [Salmonella bongori]	FGQEEAAPVVAPAPAPAPEVQTK
L04698_Sal2x104T3	2E4	F404218	2122	872.769	3	2615.29	2615.29	-0.629376	18.6	138	162	K	DHDTGVSPVFAGGIEYAITPEIATR	L		0	2317.43	L04698_Sal2x104T3.4081.4081.3.dta	gi|505804847|ref|WP_015702792.1|	membrane protein [Salmonella bongori]	DHDTGVSPVFAGGLEYALTPELATR	Salmonella
L04698_Sal2x104T3	2E4	F404218	350	428.767	2	855.519	855.518	0.930431	15.69	287	294	R	LASVLTPR	E		0	1158	L04698_Sal2x104T3.1820.1820.2.dta	gi|446652908|ref|WP_000730254.1|	transcriptional regulator [Salmonella bongori]	LASVLTPR
L04698_Sal2x104T3	2E4	F404218	351	428.767	2	855.519	855.518	1.42136	15.32	287	294	R	LASVLTPR	E		0	1146.78	L04698_Sal2x104T3.1795.1795.2.dta	gi|446652908|ref|WP_000730254.1|	transcriptional regulator [Salmonella bongori]	LASVLTPR
L04698_Sal2x104T3	2E4	F404218	37	344.703	2	687.392	687.392	-0.0247312	14.12	324	330	R	QATGLAK	T		0	289.361	L04698_Sal2x104T3.382.382.2.dta	gi|446712349|ref|WP_000789693.1|	methyl-accepting chemotaxis protein [Salmonella bongori]	QATGLAK
L04698_Sal2x104T3	2E4	F404218	38	345.2	2	688.386	688.387	-0.525867	17.9	225	231	R	GTVVTGR	V		0	472.831	L04698_Sal2x104T3.653.653.2.dta	gi|445953893|ref|WP_000031748.1|	MULTISPECIES: elongation factor Tu [Salmonella]	GTVVTGR
L04698_Sal2x104T3	2E4	F404218	385	437.753	2	873.492	873.496	-4.80712	16.47	558	565	K	EAFAPVLK	L		0	1130.86	L04698_Sal2x104T3.1762.1762.2.dta	gi|447197194|ref|WP_001274450.1|	formate hydrogenlyase subunit 3 [Salmonella bongori]	EAFAPVLK
L04698_Sal2x104T3	2E4	F404218	386	437.753	2	873.492	873.496	-4.3034	16.51	558	565	K	EAFAPVLK	L		0	1119.88	L04698_Sal2x104T3.1739.1739.2.dta	gi|447197194|ref|WP_001274450.1|	formate hydrogenlyase subunit 3 [Salmonella bongori]	EAFAPVLK
L04698_Sal2x104T3	2E4	F404218	406	441.793	2	881.57	881.57	0.730515	25.62	103	110	R	LITIAVPR	I		0	1580.98	L04698_Sal2x104T3.2625.2625.2.dta	gi|447018946|ref|WP_001096202.1|	MULTISPECIES: 50S ribosomal protein L5 [Proteobacteria]	LLTLAVPR
L04698_Sal2x104T3	2E4	F404218	425	451.258	2	900.502	900.503	-0.778454	33.63	70	77	K	AVVESIQR	V		0	821.865	L04698_Sal2x104T3.1202.1202.2.dta	gi|445984756|ref|WP_000062611.1|	MULTISPECIES: 30S ribosomal protein S8 [Proteobacteria]	AVVESLQR
L04698_Sal2x104T3	2E4	F404218	431	453.737	2	905.46	905.464	-4.65176	15.67	1	7	-	MNQKIEK	Y	Oxidation (M) [1]	1	675.321	L04698_Sal2x104T3.961.961.2.dta	gi|446994880|ref|WP_001072136.1|	sucrose phosphorylase [Salmonella bongori]	MNQKLEK
L04698_Sal2x104T3	2E4	F404218	438	458.267	2	914.519	914.519	0.00437389	14.95	95	103	K	AQGVQLTAK	L		0	767.377	L04698_Sal2x104T3.1110.1110.2.dta	gi|505804847|ref|WP_015702792.1|	membrane protein [Salmonella bongori]	AQGVQLTAK
L04698_Sal2x104T3	2E4	F404218	590	514.298	2	1026.58	1026.58	-1.59364	68.07	271	280	R	AGENVGVLLR	G		0	1406.59	L04698_Sal2x104T3.2304.2304.2.dta	gi|445953893|ref|WP_000031748.1|	MULTISPECIES: elongation factor Tu [Salmonella]	AGENVGVLLR
L04698_Sal2x104T3	2E4	F404218	592	515.3	2	1028.59	1028.59	-0.31694	21.89	749	757	R	VDIELLATR	K		0	1590.59	L04698_Sal2x104T3.2645.2645.2.dta	gi|446659621|ref|WP_000736967.1|	ferrous iron transporter B [Salmonella bongori]	VDLELLATR
L04698_Sal2x104T3	2E4	F404218	596	516.77	2	1031.52	1031.52	0.158988	17.08	395	403	K	GATEREELK	V		1	379.486	L04698_Sal2x104T3.516.516.2.dta	gi|446755284|ref|WP_000832540.1|	cation acetate symporter [Salmonella bongori]	GATEREELK
L04698_Sal2x104T3	2E4	F404218	608	523.284	2	1044.55	1044.56	-2.44889	58.87	21	31	K	GALSAVVADSR	G		0	1209.16	L04698_Sal2x104T3.1920.1920.2.dta	gi|447129947|ref|WP_001207203.1|	MULTISPECIES: 50S ribosomal protein L10 [Enterobacteriaceae]	GALSAVVADSR
L04698_Sal2x104T3	2E4	F404218	699	542.277	2	1082.54	1082.54	-0.00923754	31.96	222	230	K	SDVLFNFNK	A		0	1748.25	L04698_Sal2x104T3.2938.2938.2.dta	gi|505804847|ref|WP_015702792.1|	membrane protein [Salmonella bongori]	SDVLFNFNK
L04698_Sal2x104T3	2E4	F404218	777	557.311	2	1112.61	1112.61	-1.04619	31.52	88	98	K	DLVESAPAALK	E		0	1450.98	L04698_Sal2x104T3.2384.2384.2.dta	gi|445951026|ref|WP_000028881.1|	MULTISPECIES: 50S ribosomal protein L7/L12 [Salmonella]	DLVESAPAALK
L04698_Sal2x104T3	2E4	F404218	782	558.324	2	1114.63	1114.63	-0.678249	38.91	170	179	R	VTVQSLDVVR	V		0	1419.7	L04698_Sal2x104T3.2328.2328.2.dta	gi|446501983|ref|WP_000579837.1|	MULTISPECIES: 50S ribosomal protein L3 [Enterobacteriaceae]	VTVQSLDVVR
L04698_Sal2x104T3	2E4	F404218	813	565.315	2	1128.62	1128.61	1.6188	29.78	104	113	R	AQLQEIAQTK	A		0	963.13	L04698_Sal2x104T3.1451.1451.2.dta	gi|447008670|ref|WP_001085926.1|	MULTISPECIES: 50S ribosomal protein L11 [Proteobacteria]	AQLQELAQTK
L04698_Sal2x104T3	2E4	F404218	820	567.324	2	1132.63	1132.63	-0.166868	26.19	151	161	R	GLDITITTTAK	S		0	1493.92	L04698_Sal2x104T3.2466.2466.2.dta	gi|447018946|ref|WP_001096202.1|	MULTISPECIES: 50S ribosomal protein L5 [Proteobacteria]	GLDLTLTTTAK
L04698_Sal2x104T3	2E4	F404218	834	571.819	2	1141.62	1141.62	-0.454616	34.95	73	82	R	LVDIVEPTEK	T		0	1329.84	L04698_Sal2x104T3.2155.2155.2.dta	gi|447103749|ref|WP_001181005.1|	MULTISPECIES: 30S ribosomal protein S10 [Proteobacteria]	LVDLVEPTEK
L04698_Sal2x104T3	2E4	F404218	867	581.814	2	1161.61	1161.61	-1.46262	43.82	118	128	K	GGFTVELNGIR	A		0	1722.12	L04698_Sal2x104T3.2880.2880.2.dta	gi|446062464|ref|WP_000140319.1|	MULTISPECIES: 30S ribosomal protein S1 [Salmonella]	GGFTVELNGLR
L04698_Sal2x104T3	2E4	F404218	876	585.303	2	1168.59	1168.59	1.03886	24.78	94	104	K	HAVTEASPMVK	A		0	705.474	L04698_Sal2x104T3.1008.1008.2.dta	gi|447139417|ref|WP_001216673.1|	MULTISPECIES: 30S ribosomal protein S6 [Enterobacteriaceae]	HAVTEASPMVK
L04698_Sal2x104T3	2E4	F404218	877	586.332	2	1170.65	1170.65	-0.486055	48.97	239	249	K	VGEEVEIVGIK	E		0	1563.67	L04698_Sal2x104T3.2592.2592.2.dta	gi|445953893|ref|WP_000031748.1|	MULTISPECIES: elongation factor Tu [Salmonella]	VGEEVELVGLK
L04698_Sal2x104T3	2E4	F404218	901	598.292	2	1194.57	1194.57	-0.195886	17.52	86	95	K	QATFEEMIAR	R		0	1591.93	L04698_Sal2x104T3.2648.2648.2.dta	gi|446770300|ref|WP_000847556.1|	MULTISPECIES: 50S ribosomal protein L13 [Enterobacteriaceae]	QATFEEMLAR
L04698_Sal2x104T3	2E4	F404218	907	600.34	2	1198.66	1198.66	1.27809	18.42	232	242	R	EMLPVLEAVAK	A		0	2085.85	L04698_Sal2x104T3.3620.3620.2.dta	gi|446641762|ref|WP_000719108.1|	molecular chaperone GroEL [Salmonella bongori]	EMLPVLEAVAK
L04698_Sal2x104T3	2E4	F404218	931	603.809	2	1205.6	1205.6	-0.578133	13.15	256	267	R	FGVEDGSVAGLR	A		0	1512.01	L04698_Sal2x104T3.2499.2499.2.dta	gi|447121143|ref|WP_001198399.1|	trigger factor [Salmonella bongori]	FGVEDGSVAGLR
L04698_Sal2x104T3	2E4	F404218	943	607.815	2	1213.61	1213.61	1.84573	36.18	321	331	R	AALIDCLAPDR	R	Carbamidomethyl (C) [6]	0	1626.83	L04698_Sal2x104T3.2709.2709.2.dta	gi|505804847|ref|WP_015702792.1|	membrane protein [Salmonella bongori]	AALLDCLAPDR
L04698_Sal2x104T3	2E4	F404218	944	607.819	2	1213.62	1213.62	-0.00329592	57.93	305	314	K	FESEVYILSK	D		0	1648.68	L04698_Sal2x104T3.2752.2752.2.dta	gi|445953893|ref|WP_000031748.1|	MULTISPECIES: elongation factor Tu [Salmonella]	FESEVYLLSK
L04698_Sal2x104T3	2E4	F404218	962	617.312	2	1232.61	1232.61	0.82589	21.59	326	334	K	GYRPQFYFR	T		0	1350.61	L04698_Sal2x104T3.2196.2196.2.dta	gi|445953893|ref|WP_000031748.1|	MULTISPECIES: elongation factor Tu [Salmonella]	GYRPQFYFR
L04698_Sal2x104T3	2E4	F404218	963	411.877	3	1232.61	1232.61	1.29968	24.93	326	334	K	GYRPQFYFR	T		0	1349.71	L04698_Sal2x104T3.2194.2194.3.dta	gi|445953893|ref|WP_000031748.1|	MULTISPECIES: elongation factor Tu [Salmonella]	GYRPQFYFR
L04698_Sal2x104T3	2E4	F404218	978	622.348	2	1242.68	1242.68	-0.658254	25.45	9	20	K	QAIVAEVSEVAK	G		0	1434.21	L04698_Sal2x104T3.2353.2353.2.dta	gi|447129947|ref|WP_001207203.1|	MULTISPECIES: 50S ribosomal protein L10 [Enterobacteriaceae]	QALVAEVSEVAK
L04698_Sal2x104T3	2E4	F404218	980	416.206	3	1245.6	1245.59	0.182242	25.7	53	64	R	SDVQAAKDDAAR	A		1	433.327	L04698_Sal2x104T3.596.596.3.dta	gi|447005051|ref|WP_001082307.1|	MULTISPECIES: hypothetical protein [Proteobacteria]	SDVQAAKDDAAR
L04698_Sal2x104T3	2E4	F404218	981	623.805	2	1245.6	1245.59	0.307484	55.14	53	64	R	SDVQAAKDDAAR	A		1	432.45	L04698_Sal2x104T3.594.594.2.dta	gi|447005051|ref|WP_001082307.1|	MULTISPECIES: hypothetical protein [Proteobacteria]	SDVQAAKDDAAR
L04699_Sal4x104T1	4E4	F404219	1040	507.783	2	1013.55	1013.55	1.04188	27.32	53	63	K	AGNVAADGVIK	T		0	912.666	L04699_Sal4x104T1.1578.1578.2.dta	gi|446730849|ref|WP_000808105.1|	elongation factor Ts [Salmonella bongori]	AGNVAADGVLK
L04699_Sal4x104T1	4E4	F404219	1050	508.771	2	1015.53	1015.53	-1.54796	13.55	439	446	K	IQDDLEKR	R		1	1158.51	L04699_Sal4x104T1.2109.2109.2.dta	gi|446279677|ref|WP_000357532.1|	GPH family transporter [Salmonella bongori]	LQDDLEKR
L04699_Sal4x104T1	4E4	F404219	1051	508.772	2	1015.53	1015.53	-0.878359	13.82	439	446	K	IQDDLEKR	R		1	1147.1	L04699_Sal4x104T1.2082.2082.2.dta	gi|446279677|ref|WP_000357532.1|	GPH family transporter [Salmonella bongori]	LQDDLEKR
L04699_Sal4x104T1	4E4	F404219	1077	514.298	2	1026.58	1026.58	-1.00917	57.35	271	280	R	AGENVGVLLR	G		0	1413.44	L04699_Sal4x104T1.2670.2670.2.dta	gi|445953893|ref|WP_000031748.1|	MULTISPECIES: elongation factor Tu [Salmonella]	AGENVGVLLR
L04699_Sal4x104T1	4E4	F404219	1079	515.301	2	1028.59	1028.59	0.285829	17.11	749	757	R	VDIELLATR	K		0	1601.83	L04699_Sal4x104T1.3071.3071.2.dta	gi|446659621|ref|WP_000736967.1|	ferrous iron transporter B [Salmonella bongori]	VDLELLATR
L04699_Sal4x104T1	4E4	F404219	1080	515.301	2	1028.59	1028.59	0.285829	21.26	749	757	R	VDIELLATR	K		0	1591.18	L04699_Sal4x104T1.3047.3047.2.dta	gi|446659621|ref|WP_000736967.1|	ferrous iron transporter B [Salmonella bongori]	VDLELLATR
L04699_Sal4x104T1	4E4	F404219	1103	522.734	2	1043.45	1043.45	-0.601848	17.33	96	102	R	MWEFFER	L		0	2074.68	L04699_Sal4x104T1.4073.4073.2.dta	gi|447018946|ref|WP_001096202.1|	MULTISPECIES: 50S ribosomal protein L5 [Proteobacteria]	MWEFFER
L04699_Sal4x104T1	4E4	F404219	1107	523.285	2	1044.56	1044.56	-0.821401	47.99	21	31	K	GALSAVVADSR	G		0	1213.62	L04699_Sal4x104T1.2230.2230.2.dta	gi|447129947|ref|WP_001207203.1|	MULTISPECIES: 50S ribosomal protein L10 [Enterobacteriaceae]	GALSAVVADSR
L04699_Sal4x104T1	4E4	F404219	1136	526.79	2	1051.57	1051.57	-0.388944	14.8	302	312	K	AEQPAAAPVAK	A		0	630.018	L04699_Sal4x104T1.1022.1022.2.dta	gi|446886320|ref|WP_000963576.1|	dihydrolipoamide acetyltransferase [Salmonella bongori]	AEQPAAAPVAK	Salmonella
L04699_Sal4x104T1	4E4	F404219	1143	529.303	2	1056.59	1056.59	-0.809205	15.73	92	101	R	TVQAALDIAR	Y		0	774.687	L04699_Sal4x104T1.1300.1300.2.dta	gi|446775731|ref|WP_000852987.1|	peptidase PMbA [Salmonella bongori]	TVQAALDLAR
L04699_Sal4x104T1	4E4	F404219	117	367.196	2	732.377	732.377	0.0355009	17.62	128	134	R	SIEGTAR	S		0	465.908	L04699_Sal4x104T1.710.710.2.dta	gi|447008670|ref|WP_001085926.1|	MULTISPECIES: 50S ribosomal protein L11 [Proteobacteria]	SLEGTAR
L04699_Sal4x104T1	4E4	F404219	1172	534.272	2	1066.53	1066.53	-0.40974	49.58	25	35	R	YSAAITGAEGK	I		0	843.944	L04699_Sal4x104T1.1432.1432.2.dta	gi|447139417|ref|WP_001216673.1|	MULTISPECIES: 30S ribosomal protein S6 [Enterobacteriaceae]	YSAALTGAEGK
L04699_Sal4x104T1	4E4	F404219	121	368.721	2	735.428	735.428	-0.202603	14	72	78	R	KSVAGFK	I		1	534.444	L04699_Sal4x104T1.830.830.2.dta	gi|447018946|ref|WP_001096202.1|	MULTISPECIES: 50S ribosomal protein L5 [Proteobacteria]	KSVAGFK
L04699_Sal4x104T1	4E4	F404219	1214	542.275	2	1082.53	1082.54	-4.40631	37.24	222	230	K	SDVLFNFNK	A		0	1748.85	L04699_Sal4x104T1.3380.3380.2.dta	gi|505804847|ref|WP_015702792.1|	membrane protein [Salmonella bongori]	SDVLFNFNK
L04699_Sal4x104T1	4E4	F404219	1215	542.276	2	1082.54	1082.54	-1.24707	26.73	222	230	K	SDVLFNFNK	A		0	1760.23	L04699_Sal4x104T1.3406.3406.2.dta	gi|505804847|ref|WP_015702792.1|	membrane protein [Salmonella bongori]	SDVLFNFNK
L04699_Sal4x104T1	4E4	F404219	1264	548.821	2	1095.63	1095.63	-1.01859	34.29	516	525	R	LVPIIADEAR	T		0	1541.3	L04699_Sal4x104T1.2940.2940.2.dta	gi|445926001|ref|WP_000003856.1|	pyruvate dehydrogenase [Salmonella bongori]	LVPLLADEAR
L04699_Sal4x104T1	4E4	F404219	1273	549.806	2	1097.6	1097.6	-0.82635	15.84	86	94	K	LQHIDFVRA	-		1	1224.96	L04699_Sal4x104T1.2254.2254.2.dta	gi|446416335|ref|WP_000494190.1|	50S ribosomal protein L25 [Salmonella bongori]	LQHLDFVRA
L04699_Sal4x104T1	4E4	F404219	1274	550.256	2	1098.5	1098.5	-0.032772	17.68	814	822	R	TYVPADDYR	V		0	1008.18	L04699_Sal4x104T1.1780.1780.2.dta	gi|445926001|ref|WP_000003856.1|	pyruvate dehydrogenase [Salmonella bongori]	TYVPADDYR
L04699_Sal4x104T1	4E4	F404219	1283	552.304	2	1102.59	1102.6	-2.0225	28.49	88	96	R	WNAIMTVLR	A		0	2007.55	L04699_Sal4x104T1.3932.3932.2.dta	gi|445926001|ref|WP_000003856.1|	pyruvate dehydrogenase [Salmonella bongori]	WNALMTVLR
L04699_Sal4x104T1	4E4	F404219	1303	553.787	2	1105.56	1105.56	-1.78642	24.15	157	165	K	TVNMMELIR	N		0	1911.88	L04699_Sal4x104T1.3731.3731.2.dta	gi|446112644|ref|WP_000190499.1|	MULTISPECIES: ATP synthase subunit beta [Salmonella]	TVNMMELLR
L04699_Sal4x104T1	4E4	F404219	1314	554.84	2	1107.67	1107.67	0.624738	43.47	322	331	K	VLDLIAHISK	-		0	1556.33	L04699_Sal4x104T1.2971.2971.2.dta	gi|446075653|ref|WP_000153508.1|	glyceraldehyde-3-phosphate dehydrogenase [Salmonella bongori]	VLDLLAHLSK
L04699_Sal4x104T1	4E4	F404219	1322	555.283	2	1108.55	1108.55	-1.2584	17.57	12	21	K	AGVHFGHQTR	Y		0	604.103	L04699_Sal4x104T1.967.967.2.dta	gi|446169024|ref|WP_000246879.1|	30S ribosomal protein S2 [Salmonella bongori]	AGVHFGHQTR
L04699_Sal4x104T1	4E4	F404219	1330	557.311	2	1112.61	1112.61	-0.722627	41.3	88	98	K	DLVESAPAALK	E		0	1452.28	L04699_Sal4x104T1.2753.2753.2.dta	gi|445951026|ref|WP_000028881.1|	MULTISPECIES: 50S ribosomal protein L7/L12 [Salmonella]	DLVESAPAALK
L04699_Sal4x104T1	4E4	F404219	1333	558.323	2	1114.63	1114.63	-3.5312	48.48	170	179	R	VTVQSLDVVR	V		0	1424.09	L04699_Sal4x104T1.2693.2693.2.dta	gi|446501983|ref|WP_000579837.1|	MULTISPECIES: 50S ribosomal protein L3 [Enterobacteriaceae]	VTVQSLDVVR
L04699_Sal4x104T1	4E4	F404219	1344	560.752	2	1119.49	1119.49	-1.15946	26.19	341	349	K	NMSTYVDYK	I		0	1140.69	L04699_Sal4x104T1.2068.2068.2.dta	gi|446788260|ref|WP_000865516.1|	porin [Salmonella bongori]	NMSTYVDYK
L04699_Sal4x104T1	4E4	F404219	1347	561.295	2	1120.58	1120.58	-3.89531	20.48	833	842	K	SMLIKEGAEK	I	Oxidation (M) [2]	1	1213.18	L04699_Sal4x104T1.2229.2229.2.dta	gi|446061844|ref|WP_000139699.1|	ATP-dependent helicase [Salmonella bongori]	SMLLKEGAEK
L04699_Sal4x104T1	4E4	F404219	1348	561.295	2	1120.58	1120.58	-3.12785	21.54	833	842	K	SMLIKEGAEK	I	Oxidation (M) [2]	1	1202.7	L04699_Sal4x104T1.2207.2207.2.dta	gi|446061844|ref|WP_000139699.1|	ATP-dependent helicase [Salmonella bongori]	SMLLKEGAEK
L04699_Sal4x104T1	4E4	F404219	1375	565.314	2	1128.61	1128.61	-0.543144	48.75	104	113	R	AQLQEIAQTK	A		0	961.994	L04699_Sal4x104T1.1684.1684.2.dta	gi|447008670|ref|WP_001085926.1|	MULTISPECIES: 50S ribosomal protein L11 [Proteobacteria]	AQLQELAQTK
L04699_Sal4x104T1	4E4	F404219	1387	566.846	2	1131.68	1131.68	0.164358	20.47	86	95	K	KLQLVGVGYR	A		1	1232.49	L04699_Sal4x104T1.2271.2271.2.dta	gi|446014082|ref|WP_000091937.1|	50S ribosomal protein L6 [Salmonella bongori]	KLQLVGVGYR
L04699_Sal4x104T1	4E4	F404219	1388	378.233	3	1131.68	1131.68	0.42415	18	86	95	K	KLQLVGVGYR	A		1	1236.19	L04699_Sal4x104T1.2279.2279.3.dta	gi|446014082|ref|WP_000091937.1|	50S ribosomal protein L6 [Salmonella bongori]	KLQLVGVGYR
L04699_Sal4x104T1	4E4	F404219	1394	567.286	2	1132.56	1132.55	1.72265	48.32	64	73	R	QDVLGDLMSR	N		0	1875.69	L04699_Sal4x104T1.3653.3653.2.dta	gi|447121143|ref|WP_001198399.1|	trigger factor [Salmonella bongori]	QDVLGDLMSR
L04699_Sal4x104T1	4E4	F404219	1395	567.314	2	1132.61	1132.62	-2.25319	34.87	220	230	R	VALTGLTMAEK	F		0	1512.19	L04699_Sal4x104T1.2876.2876.2.dta	gi|446112644|ref|WP_000190499.1|	MULTISPECIES: ATP synthase subunit beta [Salmonella]	VALTGLTMAEK
L04699_Sal4x104T1	4E4	F404219	1396	567.324	2	1132.63	1132.63	-0.272815	48.92	151	161	R	GLDITITTTAK	S		0	1500	L04699_Sal4x104T1.2850.2850.2.dta	gi|447018946|ref|WP_001096202.1|	MULTISPECIES: 50S ribosomal protein L5 [Proteobacteria]	GLDLTLTTTAK
L04699_Sal4x104T1	4E4	F404219	1400	568.313	2	1134.61	1134.61	0.625765	46.04	26	35	K	FVNILMVDGK	K		0	1956.98	L04699_Sal4x104T1.3825.3825.2.dta	gi|447060786|ref|WP_001138042.1|	MULTISPECIES: 30S ribosomal protein S7 [Enterobacteriaceae]	FVNLLMVDGK
L04699_Sal4x104T1	4E4	F404219	1422	571.819	2	1141.62	1141.62	-0.349502	34.69	73	82	R	LVDIVEPTEK	T		0	1330.86	L04699_Sal4x104T1.2488.2488.2.dta	gi|447103749|ref|WP_001181005.1|	MULTISPECIES: 30S ribosomal protein S10 [Proteobacteria]	LVDLVEPTEK
L04699_Sal4x104T1	4E4	F404219	1423	571.83	2	1141.65	1141.65	0.508039	48.9	52	63	K	KAGNVAADGVIK	T		1	712.999	L04699_Sal4x104T1.1174.1174.2.dta	gi|446730849|ref|WP_000808105.1|	elongation factor Ts [Salmonella bongori]	KAGNVAADGVLK
L04699_Sal4x104T1	4E4	F404219	1456	578.321	2	1154.63	1154.63	-1.74861	20.97	339	349	K	GIKDVVTQPQA	-		1	1106.07	L04699_Sal4x104T1.1988.1988.2.dta	gi|505804847|ref|WP_015702792.1|	membrane protein [Salmonella bongori]	GLKDVVTQPQA
L04699_Sal4x104T1	4E4	F404219	1465	581.315	2	1160.62	1160.62	-2.38666	17.96	297	307	K	AGIALNDNFVK	L		0	1554	L04699_Sal4x104T1.2966.2966.2.dta	gi|446075653|ref|WP_000153508.1|	glyceraldehyde-3-phosphate dehydrogenase [Salmonella bongori]	AGLALNDNFVK
L04699_Sal4x104T1	4E4	F404219	1469	581.814	2	1161.61	1161.61	-0.946097	57.76	118	128	K	GGFTVELNGIR	A		0	1723.77	L04699_Sal4x104T1.3323.3323.2.dta	gi|446062464|ref|WP_000140319.1|	MULTISPECIES: 30S ribosomal protein S1 [Salmonella]	GGFTVELNGLR
L04699_Sal4x104T1	4E4	F404219	1484	585.302	2	1168.59	1168.59	-1.2545	38.83	94	104	K	HAVTEASPMVK	A		0	696.513	L04699_Sal4x104T1.1147.1147.2.dta	gi|447139417|ref|WP_001216673.1|	MULTISPECIES: 30S ribosomal protein S6 [Enterobacteriaceae]	HAVTEASPMVK
L04699_Sal4x104T1	4E4	F404219	1485	585.336	2	1168.66	1168.66	1.29208	51.52	139	149	K	QVIGQVAADLR	A		0	1428.3	L04699_Sal4x104T1.2702.2702.2.dta	gi|446014082|ref|WP_000091937.1|	50S ribosomal protein L6 [Salmonella bongori]	QVLGQVAADLR
L04699_Sal4x104T1	4E4	F404219	1486	585.349	2	1168.68	1168.68	1.41955	16.7	123	134	K	QVAILAVAGAEK	I		0	1558.65	L04699_Sal4x104T1.2976.2976.2.dta	gi|446974956|ref|WP_001052212.1|	MULTISPECIES: ATP synthase subunit b [Salmonella]	QVALLAVAGAEK
L04699_Sal4x104T1	4E4	F404219	1492	586.332	2	1170.65	1170.65	0.128988	87.08	239	249	K	VGEEVEIVGIK	E		0	1569.52	L04699_Sal4x104T1.3000.3000.2.dta	gi|445953893|ref|WP_000031748.1|	MULTISPECIES: elongation factor Tu [Salmonella]	VGEEVELVGLK
L04699_Sal4x104T1	4E4	F404219	1515	395.552	3	1183.64	1183.63	0.585485	14.17	60	70	R	VTKPEAGHFAK	A		0	563.494	L04699_Sal4x104T1.886.886.3.dta	gi|446501983|ref|WP_000579837.1|	MULTISPECIES: 50S ribosomal protein L3 [Enterobacteriaceae]	VTKPEAGHFAK
L04699_Sal4x104T1	4E4	F404219	1525	596.27	2	1190.53	1190.53	-1.36074	42.65	174	185	K	NGSVSGENTNGR	S		0	334.096	L04699_Sal4x104T1.491.491.2.dta	gi|446788260|ref|WP_000865516.1|	porin [Salmonella bongori]	NGSVSGENTNGR
L04699_Sal4x104T1	4E4	F404219	1540	598.292	2	1194.57	1194.57	-1.31763	19.48	86	95	K	QATFEEMIAR	R		0	1592.95	L04699_Sal4x104T1.3051.3051.2.dta	gi|446770300|ref|WP_000847556.1|	MULTISPECIES: 50S ribosomal protein L13 [Enterobacteriaceae]	QATFEEMLAR
L04699_Sal4x104T1	4E4	F404219	1547	600.34	2	1198.67	1198.66	1.67854	33.42	232	242	R	EMLPVLEAVAK	A		0	2094.04	L04699_Sal4x104T1.4115.4115.2.dta	gi|446641762|ref|WP_000719108.1|	molecular chaperone GroEL [Salmonella bongori]	EMLPVLEAVAK
L04699_Sal4x104T1	4E4	F404219	1548	600.853	2	1199.69	1199.69	0.659336	20.8	49	60	K	IGVPFVDGGVIK	A		0	2024.22	L04699_Sal4x104T1.3966.3966.2.dta	gi|446193541|ref|WP_000271396.1|	MULTISPECIES: 50S ribosomal protein L21 [Enterobacteriaceae]	LGVPFVDGGVLK
L04699_Sal4x104T1	4E4	F404219	1568	603.311	2	1204.61	1204.61	1.4237	26.68	96	105	R	WLGGMLTNWK	T		0	2167.49	L04699_Sal4x104T1.4273.4273.2.dta	gi|446169024|ref|WP_000246879.1|	30S ribosomal protein S2 [Salmonella bongori]	WLGGMLTNWK
L04699_Sal4x104T1	4E4	F404219	1597	607.814	2	1213.61	1213.61	0.840466	37.8	321	331	R	AALIDCLAPDR	R	Carbamidomethyl (C) [6]	0	1628.62	L04699_Sal4x104T1.3125.3125.2.dta	gi|505804847|ref|WP_015702792.1|	membrane protein [Salmonella bongori]	AALLDCLAPDR
L04699_Sal4x104T1	4E4	F404219	1598	607.819	2	1213.62	1213.62	-0.118653	65.26	305	314	K	FESEVYILSK	D		0	1655.17	L04699_Sal4x104T1.3179.3179.2.dta	gi|445953893|ref|WP_000031748.1|	MULTISPECIES: elongation factor Tu [Salmonella]	FESEVYLLSK
L04699_Sal4x104T1	4E4	F404219	1608	609.786	2	1217.56	1217.56	0.272677	71.4	178	188	K	ALEGDAEWEAK	I		0	1175.12	L04699_Sal4x104T1.2146.2146.2.dta	gi|445953893|ref|WP_000031748.1|	MULTISPECIES: elongation factor Tu [Salmonella]	ALEGDAEWEAK
L04699_Sal4x104T1	4E4	F404219	1683	617.311	2	1232.61	1232.61	-1.26723	20.6	326	334	K	GYRPQFYFR	T		0	1351.48	L04699_Sal4x104T1.2534.2534.2.dta	gi|445953893|ref|WP_000031748.1|	MULTISPECIES: elongation factor Tu [Salmonella]	GYRPQFYFR
L04699_Sal4x104T1	4E4	F404219	1684	411.878	3	1232.61	1232.61	1.3727	15.73	326	334	K	GYRPQFYFR	T		0	1361.89	L04699_Sal4x104T1.2557.2557.3.dta	gi|445953893|ref|WP_000031748.1|	MULTISPECIES: elongation factor Tu [Salmonella]	GYRPQFYFR
L04699_Sal4x104T1	4E4	F404219	1685	411.878	3	1232.61	1232.61	2.05418	24.07	326	334	K	GYRPQFYFR	T		0	1350.57	L04699_Sal4x104T1.2532.2532.3.dta	gi|445953893|ref|WP_000031748.1|	MULTISPECIES: elongation factor Tu [Salmonella]	GYRPQFYFR
L04699_Sal4x104T1	4E4	F404219	1704	620.867	2	1239.72	1239.72	1.14945	16.7	32	44	K	AILAAAGIAENVK	I		0	1568.58	L04699_Sal4x104T1.2998.2998.2.dta	gi|446012925|ref|WP_000090780.1|	MULTISPECIES: 30S ribosomal protein S13 [Enterobacteriaceae]	ALLAAAGLAENVK
L04699_Sal4x104T1	4E4	F404219	1709	622.348	2	1242.68	1242.68	-0.0788617	57.71	9	20	K	QAIVAEVSEVAK	G		0	1439.16	L04699_Sal4x104T1.2725.2725.2.dta	gi|447129947|ref|WP_001207203.1|	MULTISPECIES: 50S ribosomal protein L10 [Enterobacteriaceae]	QALVAEVSEVAK
L04699_Sal4x104T1	4E4	F404219	1711	622.854	2	1243.69	1243.69	1.00427	32.14	71	83	K	IAAANVPAFVSGK	A		0	1529.58	L04699_Sal4x104T1.2915.2915.2.dta	gi|446967253|ref|WP_001044509.1|	MULTISPECIES: DNA-binding protein HU-alpha [Gammaproteobacteria]	LAAANVPAFVSGK
L04699_Sal4x104T1	4E4	F404219	1748	623.805	2	1245.6	1245.59	0.805238	57.8	53	64	R	SDVQAAKDDAAR	A		1	431.324	L04699_Sal4x104T1.648.648.2.dta	gi|447005051|ref|WP_001082307.1|	MULTISPECIES: hypothetical protein [Proteobacteria]	SDVQAAKDDAAR
L04699_Sal4x104T1	4E4	F404219	1752	624.372	2	1246.73	1246.73	0.462811	27.16	143	153	K	LFGVTTLDIIR	S		0	2345.38	L04699_Sal4x104T1.4643.4643.2.dta	gi|446784333|ref|WP_000861589.1|	malate dehydrogenase [Salmonella bongori]	LFGVTTLDLLR
L04699_Sal4x104T1	4E4	F404219	1775	630.365	2	1258.71	1258.71	1.05346	66.13	72	83	K	INALETVTIASK	A		0	1574.11	L04699_Sal4x104T1.3010.3010.2.dta	gi|447118809|ref|WP_001196065.1|	MULTISPECIES: 50S ribosomal protein L9 [Salmonella]	LNALETVTLASK
L04699_Sal4x104T1	4E4	F404219	1777	630.82	2	1259.63	1259.62	0.6883	60.64	112	123	K	SLEEAGAEVEVK	-		0	1137.61	L04699_Sal4x104T1.2061.2061.2.dta	gi|445951026|ref|WP_000028881.1|	MULTISPECIES: 50S ribosomal protein L7/L12 [Salmonella]	SLEEAGAEVEVK
L04699_Sal4x104T1	4E4	F404219	1788	632.83	2	1263.65	1263.65	0.0142445	36.73	255	266	K	DGSVVVLGFTDR	I		0	2002.37	L04699_Sal4x104T1.3921.3921.2.dta	gi|505804847|ref|WP_015702792.1|	membrane protein [Salmonella bongori]	DGSVVVLGFTDR
L04699_Sal4x104T1	4E4	F404219	1789	632.831	2	1263.65	1263.65	1.07467	74.58	255	266	K	DGSVVVLGFTDR	I		0	1992.32	L04699_Sal4x104T1.3901.3901.2.dta	gi|505804847|ref|WP_015702792.1|	membrane protein [Salmonella bongori]	DGSVVVLGFTDR
L04699_Sal4x104T1	4E4	F404219	1790	633.318	2	1264.62	1264.62	-1.66453	59.33	182	193	K	ATDFVLAMGQGR	M		0	1710.24	L04699_Sal4x104T1.3295.3295.2.dta	gi|447121143|ref|WP_001198399.1|	trigger factor [Salmonella bongori]	ATDFVLAMGQGR
L04699_Sal4x104T1	4E4	F404219	1793	633.328	2	1264.64	1264.64	-0.0442813	43.51	64	76	K	YTGNKDAAAAVGK	A		1	544.04	L04699_Sal4x104T1.848.848.2.dta	gi|446281101|ref|WP_000358956.1|	MULTISPECIES: 50S ribosomal protein L18 [Gammaproteobacteria]	YTGNKDAAAAVGK
L04699_Sal4x104T1	4E4	F404219	1796	633.912	2	1265.81	1265.81	1.62268	53.85	345	356	R	VVVGLLLGEVIR	T		0	2452.82	L04699_Sal4x104T1.4860.4860.2.dta	gi|447121143|ref|WP_001198399.1|	trigger factor [Salmonella bongori]	VVVGLLLGEVLR
L04699_Sal4x104T1	4E4	F404219	1797	633.912	2	1265.81	1265.81	1.92288	45.46	345	356	R	VVVGLLLGEVIR	T		0	2464.04	L04699_Sal4x104T1.4885.4885.2.dta	gi|447121143|ref|WP_001198399.1|	trigger factor [Salmonella bongori]	VVVGLLLGEVLR
L04699_Sal4x104T1	4E4	F404219	1798	634.337	2	1266.66	1266.66	1.97291	21.35	192	206	K	AEAAPAAAPAATGAK	D		0	680.106	L04699_Sal4x104T1.1114.1114.2.dta	gi|446886320|ref|WP_000963576.1|	dihydrolipoamide acetyltransferase [Salmonella bongori]	AEAAPAAAPAATGAK	Salmonella
L04699_Sal4x104T1	4E4	F404219	1814	638.849	2	1275.68	1275.68	0.228113	21.22	88	99	R	SDLFNVNAGIVK	N		0	1819.33	L04699_Sal4x104T1.3532.3532.2.dta	gi|446784333|ref|WP_000861589.1|	malate dehydrogenase [Salmonella bongori]	SDLFNVNAGLVK
L04699_Sal4x104T1	4E4	F404219	1845	641.821	2	1281.63	1281.62	3.17956	30.45	1	11	-	MATVSMRDMLK	A		1	1600.02	L04699_Sal4x104T1.3067.3067.2.dta	gi|446169024|ref|WP_000246879.1|	30S ribosomal protein S2 [Salmonella bongori]	MATVSMRDMLK
L04699_Sal4x104T1	4E4	F404219	1848	642.861	2	1283.71	1283.71	-0.232919	40.45	142	154	K	VGTVTPNVAEAVK	N		0	1219.57	L04699_Sal4x104T1.2243.2243.2.dta	gi|447019436|ref|WP_001096692.1|	50S ribosomal protein L1 [Salmonella bongori]	VGTVTPNVAEAVK
L04699_Sal4x104T1	4E4	F404219	1851	643.864	2	1285.71	1285.71	0.157111	14.64	228	239	K	IALESVLLGDKE	-		1	2080.4	L04699_Sal4x104T1.4085.4085.2.dta	gi|446147012|ref|WP_000224867.1|	purine nucleoside phosphorylase [Salmonella bongori]	LALESVLLGDKE
L04699_Sal4x104T1	4E4	F404219	1861	645.844	2	1289.67	1289.67	0.788572	52.9	127	138	K	AYGSTNPINVVR	A		0	1277.7	L04699_Sal4x104T1.2372.2372.2.dta	gi|446862865|ref|WP_000940121.1|	MULTISPECIES: 30S ribosomal protein S5 [Proteobacteria]	AYGSTNPLNVVR
L04699_Sal4x104T1	4E4	F404219	1878	649.818	2	1297.62	1297.62	2.17013	15.85	1	11	-	MATVSMRDMLK	A	Oxidation (M) [9]	1	1392.36	L04699_Sal4x104T1.2623.2623.2.dta	gi|446169024|ref|WP_000246879.1|	30S ribosomal protein S2 [Salmonella bongori]	MATVSMRDMLK
L04699_Sal4x104T1	4E4	F404219	1915	652.395	2	1302.78	1302.78	0.0798295	86.12	26	38	K	TTLTAAITTVLAK	T		0	2154.41	L04699_Sal4x104T1.4243.4243.2.dta	gi|445953893|ref|WP_000031748.1|	MULTISPECIES: elongation factor Tu [Salmonella]	TTLTAALTTVLAK
L04699_Sal4x104T1	4E4	F404219	1916	652.396	2	1302.78	1302.78	0.555736	95.13	26	38	K	TTLTAAITTVLAK	T		0	2141.05	L04699_Sal4x104T1.4214.4214.2.dta	gi|445953893|ref|WP_000031748.1|	MULTISPECIES: elongation factor Tu [Salmonella]	TTLTAALTTVLAK
L04699_Sal4x104T1	4E4	F404219	1917	652.788	2	1303.56	1303.56	3.03784	20.93	97	107	K	YSYVDENGETK	T		0	842.072	L04699_Sal4x104T1.1428.1428.2.dta	gi|447210127|ref|WP_001287383.1|	MULTISPECIES: DNA-binding protein H-NS [Salmonella]	YSYVDENGETK
L04699_Sal4x104T1	4E4	F404219	1919	653.339	2	1304.66	1304.66	1.96526	34.16	117	128	K	NYGVEITDGPLK	G		0	1556.76	L04699_Sal4x104T1.2972.2972.2.dta	gi|446000612|ref|WP_000078467.1|	2-Cys peroxiredoxin [Salmonella bongori]	NYGVELTDGPLK
L04699_Sal4x104T1	4E4	F404219	1934	656.907	2	1311.8	1311.8	-1.0962	37.76	58	69	K	LVTDELVIALVK	E		0	2459.19	L04699_Sal4x104T1.4874.4874.2.dta	gi|447142974|ref|WP_001220230.1|	adenylate kinase [Salmonella bongori]	LVTDELVLALVK
L04699_Sal4x104T1	4E4	F404219	194	379.729	2	757.444	757.445	-0.320816	14.45	583	589	K	QAKGNIK	S		1	440.171	L04699_Sal4x104T1.663.663.2.dta	gi|447172481|ref|WP_001249737.1|	protease [Salmonella bongori]	QAKGNLK
L04699_Sal4x104T1	4E4	F404219	1940	658.31	2	1314.61	1314.61	-0.654949	45.15	254	264	K	STCTGVEMFRK	L	Carbamidomethyl (C) [3]	1	975.064	L04699_Sal4x104T1.1713.1713.2.dta	gi|445953893|ref|WP_000031748.1|	MULTISPECIES: elongation factor Tu [Salmonella]	STCTGVEMFRK
L04699_Sal4x104T1	4E4	F404219	1948	658.391	2	1314.77	1314.77	0.55295	60.94	40	51	R	LQAFEGVVIAIR	N		0	2132.11	L04699_Sal4x104T1.4195.4195.2.dta	gi|445987401|ref|WP_000065256.1|	50S ribosomal protein L19 [Salmonella bongori]	LQAFEGVVLALR
L04699_Sal4x104T1	4E4	F404219	195	379.73	2	757.445	757.445	0.075253	17.02	583	589	K	QAKGNIK	S		1	450.728	L04699_Sal4x104T1.681.681.2.dta	gi|447172481|ref|WP_001249737.1|	protease [Salmonella bongori]	QAKGNLK
L04699_Sal4x104T1	4E4	F404219	1959	658.866	2	1315.72	1315.71	2.97557	29.57	553	565	K	LFAAAGQSVPEVK	Y		0	1418.57	L04699_Sal4x104T1.2681.2681.2.dta	gi|505804798|ref|WP_015702744.1|	molecular chaperone HtpG [Salmonella bongori]	LFAAAGQSVPEVK
L04699_Sal4x104T1	4E4	F404219	1962	660.326	2	1318.64	1318.63	2.07108	31.12	50	60	K	AFNEMQPIVDR	Q		0	1477.18	L04699_Sal4x104T1.2806.2806.2.dta	gi|486152460|ref|WP_001518655.1|	MULTISPECIES: 30S ribosomal protein S20 [Enterobacteriaceae]	AFNEMQPLVDR
L04699_Sal4x104T1	4E4	F404219	1989	663.29	2	1324.56	1324.56	0.667389	32.9	638	650	R	GMIEGMDDTATGK	T		0	1200.73	L04699_Sal4x104T1.2203.2203.2.dta	gi|446046852|ref|WP_000124707.1|	elongation factor G [Salmonella bongori]	GMLEGMDDTATGK
L04699_Sal4x104T1	4E4	F404219	1991	663.857	2	1325.7	1325.7	0.943654	39.36	261	272	K	QLGEDPWVAIAK	R		0	1884.04	L04699_Sal4x104T1.3671.3671.2.dta	gi|446062464|ref|WP_000140319.1|	MULTISPECIES: 30S ribosomal protein S1 [Salmonella]	QLGEDPWVALAK
L04699_Sal4x104T1	4E4	F404219	201	382.209	2	762.404	762.402	2.26652	17.9	35	41	K	FLEGAAR	Q		0	857.679	L04699_Sal4x104T1.1462.1462.2.dta	gi|446351531|ref|WP_000429386.1|	MULTISPECIES: ATP synthase subunit c [Proteobacteria]	FLEGAAR
L04699_Sal4x104T1	4E4	F404219	2031	671.411	2	1340.81	1340.81	0.872609	48.67	164	175	K	VPLFVQIGEVIK	V		0	2397.55	L04699_Sal4x104T1.4751.4751.2.dta	gi|446179427|ref|WP_000257282.1|	MULTISPECIES: elongation factor P [Salmonella]	VPLFVQLGEVLK
L04699_Sal4x104T1	4E4	F404219	2043	450.245	3	1347.71	1347.71	-1.182	26.86	350	360	K	INLLDKNDFTR	D		1	1419.98	L04699_Sal4x104T1.2684.2684.3.dta	gi|446788260|ref|WP_000865516.1|	porin [Salmonella bongori]	LNLLDKNDFTR
L04699_Sal4x104T1	4E4	F404219	2044	674.865	2	1347.72	1347.71	0.313865	36.77	350	360	K	INLLDKNDFTR	D		1	1421.75	L04699_Sal4x104T1.2688.2688.2.dta	gi|446788260|ref|WP_000865516.1|	porin [Salmonella bongori]	LNLLDKNDFTR
L04699_Sal4x104T1	4E4	F404219	2045	675.841	2	1349.67	1349.66	1.41961	23.05	118	130	R	QAGLGGEIICYVA	-	Carbamidomethyl (C) [10]	0	2354.74	L04699_Sal4x104T1.4662.4662.2.dta	gi|445984756|ref|WP_000062611.1|	MULTISPECIES: 30S ribosomal protein S8 [Proteobacteria]	QAGLGGELLCYVA
L04699_Sal4x104T1	4E4	F404219	206	384.74	2	767.465	767.465	-0.306203	18.84	117	123	R	LPNGVLR	T		0	1058.6	L04699_Sal4x104T1.1889.1889.2.dta	gi|447118809|ref|WP_001196065.1|	MULTISPECIES: 50S ribosomal protein L9 [Salmonella]	LPNGVLR
L04699_Sal4x104T1	4E4	F404219	2061	679.363	2	1356.71	1356.71	0.324314	17.63	250	263	K	VDGDARGGAALSIR	H		1	1100.4	L04699_Sal4x104T1.1975.1975.2.dta	gi|446382203|ref|WP_000460058.1|	MULTISPECIES: signal recognition particle protein [Salmonella]	VDGDARGGAALSLR
L04699_Sal4x104T1	4E4	F404219	2083	681.327	2	1360.64	1360.64	-0.113917	56.37	41	52	K	VDQLSNDVNAMR	S		0	1228.85	L04699_Sal4x104T1.2263.2263.2.dta	gi|447005051|ref|WP_001082307.1|	MULTISPECIES: hypothetical protein [Proteobacteria]	VDQLSNDVNAMR
L04699_Sal4x104T1	4E4	F404219	2099	688.82	2	1375.63	1375.63	0.464516	57.97	46	57	R	AFDQIDNAPEEK	A		0	1098.13	L04699_Sal4x104T1.1970.1970.2.dta	gi|445953893|ref|WP_000031748.1|	MULTISPECIES: elongation factor Tu [Salmonella]	AFDQLDNAPEEK
L04699_Sal4x104T1	4E4	F404219	2102	688.863	2	1375.71	1375.71	0.97695	58.96	75	88	R	VAVFTQGANAEAAK	A		0	1082.39	L04699_Sal4x104T1.1936.1936.2.dta	gi|447019436|ref|WP_001096692.1|	50S ribosomal protein L1 [Salmonella bongori]	VAVFTQGANAEAAK
L04699_Sal4x104T1	4E4	F404219	2105	689.889	2	1377.76	1377.76	0.69025	29.78	280	291	K	RAQSVVDYLISK	G		1	1585	L04699_Sal4x104T1.3033.3033.2.dta	gi|505804847|ref|WP_015702792.1|	membrane protein [Salmonella bongori]	RAQSVVDYLLSK
L04699_Sal4x104T1	4E4	F404219	2112	691.333	2	1380.65	1380.65	-0.54467	46.96	267	279	R	IGSDAYNQGLSEK	R		0	973.191	L04699_Sal4x104T1.1709.1709.2.dta	gi|505804847|ref|WP_015702792.1|	membrane protein [Salmonella bongori]	LGSDAYNQGLSEK
L04699_Sal4x104T1	4E4	F404219	2118	693.373	2	1384.73	1384.73	0.469405	30.32	199	213	R	GAAQNIIPSSTGAAK	A		0	1075.45	L04699_Sal4x104T1.1923.1923.2.dta	gi|446075653|ref|WP_000153508.1|	glyceraldehyde-3-phosphate dehydrogenase [Salmonella bongori]	GAAQNLLPSSTGAAK
L04699_Sal4x104T1	4E4	F404219	2120	693.847	2	1385.68	1385.68	0.0165984	27.1	297	309	K	GILDDGKDTPAER	H		1	952.842	L04699_Sal4x104T1.1664.1664.2.dta	gi|446046852|ref|WP_000124707.1|	elongation factor G [Salmonella bongori]	GLLDDGKDTPAER
L04699_Sal4x104T1	4E4	F404219	2129	695.907	2	1389.8	1389.8	0.761981	56.97	209	222	R	AVSLYLGAVAATVR	E		0	2027.57	L04699_Sal4x104T1.3973.3973.2.dta	gi|446169024|ref|WP_000246879.1|	30S ribosomal protein S2 [Salmonella bongori]	AVSLYLGAVAATVR
L04699_Sal4x104T1	4E4	F404219	2151	465.931	3	1394.77	1394.77	-0.358482	42.08	168	179	R	ALLAAFDFPFRK	-		1	2141.92	L04699_Sal4x104T1.4216.4216.3.dta	gi|447018946|ref|WP_001096202.1|	MULTISPECIES: 50S ribosomal protein L5 [Proteobacteria]	ALLAAFDFPFRK
L04699_Sal4x104T1	4E4	F404219	2152	698.393	2	1394.77	1394.77	0.291087	19.39	168	179	R	ALLAAFDFPFRK	-		1	2144.71	L04699_Sal4x104T1.4222.4222.2.dta	gi|447018946|ref|WP_001096202.1|	MULTISPECIES: 50S ribosomal protein L5 [Proteobacteria]	ALLAAFDFPFRK
L04699_Sal4x104T1	4E4	F404219	2158	703.359	2	1404.7	1404.7	0.24418	62.7	1	13	-	MQVSVETTQGLGR	R		0	1273.39	L04699_Sal4x104T1.2363.2363.2.dta	gi|447121143|ref|WP_001198399.1|	trigger factor [Salmonella bongori]	MQVSVETTQGLGR
L04699_Sal4x104T1	4E4	F404219	2162	703.88	2	1405.75	1405.75	0.236885	32.29	20	31	K	QYDINEAISLLK	E		0	2259.54	L04699_Sal4x104T1.4465.4465.2.dta	gi|447019436|ref|WP_001096692.1|	50S ribosomal protein L1 [Salmonella bongori]	QYDLNEALSLLK
L04699_Sal4x104T1	4E4	F404219	2165	469.912	3	1406.72	1406.72	-0.249517	27.56	84	97	K	AGDEGKLFGSIGTR	D		1	1288.53	L04699_Sal4x104T1.2394.2394.3.dta	gi|447118809|ref|WP_001196065.1|	MULTISPECIES: 50S ribosomal protein L9 [Salmonella]	AGDEGKLFGSLGTR
L04699_Sal4x104T1	4E4	F404219	2166	704.366	2	1406.72	1406.72	0.806844	24.11	84	97	K	AGDEGKLFGSIGTR	D		1	1291.65	L04699_Sal4x104T1.2401.2401.2.dta	gi|447118809|ref|WP_001196065.1|	MULTISPECIES: 50S ribosomal protein L9 [Salmonella]	AGDEGKLFGSLGTR
L04699_Sal4x104T1	4E4	F404219	217	385.761	2	769.507	769.506	0.757629	27.52	152	159	R	IGVLVAAK	G		0	1179.44	L04699_Sal4x104T1.2156.2156.2.dta	gi|446730849|ref|WP_000808105.1|	elongation factor Ts [Salmonella bongori]	LGVLVAAK
L04699_Sal4x104T1	4E4	F404219	2177	707.389	2	1412.76	1412.76	0.484158	50.35	9	22	K	VANLGSLGDQVNVK	A		0	1456.37	L04699_Sal4x104T1.2762.2762.2.dta	gi|447118809|ref|WP_001196065.1|	MULTISPECIES: 50S ribosomal protein L9 [Salmonella]	VANLGSLGDQVNVK
L04699_Sal4x104T1	4E4	F404219	2181	708.373	2	1414.73	1414.73	0.643939	100.5	98	112	R	DIADAVTAAGVDVAK	S		0	1882.65	L04699_Sal4x104T1.3668.3668.2.dta	gi|447118809|ref|WP_001196065.1|	MULTISPECIES: 50S ribosomal protein L9 [Salmonella]	DLADAVTAAGVDVAK
L04699_Sal4x104T1	4E4	F404219	2185	710.42	2	1418.82	1418.82	0.189594	48.57	113	126	R	AVLEVAGVHNVLAK	A		0	1441.48	L04699_Sal4x104T1.2730.2730.2.dta	gi|446862865|ref|WP_000940121.1|	MULTISPECIES: 30S ribosomal protein S5 [Proteobacteria]	AVLEVAGVHNVLAK
L04699_Sal4x104T1	4E4	F404219	2188	711.359	2	1420.7	1420.7	0.313929	38.78	171	182	R	LLVDACYSPVER	I	Carbamidomethyl (C) [6]	0	1588	L04699_Sal4x104T1.3040.3040.2.dta	gi|447084838|ref|WP_001162094.1|	MULTISPECIES: DNA-directed RNA polymerase subunit alpha [Proteobacteria]	LLVDACYSPVER
L04699_Sal4x104T1	4E4	F404219	2190	712.376	2	1422.74	1422.74	1.01916	35.3	138	151	K	GVSADQISIVSYGK	E		0	1566.81	L04699_Sal4x104T1.2994.2994.2.dta	gi|447099363|ref|WP_001176619.1|	hypothetical protein [Salmonella bongori]	GVSADQLSLVSYGK
L04699_Sal4x104T1	4E4	F404219	2227	720.346	2	1438.68	1438.68	0.909169	57.73	329	340	K	YVDVGATYYFNK	N		0	1663.28	L04699_Sal4x104T1.3197.3197.2.dta	gi|446788260|ref|WP_000865516.1|	porin [Salmonella bongori]	YVDVGATYYFNK
L04699_Sal4x104T1	4E4	F404219	2243	724.393	2	1446.77	1446.77	0.430614	43.04	126	138	R	LATLPTYEEAIAR	L		0	1707.47	L04699_Sal4x104T1.3289.3289.2.dta	gi|447129947|ref|WP_001207203.1|	MULTISPECIES: 50S ribosomal protein L10 [Enterobacteriaceae]	LATLPTYEEALAR
L04699_Sal4x104T1	4E4	F404219	2248	725.9	2	1449.79	1449.78	1.90235	70.26	248	261	R	YTLAGTEVSALLGR	M		0	2115.83	L04699_Sal4x104T1.4162.4162.2.dta	gi|446112644|ref|WP_000190499.1|	MULTISPECIES: ATP synthase subunit beta [Salmonella]	YTLAGTEVSALLGR
L04699_Sal4x104T1	4E4	F404219	2249	726.827	2	1451.64	1451.64	0.30655	67.14	114	127	K	AADMTGADIEAMTR	S		0	1520.66	L04699_Sal4x104T1.2895.2895.2.dta	gi|447008670|ref|WP_001085926.1|	MULTISPECIES: 50S ribosomal protein L11 [Proteobacteria]	AADMTGADLEAMTR
L04699_Sal4x104T1	4E4	F404219	227	394.225	2	786.436	786.435	1.6899	25.12	164	170	R	NNVVVSR	R		0	572.675	L04699_Sal4x104T1.905.905.2.dta	gi|446062464|ref|WP_000140319.1|	MULTISPECIES: 30S ribosomal protein S1 [Salmonella]	NNVVVSR
L04699_Sal4x104T1	4E4	F404219	233	396.224	2	790.434	790.434	0.805887	22.01	11	17	K	IVAEFGR	D		0	1068.11	L04699_Sal4x104T1.1909.1909.2.dta	gi|445981608|ref|WP_000059463.1|	30S ribosomal protein S15 [Salmonella bongori]	LVAEFGR
L04699_Sal4x104T1	4E4	F404219	2358	497.297	3	1488.87	1488.87	-0.910758	21.2	125	137	R	QVGVPYIIVFLNK	C		0	2594.97	L04699_Sal4x104T1.5127.5127.3.dta	gi|445953893|ref|WP_000031748.1|	MULTISPECIES: elongation factor Tu [Salmonella]	QVGVPYLLVFLNK
L04699_Sal4x104T1	4E4	F404219	2359	745.443	2	1488.87	1488.87	0.503738	38.64	125	137	R	QVGVPYIIVFLNK	C		0	2600.03	L04699_Sal4x104T1.5136.5136.2.dta	gi|445953893|ref|WP_000031748.1|	MULTISPECIES: elongation factor Tu [Salmonella]	QVGVPYLLVFLNK
L04699_Sal4x104T1	4E4	F404219	2360	745.443	2	1488.87	1488.87	1.16195	37.03	125	137	R	QVGVPYIIVFLNK	C		0	2589.7	L04699_Sal4x104T1.5117.5117.2.dta	gi|445953893|ref|WP_000031748.1|	MULTISPECIES: elongation factor Tu [Salmonella]	QVGVPYLLVFLNK
L04699_Sal4x104T1	4E4	F404219	2369	748.428	2	1494.84	1494.84	0.525809	60.64	233	246	R	VPTPNVSVVDLTVR	L		0	1890.68	L04699_Sal4x104T1.3686.3686.2.dta	gi|446075653|ref|WP_000153508.1|	glyceraldehyde-3-phosphate dehydrogenase [Salmonella bongori]	VPTPNVSVVDLTVR
L04699_Sal4x104T1	4E4	F404219	2380	750.415	2	1498.81	1498.81	0.184146	36.04	561	575	K	SGPLAGYPVVDLGVR	L		0	2052.38	L04699_Sal4x104T1.4025.4025.2.dta	gi|446046852|ref|WP_000124707.1|	elongation factor G [Salmonella bongori]	SGPLAGYPVVDLGVR
L04699_Sal4x104T1	4E4	F404219	2385	504.964	3	1511.87	1511.87	-1.41414	14.86	52	65	K	GLPIPVVITVYADR	S		0	2461.39	L04699_Sal4x104T1.4879.4879.3.dta	gi|447008670|ref|WP_001085926.1|	MULTISPECIES: 50S ribosomal protein L11 [Proteobacteria]	GLPLPVVLTVYADR
L04699_Sal4x104T1	4E4	F404219	2386	756.943	2	1511.87	1511.87	0.250021	47.1	52	65	K	GLPIPVVITVYADR	S		0	2456.45	L04699_Sal4x104T1.4868.4868.2.dta	gi|447008670|ref|WP_001085926.1|	MULTISPECIES: 50S ribosomal protein L11 [Proteobacteria]	GLPLPVVLTVYADR
L04699_Sal4x104T1	4E4	F404219	2391	757.435	2	1512.86	1512.86	0.742966	29.6	432	445	R	LGIQAFEPVLIEGK	A		0	2286.64	L04699_Sal4x104T1.4522.4522.2.dta	gi|446576623|ref|WP_000653969.1|	DNA-directed RNA polymerase subunit beta' [Salmonella bongori]	LGLQAFEPVLLEGK
L04699_Sal4x104T1	4E4	F404219	2395	759.408	2	1516.8	1516.8	1.8572	48.72	17	30	R	LIDQSTAEIVETAK	R		0	1478.12	L04699_Sal4x104T1.2808.2808.2.dta	gi|447103749|ref|WP_001181005.1|	MULTISPECIES: 30S ribosomal protein S10 [Proteobacteria]	LLDQSTAELVETAK
L04699_Sal4x104T1	4E4	F404219	2397	760.41	2	1518.81	1518.8	1.13181	53.11	33	45	R	AQYLIDQLLSEAR	K		0	2382.34	L04699_Sal4x104T1.4720.4720.2.dta	gi|445926001|ref|WP_000003856.1|	pyruvate dehydrogenase [Salmonella bongori]	AQYLLDQLLSEAR
L04699_Sal4x104T1	4E4	F404219	2405	509.299	3	1524.88	1524.88	-1.37257	14.8	129	142	R	AFLPGSLVDVRPVR	D		0	1794.94	L04699_Sal4x104T1.3480.3480.3.dta	gi|446062464|ref|WP_000140319.1|	MULTISPECIES: 30S ribosomal protein S1 [Salmonella]	AFLPGSLVDVRPVR
L04699_Sal4x104T1	4E4	F404219	2411	766.402	2	1530.79	1530.79	0.854461	67.28	27	40	K	IDQLSSDVQTLNAK	V		0	1378.7	L04699_Sal4x104T1.2593.2593.2.dta	gi|447005051|ref|WP_001082307.1|	MULTISPECIES: hypothetical protein [Proteobacteria]	LDQLSSDVQTLNAK
L04699_Sal4x104T1	4E4	F404219	2417	513.258	3	1536.75	1536.75	-0.554416	22	267	280	R	IGSDAYNQGLSEKR	A		1	814.049	L04699_Sal4x104T1.1375.1375.3.dta	gi|505804847|ref|WP_015702792.1|	membrane protein [Salmonella bongori]	LGSDAYNQGLSEKR
L04699_Sal4x104T1	4E4	F404219	2429	775.397	2	1548.78	1548.78	0.572709	59.61	465	479	K	GATVELADGVEGYLR	A		0	1947.78	L04699_Sal4x104T1.3807.3807.2.dta	gi|446062464|ref|WP_000140319.1|	MULTISPECIES: 30S ribosomal protein S1 [Salmonella]	GATVELADGVEGYLR
L04699_Sal4x104T1	4E4	F404219	2431	780.427	2	1558.84	1558.84	0.703087	23.04	34	48	K	ITLNMGVGEAIADKK	L		1	1502.29	L04699_Sal4x104T1.2855.2855.2.dta	gi|447018946|ref|WP_001096202.1|	MULTISPECIES: 50S ribosomal protein L5 [Proteobacteria]	LTLNMGVGEALADKK
L04699_Sal4x104T1	4E4	F404219	2432	780.865	2	1559.72	1559.72	0.612291	21.3	608	621	R	IGDLCWAAGDQQAR	G	Carbamidomethyl (C) [5]	0	1547.62	L04699_Sal4x104T1.2953.2953.2.dta	gi|445926001|ref|WP_000003856.1|	pyruvate dehydrogenase [Salmonella bongori]	LGDLCWAAGDQQAR
L04699_Sal4x104T1	4E4	F404219	2437	525.931	3	1574.77	1574.77	-0.918228	14.94	310	323	R	HSDDKEPFAALAFK	I		1	1496.8	L04699_Sal4x104T1.2843.2843.3.dta	gi|446046852|ref|WP_000124707.1|	elongation factor G [Salmonella bongori]	HSDDKEPFAALAFK
L04699_Sal4x104T1	4E4	F404219	2439	788.907	2	1575.8	1575.8	1.372	21.85	46	59	K	TVPMFNEALAELNK	I		0	2204.41	L04699_Sal4x104T1.4351.4351.2.dta	gi|446169024|ref|WP_000246879.1|	30S ribosomal protein S2 [Salmonella bongori]	TVPMFNEALAELNK
L04699_Sal4x104T1	4E4	F404219	2440	792.436	2	1582.86	1582.86	0.966607	74.43	400	414	R	NVALEEQAVEAVLAK	A		0	2142.37	L04699_Sal4x104T1.4217.4217.2.dta	gi|447121143|ref|WP_001198399.1|	trigger factor [Salmonella bongori]	NVALEEQAVEAVLAK
L04699_Sal4x104T1	4E4	F404219	2451	795.404	2	1588.79	1588.79	2.54282	39.96	84	98	K	INPAGAPNYVPGEYK	V		0	1347.82	L04699_Sal4x104T1.2526.2526.2.dta	gi|447121143|ref|WP_001198399.1|	trigger factor [Salmonella bongori]	LNPAGAPNYVPGEYK
L04699_Sal4x104T1	4E4	F404219	2460	803.446	2	1604.88	1604.88	-0.487265	67.93	343	357	K	FNQIGSLTETLAAIK	M		0	2236.49	L04699_Sal4x104T1.4417.4417.2.dta	gi|445958879|ref|WP_000036734.1|	MULTISPECIES: enolase [Salmonella]	FNQLGSLTETLAALK
L04699_Sal4x104T1	4E4	F404219	2463	804.974	2	1607.93	1607.94	-1.07591	44.51	39	53	K	LVLEVQQQLGGGIVR	T		0	1917.24	L04699_Sal4x104T1.3742.3742.2.dta	gi|446112644|ref|WP_000190499.1|	MULTISPECIES: ATP synthase subunit beta [Salmonella]	LVLEVQQQLGGGLVR
L04699_Sal4x104T1	4E4	F404219	2465	806.945	2	1611.88	1611.87	1.95735	30	172	187	K	EGEATLAPSLDLVGKI	-		1	2303.53	L04699_Sal4x104T1.4555.4555.2.dta	gi|445974947|ref|WP_000052802.1|	MULTISPECIES: alkyl hydroperoxide reductase subunit C [Enterobacteriaceae]	EGEATLAPSLDLVGKL
L04699_Sal4x104T1	4E4	F404219	2474	813.918	2	1625.82	1625.82	0.336446	75.61	157	171	R	SVDVGTWIAGVGYRF	-		1	2499.82	L04699_Sal4x104T1.4960.4960.2.dta	gi|446639416|ref|WP_000716762.1|	MULTISPECIES: outer membrane protein X [Salmonella]	SVDVGTWLAGVGYRF
L04699_Sal4x104T1	4E4	F404219	2490	820.913	2	1639.81	1639.81	1.4581	53.3	104	117	K	LGYPITDDLDVYTR	L		0	2082.06	L04699_Sal4x104T1.4089.4089.2.dta	gi|505804847|ref|WP_015702792.1|	membrane protein [Salmonella bongori]	LGYPLTDDLDVYTR
L04699_Sal4x104T1	4E4	F404219	2491	821.954	2	1641.89	1641.89	0.183325	38.01	10	23	K	SVEELNTELLNLLR	E		0	2680.71	L04699_Sal4x104T1.5272.5272.2.dta	gi|446567396|ref|WP_000644742.1|	MULTISPECIES: 50S ribosomal protein L29 [Gammaproteobacteria]	SVEELNTELLNLLR
L04699_Sal4x104T1	4E4	F404219	2500	827.434	2	1652.85	1652.85	0.749613	68.45	30	45	R	IFSFTALTVVGDGNGR	V		0	2315	L04699_Sal4x104T1.4578.4578.2.dta	gi|446862865|ref|WP_000940121.1|	MULTISPECIES: 30S ribosomal protein S5 [Proteobacteria]	LFSFTALTVVGDGNGR
L04699_Sal4x104T1	4E4	F404219	2501	551.983	3	1652.93	1652.93	0.134912	13.53	124	137	R	IGLLLDMPLRDIER	V		1	2218.51	L04699_Sal4x104T1.4379.4379.3.dta	gi|446576623|ref|WP_000653969.1|	DNA-directed RNA polymerase subunit beta' [Salmonella bongori]	LGLLLDMPLRDLER
L04699_Sal4x104T1	4E4	F404219	2513	835.439	2	1668.86	1668.86	1.9744	37.25	54	68	K	AEFYSEVLTIVVDGK	E		0	2634.39	L04699_Sal4x104T1.5193.5193.2.dta	gi|446416335|ref|WP_000494190.1|	50S ribosomal protein L25 [Salmonella bongori]	AEFYSEVLTLVVDGK
L04699_Sal4x104T1	4E4	F404219	2515	558.64	3	1672.9	1672.9	-0.905015	17.53	17	31	R	LIDQSTAEIVETAKR	T		1	1287.12	L04699_Sal4x104T1.2391.2391.3.dta	gi|447103749|ref|WP_001181005.1|	MULTISPECIES: 30S ribosomal protein S10 [Proteobacteria]	LLDQSTAELVETAKR
L04699_Sal4x104T1	4E4	F404219	2519	840.456	2	1678.9	1678.9	0.545001	51.25	70	85	R	ALLNSMVIGVTEGFTK	K		0	2427.68	L04699_Sal4x104T1.4809.4809.2.dta	gi|446014082|ref|WP_000091937.1|	50S ribosomal protein L6 [Salmonella bongori]	ALLNSMVLGVTEGFTK
L04699_Sal4x104T1	4E4	F404219	2520	560.64	3	1678.9	1678.9	0.97028	47.72	70	85	R	ALLNSMVIGVTEGFTK	K		0	2428.14	L04699_Sal4x104T1.4810.4810.3.dta	gi|446014082|ref|WP_000091937.1|	50S ribosomal protein L6 [Salmonella bongori]	ALLNSMVLGVTEGFTK
L04699_Sal4x104T1	4E4	F404219	2523	562.615	3	1684.82	1684.83	-2.96647	25.62	80	95	R	SGGVTFAARPQDHSQK	V		0	687.197	L04699_Sal4x104T1.1130.1130.3.dta	gi|446346540|ref|WP_000424395.1|	MULTISPECIES: 50S ribosomal protein L4 [Proteobacteria]	SGGVTFAARPQDHSQK
L04699_Sal4x104T1	4E4	F404219	2524	843.445	2	1684.88	1684.87	0.816084	39.89	409	423	R	MEFPEPVISIAVEPK	T		0	2315.46	L04699_Sal4x104T1.4579.4579.2.dta	gi|446046852|ref|WP_000124707.1|	elongation factor G [Salmonella bongori]	MEFPEPVLSLAVEPK
L04699_Sal4x104T1	4E4	F404219	2525	844.437	2	1686.86	1686.86	1.43581	69.88	110	125	K	AAAFEGELIPASQIDR	L		0	1840.92	L04699_Sal4x104T1.3577.3577.2.dta	gi|447129947|ref|WP_001207203.1|	MULTISPECIES: 50S ribosomal protein L10 [Enterobacteriaceae]	AAAFEGELLPASQLDR
L04699_Sal4x104T1	4E4	F404219	2549	858.44	2	1714.86	1714.86	0.681104	50.84	685	700	K	YAEAPNNVAQAVIEAR	G		0	1669.75	L04699_Sal4x104T1.3209.3209.2.dta	gi|446046852|ref|WP_000124707.1|	elongation factor G [Salmonella bongori]	YAEAPNNVAQAVLEAR
L04699_Sal4x104T1	4E4	F404219	2559	575.992	3	1724.95	1724.96	-0.71654	21.22	72	86	K	EGVQEDILEILLNLK	G		0	3324.88	L04699_Sal4x104T1.6282.6282.3.dta	gi|447084838|ref|WP_001162094.1|	MULTISPECIES: DNA-directed RNA polymerase subunit alpha [Proteobacteria]	EGVQEDLLELLLNLK
L04699_Sal4x104T1	4E4	F404219	2560	863.487	2	1724.96	1724.96	1.51308	24.28	72	86	K	EGVQEDILEILLNLK	G		0	3330.27	L04699_Sal4x104T1.6291.6291.2.dta	gi|447084838|ref|WP_001162094.1|	MULTISPECIES: DNA-directed RNA polymerase subunit alpha [Proteobacteria]	EGVQEDLLELLLNLK
L04699_Sal4x104T1	4E4	F404219	2577	581.632	3	1741.87	1741.87	-1.0328	22.22	135	151	R	VAALEGDVLGSYQHGAR	I		0	1398.11	L04699_Sal4x104T1.2636.2636.3.dta	gi|446730849|ref|WP_000808105.1|	elongation factor Ts [Salmonella bongori]	VAALEGDVLGSYQHGAR
L04699_Sal4x104T1	4E4	F404219	2578	872.945	2	1743.87	1743.87	1.84991	73.08	89	105	K	AAGAELVGMEDLAEQIK	K		0	2176.86	L04699_Sal4x104T1.4292.4292.2.dta	gi|447019436|ref|WP_001096692.1|	50S ribosomal protein L1 [Salmonella bongori]	AAGAELVGMEDLAEQLK
L04699_Sal4x104T1	4E4	F404219	2586	876.462	2	1750.91	1750.91	-0.281568	75.48	338	354	R	VYSGVVNSGDTILNSVK	S		0	1759.76	L04699_Sal4x104T1.3405.3405.2.dta	gi|446046852|ref|WP_000124707.1|	elongation factor G [Salmonella bongori]	VYSGVVNSGDTLLNSVK
L04699_Sal4x104T1	4E4	F404219	2596	587.324	3	1758.95	1758.95	-1.15239	48.14	220	235	R	AATILAEQLEAFVDLR	D		0	2798.17	L04699_Sal4x104T1.5454.5454.3.dta	gi|447084838|ref|WP_001162094.1|	MULTISPECIES: DNA-directed RNA polymerase subunit alpha [Proteobacteria]	AATLLAEQLEAFVDLR
L04699_Sal4x104T1	4E4	F404219	2618	889.479	2	1776.94	1776.94	-0.117618	51.19	256	271	R	VLNNEIILVTCGSAFK	N	Carbamidomethyl (C) [11]	0	2102.06	L04699_Sal4x104T1.4133.4133.2.dta	gi|446046852|ref|WP_000124707.1|	elongation factor G [Salmonella bongori]	VLNNELLLVTCGSAFK
L04699_Sal4x104T1	4E4	F404219	2619	890.387	2	1778.76	1778.76	1.55446	51.03	302	318	R	GMGESNPVTGNTCDNVK	A	Carbamidomethyl (C) [13]	0	970.852	L04699_Sal4x104T1.1704.1704.2.dta	gi|505804847|ref|WP_015702792.1|	membrane protein [Salmonella bongori]	GMGESNPVTGNTCDNVK
L04699_Sal4x104T1	4E4	F404219	2622	594.32	3	1779.94	1779.94	-0.457319	30.44	359	374	K	MVVTLIHPIAMDDGLR	F		0	1983.47	L04699_Sal4x104T1.3882.3882.3.dta	gi|445953893|ref|WP_000031748.1|	MULTISPECIES: elongation factor Tu [Salmonella]	MVVTLLHPLAMDDGLR
L04699_Sal4x104T1	4E4	F404219	2623	890.978	2	1779.94	1779.94	1.67534	27.52	359	374	K	MVVTLIHPIAMDDGLR	F		0	1984.35	L04699_Sal4x104T1.3884.3884.2.dta	gi|445953893|ref|WP_000031748.1|	MULTISPECIES: elongation factor Tu [Salmonella]	MVVTLLHPLAMDDGLR
L04699_Sal4x104T1	4E4	F404219	2639	599.651	3	1795.93	1795.93	-0.920413	25.43	359	374	K	MVVTLIHPIAMDDGLR	F	Oxidation (M) [11]	0	1752.21	L04699_Sal4x104T1.3388.3388.3.dta	gi|445953893|ref|WP_000031748.1|	MULTISPECIES: elongation factor Tu [Salmonella]	MVVTLLHPLAMDDGLR
L04699_Sal4x104T1	4E4	F404219	2640	599.651	3	1795.93	1795.93	-0.419281	34.09	359	374	K	MVVTLIHPIAMDDGLR	F	Oxidation (M) [1]	0	1836.12	L04699_Sal4x104T1.3567.3567.3.dta	gi|445953893|ref|WP_000031748.1|	MULTISPECIES: elongation factor Tu [Salmonella]	MVVTLLHPLAMDDGLR
L04699_Sal4x104T1	4E4	F404219	2656	899.445	2	1796.87	1796.88	-1.10247	51.18	654	669	R	AQVPLSEMFGYATDLR	S		0	2407.76	L04699_Sal4x104T1.4770.4770.2.dta	gi|446046852|ref|WP_000124707.1|	elongation factor G [Salmonella bongori]	AQVPLSEMFGYATDLR
L04699_Sal4x104T1	4E4	F404219	2659	901.417	2	1800.82	1800.82	1.29275	44.63	312	328	K	DISNGYGASYGDQDIVK	Y		0	1522.88	L04699_Sal4x104T1.2900.2900.2.dta	gi|446788260|ref|WP_000865516.1|	porin [Salmonella bongori]	DLSNGYGASYGDQDLVK	Salmonella
L04699_Sal4x104T1	4E4	F404219	2662	902.448	2	1802.88	1802.88	0.648962	46.49	60	75	R	GITINTSHVEYDTPTR	H		0	1206.66	L04699_Sal4x104T1.2216.2216.2.dta	gi|445953893|ref|WP_000031748.1|	MULTISPECIES: elongation factor Tu [Salmonella]	GLTLNTSHVEYDTPTR
L04699_Sal4x104T1	4E4	F404219	2666	904.907	2	1807.8	1807.8	-0.922115	40.51	266	283	R	FGTSNGSSPSTSYGFANK	A		0	1235.27	L04699_Sal4x104T1.2277.2277.2.dta	gi|446788260|ref|WP_000865516.1|	porin [Salmonella bongori]	FGTSNGSSPSTSYGFANK	Salmonella
L04699_Sal4x104T1	4E4	F404219	2670	907.461	2	1812.91	1812.91	-0.381707	37.9	60	77	R	GITITSAATTAFWSGMAK	Q		0	2310.21	L04699_Sal4x104T1.4568.4568.2.dta	gi|446046852|ref|WP_000124707.1|	elongation factor G [Salmonella bongori]	GLTLTSAATTAFWSGMAK
L04699_Sal4x104T1	4E4	F404219	2671	605.31	3	1812.91	1812.91	0.580283	24.92	60	77	R	GITITSAATTAFWSGMAK	Q		0	2308.29	L04699_Sal4x104T1.4564.4564.3.dta	gi|446046852|ref|WP_000124707.1|	elongation factor G [Salmonella bongori]	GLTLTSAATTAFWSGMAK
L04699_Sal4x104T1	4E4	F404219	2687	607.648	3	1819.92	1819.92	0.288474	30.11	476	491	R	EFNVEANVGKPQVAYR	E		0	1315.6	L04699_Sal4x104T1.2454.2454.3.dta	gi|446046852|ref|WP_000124707.1|	elongation factor G [Salmonella bongori]	EFNVEANVGKPQVAYR
L04699_Sal4x104T1	4E4	F404219	2700	914.94	2	1827.87	1827.86	0.715042	27.47	16	30	K	LMTEFNYNSVMQVPR	V		0	2036.59	L04699_Sal4x104T1.3992.3992.2.dta	gi|447018946|ref|WP_001096202.1|	MULTISPECIES: 50S ribosomal protein L5 [Proteobacteria]	LMTEFNYNSVMQVPR
L04699_Sal4x104T1	4E4	F404219	2727	613.655	3	1837.94	1837.94	-0.0821571	22.47	37	53	K	STAESIVYSALETLAQR	S		0	2802.5	L04699_Sal4x104T1.5460.5460.3.dta	gi|447060786|ref|WP_001138042.1|	MULTISPECIES: 30S ribosomal protein S7 [Enterobacteriaceae]	STAESLVYSALETLAQR
L04699_Sal4x104T1	4E4	F404219	2730	614.31	3	1839.91	1839.91	-1.33593	14.9	344	359	R	QLDPLVVGQEHYDTAR	G		0	1431.08	L04699_Sal4x104T1.2708.2708.3.dta	gi|446112644|ref|WP_000190499.1|	MULTISPECIES: ATP synthase subunit beta [Salmonella]	QLDPLVVGQEHYDTAR
L04699_Sal4x104T1	4E4	F404219	274	398.213	2	794.411	794.411	-0.101962	17.6	226	232	K	LTGMAFR	V		0	1201.18	L04699_Sal4x104T1.2204.2204.2.dta	gi|446075653|ref|WP_000153508.1|	glyceraldehyde-3-phosphate dehydrogenase [Salmonella bongori]	LTGMAFR
L04699_Sal4x104T1	4E4	F404219	2749	928.935	2	1855.86	1855.86	-1.4236	26.59	402	418	R	ELAAFSQFASDLDDATR	K		0	2375.66	L04699_Sal4x104T1.4706.4706.2.dta	gi|447099495|ref|WP_001176751.1|	MULTISPECIES: ATP synthase subunit alpha [Salmonella]	ELAAFSQFASDLDDATR
L04699_Sal4x104T1	4E4	F404219	2771	626.343	3	1876.01	1876.01	1.25533	30.62	228	244	R	VKHPSEIVNVGDEINVK	V		1	1260.05	L04699_Sal4x104T1.2333.2333.3.dta	gi|446062464|ref|WP_000140319.1|	MULTISPECIES: 30S ribosomal protein S1 [Salmonella]	VKHPSELVNVGDELNVK
L04699_Sal4x104T1	4E4	F404219	2772	627.319	3	1878.94	1878.94	-0.374148	14.27	134	148	R	EQIIFPEIDYDKVDR	V		1	1894.39	L04699_Sal4x104T1.3694.3694.3.dta	gi|447018946|ref|WP_001096202.1|	MULTISPECIES: 50S ribosomal protein L5 [Proteobacteria]	EQLLFPELDYDKVDR
L04699_Sal4x104T1	4E4	F404219	2785	946.972	2	1891.93	1891.93	0.513762	49.37	94	112	R	VFMQPASEGTGIIAGGAMR	A		0	1809.83	L04699_Sal4x104T1.3512.3512.2.dta	gi|446862865|ref|WP_000940121.1|	MULTISPECIES: 30S ribosomal protein S5 [Proteobacteria]	VFMQPASEGTGLLAGGAMR
L04699_Sal4x104T1	4E4	F404219	2789	631.994	3	1892.96	1892.96	-1.1062	56.3	86	104	K	DAGFQAFADKVLDAAVAGK	I		1	2573.62	L04699_Sal4x104T1.5087.5087.3.dta	gi|446730849|ref|WP_000808105.1|	elongation factor Ts [Salmonella bongori]	DAGFQAFADKVLDAAVAGK
L04699_Sal4x104T1	4E4	F404219	2793	634.018	3	1899.03	1899.03	1.07002	18.14	8	23	R	EKSVEELNTELLNLLR	E		1	2395.1	L04699_Sal4x104T1.4746.4746.3.dta	gi|446567396|ref|WP_000644742.1|	MULTISPECIES: 50S ribosomal protein L29 [Gammaproteobacteria]	EKSVEELNTELLNLLR
L04699_Sal4x104T1	4E4	F404219	2795	635.984	3	1904.93	1904.93	1.35018	16.05	64	80	K	LGVDVYSVSTDTHFTHK	A		0	1379.16	L04699_Sal4x104T1.2594.2594.3.dta	gi|445974947|ref|WP_000052802.1|	MULTISPECIES: alkyl hydroperoxide reductase subunit C [Enterobacteriaceae]	LGVDVYSVSTDTHFTHK
L04699_Sal4x104T1	4E4	F404219	2796	635.986	3	1904.94	1904.94	-0.773253	19.61	166	183	R	NIAIEHSGYSVFAGVGER	T		0	1614.99	L04699_Sal4x104T1.3099.3099.3.dta	gi|446112644|ref|WP_000190499.1|	MULTISPECIES: ATP synthase subunit beta [Salmonella]	NLALEHSGYSVFAGVGER
L04699_Sal4x104T1	4E4	F404219	2804	960.007	2	1918	1918	0.710637	29.89	49	66	K	VLNIFPSIDTGVCAASVR	K	Carbamidomethyl (C) [13]	0	2283.77	L04699_Sal4x104T1.4516.4516.2.dta	gi|446000612|ref|WP_000078467.1|	2-Cys peroxiredoxin [Salmonella bongori]	VLNLFPSLDTGVCAASVR
L04699_Sal4x104T1	4E4	F404219	2807	962.489	2	1922.96	1922.96	0.591795	41.18	361	378	R	DAGINTDDIVALGLVYQF	-		0	3630.31	L04699_Sal4x104T1.6858.6858.2.dta	gi|446788260|ref|WP_000865516.1|	porin [Salmonella bongori]	DAGLNTDDLVALGLVYQF
L04699_Sal4x104T1	4E4	F404219	2825	651.311	3	1950.91	1950.91	-0.334203	15.64	576	592	R	LHFGSYHDVDSSELAFK	L		0	1549.4	L04699_Sal4x104T1.2956.2956.3.dta	gi|446046852|ref|WP_000124707.1|	elongation factor G [Salmonella bongori]	LHFGSYHDVDSSELAFK
L04699_Sal4x104T1	4E4	F404219	2826	977.485	2	1952.96	1952.96	0.330269	47.85	223	240	K	FTGEVSLTGQPFVMEPSK	S		0	2026.11	L04699_Sal4x104T1.3970.3970.2.dta	gi|446730849|ref|WP_000808105.1|	elongation factor Ts [Salmonella bongori]	FTGEVSLTGQPFVMEPSK
L04699_Sal4x104T1	4E4	F404219	2835	979.006	2	1956	1956	-0.684561	55.85	453	470	R	QIVLNCGEEPSVVANTVK	G	Carbamidomethyl (C) [6]	0	1624.46	L04699_Sal4x104T1.3117.3117.2.dta	gi|446641762|ref|WP_000719108.1|	molecular chaperone GroEL [Salmonella bongori]	QLVLNCGEEPSVVANTVK
L04699_Sal4x104T1	4E4	F404219	2837	979.505	2	1957	1957	-1.22279	16.69	400	417	R	FLSQPFFVAEVFTGSPGK	Y		0	2668.43	L04699_Sal4x104T1.5254.5254.2.dta	gi|446112644|ref|WP_000190499.1|	MULTISPECIES: ATP synthase subunit beta [Salmonella]	FLSQPFFVAEVFTGSPGK
L04699_Sal4x104T1	4E4	F404219	2838	654.678	3	1961.01	1961.01	-1.53747	24.14	189	205	K	IIELAGFLDSYIPEPER	A		0	2761.12	L04699_Sal4x104T1.5395.5395.3.dta	gi|445953893|ref|WP_000031748.1|	MULTISPECIES: elongation factor Tu [Salmonella]	LLELAGFLDSYLPEPER
L04699_Sal4x104T1	4E4	F404219	2839	981.515	2	1961.01	1961.01	0.0362057	53.74	189	205	K	IIELAGFLDSYIPEPER	A		0	2768.64	L04699_Sal4x104T1.5407.5407.2.dta	gi|445953893|ref|WP_000031748.1|	MULTISPECIES: elongation factor Tu [Salmonella]	LLELAGFLDSYLPEPER
L04699_Sal4x104T1	4E4	F404219	284	401.724	2	801.434	801.434	-0.119785	14.49	146	153	K	GIDIAGTR	G		0	319.416	L04699_Sal4x104T1.469.469.2.dta	gi|447195305|ref|WP_001272561.1|	hypothetical protein [Salmonella bongori]	GLDLAGTR
L04699_Sal4x104T1	4E4	F404219	2840	981.516	2	1961.02	1961.01	1.84139	23.34	189	205	K	IIELAGFLDSYIPEPER	A		0	2758.37	L04699_Sal4x104T1.5391.5391.2.dta	gi|445953893|ref|WP_000031748.1|	MULTISPECIES: elongation factor Tu [Salmonella]	LLELAGFLDSYLPEPER
L04699_Sal4x104T1	4E4	F404219	2844	982.982	2	1963.95	1963.95	-1.74139	49.8	156	172	R	ELLSQYDFPGDDTPIVR	G		0	2134.06	L04699_Sal4x104T1.4199.4199.2.dta	gi|445953893|ref|WP_000031748.1|	MULTISPECIES: elongation factor Tu [Salmonella]	ELLSQYDFPGDDTPLVR
L04699_Sal4x104T1	4E4	F404219	2845	982.984	2	1963.95	1963.95	-0.0611013	52.04	156	172	R	ELLSQYDFPGDDTPIVR	G		0	2143.81	L04699_Sal4x104T1.4220.4220.2.dta	gi|445953893|ref|WP_000031748.1|	MULTISPECIES: elongation factor Tu [Salmonella]	ELLSQYDFPGDDTPLVR
L04699_Sal4x104T1	4E4	F404219	285	401.725	2	801.435	801.434	0.573971	16.76	37	44	K	QAQSLAGK	G		0	341.042	L04699_Sal4x104T1.499.499.2.dta	gi|446603781|ref|WP_000681127.1|	glucan biosynthesis protein D [Salmonella bongori]	QAQSLAGK
L04699_Sal4x104T1	4E4	F404219	2854	659.019	3	1974.04	1974.04	-0.277604	34.19	249	264	R	EKLDNLVFVINCNLQR	L	Carbamidomethyl (C) [12]	1	2077.01	L04699_Sal4x104T1.4078.4078.3.dta	gi|445926001|ref|WP_000003856.1|	pyruvate dehydrogenase [Salmonella bongori]	EKLDNLVFVLNCNLQR
L04699_Sal4x104T1	4E4	F404219	286	401.743	2	801.471	801.471	-0.139743	51.17	241	248	K	GAITIATR	E		0	962.864	L04699_Sal4x104T1.1686.1686.2.dta	gi|445926001|ref|WP_000003856.1|	pyruvate dehydrogenase [Salmonella bongori]	GALTLATR
L04699_Sal4x104T1	4E4	F404219	2863	661.029	3	1980.07	1980.08	-5.00183	19.36	151	170	R	IDDARPVLIVSADAGARGGK	V		1	1682.89	L04699_Sal4x104T1.3237.3237.3.dta	gi|445932392|ref|WP_000010247.1|	propionate--CoA ligase [Salmonella bongori]	LDDARPVLLVSADAGARGGK
L04699_Sal4x104T1	4E4	F404219	2868	662.986	3	1985.94	1985.93	1.24274	18.08	310	328	K	GKDISNGYGASYGDQDIVK	Y		1	1161.47	L04699_Sal4x104T1.2116.2116.3.dta	gi|446788260|ref|WP_000865516.1|	porin [Salmonella bongori]	GKDLSNGYGASYGDQDLVK
L04699_Sal4x104T1	4E4	F404219	2900	676.045	3	2025.11	2025.11	1.07253	38.45	2	20	M	ALNLQDKQAIVAEVSEVAK	G		1	1838.51	L04699_Sal4x104T1.3572.3572.3.dta	gi|447129947|ref|WP_001207203.1|	MULTISPECIES: 50S ribosomal protein L10 [Enterobacteriaceae]	ALNLQDKQALVAEVSEVAK
L04699_Sal4x104T1	4E4	F404219	2901	677.016	3	2028.03	2028.03	-0.254434	38.19	16	32	R	DWLQAIESVIREEGVER	A		1	2934.25	L04699_Sal4x104T1.5671.5671.3.dta	gi|445926001|ref|WP_000003856.1|	pyruvate dehydrogenase [Salmonella bongori]	DWLQALESVLREEGVER
L04699_Sal4x104T1	4E4	F404219	2904	677.354	3	2029.04	2029.04	0.288807	32.02	22	40	R	DFNEALVHQVVVAYAAGAR	Q		0	2302.09	L04699_Sal4x104T1.4552.4552.3.dta	gi|446346540|ref|WP_000424395.1|	MULTISPECIES: 50S ribosomal protein L4 [Proteobacteria]	DFNEALVHQVVVAYAAGAR
L04699_Sal4x104T1	4E4	F404219	2927	687.001	3	2057.98	2057.98	0.733729	25.77	124	141	R	TTGEHEVNFQVHSEVFAK	V		0	1203.57	L04699_Sal4x104T1.2209.2209.3.dta	gi|447118809|ref|WP_001196065.1|	MULTISPECIES: 50S ribosomal protein L9 [Salmonella]	TTGEHEVNFQVHSEVFAK
L04699_Sal4x104T1	4E4	F404219	2932	690.029	3	2067.06	2067.06	0.0856287	33.72	84	101	R	INIIDTPGHVDFTIEVER	S		0	2009.43	L04699_Sal4x104T1.3936.3936.3.dta	gi|446046852|ref|WP_000124707.1|	elongation factor G [Salmonella bongori]	LNLLDTPGHVDFTLEVER
L04699_Sal4x104T1	4E4	F404219	2936	692.383	3	2074.13	2074.13	-1.43192	26.86	307	325	K	VLGDKIQLVGDDLFVTNTK	I		1	2040.44	L04699_Sal4x104T1.4000.4000.3.dta	gi|445958879|ref|WP_000036734.1|	MULTISPECIES: enolase [Salmonella]	VLGDKLQLVGDDLFVTNTK
L04699_Sal4x104T1	4E4	F404219	2950	697.023	3	2088.05	2088.05	-1.25189	50.14	31	54	K	FGVSAAAAVAVAGAGAAAEAAEEK	T		0	2222.72	L04699_Sal4x104T1.4387.4387.3.dta	gi|445951026|ref|WP_000028881.1|	MULTISPECIES: 50S ribosomal protein L7/L12 [Salmonella]	FGVSAAAAVAVAGAGAAAEAAEEK
L04699_Sal4x104T1	4E4	F404219	2971	706.393	3	2116.16	2116.16	-0.178626	40.93	206	224	R	AIDKPFLLPIEDVFSISGR	G		0	2649.25	L04699_Sal4x104T1.5218.5218.3.dta	gi|445953893|ref|WP_000031748.1|	MULTISPECIES: elongation factor Tu [Salmonella]	ALDKPFLLPLEDVFSLSGR
L04699_Sal4x104T1	4E4	F404219	2972	706.393	3	2116.16	2116.16	0.51603	40.85	206	224	R	AIDKPFLLPIEDVFSISGR	G		0	2659.65	L04699_Sal4x104T1.5238.5238.3.dta	gi|445953893|ref|WP_000031748.1|	MULTISPECIES: elongation factor Tu [Salmonella]	ALDKPFLLPLEDVFSLSGR
L04699_Sal4x104T1	4E4	F404219	2973	1059.09	2	2116.16	2116.16	1.50178	33.55	206	224	R	AIDKPFLLPIEDVFSISGR	G		0	2656.83	L04699_Sal4x104T1.5232.5232.2.dta	gi|445953893|ref|WP_000031748.1|	MULTISPECIES: elongation factor Tu [Salmonella]	ALDKPFLLPLEDVFSLSGR
L04699_Sal4x104T1	4E4	F404219	2982	710.366	3	2128.08	2128.07	1.63857	22.75	321	339	K	VVNVGDVVEVMVLDIDEER	R		0	3117.67	L04699_Sal4x104T1.5944.5944.3.dta	gi|446062464|ref|WP_000140319.1|	MULTISPECIES: 30S ribosomal protein S1 [Salmonella]	VVNVGDVVEVMVLDLDEER
L04699_Sal4x104T1	4E4	F404219	2999	718.411	3	2152.21	2152.21	0.0859581	28.24	49	69	K	LLDNAAADLTAISGQKPLITK	A		0	1935.45	L04699_Sal4x104T1.3781.3781.3.dta	gi|447018946|ref|WP_001096202.1|	MULTISPECIES: 50S ribosomal protein L5 [Proteobacteria]	LLDNAAADLTALSGQKPLLTK
L04699_Sal4x104T1	4E4	F404219	3019	732.394	3	2194.16	2194.16	0.0273453	16.2	297	316	K	ANDIDVPAALIDSEIDVLRR	Q		1	2471.35	L04699_Sal4x104T1.4902.4902.3.dta	gi|447121143|ref|WP_001198399.1|	trigger factor [Salmonella bongori]	ANDLDVPAALLDSELDVLRR
L04699_Sal4x104T1	4E4	F404219	3084	741.999	3	2222.98	2222.97	0.584352	19.65	138	155	K	CDMVDDEELLELVEMEVR	E	Carbamidomethyl (C) [1]	0	3038.32	L04699_Sal4x104T1.5823.5823.3.dta	gi|445953893|ref|WP_000031748.1|	MULTISPECIES: elongation factor Tu [Salmonella]	CDMVDDEELLELVEMEVR
L04699_Sal4x104T1	4E4	F404219	3131	1124.55	2	2247.08	2247.08	-0.327535	65.64	154	173	R	NTDFFGLVDGLDFALQYQGK	N		0	3083.25	L04699_Sal4x104T1.5890.5890.2.dta	gi|446788260|ref|WP_000865516.1|	porin [Salmonella bongori]	NTDFFGLVDGLDFALQYQGK
L04699_Sal4x104T1	4E4	F404219	3132	750.036	3	2247.09	2247.08	0.85355	18.04	154	173	R	NTDFFGLVDGLDFALQYQGK	N		0	3086.94	L04699_Sal4x104T1.5895.5895.3.dta	gi|446788260|ref|WP_000865516.1|	porin [Salmonella bongori]	NTDFFGLVDGLDFALQYQGK
L04699_Sal4x104T1	4E4	F404219	3233	768.734	3	2303.18	2303.18	0.35299	21.46	194	216	R	FGQEEAAPVVAPAPAPAPEVQTK	H		0	1555.84	L04699_Sal4x104T1.2970.2970.3.dta	gi|505804847|ref|WP_015702792.1|	membrane protein [Salmonella bongori]	FGQEEAAPVVAPAPAPAPEVQTK
L04699_Sal4x104T1	4E4	F404219	3285	785.443	3	2353.31	2353.3	1.37381	26.75	1	22	-	MQVILLDKVANLGSLGDQVNVK	A		1	2233.11	L04699_Sal4x104T1.4410.4410.3.dta	gi|447118809|ref|WP_001196065.1|	MULTISPECIES: 50S ribosomal protein L9 [Salmonella]	MQVLLLDKVANLGSLGDQVNVK
L04699_Sal4x104T1	4E4	F404219	3361	825.44	3	2473.3	2473.3	1.10905	27.59	2	24	M	SQIVYFQGNPVTVANVIPQTGNK	A		0	2110.63	L04699_Sal4x104T1.4151.4151.3.dta	gi|446000612|ref|WP_000078467.1|	2-Cys peroxiredoxin [Salmonella bongori]	SQLVYFQGNPVTVANVLPQTGNK
L04699_Sal4x104T1	4E4	F404219	338	408.732	2	815.45	815.45	0.0429211	22.49	51	57	R	RAELEAK	L		1	410.188	L04699_Sal4x104T1.610.610.2.dta	gi|447118809|ref|WP_001196065.1|	MULTISPECIES: 50S ribosomal protein L9 [Salmonella]	RAELEAK
L04699_Sal4x104T1	4E4	F404219	3398	849.416	3	2545.23	2545.23	-0.8015	28.6	335	358	R	TTDVTGTIELPEGVEMVMPGDNIK	M		0	2433.08	L04699_Sal4x104T1.4818.4818.3.dta	gi|445953893|ref|WP_000031748.1|	MULTISPECIES: elongation factor Tu [Salmonella]	TTDVTGTLELPEGVEMVMPGDNLK
L04699_Sal4x104T1	4E4	F404219	3399	1273.62	2	2545.23	2545.23	0.831359	38.39	335	358	R	TTDVTGTIELPEGVEMVMPGDNIK	M		0	2436.03	L04699_Sal4x104T1.4824.4824.2.dta	gi|445953893|ref|WP_000031748.1|	MULTISPECIES: elongation factor Tu [Salmonella]	TTDVTGTLELPEGVEMVMPGDNLK
L04699_Sal4x104T1	4E4	F404219	3406	854.108	3	2559.3	2559.3	0.76349	38.15	161	184	K	VINDNFGIVEGLMTTVHATTATQK	T		0	2346.84	L04699_Sal4x104T1.4646.4646.3.dta	gi|446075653|ref|WP_000153508.1|	glyceraldehyde-3-phosphate dehydrogenase [Salmonella bongori]	VLNDNFGLVEGLMTTVHATTATQK
L04699_Sal4x104T1	4E4	F404219	3407	854.75	3	2561.23	2561.22	0.869506	18.55	369	390	K	ALIEEMASAYEDPKEVIEFYSK	N		1	2446.5	L04699_Sal4x104T1.4847.4847.3.dta	gi|447121143|ref|WP_001198399.1|	trigger factor [Salmonella bongori]	ALLEEMASAYEDPKEVLEFYSK
L04699_Sal4x104T1	4E4	F404219	341	410.228	2	818.44	818.44	0.736768	25.44	99	106	R	ALNAAGFR	I		0	1026.49	L04699_Sal4x104T1.1817.1817.2.dta	gi|446952502|ref|WP_001029758.1|	MULTISPECIES: 30S ribosomal protein S11 [Enterobacteriaceae]	ALNAAGFR
L04699_Sal4x104T1	4E4	F404219	343	410.75	2	819.485	819.485	-0.323374	17.28	593	600	K	LAASIAFK	D		0	1316.52	L04699_Sal4x104T1.2456.2456.2.dta	gi|446046852|ref|WP_000124707.1|	elongation factor G [Salmonella bongori]	LAASLAFK
L04699_Sal4x104T1	4E4	F404219	3436	872.77	3	2615.29	2615.29	0.632435	57.36	138	162	K	DHDTGVSPVFAGGIEYAITPEIATR	L		0	2325.72	L04699_Sal4x104T1.4601.4601.3.dta	gi|505804847|ref|WP_015702792.1|	membrane protein [Salmonella bongori]	DHDTGVSPVFAGGLEYALTPELATR	Salmonella
L04699_Sal4x104T1	4E4	F404219	3437	874.49	3	2620.45	2620.45	0.549906	33.01	162	187	R	LGANPVPLQLAIGAEEAFTGVVDLVK	M		0	3519.05	L04699_Sal4x104T1.6638.6638.3.dta	gi|446046852|ref|WP_000124707.1|	elongation factor G [Salmonella bongori]	LGANPVPLQLALGAEEAFTGVVDLVK
L04699_Sal4x104T1	4E4	F404219	3438	874.491	3	2620.45	2620.45	1.80923	22.39	162	187	R	LGANPVPLQLAIGAEEAFTGVVDLVK	M		0	3534.01	L04699_Sal4x104T1.6669.6669.3.dta	gi|446046852|ref|WP_000124707.1|	elongation factor G [Salmonella bongori]	LGANPVPLQLALGAEEAFTGVVDLVK
L04699_Sal4x104T1	4E4	F404219	3453	886.465	3	2656.37	2656.37	0.790176	38.81	231	254	K	ATLKPEGQQALDQLYSQLSNLDPK	D		0	2287.92	L04699_Sal4x104T1.4525.4525.3.dta	gi|505804847|ref|WP_015702792.1|	membrane protein [Salmonella bongori]	ATLKPEGQQALDQLYSQLSNLDPK
L04699_Sal4x104T1	4E4	F404219	353	413.2	2	824.385	824.385	0.354203	24.78	47	53	R	EAGVYMR	V		0	822.357	L04699_Sal4x104T1.1390.1390.2.dta	gi|447129947|ref|WP_001207203.1|	MULTISPECIES: 50S ribosomal protein L10 [Enterobacteriaceae]	EAGVYMR
L04699_Sal4x104T1	4E4	F404219	3572	950.142	3	2847.4	2847.4	-0.22301	20.25	46	71	R	ILLSSMPGCAVTEVEIDGVLHEYSTK	E	Carbamidomethyl (C) [9]	0	2381.86	L04699_Sal4x104T1.4719.4719.3.dta	gi|447084838|ref|WP_001162094.1|	MULTISPECIES: DNA-directed RNA polymerase subunit alpha [Proteobacteria]	LLLSSMPGCAVTEVELDGVLHEYSTK
L04699_Sal4x104T1	4E4	F404219	361	415.227	2	828.439	828.438	1.01033	15.43	66	72	R	SFTFVTK	T		0	1327.21	L04699_Sal4x104T1.2480.2480.2.dta	gi|447008670|ref|WP_001085926.1|	MULTISPECIES: 50S ribosomal protein L11 [Proteobacteria]	SFTFVTK
L04699_Sal4x104T1	4E4	F404219	363	415.74	2	829.466	829.466	0.655844	27.12	264	270	R	KLLDEGR	A		1	632.687	L04699_Sal4x104T1.1028.1028.2.dta	gi|445953893|ref|WP_000031748.1|	MULTISPECIES: elongation factor Tu [Salmonella]	KLLDEGR
L04699_Sal4x104T1	4E4	F404219	368	416.749	2	831.483	831.481	1.69938	21.42	910	917	R	SLSTVAVR	V		0	1143.5	L04699_Sal4x104T1.2074.2074.2.dta	gi|445999120|ref|WP_000076975.1|	cell division protein FtsK [Salmonella bongori]	SLSTVAVR
L04699_Sal4x104T1	4E4	F404219	369	416.749	2	831.483	831.481	2.42098	19.53	910	917	R	SLSTVAVR	V		0	1133.46	L04699_Sal4x104T1.2052.2052.2.dta	gi|445999120|ref|WP_000076975.1|	cell division protein FtsK [Salmonella bongori]	SLSTVAVR
L04699_Sal4x104T1	4E4	F404219	371	417.727	2	833.439	833.44	-0.140382	38	80	86	R	FNDAVIR	S		0	1045.84	L04699_Sal4x104T1.1862.1862.2.dta	gi|447139417|ref|WP_001216673.1|	MULTISPECIES: 30S ribosomal protein S6 [Enterobacteriaceae]	FNDAVLR
L04699_Sal4x104T1	4E4	F404219	42	345.2	2	688.386	688.387	-1.04883	21.27	225	231	R	GTVVTGR	V		0	475.714	L04699_Sal4x104T1.727.727.2.dta	gi|445953893|ref|WP_000031748.1|	MULTISPECIES: elongation factor Tu [Salmonella]	GTVVTGR
L04699_Sal4x104T1	4E4	F404219	441	421.758	2	841.502	841.502	0.0380272	14.55	2	9	M	SIGIISPR	E		0	2225.58	L04699_Sal4x104T1.4393.4393.2.dta	gi|445944146|ref|WP_000022001.1|	hypothetical protein [Salmonella bongori]	SLGLLSPR
L04699_Sal4x104T1	4E4	F404219	447	421.758	2	841.502	841.502	0.109328	13.83	2	9	M	SIGIISPR	E		0	1141.76	L04699_Sal4x104T1.2070.2070.2.dta	gi|445944146|ref|WP_000022001.1|	hypothetical protein [Salmonella bongori]	SLGLLSPR
L04699_Sal4x104T1	4E4	F404219	512	421.759	2	841.503	841.502	0.537135	16.45	2	9	M	SIGIISPR	E		0	2101.64	L04699_Sal4x104T1.4132.4132.2.dta	gi|445944146|ref|WP_000022001.1|	hypothetical protein [Salmonella bongori]	SLGLLSPR
L04699_Sal4x104T1	4E4	F404219	55	348.178	2	694.341	694.34	1.03696	22.25	39	45	K	TYGGAAR	A		0	387.067	L04699_Sal4x104T1.569.569.2.dta	gi|445953893|ref|WP_000031748.1|	MULTISPECIES: elongation factor Tu [Salmonella]	TYGGAAR
L04699_Sal4x104T1	4E4	F404219	550	421.759	2	841.503	841.502	1.20261	13.16	2	9	M	SIGIISPR	E		0	1120.4	L04699_Sal4x104T1.2021.2021.2.dta	gi|445944146|ref|WP_000022001.1|	hypothetical protein [Salmonella bongori]	SLGLLSPR
L04699_Sal4x104T1	4E4	F404219	554	421.759	2	841.504	841.502	1.63042	13.39	2	9	M	SIGIISPR	E		0	1195.2	L04699_Sal4x104T1.2191.2191.2.dta	gi|445944146|ref|WP_000022001.1|	hypothetical protein [Salmonella bongori]	SLGLLSPR
L04699_Sal4x104T1	4E4	F404219	569	426.217	2	850.419	850.418	0.536207	24.13	164	170	R	YADEVVR	T		0	774.264	L04699_Sal4x104T1.1299.1299.2.dta	gi|446014082|ref|WP_000091937.1|	50S ribosomal protein L6 [Salmonella bongori]	YADEVVR
L04699_Sal4x104T1	4E4	F404219	572	428.766	2	855.517	855.518	-0.776138	20.13	287	294	R	LASVLTPR	E		0	1139.1	L04699_Sal4x104T1.2064.2064.2.dta	gi|446652908|ref|WP_000730254.1|	transcriptional regulator [Salmonella bongori]	LASVLTPR
L04699_Sal4x104T1	4E4	F404219	574	428.766	2	855.518	855.518	0.720032	15.99	287	294	R	LASVLTPR	E		0	1161.24	L04699_Sal4x104T1.2115.2115.2.dta	gi|446652908|ref|WP_000730254.1|	transcriptional regulator [Salmonella bongori]	LASVLTPR
L04699_Sal4x104T1	4E4	F404219	575	428.767	2	855.519	855.518	1.14083	20.63	287	294	R	LASVLTPR	E		0	1149.78	L04699_Sal4x104T1.2088.2088.2.dta	gi|446652908|ref|WP_000730254.1|	transcriptional regulator [Salmonella bongori]	LASVLTPR
L04699_Sal4x104T1	4E4	F404219	69	352.203	2	702.391	702.391	0.260539	26.37	458	464	K	VTAVDAK	G		0	461.801	L04699_Sal4x104T1.701.701.2.dta	gi|446062464|ref|WP_000140319.1|	MULTISPECIES: 30S ribosomal protein S1 [Salmonella]	VTAVDAK
L04699_Sal4x104T1	4E4	F404219	700	436.763	2	871.512	871.513	-0.581747	21.56	332	338	R	RVEIEVK	G		1	752.116	L04699_Sal4x104T1.1252.1252.2.dta	gi|505804847|ref|WP_015702792.1|	membrane protein [Salmonella bongori]	RVELEVK
L04699_Sal4x104T1	4E4	F404219	702	437.753	2	873.492	873.496	-4.9445	16.73	558	565	K	EAFAPVLK	L		0	1134.87	L04699_Sal4x104T1.2055.2055.2.dta	gi|447197194|ref|WP_001274450.1|	formate hydrogenlyase subunit 3 [Salmonella bongori]	EAFAPVLK
L04699_Sal4x104T1	4E4	F404219	703	437.753	2	873.492	873.496	-4.87581	14.87	558	565	K	EAFAPVLK	L		0	1124.02	L04699_Sal4x104T1.2030.2030.2.dta	gi|447197194|ref|WP_001274450.1|	formate hydrogenlyase subunit 3 [Salmonella bongori]	EAFAPVLK
L04699_Sal4x104T1	4E4	F404219	704	438.233	2	874.451	874.451	-0.00343072	23.58	14	21	R	VSEGQTVR	L		0	439.151	L04699_Sal4x104T1.661.661.2.dta	gi|446193541|ref|WP_000271396.1|	MULTISPECIES: 50S ribosomal protein L21 [Enterobacteriaceae]	VSEGQTVR
L04699_Sal4x104T1	4E4	F404219	706	438.272	2	874.529	874.528	1.18235	22.67	34	41	R	VAFQAVIK	A		0	1375.05	L04699_Sal4x104T1.2585.2585.2.dta	gi|446046995|ref|WP_000124850.1|	MULTISPECIES: 50S ribosomal protein L20 [Proteobacteria]	VAFQAVLK
L04699_Sal4x104T1	4E4	F404219	730	441.792	2	881.57	881.57	0.458273	24.39	103	110	R	LITIAVPR	I		0	1585.91	L04699_Sal4x104T1.3035.3035.2.dta	gi|447018946|ref|WP_001096202.1|	MULTISPECIES: 50S ribosomal protein L5 [Proteobacteria]	LLTLAVPR
L04699_Sal4x104T1	4E4	F404219	746	450.767	2	899.519	899.519	0.0978301	19.65	360	367	R	GVQSILQR	Y		0	1167.42	L04699_Sal4x104T1.2129.2129.2.dta	gi|446112644|ref|WP_000190499.1|	MULTISPECIES: ATP synthase subunit beta [Salmonella]	GVQSLLQR
L04699_Sal4x104T1	4E4	F404219	748	451.258	2	900.502	900.503	-1.04497	29.75	70	77	K	AVVESIQR	V		0	817.409	L04699_Sal4x104T1.1382.1382.2.dta	gi|445984756|ref|WP_000062611.1|	MULTISPECIES: 30S ribosomal protein S8 [Proteobacteria]	AVVESLQR
L04699_Sal4x104T1	4E4	F404219	760	453.738	2	905.46	905.461	-0.193272	16	100	107	K	LFSNPNSK	I		0	674.912	L04699_Sal4x104T1.1104.1104.2.dta	gi|446286458|ref|WP_000364313.1|	membrane protein [Salmonella bongori]	LFSNPNSK
L04699_Sal4x104T1	4E4	F404219	767	455.292	2	908.57	908.569	0.747329	28.39	73	81	K	TPPAAVLLK	K		0	1352.89	L04699_Sal4x104T1.2537.2537.2.dta	gi|447008670|ref|WP_001085926.1|	MULTISPECIES: 50S ribosomal protein L11 [Proteobacteria]	TPPAAVLLK
L04699_Sal4x104T1	4E4	F404219	774	457.756	2	913.498	913.498	0.306514	41.62	103	111	R	VQALADAAR	E		0	797.19	L04699_Sal4x104T1.1341.1341.2.dta	gi|446281101|ref|WP_000358956.1|	MULTISPECIES: 50S ribosomal protein L18 [Gammaproteobacteria]	VQALADAAR
L04699_Sal4x104T1	4E4	F404219	778	458.266	2	914.518	914.519	-0.739187	17.04	95	103	K	AQGVQLTAK	L		0	760.667	L04699_Sal4x104T1.1268.1268.2.dta	gi|505804847|ref|WP_015702792.1|	membrane protein [Salmonella bongori]	AQGVQLTAK
L04699_Sal4x104T1	4E4	F404219	780	458.777	2	915.539	915.539	-0.00218451	35.34	107	114	K	SILSELVR	Q		0	1920	L04699_Sal4x104T1.3748.3748.2.dta	gi|446346540|ref|WP_000424395.1|	MULTISPECIES: 50S ribosomal protein L4 [Proteobacteria]	SLLSELVR
L04699_Sal4x104T1	4E4	F404219	796	467.763	2	933.512	933.513	-0.873046	18.27	106	114	K	KVDVTGTSK	G		1	412.475	L04699_Sal4x104T1.615.615.2.dta	gi|446501983|ref|WP_000579837.1|	MULTISPECIES: 50S ribosomal protein L3 [Enterobacteriaceae]	KVDVTGTSK
L04699_Sal4x104T1	4E4	F404219	819	474.779	2	947.543	947.544	-0.736641	31.41	25	33	K	AQAFTLVAK	D		0	1318.76	L04699_Sal4x104T1.2461.2461.2.dta	gi|446000612|ref|WP_000078467.1|	2-Cys peroxiredoxin [Salmonella bongori]	AQAFTLVAK
L04699_Sal4x104T1	4E4	F404219	827	478.774	2	955.534	955.534	0.0198842	25.6	26	33	K	VTLEPLER	G		0	1311.01	L04699_Sal4x104T1.2444.2444.2.dta	gi|447084838|ref|WP_001162094.1|	MULTISPECIES: DNA-directed RNA polymerase subunit alpha [Proteobacteria]	VTLEPLER
L04699_Sal4x104T1	4E4	F404219	830	480.284	2	958.553	958.552	0.85963	14.69	1	8	-	MQVILLDK	V		0	1623.05	L04699_Sal4x104T1.3114.3114.2.dta	gi|447118809|ref|WP_001196065.1|	MULTISPECIES: 50S ribosomal protein L9 [Salmonella]	MQVLLLDK
L04699_Sal4x104T1	4E4	F404219	836	481.276	2	960.538	960.539	-1.48146	27.41	146	156	K	VGLFGGAGVGK	T		0	1470.6	L04699_Sal4x104T1.2792.2792.2.dta	gi|446112644|ref|WP_000190499.1|	MULTISPECIES: ATP synthase subunit beta [Salmonella]	VGLFGGAGVGK
L04699_Sal4x104T1	4E4	F404219	85	359.208	2	716.401	716.4	0.410385	24.26	431	437	K	MGLALGR	L		0	1245.48	L04699_Sal4x104T1.2300.2300.2.dta	gi|446046852|ref|WP_000124707.1|	elongation factor G [Salmonella bongori]	MGLALGR
L04699_Sal4x104T1	4E4	F404219	867	488.237	2	974.459	974.46	-1.34844	66.69	161	169	K	MAGQLGNER	V		0	666.337	L04699_Sal4x104T1.1090.1090.2.dta	gi|446501983|ref|WP_000579837.1|	MULTISPECIES: 50S ribosomal protein L3 [Enterobacteriaceae]	MAGQLGNER
L04699_Sal4x104T1	4E4	F404219	882	489.287	2	976.56	976.559	0.288769	13.74	104	112	K	VAFTALVEK	A		0	1564.47	L04699_Sal4x104T1.2989.2989.2.dta	gi|446046995|ref|WP_000124850.1|	MULTISPECIES: 50S ribosomal protein L20 [Proteobacteria]	VAFTALVEK
L04699_Sal4x104T1	4E4	F404219	89	360.177	2	718.34	718.34	0.31183	14.88	278	284	K	APGFGDR	R		0	717.083	L04699_Sal4x104T1.1181.1181.2.dta	gi|446641762|ref|WP_000719108.1|	molecular chaperone GroEL [Salmonella bongori]	APGFGDR
L04699_Sal4x104T1	4E4	F404219	892	493.306	2	984.597	984.597	0.504775	35.18	19	27	K	INGQVITIK	G		0	1195.91	L04699_Sal4x104T1.2193.2193.2.dta	gi|446014082|ref|WP_000091937.1|	50S ribosomal protein L6 [Salmonella bongori]	LNGQVLTLK
L04699_Sal4x104T1	4E4	F404219	893	494.272	2	986.53	986.53	-0.204758	21.77	54	62	R	GLHSAFTVR	K		0	947.508	L04699_Sal4x104T1.1653.1653.2.dta	gi|445987401|ref|WP_000065256.1|	50S ribosomal protein L19 [Salmonella bongori]	GLHSAFTVR
L04699_Sal4x104T1	4E4	F404219	896	494.769	2	987.523	987.524	-0.625808	15.47	36	44	R	TLNDAVEVK	H		0	962.432	L04699_Sal4x104T1.1685.1685.2.dta	gi|446014082|ref|WP_000091937.1|	50S ribosomal protein L6 [Salmonella bongori]	TLNDAVEVK
L04699_Sal4x104T1	4E4	F404219	969	500.774	2	999.534	999.535	-0.718334	17.93	157	165	K	AALELAEQR	E		0	1091.19	L04699_Sal4x104T1.1955.1955.2.dta	gi|446057371|ref|WP_000135226.1|	MULTISPECIES: 30S ribosomal protein S4 [Gammaproteobacteria]	AALELAEQR
L04699_Sal4x104T1	4E4	F404219	990	503.769	2	1005.52	1005.52	-1.13274	32.36	183	191	R	IAYNVEAAR	V		0	989.011	L04699_Sal4x104T1.1740.1740.2.dta	gi|447084838|ref|WP_001162094.1|	MULTISPECIES: DNA-directed RNA polymerase subunit alpha [Proteobacteria]	LAYNVEAAR
L04700_Sal4x104T2	4E4	F404220	1028	534.272	2	1066.53	1066.53	-0.522255	44.66	25	35	R	YSAAITGAEGK	I		0	845.62	L04700_Sal4x104T2.1430.1430.2.dta	gi|447139417|ref|WP_001216673.1|	MULTISPECIES: 30S ribosomal protein S6 [Enterobacteriaceae]	YSAALTGAEGK
L04700_Sal4x104T2	4E4	F404220	103	364.193	2	726.371	726.37	0.579594	16.57	46	52	R	VGFGYGK	A		0	992.045	L04700_Sal4x104T2.1744.1744.2.dta	gi|446862865|ref|WP_000940121.1|	MULTISPECIES: 30S ribosomal protein S5 [Proteobacteria]	VGFGYGK
L04700_Sal4x104T2	4E4	F404220	1045	540.781	2	1079.55	1079.54	4.37037	26.07	1	9	-	MFTINAEVR	K		0	1525.13	L04700_Sal4x104T2.2898.2898.2.dta	gi|446416335|ref|WP_000494190.1|	50S ribosomal protein L25 [Salmonella bongori]	MFTLNAEVR
L04700_Sal4x104T2	4E4	F404220	1068	541.818	2	1081.62	1081.62	-2.48792	21.28	53	62	K	AREVPAAIQK	A		1	661.786	L04700_Sal4x104T2.1074.1074.2.dta	gi|446862865|ref|WP_000940121.1|	MULTISPECIES: 30S ribosomal protein S5 [Proteobacteria]	AREVPAALQK
L04700_Sal4x104T2	4E4	F404220	1069	541.844	2	1081.67	1081.67	-0.91987	15.57	47	56	R	VVEPLITLAK	T		0	1767.02	L04700_Sal4x104T2.3399.3399.2.dta	gi|447139116|ref|WP_001216372.1|	MULTISPECIES: 50S ribosomal protein L17 [Proteobacteria]	VVEPLLTLAK
L04700_Sal4x104T2	4E4	F404220	1075	542.276	2	1082.54	1082.54	-2.94677	43.64	222	230	K	SDVLFNFNK	A		0	1756.86	L04700_Sal4x104T2.3376.3376.2.dta	gi|505804847|ref|WP_015702792.1|	membrane protein [Salmonella bongori]	SDVLFNFNK
L04700_Sal4x104T2	4E4	F404220	109	367.196	2	732.377	732.377	0.690901	13.14	128	134	R	SIEGTAR	S		0	463.235	L04700_Sal4x104T2.710.710.2.dta	gi|447008670|ref|WP_001085926.1|	MULTISPECIES: 50S ribosomal protein L11 [Proteobacteria]	SLEGTAR
L04700_Sal4x104T2	4E4	F404220	1099	544.788	2	1087.56	1087.56	-0.272168	29.1	63	72	R	KISNGEGVER	V		1	447.092	L04700_Sal4x104T2.681.681.2.dta	gi|445987401|ref|WP_000065256.1|	50S ribosomal protein L19 [Salmonella bongori]	KLSNGEGVER
L04700_Sal4x104T2	4E4	F404220	1124	548.821	2	1095.63	1095.63	-0.690015	26.79	516	525	R	LVPIIADEAR	T		0	1541.16	L04700_Sal4x104T2.2931.2931.2.dta	gi|445926001|ref|WP_000003856.1|	pyruvate dehydrogenase [Salmonella bongori]	LVPLLADEAR
L04700_Sal4x104T2	4E4	F404220	113	368.721	2	735.428	735.428	0.123737	26.78	72	78	R	KSVAGFK	I		1	531.68	L04700_Sal4x104T2.832.832.2.dta	gi|447018946|ref|WP_001096202.1|	MULTISPECIES: 50S ribosomal protein L5 [Proteobacteria]	KSVAGFK
L04700_Sal4x104T2	4E4	F404220	1133	550.255	2	1098.5	1098.5	-1.59855	20.2	814	822	R	TYVPADDYR	V		0	1006.88	L04700_Sal4x104T2.1772.1772.2.dta	gi|445926001|ref|WP_000003856.1|	pyruvate dehydrogenase [Salmonella bongori]	TYVPADDYR
L04700_Sal4x104T2	4E4	F404220	1144	552.303	2	1102.59	1102.6	-3.14712	23.01	88	96	R	WNAIMTVLR	A		0	2007.98	L04700_Sal4x104T2.3908.3908.2.dta	gi|445926001|ref|WP_000003856.1|	pyruvate dehydrogenase [Salmonella bongori]	WNALMTVLR
L04700_Sal4x104T2	4E4	F404220	1151	552.818	2	1103.62	1103.62	-1.216	28.98	94	103	K	ILADIAVFDK	V		0	1971.22	L04700_Sal4x104T2.3832.3832.2.dta	gi|446046995|ref|WP_000124850.1|	MULTISPECIES: 50S ribosomal protein L20 [Proteobacteria]	LLADLAVFDK
L04700_Sal4x104T2	4E4	F404220	1158	553.787	2	1105.56	1105.56	-2.32913	21.68	157	165	K	TVNMMELIR	N		0	1917.74	L04700_Sal4x104T2.3720.3720.2.dta	gi|446112644|ref|WP_000190499.1|	MULTISPECIES: ATP synthase subunit beta [Salmonella]	TVNMMELLR
L04700_Sal4x104T2	4E4	F404220	1166	554.804	2	1107.59	1107.59	0.388229	15.65	76	85	R	VGYLVVSTDR	G		0	1382.93	L04700_Sal4x104T2.2597.2597.2.dta	gi|446819250|ref|WP_000896506.1|	MULTISPECIES: ATP synthase subunit gamma [Salmonella]	VGYLVVSTDR
L04700_Sal4x104T2	4E4	F404220	1167	554.84	2	1107.66	1107.67	-0.368342	39.54	322	331	K	VLDLIAHISK	-		0	1555.41	L04700_Sal4x104T2.2960.2960.2.dta	gi|446075653|ref|WP_000153508.1|	glyceraldehyde-3-phosphate dehydrogenase [Salmonella bongori]	VLDLLAHLSK
L04700_Sal4x104T2	4E4	F404220	1172	555.284	2	1108.55	1108.55	0.383383	20.43	12	21	K	AGVHFGHQTR	Y		0	604.476	L04700_Sal4x104T2.961.961.2.dta	gi|446169024|ref|WP_000246879.1|	30S ribosomal protein S2 [Salmonella bongori]	AGVHFGHQTR
L04700_Sal4x104T2	4E4	F404220	1182	557.298	2	1112.58	1112.59	-4.67919	16.18	434	443	K	NPYPLDAPVK	Q		0	1112.18	L04700_Sal4x104T2.2000.2000.2.dta	gi|446015275|ref|WP_000093130.1|	MULTISPECIES: arginine/agmatine antiporter [Salmonella]	NPYPLDAPVK
L04700_Sal4x104T2	4E4	F404220	1183	557.311	2	1112.61	1112.61	-0.614772	37.61	88	98	K	DLVESAPAALK	E		0	1454.21	L04700_Sal4x104T2.2749.2749.2.dta	gi|445951026|ref|WP_000028881.1|	MULTISPECIES: 50S ribosomal protein L7/L12 [Salmonella]	DLVESAPAALK
L04700_Sal4x104T2	4E4	F404220	1185	558.325	2	1114.63	1114.63	-0.139956	32.58	170	179	R	VTVQSLDVVR	V		0	1421.98	L04700_Sal4x104T2.2683.2683.2.dta	gi|446501983|ref|WP_000579837.1|	MULTISPECIES: 50S ribosomal protein L3 [Enterobacteriaceae]	VTVQSLDVVR
L04700_Sal4x104T2	4E4	F404220	1193	560.752	2	1119.49	1119.49	-0.284058	23.79	341	349	K	NMSTYVDYK	I		0	1142.73	L04700_Sal4x104T2.2071.2071.2.dta	gi|446788260|ref|WP_000865516.1|	porin [Salmonella bongori]	NMSTYVDYK
L04700_Sal4x104T2	4E4	F404220	1197	561.295	2	1120.57	1120.58	-4.32365	20.67	833	842	K	SMLIKEGAEK	I	Oxidation (M) [2]	1	1208.72	L04700_Sal4x104T2.2213.2213.2.dta	gi|446061844|ref|WP_000139699.1|	ATP-dependent helicase [Salmonella bongori]	SMLLKEGAEK
L04700_Sal4x104T2	4E4	F404220	1222	565.314	2	1128.61	1128.61	0.325178	42.9	104	113	R	AQLQEIAQTK	A		0	963.114	L04700_Sal4x104T2.1683.1683.2.dta	gi|447008670|ref|WP_001085926.1|	MULTISPECIES: 50S ribosomal protein L11 [Proteobacteria]	AQLQELAQTK
L04700_Sal4x104T2	4E4	F404220	1231	566.845	2	1131.68	1131.68	-1.01973	27.1	86	95	K	KLQLVGVGYR	A		1	1237.78	L04700_Sal4x104T2.2278.2278.2.dta	gi|446014082|ref|WP_000091937.1|	50S ribosomal protein L6 [Salmonella bongori]	KLQLVGVGYR
L04700_Sal4x104T2	4E4	F404220	1232	378.233	3	1131.68	1131.68	-0.477168	14.53	86	95	K	KLQLVGVGYR	A		1	1238.23	L04700_Sal4x104T2.2279.2279.3.dta	gi|446014082|ref|WP_000091937.1|	50S ribosomal protein L6 [Salmonella bongori]	KLQLVGVGYR
L04700_Sal4x104T2	4E4	F404220	1236	567.285	2	1132.56	1132.55	0.327578	44.33	64	73	R	QDVLGDLMSR	N		0	1883.72	L04700_Sal4x104T2.3647.3647.2.dta	gi|447121143|ref|WP_001198399.1|	trigger factor [Salmonella bongori]	QDVLGDLMSR
L04700_Sal4x104T2	4E4	F404220	1239	567.324	2	1132.63	1132.63	-0.714264	51.59	151	161	R	GLDITITTTAK	S		0	1500.96	L04700_Sal4x104T2.2847.2847.2.dta	gi|447018946|ref|WP_001096202.1|	MULTISPECIES: 50S ribosomal protein L5 [Proteobacteria]	GLDLTLTTTAK
L04700_Sal4x104T2	4E4	F404220	1242	568.311	2	1134.61	1134.61	-3.14645	45.02	26	35	K	FVNILMVDGK	K		0	1958.28	L04700_Sal4x104T2.3804.3804.2.dta	gi|447060786|ref|WP_001138042.1|	MULTISPECIES: 30S ribosomal protein S7 [Enterobacteriaceae]	FVNLLMVDGK
L04700_Sal4x104T2	4E4	F404220	1243	568.819	2	1135.62	1135.62	-0.730876	38.69	492	501	K	EISTTIAFVR	A		0	1675.36	L04700_Sal4x104T2.3201.3201.2.dta	gi|445926001|ref|WP_000003856.1|	pyruvate dehydrogenase [Salmonella bongori]	ELSTTLAFVR
L04700_Sal4x104T2	4E4	F404220	1263	571.818	2	1141.62	1141.62	-0.664843	30.96	73	82	R	LVDIVEPTEK	T		0	1336.1	L04700_Sal4x104T2.2495.2495.2.dta	gi|447103749|ref|WP_001181005.1|	MULTISPECIES: 30S ribosomal protein S10 [Proteobacteria]	LVDLVEPTEK
L04700_Sal4x104T2	4E4	F404220	1264	571.83	2	1141.64	1141.65	-0.560594	42.13	52	63	K	KAGNVAADGVIK	T		1	710.177	L04700_Sal4x104T2.1165.1165.2.dta	gi|446730849|ref|WP_000808105.1|	elongation factor Ts [Salmonella bongori]	KAGNVAADGVLK
L04700_Sal4x104T2	4E4	F404220	1287	577.279	2	1152.54	1152.55	-0.748778	30.69	14	23	R	DWYVVDATGK	T		0	1739.37	L04700_Sal4x104T2.3338.3338.2.dta	gi|446770300|ref|WP_000847556.1|	MULTISPECIES: 50S ribosomal protein L13 [Enterobacteriaceae]	DWYVVDATGK
L04700_Sal4x104T2	4E4	F404220	1293	578.321	2	1154.63	1154.63	-1.4195	27.85	339	349	K	GIKDVVTQPQA	-		1	1105.41	L04700_Sal4x104T2.1985.1985.2.dta	gi|505804847|ref|WP_015702792.1|	membrane protein [Salmonella bongori]	GLKDVVTQPQA
L04700_Sal4x104T2	4E4	F404220	1303	581.316	2	1160.62	1160.62	-1.12871	15.79	297	307	K	AGIALNDNFVK	L		0	1554.54	L04700_Sal4x104T2.2958.2958.2.dta	gi|446075653|ref|WP_000153508.1|	glyceraldehyde-3-phosphate dehydrogenase [Salmonella bongori]	AGLALNDNFVK
L04700_Sal4x104T2	4E4	F404220	1304	581.316	2	1160.62	1160.62	-0.715136	17.15	297	307	K	AGIALNDNFVK	L		0	1551.26	L04700_Sal4x104T2.2951.2951.2.dta	gi|446075653|ref|WP_000153508.1|	glyceraldehyde-3-phosphate dehydrogenase [Salmonella bongori]	AGLALNDNFVK
L04700_Sal4x104T2	4E4	F404220	1306	581.814	2	1161.61	1161.61	-0.946097	56.66	118	128	K	GGFTVELNGIR	A		0	1729.63	L04700_Sal4x104T2.3317.3317.2.dta	gi|446062464|ref|WP_000140319.1|	MULTISPECIES: 30S ribosomal protein S1 [Salmonella]	GGFTVELNGLR
L04700_Sal4x104T2	4E4	F404220	1319	585.303	2	1168.59	1168.59	0.114668	39.29	94	104	K	HAVTEASPMVK	A		0	696.259	L04700_Sal4x104T2.1140.1140.2.dta	gi|447139417|ref|WP_001216673.1|	MULTISPECIES: 30S ribosomal protein S6 [Enterobacteriaceae]	HAVTEASPMVK
L04700_Sal4x104T2	4E4	F404220	1320	585.335	2	1168.65	1168.66	-1.63436	51.29	139	149	K	QVIGQVAADLR	A		0	1427.86	L04700_Sal4x104T2.2694.2694.2.dta	gi|446014082|ref|WP_000091937.1|	50S ribosomal protein L6 [Salmonella bongori]	QVLGQVAADLR
L04700_Sal4x104T2	4E4	F404220	1326	586.332	2	1170.65	1170.65	-0.0760262	67.58	239	249	K	VGEEVEIVGIK	E		0	1570.33	L04700_Sal4x104T2.2992.2992.2.dta	gi|445953893|ref|WP_000031748.1|	MULTISPECIES: elongation factor Tu [Salmonella]	VGEEVELVGLK
L04700_Sal4x104T2	4E4	F404220	1339	588.835	2	1175.66	1175.65	0.841233	17.66	74	83	R	NFVDAIIKEK	I		1	1568.89	L04700_Sal4x104T2.2989.2989.2.dta	gi|447121143|ref|WP_001198399.1|	trigger factor [Salmonella bongori]	NFVDALLKEK
L04700_Sal4x104T2	4E4	F404220	1354	596.271	2	1190.53	1190.53	0.487179	37.51	174	185	K	NGSVSGENTNGR	S		0	331.025	L04700_Sal4x104T2.489.489.2.dta	gi|446788260|ref|WP_000865516.1|	porin [Salmonella bongori]	NGSVSGENTNGR
L04700_Sal4x104T2	4E4	F404220	1355	397.89	3	1190.65	1190.64	1.80658	15.48	30	39	R	ILFYTGVNHK	I		0	1269.52	L04700_Sal4x104T2.2348.2348.3.dta	gi|446046852|ref|WP_000124707.1|	elongation factor G [Salmonella bongori]	LLFYTGVNHK
L04700_Sal4x104T2	4E4	F404220	1363	598.292	2	1194.57	1194.57	-0.0954318	37.54	86	95	K	QATFEEMIAR	R		0	1596.78	L04700_Sal4x104T2.3047.3047.2.dta	gi|446770300|ref|WP_000847556.1|	MULTISPECIES: 50S ribosomal protein L13 [Enterobacteriaceae]	QATFEEMLAR
L04700_Sal4x104T2	4E4	F404220	1374	600.338	2	1198.66	1198.66	-0.757511	28.59	232	242	R	EMLPVLEAVAK	A		0	2089.3	L04700_Sal4x104T2.4063.4063.2.dta	gi|446641762|ref|WP_000719108.1|	molecular chaperone GroEL [Salmonella bongori]	EMLPVLEAVAK
L04700_Sal4x104T2	4E4	F404220	1377	600.853	2	1199.69	1199.69	0.359259	19.34	49	60	K	IGVPFVDGGVIK	A		0	2026.33	L04700_Sal4x104T2.3943.3943.2.dta	gi|446193541|ref|WP_000271396.1|	MULTISPECIES: 50S ribosomal protein L21 [Enterobacteriaceae]	LGVPFVDGGVLK
L04700_Sal4x104T2	4E4	F404220	1382	601.349	2	1200.68	1200.69	-3.0799	14.35	23	33	K	KIADGVFPNIK	N		1	580.581	L04700_Sal4x104T2.920.920.2.dta	gi|446697897|ref|WP_000775243.1|	hypothetical protein [Salmonella bongori]	KLADGVFPNLK
L04700_Sal4x104T2	4E4	F404220	1394	602.812	2	1203.61	1203.61	-0.864068	38.25	53	63	R	QLASVTVEDSR	T		0	1015.58	L04700_Sal4x104T2.1790.1790.2.dta	gi|446545074|ref|WP_000622420.1|	ribosome recycling factor [Salmonella bongori]	QLASVTVEDSR
L04700_Sal4x104T2	4E4	F404220	1395	603.804	2	1205.59	1205.59	0.364136	25.14	44	54	K	SESAIPAEQFK	N		0	1175.14	L04700_Sal4x104T2.2143.2143.2.dta	gi|446062464|ref|WP_000140319.1|	MULTISPECIES: 30S ribosomal protein S1 [Salmonella]	SESALPAEQFK
L04700_Sal4x104T2	4E4	F404220	1407	604.819	2	1207.62	1207.62	0.538247	43.05	36	46	R	VGFFNPIASEK	E		0	1810.04	L04700_Sal4x104T2.3490.3490.2.dta	gi|446178597|ref|WP_000256452.1|	30S ribosomal protein S16 [Salmonella bongori]	VGFFNPLASEK
L04700_Sal4x104T2	4E4	F404220	1411	607.332	2	1212.65	1212.65	2.66937	23.39	100	110	R	TSHITVVVSDR	-		0	879.821	L04700_Sal4x104T2.1501.1501.2.dta	gi|446369674|ref|WP_000447529.1|	MULTISPECIES: 50S ribosomal protein L22 [Proteobacteria]	TSHLTVVVSDR
L04700_Sal4x104T2	4E4	F404220	1427	607.814	2	1213.61	1213.61	0.0329594	35.13	321	331	R	AALIDCLAPDR	R	Carbamidomethyl (C) [6]	0	1632.01	L04700_Sal4x104T2.3113.3113.2.dta	gi|505804847|ref|WP_015702792.1|	membrane protein [Salmonella bongori]	AALLDCLAPDR
L04700_Sal4x104T2	4E4	F404220	1428	607.819	2	1213.62	1213.62	-0.118653	56.01	305	314	K	FESEVYILSK	D		0	1658.1	L04700_Sal4x104T2.3165.3165.2.dta	gi|445953893|ref|WP_000031748.1|	MULTISPECIES: elongation factor Tu [Salmonella]	FESEVYLLSK
L04700_Sal4x104T2	4E4	F404220	1432	609.786	2	1217.56	1217.56	0.0755612	61.75	178	188	K	ALEGDAEWEAK	I		0	1174.22	L04700_Sal4x104T2.2141.2141.2.dta	gi|445953893|ref|WP_000031748.1|	MULTISPECIES: elongation factor Tu [Salmonella]	ALEGDAEWEAK
L04700_Sal4x104T2	4E4	F404220	1437	611.867	2	1221.72	1221.72	0.861082	40.07	123	134	R	VVGQLGQVLGPR	G		0	1522.23	L04700_Sal4x104T2.2892.2892.2.dta	gi|447019436|ref|WP_001096692.1|	50S ribosomal protein L1 [Salmonella bongori]	VVGQLGQVLGPR
L04700_Sal4x104T2	4E4	F404220	1517	617.312	2	1232.61	1232.61	0.225538	13.04	326	334	K	GYRPQFYFR	T		0	1352.06	L04700_Sal4x104T2.2530.2530.2.dta	gi|445953893|ref|WP_000031748.1|	MULTISPECIES: elongation factor Tu [Salmonella]	GYRPQFYFR
L04700_Sal4x104T2	4E4	F404220	1518	411.877	3	1232.61	1232.61	1.29968	25.81	326	334	K	GYRPQFYFR	T		0	1351.62	L04700_Sal4x104T2.2529.2529.3.dta	gi|445953893|ref|WP_000031748.1|	MULTISPECIES: elongation factor Tu [Salmonella]	GYRPQFYFR
L04700_Sal4x104T2	4E4	F404220	1539	619.294	2	1236.57	1236.57	0.591958	36.93	118	128	K	LYNDAGISNDR	I		0	926.507	L04700_Sal4x104T2.1604.1604.2.dta	gi|446052325|ref|WP_000130180.1|	transaldolase [Salmonella bongori]	LYNDAGLSNDR
L04700_Sal4x104T2	4E4	F404220	1543	620.866	2	1239.72	1239.72	-1.51244	82.05	32	44	K	AILAAAGIAENVK	I		0	1564.35	L04700_Sal4x104T2.2979.2979.2.dta	gi|446012925|ref|WP_000090780.1|	MULTISPECIES: 30S ribosomal protein S13 [Enterobacteriaceae]	ALLAAAGLAENVK
L04700_Sal4x104T2	4E4	F404220	1549	622.348	2	1242.68	1242.68	-0.368558	59.6	9	20	K	QAIVAEVSEVAK	G		0	1436.31	L04700_Sal4x104T2.2712.2712.2.dta	gi|447129947|ref|WP_001207203.1|	MULTISPECIES: 50S ribosomal protein L10 [Enterobacteriaceae]	QALVAEVSEVAK
L04700_Sal4x104T2	4E4	F404220	1552	622.853	2	1243.69	1243.69	-0.668172	34.05	71	83	K	IAAANVPAFVSGK	A		0	1530.86	L04700_Sal4x104T2.2910.2910.2.dta	gi|446967253|ref|WP_001044509.1|	MULTISPECIES: DNA-binding protein HU-alpha [Gammaproteobacteria]	LAAANVPAFVSGK
L04700_Sal4x104T2	4E4	F404220	1596	416.205	3	1245.59	1245.59	-0.708898	26.27	53	64	R	SDVQAAKDDAAR	A		1	430.852	L04700_Sal4x104T2.653.653.3.dta	gi|447005051|ref|WP_001082307.1|	MULTISPECIES: hypothetical protein [Proteobacteria]	SDVQAAKDDAAR
L04700_Sal4x104T2	4E4	F404220	1597	623.805	2	1245.6	1245.59	0.211144	45.9	53	64	R	SDVQAAKDDAAR	A		1	429.844	L04700_Sal4x104T2.651.651.2.dta	gi|447005051|ref|WP_001082307.1|	MULTISPECIES: hypothetical protein [Proteobacteria]	SDVQAAKDDAAR
L04700_Sal4x104T2	4E4	F404220	1601	625.33	2	1248.64	1248.65	-1.12362	27.2	83	94	K	ASFVTLQDVGGR	I		0	1598.13	L04700_Sal4x104T2.3050.3050.2.dta	gi|445925480|ref|WP_000003335.1|	lysine--tRNA ligase [Salmonella bongori]	ASFVTLQDVGGR
L04700_Sal4x104T2	4E4	F404220	1626	630.365	2	1258.71	1258.71	0.958121	60.7	72	83	K	INALETVTIASK	A		0	1574.5	L04700_Sal4x104T2.3000.3000.2.dta	gi|447118809|ref|WP_001196065.1|	MULTISPECIES: 50S ribosomal protein L9 [Salmonella]	LNALETVTLASK
L04700_Sal4x104T2	4E4	F404220	1628	630.82	2	1259.62	1259.62	0.19609	55.85	112	123	K	SLEEAGAEVEVK	-		0	1140.35	L04700_Sal4x104T2.2065.2065.2.dta	gi|445951026|ref|WP_000028881.1|	MULTISPECIES: 50S ribosomal protein L7/L12 [Salmonella]	SLEEAGAEVEVK
L04700_Sal4x104T2	4E4	F404220	1633	631.859	2	1261.7	1261.7	-0.431956	25.47	6	16	K	DLVVSLAYQVR	T		0	2065.44	L04700_Sal4x104T2.4017.4017.2.dta	gi|446784084|ref|WP_000861340.1|	peptidyl-prolyl cis-trans isomerase [Salmonella bongori]	DLVVSLAYQVR
L04700_Sal4x104T2	4E4	F404220	1637	632.829	2	1263.64	1263.65	-2.50228	50.26	255	266	K	DGSVVVLGFTDR	I		0	1992.87	L04700_Sal4x104T2.3878.3878.2.dta	gi|505804847|ref|WP_015702792.1|	membrane protein [Salmonella bongori]	DGSVVVLGFTDR
L04700_Sal4x104T2	4E4	F404220	1638	632.83	2	1263.65	1263.65	-0.571363	46.84	255	266	K	DGSVVVLGFTDR	I		0	2004.69	L04700_Sal4x104T2.3901.3901.2.dta	gi|505804847|ref|WP_015702792.1|	membrane protein [Salmonella bongori]	DGSVVVLGFTDR
L04700_Sal4x104T2	4E4	F404220	1639	633.319	2	1264.62	1264.62	-0.114659	44.1	182	193	K	ATDFVLAMGQGR	M		0	1717.05	L04700_Sal4x104T2.3290.3290.2.dta	gi|447121143|ref|WP_001198399.1|	trigger factor [Salmonella bongori]	ATDFVLAMGQGR
L04700_Sal4x104T2	4E4	F404220	1642	633.328	2	1264.64	1264.64	0.240384	65.33	64	76	K	YTGNKDAAAAVGK	A		1	541.03	L04700_Sal4x104T2.846.846.2.dta	gi|446281101|ref|WP_000358956.1|	MULTISPECIES: 50S ribosomal protein L18 [Gammaproteobacteria]	YTGNKDAAAAVGK
L04700_Sal4x104T2	4E4	F404220	1645	633.911	2	1265.81	1265.81	0.184862	48.98	345	356	R	VVVGLLLGEVIR	T		0	2460.53	L04700_Sal4x104T2.4743.4743.2.dta	gi|447121143|ref|WP_001198399.1|	trigger factor [Salmonella bongori]	VVVGLLLGEVLR
L04700_Sal4x104T2	4E4	F404220	1669	638.849	2	1275.68	1275.68	0.416248	42.8	88	99	R	SDLFNVNAGIVK	N		0	1822.94	L04700_Sal4x104T2.3517.3517.2.dta	gi|446784333|ref|WP_000861589.1|	malate dehydrogenase [Salmonella bongori]	SDLFNVNAGLVK
L04700_Sal4x104T2	4E4	F404220	1695	639.828	2	1277.64	1277.64	-1.26091	32.29	74	84	K	IFVDEGPSMKR	I		1	1058.65	L04700_Sal4x104T2.1884.1884.2.dta	gi|446369674|ref|WP_000447529.1|	MULTISPECIES: 50S ribosomal protein L22 [Proteobacteria]	LFVDEGPSMKR
L04700_Sal4x104T2	4E4	F404220	1704	641.82	2	1281.63	1281.62	1.65025	22.77	1	11	-	MATVSMRDMLK	A		1	1602.57	L04700_Sal4x104T2.3060.3060.2.dta	gi|446169024|ref|WP_000246879.1|	30S ribosomal protein S2 [Salmonella bongori]	MATVSMRDMLK
L04700_Sal4x104T2	4E4	F404220	1705	641.842	2	1281.67	1281.67	0.759947	40.83	56	67	R	NQIAELVGADPR	E		0	1525.56	L04700_Sal4x104T2.2899.2899.2.dta	gi|446697918|ref|WP_000775264.1|	cysteine desulfurase [Salmonella bongori]	NQLAELVGADPR
L04700_Sal4x104T2	4E4	F404220	1708	642.862	2	1283.71	1283.71	0.234477	30.54	142	154	K	VGTVTPNVAEAVK	N		0	1223.89	L04700_Sal4x104T2.2247.2247.2.dta	gi|447019436|ref|WP_001096692.1|	50S ribosomal protein L1 [Salmonella bongori]	VGTVTPNVAEAVK
L04700_Sal4x104T2	4E4	F404220	1718	645.844	2	1289.67	1289.67	0.586971	70.25	127	138	K	AYGSTNPINVVR	A		0	1281.35	L04700_Sal4x104T2.2374.2374.2.dta	gi|446862865|ref|WP_000940121.1|	MULTISPECIES: 30S ribosomal protein S5 [Proteobacteria]	AYGSTNPLNVVR
L04700_Sal4x104T2	4E4	F404220	1730	649.818	2	1297.62	1297.62	1.32242	14.63	1	11	-	MATVSMRDMLK	A	Oxidation (M) [9]	1	1394.64	L04700_Sal4x104T2.2623.2623.2.dta	gi|446169024|ref|WP_000246879.1|	30S ribosomal protein S2 [Salmonella bongori]	MATVSMRDMLK
L04700_Sal4x104T2	4E4	F404220	1766	652.395	2	1302.78	1302.78	0.171941	99.04	26	38	K	TTLTAAITTVLAK	T		0	2142.08	L04700_Sal4x104T2.4168.4168.2.dta	gi|445953893|ref|WP_000031748.1|	MULTISPECIES: elongation factor Tu [Salmonella]	TTLTAALTTVLAK
L04700_Sal4x104T2	4E4	F404220	1767	652.396	2	1302.78	1302.78	0.739958	88.97	26	38	K	TTLTAAITTVLAK	T		0	2153.01	L04700_Sal4x104T2.4190.4190.2.dta	gi|445953893|ref|WP_000031748.1|	MULTISPECIES: elongation factor Tu [Salmonella]	TTLTAALTTVLAK
L04700_Sal4x104T2	4E4	F404220	1768	652.821	2	1303.63	1303.63	1.25343	38.56	503	514	K	ASSGLNEEEIQK	M		0	858.176	L04700_Sal4x104T2.1457.1457.2.dta	gi|446438271|ref|WP_000516126.1|	MULTISPECIES: molecular chaperone DnaK [Salmonella]	ASSGLNEEELQK
L04700_Sal4x104T2	4E4	F404220	1770	653.338	2	1304.66	1304.66	0.462955	39.95	117	128	K	NYGVEITDGPLK	G		0	1559.12	L04700_Sal4x104T2.2968.2968.2.dta	gi|446000612|ref|WP_000078467.1|	2-Cys peroxiredoxin [Salmonella bongori]	NYGVELTDGPLK
L04700_Sal4x104T2	4E4	F404220	1785	658.311	2	1314.61	1314.61	0.562146	37.09	254	264	K	STCTGVEMFRK	L	Carbamidomethyl (C) [3]	1	976.057	L04700_Sal4x104T2.1712.1712.2.dta	gi|445953893|ref|WP_000031748.1|	MULTISPECIES: elongation factor Tu [Salmonella]	STCTGVEMFRK
L04700_Sal4x104T2	4E4	F404220	1791	658.39	2	1314.77	1314.77	-0.0859469	50.17	40	51	R	LQAFEGVVIAIR	N		0	2128.23	L04700_Sal4x104T2.4140.4140.2.dta	gi|445987401|ref|WP_000065256.1|	50S ribosomal protein L19 [Salmonella bongori]	LQAFEGVVLALR
L04700_Sal4x104T2	4E4	F404220	1798	660.324	2	1318.63	1318.63	-0.0523269	35.92	50	60	K	AFNEMQPIVDR	Q		0	1475.67	L04700_Sal4x104T2.2795.2795.2.dta	gi|486152460|ref|WP_001518655.1|	MULTISPECIES: 30S ribosomal protein S20 [Enterobacteriaceae]	AFNEMQPLVDR
L04700_Sal4x104T2	4E4	F404220	1826	663.289	2	1324.56	1324.56	-0.344264	39.55	638	650	R	GMIEGMDDTATGK	T		0	1202.44	L04700_Sal4x104T2.2200.2200.2.dta	gi|446046852|ref|WP_000124707.1|	elongation factor G [Salmonella bongori]	GMLEGMDDTATGK
L04700_Sal4x104T2	4E4	F404220	1827	663.857	2	1325.7	1325.7	0.400544	42.35	261	272	K	QLGEDPWVAIAK	R		0	1888.79	L04700_Sal4x104T2.3658.3658.2.dta	gi|446062464|ref|WP_000140319.1|	MULTISPECIES: 30S ribosomal protein S1 [Salmonella]	QLGEDPWVALAK
L04700_Sal4x104T2	4E4	F404220	1857	671.41	2	1340.81	1340.81	-0.305786	22.9	164	175	K	VPLFVQIGEVIK	V		0	2407.82	L04700_Sal4x104T2.4650.4650.2.dta	gi|446179427|ref|WP_000257282.1|	MULTISPECIES: elongation factor P [Salmonella]	VPLFVQLGEVLK
L04700_Sal4x104T2	4E4	F404220	1870	450.245	3	1347.71	1347.71	-0.358384	24.76	350	360	K	INLLDKNDFTR	D		1	1420.59	L04700_Sal4x104T2.2680.2680.3.dta	gi|446788260|ref|WP_000865516.1|	porin [Salmonella bongori]	LNLLDKNDFTR
L04700_Sal4x104T2	4E4	F404220	1871	674.864	2	1347.71	1347.71	-0.324253	45.69	350	360	K	INLLDKNDFTR	D		1	1421.04	L04700_Sal4x104T2.2681.2681.2.dta	gi|446788260|ref|WP_000865516.1|	porin [Salmonella bongori]	LNLLDKNDFTR
L04700_Sal4x104T2	4E4	F404220	1872	675.34	2	1348.67	1348.66	2.90658	29.75	140	151	R	QSVDQPVQTGYK	A		0	858.622	L04700_Sal4x104T2.1458.1458.2.dta	gi|447099495|ref|WP_001176751.1|	MULTISPECIES: ATP synthase subunit alpha [Salmonella]	QSVDQPVQTGYK
L04700_Sal4x104T2	4E4	F404220	1874	675.839	2	1349.66	1349.66	-0.580885	24.94	118	130	R	QAGLGGEIICYVA	-	Carbamidomethyl (C) [10]	0	2357.49	L04700_Sal4x104T2.4570.4570.2.dta	gi|445984756|ref|WP_000062611.1|	MULTISPECIES: 30S ribosomal protein S8 [Proteobacteria]	QAGLGGELLCYVA
L04700_Sal4x104T2	4E4	F404220	1887	453.244	3	1356.71	1356.71	-0.0117932	14.29	250	263	K	VDGDARGGAALSIR	H		1	1110.48	L04700_Sal4x104T2.1996.1996.3.dta	gi|446382203|ref|WP_000460058.1|	MULTISPECIES: signal recognition particle protein [Salmonella]	VDGDARGGAALSLR
L04700_Sal4x104T2	4E4	F404220	189	379.729	2	757.444	757.445	-0.241602	14.97	583	589	K	QAKGNIK	S		1	436.346	L04700_Sal4x104T2.663.663.2.dta	gi|447172481|ref|WP_001249737.1|	protease [Salmonella bongori]	QAKGNLK
L04700_Sal4x104T2	4E4	F404220	190	379.73	2	757.445	757.445	-0.0831744	14.03	583	589	K	QAKGNIK	S		1	448.089	L04700_Sal4x104T2.683.683.2.dta	gi|447172481|ref|WP_001249737.1|	protease [Salmonella bongori]	QAKGNLK
L04700_Sal4x104T2	4E4	F404220	1908	681.327	2	1360.64	1360.64	-0.202111	63.96	41	52	K	VDQLSNDVNAMR	S		0	1234.68	L04700_Sal4x104T2.2271.2271.2.dta	gi|447005051|ref|WP_001082307.1|	MULTISPECIES: hypothetical protein [Proteobacteria]	VDQLSNDVNAMR
L04700_Sal4x104T2	4E4	F404220	1921	457.573	3	1369.7	1369.7	-0.494999	22.21	349	360	K	LGVLGFEVDHER	N		0	1644.92	L04700_Sal4x104T2.3137.3137.3.dta	gi|446017836|ref|WP_000095691.1|	acetate kinase [Salmonella bongori]	LGVLGFEVDHER
L04700_Sal4x104T2	4E4	F404220	1925	688.82	2	1375.63	1375.63	0.202817	52.21	46	57	R	AFDQIDNAPEEK	A		0	1100.79	L04700_Sal4x104T2.1975.1975.2.dta	gi|445953893|ref|WP_000031748.1|	MULTISPECIES: elongation factor Tu [Salmonella]	AFDQLDNAPEEK
L04700_Sal4x104T2	4E4	F404220	1928	688.863	2	1375.71	1375.71	0.715267	75.96	75	88	R	VAVFTQGANAEAAK	A		0	1085.01	L04700_Sal4x104T2.1941.1941.2.dta	gi|447019436|ref|WP_001096692.1|	50S ribosomal protein L1 [Salmonella bongori]	VAVFTQGANAEAAK
L04700_Sal4x104T2	4E4	F404220	1931	689.888	2	1377.76	1377.76	0.240245	17.65	280	291	K	RAQSVVDYLISK	G		1	1586.9	L04700_Sal4x104T2.3026.3026.2.dta	gi|505804847|ref|WP_015702792.1|	membrane protein [Salmonella bongori]	RAQSVVDYLLSK
L04700_Sal4x104T2	4E4	F404220	1936	691.334	2	1380.65	1380.65	0.425886	69.17	267	279	R	IGSDAYNQGLSEK	R		0	977.463	L04700_Sal4x104T2.1715.1715.2.dta	gi|505804847|ref|WP_015702792.1|	membrane protein [Salmonella bongori]	LGSDAYNQGLSEK
L04700_Sal4x104T2	4E4	F404220	1941	693.373	2	1384.73	1384.73	0.296086	24.09	199	213	R	GAAQNIIPSSTGAAK	A		0	1075.18	L04700_Sal4x104T2.1920.1920.2.dta	gi|446075653|ref|WP_000153508.1|	glyceraldehyde-3-phosphate dehydrogenase [Salmonella bongori]	GAAQNLLPSSTGAAK
L04700_Sal4x104T2	4E4	F404220	1943	693.847	2	1385.68	1385.68	1.24343	32.07	297	309	K	GILDDGKDTPAER	H		1	956.797	L04700_Sal4x104T2.1669.1669.2.dta	gi|446046852|ref|WP_000124707.1|	elongation factor G [Salmonella bongori]	GLLDDGKDTPAER
L04700_Sal4x104T2	4E4	F404220	1948	695.395	2	1388.78	1388.78	-1.60933	26.45	116	128	K	VKGGFTVELNGIR	A		1	1440.89	L04700_Sal4x104T2.2722.2722.2.dta	gi|446062464|ref|WP_000140319.1|	MULTISPECIES: 30S ribosomal protein S1 [Salmonella]	VKGGFTVELNGLR
L04700_Sal4x104T2	4E4	F404220	195	382.209	2	762.404	762.402	1.79433	15.6	35	41	K	FLEGAAR	Q		0	860.043	L04700_Sal4x104T2.1461.1461.2.dta	gi|446351531|ref|WP_000429386.1|	MULTISPECIES: ATP synthase subunit c [Proteobacteria]	FLEGAAR
L04700_Sal4x104T2	4E4	F404220	1952	695.907	2	1389.8	1389.8	1.1937	59.37	209	222	R	AVSLYLGAVAATVR	E		0	2027.72	L04700_Sal4x104T2.3946.3946.2.dta	gi|446169024|ref|WP_000246879.1|	30S ribosomal protein S2 [Salmonella bongori]	AVSLYLGAVAATVR
L04700_Sal4x104T2	4E4	F404220	1972	465.931	3	1394.77	1394.77	0.0932053	26.43	168	179	R	ALLAAFDFPFRK	-		1	2142.53	L04700_Sal4x104T2.4169.4169.3.dta	gi|447018946|ref|WP_001096202.1|	MULTISPECIES: 50S ribosomal protein L5 [Proteobacteria]	ALLAAFDFPFRK
L04700_Sal4x104T2	4E4	F404220	1979	703.359	2	1404.7	1404.7	-0.111767	59.34	1	13	-	MQVSVETTQGLGR	R		0	1277.96	L04700_Sal4x104T2.2367.2367.2.dta	gi|447121143|ref|WP_001198399.1|	trigger factor [Salmonella bongori]	MQVSVETTQGLGR
L04700_Sal4x104T2	4E4	F404220	1983	469.912	3	1406.71	1406.72	-1.10257	28.77	84	97	K	AGDEGKLFGSIGTR	D		1	1294.88	L04700_Sal4x104T2.2404.2404.3.dta	gi|447118809|ref|WP_001196065.1|	MULTISPECIES: 50S ribosomal protein L9 [Salmonella]	AGDEGKLFGSLGTR
L04700_Sal4x104T2	4E4	F404220	199	384.74	2	767.465	767.465	0.0846944	15.53	117	123	R	LPNGVLR	T		0	1058.23	L04700_Sal4x104T2.1883.1883.2.dta	gi|447118809|ref|WP_001196065.1|	MULTISPECIES: 50S ribosomal protein L9 [Salmonella]	LPNGVLR
L04700_Sal4x104T2	4E4	F404220	1992	708.373	2	1414.73	1414.73	0.559117	79.26	98	112	R	DIADAVTAAGVDVAK	S		0	1889.23	L04700_Sal4x104T2.3659.3659.2.dta	gi|447118809|ref|WP_001196065.1|	MULTISPECIES: 50S ribosomal protein L9 [Salmonella]	DLADAVTAAGVDVAK
L04700_Sal4x104T2	4E4	F404220	1993	708.85	2	1415.69	1415.68	2.04707	48.52	83	95	K	GQYYGITAGPAYR	L		0	1397.93	L04700_Sal4x104T2.2630.2630.2.dta	gi|446639416|ref|WP_000716762.1|	MULTISPECIES: outer membrane protein X [Salmonella]	GQYYGLTAGPAYR
L04700_Sal4x104T2	4E4	F404220	1996	710.42	2	1418.82	1418.82	0.274171	53.65	113	126	R	AVLEVAGVHNVLAK	A		0	1439.5	L04700_Sal4x104T2.2719.2719.2.dta	gi|446862865|ref|WP_000940121.1|	MULTISPECIES: 30S ribosomal protein S5 [Proteobacteria]	AVLEVAGVHNVLAK
L04700_Sal4x104T2	4E4	F404220	1999	711.36	2	1420.7	1420.7	1.69353	42.82	171	182	R	LLVDACYSPVER	I	Carbamidomethyl (C) [6]	0	1587.35	L04700_Sal4x104T2.3027.3027.2.dta	gi|447084838|ref|WP_001162094.1|	MULTISPECIES: DNA-directed RNA polymerase subunit alpha [Proteobacteria]	LLVDACYSPVER
L04700_Sal4x104T2	4E4	F404220	2026	719.822	2	1437.63	1437.63	1.18529	74.15	56	69	R	DGYADGWAQAGTAR	A		0	1379.64	L04700_Sal4x104T2.2590.2590.2.dta	gi|446014082|ref|WP_000091937.1|	50S ribosomal protein L6 [Salmonella bongori]	DGYADGWAQAGTAR
L04700_Sal4x104T2	4E4	F404220	2031	720.346	2	1438.68	1438.68	0.408709	48.24	329	340	K	YVDVGATYYFNK	N		0	1666.81	L04700_Sal4x104T2.3183.3183.2.dta	gi|446788260|ref|WP_000865516.1|	porin [Salmonella bongori]	YVDVGATYYFNK
L04700_Sal4x104T2	4E4	F404220	2046	724.394	2	1446.77	1446.77	0.859154	52.19	126	138	R	LATLPTYEEAIAR	L		0	1713.37	L04700_Sal4x104T2.3282.3282.2.dta	gi|447129947|ref|WP_001207203.1|	MULTISPECIES: 50S ribosomal protein L10 [Enterobacteriaceae]	LATLPTYEEALAR
L04700_Sal4x104T2	4E4	F404220	2049	725.899	2	1449.78	1449.78	1.06085	56.58	248	261	R	YTLAGTEVSALLGR	M		0	2117.63	L04700_Sal4x104T2.4119.4119.2.dta	gi|446112644|ref|WP_000190499.1|	MULTISPECIES: ATP synthase subunit beta [Salmonella]	YTLAGTEVSALLGR
L04700_Sal4x104T2	4E4	F404220	2050	726.827	2	1451.64	1451.64	1.22965	73.6	114	127	K	AADMTGADIEAMTR	S		0	1520.38	L04700_Sal4x104T2.2888.2888.2.dta	gi|447008670|ref|WP_001085926.1|	MULTISPECIES: 50S ribosomal protein L11 [Proteobacteria]	AADMTGADLEAMTR
L04700_Sal4x104T2	4E4	F404220	2057	486.283	3	1455.83	1455.83	-1.00218	16.66	92	104	R	VQGKDEVILTLNK	S		1	1229.75	L04700_Sal4x104T2.2260.2260.3.dta	gi|447084838|ref|WP_001162094.1|	MULTISPECIES: DNA-directed RNA polymerase subunit alpha [Proteobacteria]	VQGKDEVLLTLNK
L04700_Sal4x104T2	4E4	F404220	2058	728.923	2	1455.83	1455.83	0.925246	30.04	92	104	R	VQGKDEVILTLNK	S		1	1230.21	L04700_Sal4x104T2.2261.2261.2.dta	gi|447084838|ref|WP_001162094.1|	MULTISPECIES: DNA-directed RNA polymerase subunit alpha [Proteobacteria]	VQGKDEVLLTLNK
L04700_Sal4x104T2	4E4	F404220	2066	731.37	2	1460.72	1460.73	-0.677061	18.59	451	463	R	VVAAAIEQNFDER	G		0	1478.04	L04700_Sal4x104T2.2800.2800.2.dta	gi|447183429|ref|WP_001260685.1|	proline--tRNA ligase [Salmonella bongori]	VVAAALEQNFDER
L04700_Sal4x104T2	4E4	F404220	210	385.761	2	769.508	769.506	1.79726	23.74	152	159	R	IGVLVAAK	G		0	1179.19	L04700_Sal4x104T2.2152.2152.2.dta	gi|446730849|ref|WP_000808105.1|	elongation factor Ts [Salmonella bongori]	LGVLVAAK
L04700_Sal4x104T2	4E4	F404220	212	386.253	2	770.491	770.49	0.434788	19.56	100	106	R	VIEIAVK	G		0	1205.39	L04700_Sal4x104T2.2206.2206.2.dta	gi|446770300|ref|WP_000847556.1|	MULTISPECIES: 50S ribosomal protein L13 [Enterobacteriaceae]	VLELAVK
L04700_Sal4x104T2	4E4	F404220	2130	490.906	3	1469.7	1469.7	-1.17303	13.87	82	94	R	MPYKGDNINGAYK	A		1	872.943	L04700_Sal4x104T2.1487.1487.3.dta	gi|505804847|ref|WP_015702792.1|	membrane protein [Salmonella bongori]	MPYKGDNLNGAYK
L04700_Sal4x104T2	4E4	F404220	2131	735.858	2	1469.7	1469.7	2.55971	31.98	82	94	R	MPYKGDNINGAYK	A		1	873.401	L04700_Sal4x104T2.1488.1488.2.dta	gi|505804847|ref|WP_015702792.1|	membrane protein [Salmonella bongori]	MPYKGDNLNGAYK
L04700_Sal4x104T2	4E4	F404220	2157	745.443	2	1488.87	1488.87	1.00076	28.95	125	137	R	QVGVPYIIVFLNK	C		0	2591.81	L04700_Sal4x104T2.4970.4970.2.dta	gi|445953893|ref|WP_000031748.1|	MULTISPECIES: elongation factor Tu [Salmonella]	QVGVPYLLVFLNK
L04700_Sal4x104T2	4E4	F404220	2158	745.443	2	1488.87	1488.87	1.32315	31.02	125	137	R	QVGVPYIIVFLNK	C		0	2602.79	L04700_Sal4x104T2.4985.4985.2.dta	gi|445953893|ref|WP_000031748.1|	MULTISPECIES: elongation factor Tu [Salmonella]	QVGVPYLLVFLNK
L04700_Sal4x104T2	4E4	F404220	2165	748.428	2	1494.84	1494.84	1.1814	58.66	233	246	R	VPTPNVSVVDLTVR	L		0	1897.84	L04700_Sal4x104T2.3678.3678.2.dta	gi|446075653|ref|WP_000153508.1|	glyceraldehyde-3-phosphate dehydrogenase [Salmonella bongori]	VPTPNVSVVDLTVR
L04700_Sal4x104T2	4E4	F404220	2177	750.414	2	1498.81	1498.81	-0.136108	22.37	561	575	K	SGPLAGYPVVDLGVR	L		0	2053.26	L04700_Sal4x104T2.3993.3993.2.dta	gi|446046852|ref|WP_000124707.1|	elongation factor G [Salmonella bongori]	SGPLAGYPVVDLGVR
L04700_Sal4x104T2	4E4	F404220	2185	756.943	2	1511.87	1511.87	-0.146838	29.53	52	65	K	GLPIPVVITVYADR	S		0	2462.94	L04700_Sal4x104T2.4748.4748.2.dta	gi|447008670|ref|WP_001085926.1|	MULTISPECIES: 50S ribosomal protein L11 [Proteobacteria]	GLPLPVVLTVYADR
L04700_Sal4x104T2	4E4	F404220	219	393.727	2	785.44	785.44	0.100581	35.5	157	164	R	LGGAEIAR	T		0	786.849	L04700_Sal4x104T2.1317.1317.2.dta	gi|446452090|ref|WP_000529945.1|	MULTISPECIES: 30S ribosomal protein S3 [Proteobacteria]	LGGAELAR
L04700_Sal4x104T2	4E4	F404220	2194	759.407	2	1516.8	1516.8	1.29022	51.98	17	30	R	LIDQSTAEIVETAK	R		0	1482.72	L04700_Sal4x104T2.2810.2810.2.dta	gi|447103749|ref|WP_001181005.1|	MULTISPECIES: 30S ribosomal protein S10 [Proteobacteria]	LLDQSTAELVETAK
L04700_Sal4x104T2	4E4	F404220	2195	760.41	2	1518.81	1518.8	1.21082	30.35	33	45	R	AQYLIDQLLSEAR	K		0	2390.8	L04700_Sal4x104T2.4622.4622.2.dta	gi|445926001|ref|WP_000003856.1|	pyruvate dehydrogenase [Salmonella bongori]	AQYLLDQLLSEAR
L04700_Sal4x104T2	4E4	F404220	2209	766.403	2	1530.79	1530.79	1.02431	57.96	27	40	K	IDQLSSDVQTLNAK	V		0	1390.79	L04700_Sal4x104T2.2614.2614.2.dta	gi|447005051|ref|WP_001082307.1|	MULTISPECIES: hypothetical protein [Proteobacteria]	LDQLSSDVQTLNAK
L04700_Sal4x104T2	4E4	F404220	2210	766.403	2	1530.79	1530.79	1.49465	68.88	27	40	K	IDQLSSDVQTLNAK	V		0	1380.09	L04700_Sal4x104T2.2591.2591.2.dta	gi|447005051|ref|WP_001082307.1|	MULTISPECIES: hypothetical protein [Proteobacteria]	LDQLSSDVQTLNAK
L04700_Sal4x104T2	4E4	F404220	2215	513.257	3	1536.75	1536.75	-1.99902	41.23	267	280	R	IGSDAYNQGLSEKR	A		1	816.89	L04700_Sal4x104T2.1376.1376.3.dta	gi|505804847|ref|WP_015702792.1|	membrane protein [Salmonella bongori]	LGSDAYNQGLSEKR
L04700_Sal4x104T2	4E4	F404220	2216	769.384	2	1536.75	1536.75	0.0416462	43.15	267	280	R	IGSDAYNQGLSEKR	A		1	817.795	L04700_Sal4x104T2.1378.1378.2.dta	gi|505804847|ref|WP_015702792.1|	membrane protein [Salmonella bongori]	LGSDAYNQGLSEKR
L04700_Sal4x104T2	4E4	F404220	2226	775.379	2	1548.74	1548.74	0.64633	35.87	38	53	R	QGNALGWATAGGSGFR	G		0	1685.12	L04700_Sal4x104T2.3221.3221.2.dta	gi|446952502|ref|WP_001029758.1|	MULTISPECIES: 30S ribosomal protein S11 [Enterobacteriaceae]	QGNALGWATAGGSGFR
L04700_Sal4x104T2	4E4	F404220	2227	775.397	2	1548.78	1548.78	0.0949135	69.98	465	479	K	GATVELADGVEGYLR	A		0	1948.22	L04700_Sal4x104T2.3784.3784.2.dta	gi|446062464|ref|WP_000140319.1|	MULTISPECIES: 30S ribosomal protein S1 [Salmonella]	GATVELADGVEGYLR
L04700_Sal4x104T2	4E4	F404220	2229	780.865	2	1559.72	1559.72	0.304543	60.21	608	621	R	IGDLCWAAGDQQAR	G	Carbamidomethyl (C) [5]	0	1551.7	L04700_Sal4x104T2.2952.2952.2.dta	gi|445926001|ref|WP_000003856.1|	pyruvate dehydrogenase [Salmonella bongori]	LGDLCWAAGDQQAR
L04700_Sal4x104T2	4E4	F404220	223	396.224	2	790.434	790.434	0.628769	30.71	11	17	K	IVAEFGR	D		0	1069.98	L04700_Sal4x104T2.1909.1909.2.dta	gi|445981608|ref|WP_000059463.1|	30S ribosomal protein S15 [Salmonella bongori]	LVAEFGR
L04700_Sal4x104T2	4E4	F404220	2231	781.41	2	1560.81	1560.8	1.02832	51.05	171	185	R	DATGIDPVSLIAFDK	V		0	2565.46	L04700_Sal4x104T2.4924.4924.2.dta	gi|446346540|ref|WP_000424395.1|	MULTISPECIES: 50S ribosomal protein L4 [Proteobacteria]	DATGLDPVSLLAFDK
L04700_Sal4x104T2	4E4	F404220	2233	784.445	2	1566.88	1566.87	1.98676	75.51	405	421	R	AAVEEGVVAGGGVALIR	V		0	1737.18	L04700_Sal4x104T2.3333.3333.2.dta	gi|446641762|ref|WP_000719108.1|	molecular chaperone GroEL [Salmonella bongori]	AAVEEGVVAGGGVALLR
L04700_Sal4x104T2	4E4	F404220	2236	525.931	3	1574.77	1574.77	-1.03253	18.7	310	323	R	HSDDKEPFAALAFK	I		1	1497.21	L04700_Sal4x104T2.2839.2839.3.dta	gi|446046852|ref|WP_000124707.1|	elongation factor G [Salmonella bongori]	HSDDKEPFAALAFK
L04700_Sal4x104T2	4E4	F404220	2237	788.906	2	1575.8	1575.8	0.673945	24.7	46	59	K	TVPMFNEALAELNK	I		0	2210.62	L04700_Sal4x104T2.4300.4300.2.dta	gi|446169024|ref|WP_000246879.1|	30S ribosomal protein S2 [Salmonella bongori]	TVPMFNEALAELNK
L04700_Sal4x104T2	4E4	F404220	2241	791.89	2	1581.76	1581.76	0.80543	63.04	7	21	K	DAQSALTVSETTFGR	D		0	1714.3	L04700_Sal4x104T2.3284.3284.2.dta	gi|446346540|ref|WP_000424395.1|	MULTISPECIES: 50S ribosomal protein L4 [Proteobacteria]	DAQSALTVSETTFGR
L04700_Sal4x104T2	4E4	F404220	2242	792.436	2	1582.86	1582.86	0.663358	63.04	400	414	R	NVALEEQAVEAVLAK	A		0	2142.98	L04700_Sal4x104T2.4170.4170.2.dta	gi|447121143|ref|WP_001198399.1|	trigger factor [Salmonella bongori]	NVALEEQAVEAVLAK
L04700_Sal4x104T2	4E4	F404220	225	396.734	2	791.454	791.454	-0.308293	16.49	156	163	K	AGLIGFSK	S		0	1391.25	L04700_Sal4x104T2.2615.2615.2.dta	gi|445929381|ref|WP_000007236.1|	MULTISPECIES: beta-ketoacyl-ACP reductase [Salmonella]	AGLLGFSK
L04700_Sal4x104T2	4E4	F404220	2251	795.403	2	1588.79	1588.79	1.32176	21.16	84	98	K	INPAGAPNYVPGEYK	V		0	1347.16	L04700_Sal4x104T2.2519.2519.2.dta	gi|447121143|ref|WP_001198399.1|	trigger factor [Salmonella bongori]	LNPAGAPNYVPGEYK
L04700_Sal4x104T2	4E4	F404220	2265	813.918	2	1625.82	1625.82	0.262637	75.94	157	171	R	SVDVGTWIAGVGYRF	-		1	2505.04	L04700_Sal4x104T2.4823.4823.2.dta	gi|446639416|ref|WP_000716762.1|	MULTISPECIES: outer membrane protein X [Salmonella]	SVDVGTWLAGVGYRF
L04700_Sal4x104T2	4E4	F404220	2284	820.432	2	1638.85	1638.85	-0.587607	24.86	30	44	R	MQAASGQLQQSHLLK	Q		0	1043.7	L04700_Sal4x104T2.1852.1852.2.dta	gi|446567396|ref|WP_000644742.1|	MULTISPECIES: 50S ribosomal protein L29 [Gammaproteobacteria]	MQAASGQLQQSHLLK
L04700_Sal4x104T2	4E4	F404220	2287	820.913	2	1639.81	1639.81	1.4581	35.2	104	117	K	LGYPITDDLDVYTR	L		0	2083.13	L04700_Sal4x104T2.4051.4051.2.dta	gi|505804847|ref|WP_015702792.1|	membrane protein [Salmonella bongori]	LGYPLTDDLDVYTR
L04700_Sal4x104T2	4E4	F404220	2288	821.955	2	1641.9	1641.89	1.45015	26.81	10	23	K	SVEELNTELLNLLR	E		0	2682.62	L04700_Sal4x104T2.5106.5106.2.dta	gi|446567396|ref|WP_000644742.1|	MULTISPECIES: 50S ribosomal protein L29 [Gammaproteobacteria]	SVEELNTELLNLLR
L04700_Sal4x104T2	4E4	F404220	2297	827.433	2	1652.85	1652.85	-0.871826	40.86	30	45	R	IFSFTALTVVGDGNGR	V		0	2315.25	L04700_Sal4x104T2.4496.4496.2.dta	gi|446862865|ref|WP_000940121.1|	MULTISPECIES: 30S ribosomal protein S5 [Proteobacteria]	LFSFTALTVVGDGNGR
L04700_Sal4x104T2	4E4	F404220	2301	553.305	3	1656.89	1656.89	-0.15692	15.3	239	253	K	VGEEVEIVGIKETQK	S		1	1279.91	L04700_Sal4x104T2.2371.2371.3.dta	gi|445953893|ref|WP_000031748.1|	MULTISPECIES: elongation factor Tu [Salmonella]	VGEEVELVGLKETQK
L04700_Sal4x104T2	4E4	F404220	2311	835.441	2	1668.87	1668.86	3.73608	29.43	54	68	K	AEFYSEVLTIVVDGK	E		0	2638.7	L04700_Sal4x104T2.5040.5040.2.dta	gi|446416335|ref|WP_000494190.1|	50S ribosomal protein L25 [Salmonella bongori]	AEFYSEVLTLVVDGK
L04700_Sal4x104T2	4E4	F404220	2314	558.64	3	1672.9	1672.9	-1.01261	20.88	17	31	R	LIDQSTAEIVETAKR	T		1	1291.31	L04700_Sal4x104T2.2396.2396.3.dta	gi|447103749|ref|WP_001181005.1|	MULTISPECIES: 30S ribosomal protein S10 [Proteobacteria]	LLDQSTAELVETAKR
L04700_Sal4x104T2	4E4	F404220	2319	840.456	2	1678.9	1678.9	0.330574	38.39	70	85	R	ALLNSMVIGVTEGFTK	K		0	2435.37	L04700_Sal4x104T2.4694.4694.2.dta	gi|446014082|ref|WP_000091937.1|	50S ribosomal protein L6 [Salmonella bongori]	ALLNSMVLGVTEGFTK
L04700_Sal4x104T2	4E4	F404220	2321	562.615	3	1684.82	1684.83	-2.20082	25.33	80	95	R	SGGVTFAARPQDHSQK	V		0	686.262	L04700_Sal4x104T2.1122.1122.3.dta	gi|446346540|ref|WP_000424395.1|	MULTISPECIES: 50S ribosomal protein L4 [Proteobacteria]	SGGVTFAARPQDHSQK
L04700_Sal4x104T2	4E4	F404220	2322	843.446	2	1684.88	1684.87	2.12182	31.85	409	423	R	MEFPEPVISIAVEPK	T		0	2316.26	L04700_Sal4x104T2.4498.4498.2.dta	gi|446046852|ref|WP_000124707.1|	elongation factor G [Salmonella bongori]	MEFPEPVLSLAVEPK
L04700_Sal4x104T2	4E4	F404220	2323	844.437	2	1686.86	1686.86	1.1394	75.08	110	125	K	AAAFEGELIPASQIDR	L		0	1847.2	L04700_Sal4x104T2.3568.3568.2.dta	gi|447129947|ref|WP_001207203.1|	MULTISPECIES: 50S ribosomal protein L10 [Enterobacteriaceae]	AAAFEGELLPASQLDR
L04700_Sal4x104T2	4E4	F404220	2324	563.325	3	1686.95	1686.95	1.06583	16.99	14	29	R	RVTITIAADSIETAVK	S		1	1652.59	L04700_Sal4x104T2.3153.3153.3.dta	gi|447121143|ref|WP_001198399.1|	trigger factor [Salmonella bongori]	RVTLTLAADSLETAVK
L04700_Sal4x104T2	4E4	F404220	2342	570.986	3	1709.94	1709.94	-3.50947	17.58	265	280	K	LLDEGRAGENVGVLLR	G		1	1603.91	L04700_Sal4x104T2.3063.3063.3.dta	gi|445953893|ref|WP_000031748.1|	MULTISPECIES: elongation factor Tu [Salmonella]	LLDEGRAGENVGVLLR
L04700_Sal4x104T2	4E4	F404220	2345	858.44	2	1714.87	1714.86	1.32255	56.58	685	700	K	YAEAPNNVAQAVIEAR	G		0	1672.97	L04700_Sal4x104T2.3196.3196.2.dta	gi|446046852|ref|WP_000124707.1|	elongation factor G [Salmonella bongori]	YAEAPNNVAQAVLEAR
L04700_Sal4x104T2	4E4	F404220	2354	575.992	3	1724.95	1724.96	-0.820891	26.66	72	86	K	EGVQEDILEILLNLK	G		0	3325.81	L04700_Sal4x104T2.6097.6097.3.dta	gi|447084838|ref|WP_001162094.1|	MULTISPECIES: DNA-directed RNA polymerase subunit alpha [Proteobacteria]	EGVQEDLLELLLNLK
L04700_Sal4x104T2	4E4	F404220	2355	863.487	2	1724.96	1724.96	1.44352	51.51	72	86	K	EGVQEDILEILLNLK	G		0	3326.28	L04700_Sal4x104T2.6098.6098.2.dta	gi|447084838|ref|WP_001162094.1|	MULTISPECIES: DNA-directed RNA polymerase subunit alpha [Proteobacteria]	EGVQEDLLELLLNLK
L04700_Sal4x104T2	4E4	F404220	2364	580.288	3	1737.84	1737.84	0.0748054	28.71	114	128	R	LKDLETQSQDGTFEK	L		1	969.173	L04700_Sal4x104T2.1697.1697.3.dta	gi|446169024|ref|WP_000246879.1|	30S ribosomal protein S2 [Salmonella bongori]	LKDLETQSQDGTFEK
L04700_Sal4x104T2	4E4	F404220	2372	581.632	3	1741.87	1741.87	-0.08554	16.77	135	151	R	VAALEGDVLGSYQHGAR	I		0	1398.88	L04700_Sal4x104T2.2632.2632.3.dta	gi|446730849|ref|WP_000808105.1|	elongation factor Ts [Salmonella bongori]	VAALEGDVLGSYQHGAR
L04700_Sal4x104T2	4E4	F404220	2373	872.945	2	1743.88	1743.87	2.48069	50.51	89	105	K	AAGAELVGMEDLAEQIK	K		0	2177.88	L04700_Sal4x104T2.4239.4239.2.dta	gi|447019436|ref|WP_001096692.1|	50S ribosomal protein L1 [Salmonella bongori]	AAGAELVGMEDLAEQLK
L04700_Sal4x104T2	4E4	F404220	2379	876.462	2	1750.91	1750.91	0.129647	58.72	338	354	R	VYSGVVNSGDTILNSVK	S		0	1766.08	L04700_Sal4x104T2.3397.3397.2.dta	gi|446046852|ref|WP_000124707.1|	elongation factor G [Salmonella bongori]	VYSGVVNSGDTLLNSVK
L04700_Sal4x104T2	4E4	F404220	2391	880.483	2	1758.95	1758.95	0.169988	20.98	220	235	R	AATILAEQLEAFVDLR	D		0	2798.81	L04700_Sal4x104T2.5286.5286.2.dta	gi|447084838|ref|WP_001162094.1|	MULTISPECIES: DNA-directed RNA polymerase subunit alpha [Proteobacteria]	AATLLAEQLEAFVDLR
L04700_Sal4x104T2	4E4	F404220	2393	587.325	3	1758.95	1758.95	0.82606	31.29	220	235	R	AATILAEQLEAFVDLR	D		0	2798.34	L04700_Sal4x104T2.5285.5285.3.dta	gi|447084838|ref|WP_001162094.1|	MULTISPECIES: DNA-directed RNA polymerase subunit alpha [Proteobacteria]	AATLLAEQLEAFVDLR
L04700_Sal4x104T2	4E4	F404220	2395	880.956	2	1759.9	1759.9	0.92335	40.91	143	160	K	AIAQVGTISANSDETVGK	L		0	1274.86	L04700_Sal4x104T2.2360.2360.2.dta	gi|446641762|ref|WP_000719108.1|	molecular chaperone GroEL [Salmonella bongori]	ALAQVGTLSANSDETVGK
L04700_Sal4x104T2	4E4	F404220	2407	590.268	3	1767.78	1767.78	1.32596	16.74	76	90	R	HYAHVDCPGHADYVK	N	Carbamidomethyl (C) [7]	0	881.563	L04700_Sal4x104T2.1504.1504.3.dta	gi|445953893|ref|WP_000031748.1|	MULTISPECIES: elongation factor Tu [Salmonella]	HYAHVDCPGHADYVK
L04700_Sal4x104T2	4E4	F404220	2413	890.386	2	1778.76	1778.76	0.936047	51.49	302	318	R	GMGESNPVTGNTCDNVK	A	Carbamidomethyl (C) [13]	0	978.348	L04700_Sal4x104T2.1717.1717.2.dta	gi|505804847|ref|WP_015702792.1|	membrane protein [Salmonella bongori]	GMGESNPVTGNTCDNVK
L04700_Sal4x104T2	4E4	F404220	2415	594.32	3	1779.94	1779.94	-0.0528108	40.07	359	374	K	MVVTLIHPIAMDDGLR	F		0	1983.85	L04700_Sal4x104T2.3859.3859.3.dta	gi|445953893|ref|WP_000031748.1|	MULTISPECIES: elongation factor Tu [Salmonella]	MVVTLLHPLAMDDGLR
L04700_Sal4x104T2	4E4	F404220	2416	890.977	2	1779.94	1779.94	0.922504	32.99	359	374	K	MVVTLIHPIAMDDGLR	F		0	1984.28	L04700_Sal4x104T2.3860.3860.2.dta	gi|445953893|ref|WP_000031748.1|	MULTISPECIES: elongation factor Tu [Salmonella]	MVVTLLHPLAMDDGLR
L04700_Sal4x104T2	4E4	F404220	2428	599.651	3	1795.93	1795.93	-0.00167044	20.85	359	374	K	MVVTLIHPIAMDDGLR	F	Oxidation (M) [1]	0	1841.64	L04700_Sal4x104T2.3556.3556.3.dta	gi|445953893|ref|WP_000031748.1|	MULTISPECIES: elongation factor Tu [Salmonella]	MVVTLLHPLAMDDGLR
L04700_Sal4x104T2	4E4	F404220	2429	599.652	3	1795.93	1795.93	0.198783	41.62	359	374	K	MVVTLIHPIAMDDGLR	F	Oxidation (M) [11]	0	1760.78	L04700_Sal4x104T2.3385.3385.3.dta	gi|445953893|ref|WP_000031748.1|	MULTISPECIES: elongation factor Tu [Salmonella]	MVVTLLHPLAMDDGLR
L04700_Sal4x104T2	4E4	F404220	2439	899.444	2	1796.87	1796.88	-1.98177	54.38	654	669	R	AQVPLSEMFGYATDLR	S		0	2413.83	L04700_Sal4x104T2.4661.4661.2.dta	gi|446046852|ref|WP_000124707.1|	elongation factor G [Salmonella bongori]	AQVPLSEMFGYATDLR
L04700_Sal4x104T2	4E4	F404220	2442	600.647	3	1798.92	1798.92	0.683189	16.57	426	441	K	LSELRGQNEDQNVGIK	V		1	939.627	L04700_Sal4x104T2.1633.1633.3.dta	gi|446641762|ref|WP_000719108.1|	molecular chaperone GroEL [Salmonella bongori]	LSELRGQNEDQNVGLK
L04700_Sal4x104T2	4E4	F404220	2444	901.418	2	1800.82	1800.82	2.3034	47.01	312	328	K	DISNGYGASYGDQDIVK	Y		0	1522.67	L04700_Sal4x104T2.2893.2893.2.dta	gi|446788260|ref|WP_000865516.1|	porin [Salmonella bongori]	DLSNGYGASYGDQDLVK	Salmonella
L04700_Sal4x104T2	4E4	F404220	2447	601.967	3	1802.88	1802.88	-0.136448	23.49	60	75	R	GITINTSHVEYDTPTR	H		0	1214.53	L04700_Sal4x104T2.2226.2226.3.dta	gi|445953893|ref|WP_000031748.1|	MULTISPECIES: elongation factor Tu [Salmonella]	GLTLNTSHVEYDTPTR
L04700_Sal4x104T2	4E4	F404220	2448	902.484	2	1802.95	1802.95	0.0504728	51.82	62	79	K	EAAIQVSNVAIFNAATGK	A		0	1985.65	L04700_Sal4x104T2.3863.3863.2.dta	gi|446651839|ref|WP_000729185.1|	MULTISPECIES: 50S ribosomal protein L24 [Proteobacteria]	EAALQVSNVALFNAATGK
L04700_Sal4x104T2	4E4	F404220	2450	904.908	2	1807.8	1807.8	0.571412	48.18	266	283	R	FGTSNGSSPSTSYGFANK	A		0	1240.2	L04700_Sal4x104T2.2283.2283.2.dta	gi|446788260|ref|WP_000865516.1|	porin [Salmonella bongori]	FGTSNGSSPSTSYGFANK	Salmonella
L04700_Sal4x104T2	4E4	F404220	2455	907.463	2	1812.91	1812.91	1.42754	43.19	60	77	R	GITITSAATTAFWSGMAK	Q		0	2312.93	L04700_Sal4x104T2.4492.4492.2.dta	gi|446046852|ref|WP_000124707.1|	elongation factor G [Salmonella bongori]	GLTLTSAATTAFWSGMAK
L04700_Sal4x104T2	4E4	F404220	2467	607.648	3	1819.92	1819.92	-0.222537	50.11	476	491	R	EFNVEANVGKPQVAYR	E		0	1314.83	L04700_Sal4x104T2.2448.2448.3.dta	gi|446046852|ref|WP_000124707.1|	elongation factor G [Salmonella bongori]	EFNVEANVGKPQVAYR
L04700_Sal4x104T2	4E4	F404220	2468	912.467	2	1822.92	1822.92	-3.19048	41.79	94	110	R	FCGAEGLSNVVTLSTLR	N	Carbamidomethyl (C) [2]	0	2157.08	L04700_Sal4x104T2.4199.4199.2.dta	gi|446000612|ref|WP_000078467.1|	2-Cys peroxiredoxin [Salmonella bongori]	FCGAEGLSNVVTLSTLR
L04700_Sal4x104T2	4E4	F404220	2472	914.939	2	1827.86	1827.86	-0.422898	28.13	16	30	K	LMTEFNYNSVMQVPR	V		0	2038.43	L04700_Sal4x104T2.3965.3965.2.dta	gi|447018946|ref|WP_001096202.1|	MULTISPECIES: 50S ribosomal protein L5 [Proteobacteria]	LMTEFNYNSVMQVPR
L04700_Sal4x104T2	4E4	F404220	2492	613.654	3	1837.94	1837.94	-0.9799	22.07	37	53	K	STAESIVYSALETLAQR	S		0	2814.21	L04700_Sal4x104T2.5306.5306.3.dta	gi|447060786|ref|WP_001138042.1|	MULTISPECIES: 30S ribosomal protein S7 [Enterobacteriaceae]	STAESLVYSALETLAQR
L04700_Sal4x104T2	4E4	F404220	2493	613.655	3	1837.94	1837.94	0.71765	22.32	37	53	K	STAESIVYSALETLAQR	S		0	2803.14	L04700_Sal4x104T2.5292.5292.3.dta	gi|447060786|ref|WP_001138042.1|	MULTISPECIES: 30S ribosomal protein S7 [Enterobacteriaceae]	STAESLVYSALETLAQR
L04700_Sal4x104T2	4E4	F404220	2495	614.311	3	1839.91	1839.91	0.261969	28.41	344	359	R	QLDPLVVGQEHYDTAR	G		0	1429.68	L04700_Sal4x104T2.2698.2698.3.dta	gi|446112644|ref|WP_000190499.1|	MULTISPECIES: ATP synthase subunit beta [Salmonella]	QLDPLVVGQEHYDTAR
L04700_Sal4x104T2	4E4	F404220	2526	621.669	3	1861.98	1861.98	0.655752	25.17	70	86	R	NMINVALNNGTLQHPVK	G		0	1498.63	L04700_Sal4x104T2.2842.2842.3.dta	gi|446862865|ref|WP_000940121.1|	MULTISPECIES: 30S ribosomal protein S5 [Proteobacteria]	NMLNVALNNGTLQHPVK
L04700_Sal4x104T2	4E4	F404220	2546	626.341	3	1876	1876.01	-1.95895	20.63	228	244	R	VKHPSEIVNVGDEINVK	V		1	1257.17	L04700_Sal4x104T2.2320.2320.3.dta	gi|446062464|ref|WP_000140319.1|	MULTISPECIES: 30S ribosomal protein S1 [Salmonella]	VKHPSELVNVGDELNVK
L04700_Sal4x104T2	4E4	F404220	2548	627.319	3	1878.94	1878.94	-0.661545	23.46	134	148	R	EQIIFPEIDYDKVDR	V		1	1900.63	L04700_Sal4x104T2.3684.3684.3.dta	gi|447018946|ref|WP_001096202.1|	MULTISPECIES: 50S ribosomal protein L5 [Proteobacteria]	EQLLFPELDYDKVDR
L04700_Sal4x104T2	4E4	F404220	2554	629.664	3	1885.97	1885.97	0.635748	15.77	435	450	K	QLAEDPFNNWVALNKK	G		1	1863.86	L04700_Sal4x104T2.3604.3604.3.dta	gi|446062464|ref|WP_000140319.1|	MULTISPECIES: 30S ribosomal protein S1 [Salmonella]	QLAEDPFNNWVALNKK
L04700_Sal4x104T2	4E4	F404220	2557	945.952	2	1889.89	1889.89	1.32653	71.84	139	156	R	ATIDGLENMNSPEMVAAK	R		0	1716.57	L04700_Sal4x104T2.3289.3289.2.dta	gi|446862865|ref|WP_000940121.1|	MULTISPECIES: 30S ribosomal protein S5 [Proteobacteria]	ATLDGLENMNSPEMVAAK
L04700_Sal4x104T2	4E4	F404220	2560	631.65	3	1891.93	1891.93	-0.107826	32.73	94	112	R	VFMQPASEGTGIIAGGAMR	A		0	1815.69	L04700_Sal4x104T2.3502.3502.3.dta	gi|446862865|ref|WP_000940121.1|	MULTISPECIES: 30S ribosomal protein S5 [Proteobacteria]	VFMQPASEGTGLLAGGAMR
L04700_Sal4x104T2	4E4	F404220	2561	946.973	2	1891.93	1891.93	1.09518	71.43	94	112	R	VFMQPASEGTGIIAGGAMR	A		0	1814.25	L04700_Sal4x104T2.3499.3499.2.dta	gi|446862865|ref|WP_000940121.1|	MULTISPECIES: 30S ribosomal protein S5 [Proteobacteria]	VFMQPASEGTGLLAGGAMR
L04700_Sal4x104T2	4E4	F404220	2566	631.995	3	1892.96	1892.96	-0.139464	38.36	86	104	K	DAGFQAFADKVLDAAVAGK	I		1	2575.52	L04700_Sal4x104T2.4942.4942.3.dta	gi|446730849|ref|WP_000808105.1|	elongation factor Ts [Salmonella bongori]	DAGFQAFADKVLDAAVAGK
L04700_Sal4x104T2	4E4	F404220	2571	635.987	3	1904.94	1904.94	0.864595	24.3	166	183	R	NIAIEHSGYSVFAGVGER	T		0	1618.31	L04700_Sal4x104T2.3090.3090.3.dta	gi|446112644|ref|WP_000190499.1|	MULTISPECIES: ATP synthase subunit beta [Salmonella]	NLALEHSGYSVFAGVGER
L04700_Sal4x104T2	4E4	F404220	2584	960.009	2	1918	1918	2.61888	24.08	49	66	K	VLNIFPSIDTGVCAASVR	K	Carbamidomethyl (C) [13]	0	2287.35	L04700_Sal4x104T2.4445.4445.2.dta	gi|446000612|ref|WP_000078467.1|	2-Cys peroxiredoxin [Salmonella bongori]	VLNLFPSLDTGVCAASVR
L04700_Sal4x104T2	4E4	F404220	2587	962.487	2	1922.96	1922.96	-1.17631	56.65	361	378	R	DAGINTDDIVALGLVYQF	-		0	3628.7	L04700_Sal4x104T2.6672.6672.2.dta	gi|446788260|ref|WP_000865516.1|	porin [Salmonella bongori]	DAGLNTDDLVALGLVYQF
L04700_Sal4x104T2	4E4	F404220	2604	651.312	3	1950.91	1950.91	1.17279	14.28	576	592	R	LHFGSYHDVDSSELAFK	L		0	1546.98	L04700_Sal4x104T2.2942.2942.3.dta	gi|446046852|ref|WP_000124707.1|	elongation factor G [Salmonella bongori]	LHFGSYHDVDSSELAFK
L04700_Sal4x104T2	4E4	F404220	2605	977.486	2	1952.96	1952.96	0.637495	38.58	223	240	K	FTGEVSLTGQPFVMEPSK	S		0	2025.85	L04700_Sal4x104T2.3942.3942.2.dta	gi|446730849|ref|WP_000808105.1|	elongation factor Ts [Salmonella bongori]	FTGEVSLTGQPFVMEPSK
L04700_Sal4x104T2	4E4	F404220	2613	979.007	2	1956	1956	-0.0608385	34.21	453	470	R	QIVLNCGEEPSVVANTVK	G	Carbamidomethyl (C) [6]	0	1626.52	L04700_Sal4x104T2.3104.3104.2.dta	gi|446641762|ref|WP_000719108.1|	molecular chaperone GroEL [Salmonella bongori]	QLVLNCGEEPSVVANTVK
L04700_Sal4x104T2	4E4	F404220	2616	980.529	2	1959.04	1959.04	0.0745262	40.44	129	146	R	VVNIASYQVSPNDVVSIR	E		0	1967.02	L04700_Sal4x104T2.3823.3823.2.dta	gi|446057371|ref|WP_000135226.1|	MULTISPECIES: 30S ribosomal protein S4 [Gammaproteobacteria]	VVNLASYQVSPNDVVSLR
L04700_Sal4x104T2	4E4	F404220	2617	981.514	2	1961.01	1961.01	-0.157571	14.98	189	205	K	IIELAGFLDSYIPEPER	A		0	2760.31	L04700_Sal4x104T2.5226.5226.2.dta	gi|445953893|ref|WP_000031748.1|	MULTISPECIES: elongation factor Tu [Salmonella]	LLELAGFLDSYLPEPER
L04700_Sal4x104T2	4E4	F404220	2618	981.515	2	1961.02	1961.01	0.841911	29.14	189	205	K	IIELAGFLDSYIPEPER	A		0	2770.6	L04700_Sal4x104T2.5242.5242.2.dta	gi|445953893|ref|WP_000031748.1|	MULTISPECIES: elongation factor Tu [Salmonella]	LLELAGFLDSYLPEPER
L04700_Sal4x104T2	4E4	F404220	2619	654.68	3	1961.02	1961.01	1.17031	23.88	189	205	K	IIELAGFLDSYIPEPER	A		0	2763.18	L04700_Sal4x104T2.5231.5231.3.dta	gi|445953893|ref|WP_000031748.1|	MULTISPECIES: elongation factor Tu [Salmonella]	LLELAGFLDSYLPEPER
L04700_Sal4x104T2	4E4	F404220	2621	982.984	2	1963.95	1963.95	0.254589	46.04	156	172	R	ELLSQYDFPGDDTPIVR	G		0	2148.85	L04700_Sal4x104T2.4181.4181.2.dta	gi|445953893|ref|WP_000031748.1|	MULTISPECIES: elongation factor Tu [Salmonella]	ELLSQYDFPGDDTPLVR
L04700_Sal4x104T2	4E4	F404220	2622	982.984	2	1963.95	1963.95	0.437892	62.66	156	172	R	ELLSQYDFPGDDTPIVR	G		0	2136.93	L04700_Sal4x104T2.4157.4157.2.dta	gi|445953893|ref|WP_000031748.1|	MULTISPECIES: elongation factor Tu [Salmonella]	ELLSQYDFPGDDTPLVR
L04700_Sal4x104T2	4E4	F404220	2637	659.019	3	1974.04	1974.04	0.284696	16.53	249	264	R	EKLDNLVFVINCNLQR	L	Carbamidomethyl (C) [12]	1	2077.94	L04700_Sal4x104T2.4041.4041.3.dta	gi|445926001|ref|WP_000003856.1|	pyruvate dehydrogenase [Salmonella bongori]	EKLDNLVFVLNCNLQR
L04700_Sal4x104T2	4E4	F404220	2664	1008.45	2	2014.88	2014.88	-1.0085	16.93	223	240	K	QTVYAFLGDGEMDEPESK	G		0	1950.09	L04700_Sal4x104T2.3788.3788.2.dta	gi|445926001|ref|WP_000003856.1|	pyruvate dehydrogenase [Salmonella bongori]	QTVYAFLGDGEMDEPESK
L04700_Sal4x104T2	4E4	F404220	267	398.213	2	794.412	794.411	1.18201	14.82	226	232	K	LTGMAFR	V		0	1201.36	L04700_Sal4x104T2.2198.2198.2.dta	gi|446075653|ref|WP_000153508.1|	glyceraldehyde-3-phosphate dehydrogenase [Salmonella bongori]	LTGMAFR
L04700_Sal4x104T2	4E4	F404220	2674	676.045	3	2025.11	2025.11	0.716998	30.46	2	20	M	ALNLQDKQAIVAEVSEVAK	G		1	1840.14	L04700_Sal4x104T2.3553.3553.3.dta	gi|447129947|ref|WP_001207203.1|	MULTISPECIES: 50S ribosomal protein L10 [Enterobacteriaceae]	ALNLQDKQALVAEVSEVAK
L04700_Sal4x104T2	4E4	F404220	2675	677.017	3	2028.03	2028.03	1.00294	18.82	16	32	R	DWLQAIESVIREEGVER	A		1	2933.92	L04700_Sal4x104T2.5490.5490.3.dta	gi|445926001|ref|WP_000003856.1|	pyruvate dehydrogenase [Salmonella bongori]	DWLQALESVLREEGVER
L04700_Sal4x104T2	4E4	F404220	2677	677.353	3	2029.04	2029.04	0.200095	27.05	22	40	R	DFNEALVHQVVVAYAAGAR	Q		0	2302.79	L04700_Sal4x104T2.4475.4475.3.dta	gi|446346540|ref|WP_000424395.1|	MULTISPECIES: 50S ribosomal protein L4 [Proteobacteria]	DFNEALVHQVVVAYAAGAR
L04700_Sal4x104T2	4E4	F404220	2680	677.68	3	2030.02	2030.02	0.0330047	42.19	486	504	R	DRVEDATLVLSVGDDVEAK	F		1	1858.36	L04700_Sal4x104T2.3592.3592.3.dta	gi|446062464|ref|WP_000140319.1|	MULTISPECIES: 30S ribosomal protein S1 [Salmonella]	DRVEDATLVLSVGDDVEAK
L04700_Sal4x104T2	4E4	F404220	2696	687.002	3	2057.98	2057.98	1.44802	27.56	124	141	R	TTGEHEVNFQVHSEVFAK	V		0	1209.16	L04700_Sal4x104T2.2214.2214.3.dta	gi|447118809|ref|WP_001196065.1|	MULTISPECIES: 50S ribosomal protein L9 [Salmonella]	TTGEHEVNFQVHSEVFAK
L04700_Sal4x104T2	4E4	F404220	2702	690.029	3	2067.06	2067.06	0.274302	30.92	84	101	R	INIIDTPGHVDFTIEVER	S		0	2008.89	L04700_Sal4x104T2.3910.3910.3.dta	gi|446046852|ref|WP_000124707.1|	elongation factor G [Salmonella bongori]	LNLLDTPGHVDFTLEVER
L04700_Sal4x104T2	4E4	F404220	271	400.255	2	798.496	798.496	-0.0187853	19.79	19	25	R	LVADLIR	G		0	1455.59	L04700_Sal4x104T2.2752.2752.2.dta	gi|446369674|ref|WP_000447529.1|	MULTISPECIES: 50S ribosomal protein L22 [Proteobacteria]	LVADLLR
L04700_Sal4x104T2	4E4	F404220	272	401.245	2	800.475	800.476	-0.384771	18.36	383	391	R	TVGAGVVAK	V		0	706.952	L04700_Sal4x104T2.1159.1159.2.dta	gi|445953893|ref|WP_000031748.1|	MULTISPECIES: elongation factor Tu [Salmonella]	TVGAGVVAK
L04700_Sal4x104T2	4E4	F404220	2729	702.011	3	2103.01	2103.01	-0.62244	16.7	124	142	K	VYAGNEHNHAAQQPQVLDI	-		0	1318.43	L04700_Sal4x104T2.2456.2456.3.dta	gi|446770300|ref|WP_000847556.1|	MULTISPECIES: 50S ribosomal protein L13 [Enterobacteriaceae]	VYAGNEHNHAAQQPQVLDL
L04700_Sal4x104T2	4E4	F404220	2736	706.038	3	2115.09	2115.1	-1.26046	19.38	212	230	R	AAIEYAITNDRDSVTLVHK	G		1	1372.14	L04700_Sal4x104T2.2574.2574.3.dta	gi|446366612|ref|WP_000444467.1|	isocitrate dehydrogenase [Salmonella bongori]	AALEYALTNDRDSVTLVHK
L04700_Sal4x104T2	4E4	F404220	2737	706.393	3	2116.16	2116.16	0.43097	25.42	206	224	R	AIDKPFLLPIEDVFSISGR	G		0	2652.07	L04700_Sal4x104T2.5060.5060.3.dta	gi|445953893|ref|WP_000031748.1|	MULTISPECIES: elongation factor Tu [Salmonella]	ALDKPFLLPLEDVFSLSGR
L04700_Sal4x104T2	4E4	F404220	2738	706.393	3	2116.16	2116.16	0.771209	37.56	206	224	R	AIDKPFLLPIEDVFSISGR	G		0	2663.09	L04700_Sal4x104T2.5077.5077.3.dta	gi|445953893|ref|WP_000031748.1|	MULTISPECIES: elongation factor Tu [Salmonella]	ALDKPFLLPLEDVFSLSGR
L04700_Sal4x104T2	4E4	F404220	2745	710.365	3	2128.07	2128.07	1.04649	27.89	321	339	K	VVNVGDVVEVMVLDIDEER	R		0	3116.39	L04700_Sal4x104T2.5756.5756.3.dta	gi|446062464|ref|WP_000140319.1|	MULTISPECIES: 30S ribosomal protein S1 [Salmonella]	VVNVGDVVEVMVLDLDEER
L04700_Sal4x104T2	4E4	F404220	2746	710.699	3	2129.08	2129.08	0.432112	15.62	29	47	K	AIISDVNATDEDRWNAVLK	L		1	1776.97	L04700_Sal4x104T2.3420.3420.3.dta	gi|447041676|ref|WP_001118932.1|	MULTISPECIES: 30S ribosomal protein S14 [Salmonella]	ALLSDVNATDEDRWNAVLK
L04700_Sal4x104T2	4E4	F404220	275	401.725	2	801.434	801.434	0.0299463	14.9	146	153	K	GIDIAGTR	G		0	317.649	L04700_Sal4x104T2.469.469.2.dta	gi|447195305|ref|WP_001272561.1|	hypothetical protein [Salmonella bongori]	GLDLAGTR
L04700_Sal4x104T2	4E4	F404220	277	401.743	2	801.472	801.471	1.00815	53.89	241	248	K	GAITIATR	E		0	964.005	L04700_Sal4x104T2.1685.1685.2.dta	gi|445926001|ref|WP_000003856.1|	pyruvate dehydrogenase [Salmonella bongori]	GALTLATR
L04700_Sal4x104T2	4E4	F404220	2770	718.41	3	2152.21	2152.21	-0.597061	23.31	49	69	K	LLDNAAADLTAISGQKPLITK	A		0	1948.68	L04700_Sal4x104T2.3785.3785.3.dta	gi|447018946|ref|WP_001096202.1|	MULTISPECIES: 50S ribosomal protein L5 [Proteobacteria]	LLDNAAADLTALSGQKPLLTK
L04700_Sal4x104T2	4E4	F404220	2771	718.411	3	2152.21	2152.21	0.0859581	42.62	49	69	K	LLDNAAADLTAISGQKPLITK	A		0	1936.16	L04700_Sal4x104T2.3759.3759.3.dta	gi|447018946|ref|WP_001096202.1|	MULTISPECIES: 50S ribosomal protein L5 [Proteobacteria]	LLDNAAADLTALSGQKPLLTK
L04700_Sal4x104T2	4E4	F404220	2772	718.684	3	2153.03	2153.03	0.753822	13.13	180	199	R	ADIDYNTSEAHTTYGVIGVK	V		0	1430.67	L04700_Sal4x104T2.2700.2700.3.dta	gi|446452090|ref|WP_000529945.1|	MULTISPECIES: 30S ribosomal protein S3 [Proteobacteria]	ADLDYNTSEAHTTYGVLGVK
L04700_Sal4x104T2	4E4	F404220	2786	730.055	3	2187.14	2187.14	-0.0352058	18.46	14	33	R	IFTEDGVSIPVTVIEVEANR	V		0	2467.1	L04700_Sal4x104T2.4756.4756.3.dta	gi|446501983|ref|WP_000579837.1|	MULTISPECIES: 50S ribosomal protein L3 [Enterobacteriaceae]	LFTEDGVSLPVTVLEVEANR
L04700_Sal4x104T2	4E4	F404220	2787	732.395	3	2194.16	2194.16	1.77745	30.61	297	316	K	ANDIDVPAALIDSEIDVLRR	Q		1	2477.9	L04700_Sal4x104T2.4777.4777.3.dta	gi|447121143|ref|WP_001198399.1|	trigger factor [Salmonella bongori]	ANDLDVPAALLDSELDVLRR
L04700_Sal4x104T2	4E4	F404220	2857	745.372	3	2233.09	2233.09	1.26327	37.9	42	61	K	AEYTPHVDTGDYIIVLNADK	V		0	1907.02	L04700_Sal4x104T2.3698.3698.3.dta	gi|446770300|ref|WP_000847556.1|	MULTISPECIES: 50S ribosomal protein L13 [Enterobacteriaceae]	AEYTPHVDTGDYLLVLNADK
L04700_Sal4x104T2	4E4	F404220	2873	1124.55	2	2247.08	2247.08	-0.443241	59.61	154	173	R	NTDFFGLVDGLDFALQYQGK	N		0	3081.56	L04700_Sal4x104T2.5700.5700.2.dta	gi|446788260|ref|WP_000865516.1|	porin [Salmonella bongori]	NTDFFGLVDGLDFALQYQGK
L04700_Sal4x104T2	4E4	F404220	2874	750.036	3	2247.09	2247.08	0.372928	17.27	154	173	R	NTDFFGLVDGLDFALQYQGK	N		0	3082.32	L04700_Sal4x104T2.5702.5702.3.dta	gi|446788260|ref|WP_000865516.1|	porin [Salmonella bongori]	NTDFFGLVDGLDFALQYQGK
L04700_Sal4x104T2	4E4	F404220	2955	768.734	3	2303.18	2303.18	0.431143	21.77	194	216	R	FGQEEAAPVVAPAPAPAPEVQTK	H		0	1557.25	L04700_Sal4x104T2.2964.2964.3.dta	gi|505804847|ref|WP_015702792.1|	membrane protein [Salmonella bongori]	FGQEEAAPVVAPAPAPAPEVQTK
L04700_Sal4x104T2	4E4	F404220	2997	782.677	3	2345.01	2345.01	1.05885	29.23	40	59	K	IGEVHEGAATMDWMEQEQER	G		0	1560.07	L04700_Sal4x104T2.2970.2970.3.dta	gi|446046852|ref|WP_000124707.1|	elongation factor G [Salmonella bongori]	LGEVHEGAATMDWMEQEQER
L04700_Sal4x104T2	4E4	F404220	3030	799.427	3	2395.26	2395.26	0.711823	23.82	98	118	R	LLLSEACPLILDYHVALDNAR	E	Carbamidomethyl (C) [7]	0	2402.51	L04700_Sal4x104T2.4642.4642.3.dta	gi|446450124|ref|WP_000527979.1|	adenylosuccinate synthetase [Salmonella bongori]	LLLSEACPLLLDYHVALDNAR
L04700_Sal4x104T2	4E4	F404220	3049	808.441	3	2422.3	2422.3	1.51385	27.77	207	231	K	IADQLIVGGGIANTFVAAQGHSVGK	S		0	2001.22	L04700_Sal4x104T2.3895.3895.3.dta	gi|446033415|ref|WP_000111270.1|	phosphoglycerate kinase [Salmonella bongori]	LADQLLVGGGLANTFVAAQGHSVGK
L04700_Sal4x104T2	4E4	F404220	3106	633.589	4	2530.33	2530.33	-0.203136	31.28	54	76	R	SGKSELEAFEVALENVRPTVEVK	S		1	2149.33	L04700_Sal4x104T2.4182.4182.4.dta	gi|447060786|ref|WP_001138042.1|	MULTISPECIES: 30S ribosomal protein S7 [Enterobacteriaceae]	SGKSELEAFEVALENVRPTVEVK
L04700_Sal4x104T2	4E4	F404220	3109	846.763	3	2537.27	2537.26	2.7577	20.47	50	73	K	VLESAIANAEHNDGADIDDLKVTK	I		1	1510.68	L04700_Sal4x104T2.2868.2868.3.dta	gi|446369674|ref|WP_000447529.1|	MULTISPECIES: 50S ribosomal protein L22 [Proteobacteria]	VLESALANAEHNDGADLDDLKVTK
L04700_Sal4x104T2	4E4	F404220	3112	1273.62	2	2545.23	2545.23	-1.08595	19.57	335	358	R	TTDVTGTIELPEGVEMVMPGDNIK	M		0	2439.66	L04700_Sal4x104T2.4702.4702.2.dta	gi|445953893|ref|WP_000031748.1|	MULTISPECIES: elongation factor Tu [Salmonella]	TTDVTGTLELPEGVEMVMPGDNLK
L04700_Sal4x104T2	4E4	F404220	3113	849.418	3	2545.23	2545.23	1.56764	44.08	335	358	R	TTDVTGTIELPEGVEMVMPGDNIK	M		0	2441.51	L04700_Sal4x104T2.4705.4705.3.dta	gi|445953893|ref|WP_000031748.1|	MULTISPECIES: elongation factor Tu [Salmonella]	TTDVTGTLELPEGVEMVMPGDNLK
L04700_Sal4x104T2	4E4	F404220	3119	854.108	3	2559.3	2559.3	0.259446	27.72	161	184	K	VINDNFGIVEGLMTTVHATTATQK	T		0	2348.3	L04700_Sal4x104T2.4557.4557.3.dta	gi|446075653|ref|WP_000153508.1|	glyceraldehyde-3-phosphate dehydrogenase [Salmonella bongori]	VLNDNFGLVEGLMTTVHATTATQK
L04700_Sal4x104T2	4E4	F404220	3148	872.77	3	2615.29	2615.29	0.494783	33.66	138	162	K	DHDTGVSPVFAGGIEYAITPEIATR	L		0	2322.91	L04700_Sal4x104T2.4511.4511.3.dta	gi|505804847|ref|WP_015702792.1|	membrane protein [Salmonella bongori]	DHDTGVSPVFAGGLEYALTPELATR	Salmonella
L04700_Sal4x104T2	4E4	F404220	3149	874.491	3	2620.45	2620.45	1.67185	36.4	162	187	R	LGANPVPLQLAIGAEEAFTGVVDLVK	M		0	3520.98	L04700_Sal4x104T2.6467.6467.3.dta	gi|446046852|ref|WP_000124707.1|	elongation factor G [Salmonella bongori]	LGANPVPLQLALGAEEAFTGVVDLVK
L04700_Sal4x104T2	4E4	F404220	3156	881.124	3	2640.35	2640.35	0.29087	34.1	16	40	R	IAQFNVVSEAHNEGTIVSVSDGVIR	I		0	1905.63	L04700_Sal4x104T2.3695.3695.3.dta	gi|447099495|ref|WP_001176751.1|	MULTISPECIES: ATP synthase subunit alpha [Salmonella]	LAQFNVVSEAHNEGTLVSVSDGVLR
L04700_Sal4x104T2	4E4	F404220	322	408.732	2	815.45	815.45	-0.104237	15.58	51	57	R	RAELEAK	L		1	409.17	L04700_Sal4x104T2.614.614.2.dta	gi|447118809|ref|WP_001196065.1|	MULTISPECIES: 50S ribosomal protein L9 [Salmonella]	RAELEAK
L04700_Sal4x104T2	4E4	F404220	323	408.763	2	815.512	815.512	0.257507	16.19	4	11	R	IIVVTSGK	G		0	1062.75	L04700_Sal4x104T2.1893.1893.2.dta	gi|446023190|ref|WP_000101045.1|	septum site-determining protein MinD [Salmonella bongori]	LLVVTSGK
L04700_Sal4x104T2	4E4	F404220	3238	910.455	3	2728.34	2728.33	3.28076	44.28	91	117	K	NMITGAAQMDGAILVVAATDGPMPQTR	E		0	2558.65	L04700_Sal4x104T2.4912.4912.3.dta	gi|445953893|ref|WP_000031748.1|	MULTISPECIES: elongation factor Tu [Salmonella]	NMLTGAAQMDGALLVVAATDGPMPQTR
L04700_Sal4x104T2	4E4	F404220	326	410.228	2	818.441	818.44	0.810078	26.17	99	106	R	ALNAAGFR	I		0	1027.78	L04700_Sal4x104T2.1815.1815.2.dta	gi|446952502|ref|WP_001029758.1|	MULTISPECIES: 30S ribosomal protein S11 [Enterobacteriaceae]	ALNAAGFR
L04700_Sal4x104T2	4E4	F404220	327	410.75	2	819.486	819.485	0.189143	24.32	593	600	K	LAASIAFK	D		0	1318.01	L04700_Sal4x104T2.2455.2455.2.dta	gi|446046852|ref|WP_000124707.1|	elongation factor G [Salmonella bongori]	LAASLAFK
L04700_Sal4x104T2	4E4	F404220	333	413.2	2	824.385	824.385	-0.0824857	21.8	47	53	R	EAGVYMR	V		0	820.238	L04700_Sal4x104T2.1383.1383.2.dta	gi|447129947|ref|WP_001207203.1|	MULTISPECIES: 50S ribosomal protein L10 [Enterobacteriaceae]	EAGVYMR
L04700_Sal4x104T2	4E4	F404220	3359	1018.53	3	3052.58	3052.58	0.230625	25.53	379	408	R	AGDIAAAIGLKDVTTGDTLCDPSAPIILER	M	Carbamidomethyl (C) [20]	1	2342.82	L04700_Sal4x104T2.4546.4546.3.dta	gi|446046852|ref|WP_000124707.1|	elongation factor G [Salmonella bongori]	AGDLAAALGLKDVTTGDTLCDPSAPLLLER
L04700_Sal4x104T2	4E4	F404220	343	415.74	2	829.466	829.466	0.197718	37.9	264	270	R	KLLDEGR	A		1	630.229	L04700_Sal4x104T2.1014.1014.2.dta	gi|445953893|ref|WP_000031748.1|	MULTISPECIES: elongation factor Tu [Salmonella]	KLLDEGR
L04700_Sal4x104T2	4E4	F404220	351	416.749	2	831.483	831.481	1.8437	21.23	910	917	R	SLSTVAVR	V		0	1145.3	L04700_Sal4x104T2.2076.2076.2.dta	gi|445999120|ref|WP_000076975.1|	cell division protein FtsK [Salmonella bongori]	SLSTVAVR
L04700_Sal4x104T2	4E4	F404220	352	416.749	2	831.483	831.481	2.27666	23.02	910	917	R	SLSTVAVR	V		0	1134.87	L04700_Sal4x104T2.2053.2053.2.dta	gi|445999120|ref|WP_000076975.1|	cell division protein FtsK [Salmonella bongori]	SLSTVAVR
L04700_Sal4x104T2	4E4	F404220	3537	1190.59	3	3568.73	3568.73	0.442454	34.18	175	208	K	EANNLGIPVFAIVDTNSDPDGVDFVIPGNDDAIR	A		0	3039.52	L04700_Sal4x104T2.5638.5638.3.dta	gi|446169024|ref|WP_000246879.1|	30S ribosomal protein S2 [Salmonella bongori]	EANNLGLPVFALVDTNSDPDGVDFVLPGNDDALR
L04700_Sal4x104T2	4E4	F404220	466	421.759	2	841.503	841.502	1.55912	17.6	2	9	M	SIGIISPR	E		0	1129.5	L04700_Sal4x104T2.2041.2041.2.dta	gi|445944146|ref|WP_000022001.1|	hypothetical protein [Salmonella bongori]	SLGLLSPR
L04700_Sal4x104T2	4E4	F404220	481	428.766	2	855.518	855.518	-0.215074	14.97	287	294	R	LASVLTPR	E		0	1173.89	L04700_Sal4x104T2.2140.2140.2.dta	gi|446652908|ref|WP_000730254.1|	transcriptional regulator [Salmonella bongori]	LASVLTPR
L04700_Sal4x104T2	4E4	F404220	482	428.766	2	855.518	855.518	-0.00467553	19.12	287	294	R	LASVLTPR	E		0	1142.04	L04700_Sal4x104T2.2069.2069.2.dta	gi|446652908|ref|WP_000730254.1|	transcriptional regulator [Salmonella bongori]	LASVLTPR
L04700_Sal4x104T2	4E4	F404220	483	428.766	2	855.518	855.518	0.579766	19.03	287	294	R	LASVLTPR	E		0	1163.32	L04700_Sal4x104T2.2116.2116.2.dta	gi|446652908|ref|WP_000730254.1|	transcriptional regulator [Salmonella bongori]	LASVLTPR
L04700_Sal4x104T2	4E4	F404220	484	428.767	2	855.519	855.518	1.0707	16.7	287	294	R	LASVLTPR	E		0	1152.31	L04700_Sal4x104T2.2091.2091.2.dta	gi|446652908|ref|WP_000730254.1|	transcriptional regulator [Salmonella bongori]	LASVLTPR
L04700_Sal4x104T2	4E4	F404220	488	432.745	2	863.475	863.475	0.206144	25.75	18	25	K	FGSELLAK	F		0	1290.88	L04700_Sal4x104T2.2395.2395.2.dta	gi|447060786|ref|WP_001138042.1|	MULTISPECIES: 30S ribosomal protein S7 [Enterobacteriaceae]	FGSELLAK
L04700_Sal4x104T2	4E4	F404220	53	345.2	2	688.386	688.387	-1.22315	19.68	225	231	R	GTVVTGR	V		0	472.075	L04700_Sal4x104T2.727.727.2.dta	gi|445953893|ref|WP_000031748.1|	MULTISPECIES: elongation factor Tu [Salmonella]	GTVVTGR
L04700_Sal4x104T2	4E4	F404220	542	437.753	2	873.492	873.496	-4.73843	15.98	558	565	K	EAFAPVLK	L		0	1136.27	L04700_Sal4x104T2.2056.2056.2.dta	gi|447197194|ref|WP_001274450.1|	formate hydrogenlyase subunit 3 [Salmonella bongori]	EAFAPVLK
L04700_Sal4x104T2	4E4	F404220	544	438.272	2	874.529	874.528	1.18235	18.38	34	41	R	VAFQAVIK	A		0	1373.6	L04700_Sal4x104T2.2577.2577.2.dta	gi|446046995|ref|WP_000124850.1|	MULTISPECIES: 50S ribosomal protein L20 [Proteobacteria]	VAFQAVLK
L04700_Sal4x104T2	4E4	F404220	565	441.792	2	881.57	881.57	0.526334	29.79	103	110	R	LITIAVPR	I		0	1586.05	L04700_Sal4x104T2.3024.3024.2.dta	gi|447018946|ref|WP_001096202.1|	MULTISPECIES: 50S ribosomal protein L5 [Proteobacteria]	LLTLAVPR
L04700_Sal4x104T2	4E4	F404220	579	450.256	2	898.497	898.498	-1.37006	17.24	71	78	R	RPDGSVIR	F		0	564.95	L04700_Sal4x104T2.888.888.2.dta	gi|446536608|ref|WP_000613954.1|	MULTISPECIES: 50S ribosomal protein L14 [Gammaproteobacteria]	RPDGSVLR
L04700_Sal4x104T2	4E4	F404220	583	450.768	2	899.521	899.519	2.87709	16.79	360	367	R	GVQSILQR	Y		0	1168.05	L04700_Sal4x104T2.2127.2127.2.dta	gi|446112644|ref|WP_000190499.1|	MULTISPECIES: ATP synthase subunit beta [Salmonella]	GVQSLLQR
L04700_Sal4x104T2	4E4	F404220	584	451.211	2	900.408	900.409	-1.28608	20.66	146	153	R	GNGYATYR	N		0	681.306	L04700_Sal4x104T2.1111.1111.2.dta	gi|446788260|ref|WP_000865516.1|	porin [Salmonella bongori]	GNGYATYR
L04700_Sal4x104T2	4E4	F404220	585	451.258	2	900.502	900.503	-0.978342	36.7	70	77	K	AVVESIQR	V		0	818.826	L04700_Sal4x104T2.1380.1380.2.dta	gi|445984756|ref|WP_000062611.1|	MULTISPECIES: 30S ribosomal protein S8 [Proteobacteria]	AVVESLQR
L04700_Sal4x104T2	4E4	F404220	588	451.758	2	901.502	901.502	-0.0476982	15	28	35	R	NFLVPQGK	A		0	1250.67	L04700_Sal4x104T2.2305.2305.2.dta	gi|447118809|ref|WP_001196065.1|	MULTISPECIES: 50S ribosomal protein L9 [Salmonella]	NFLVPQGK
L04700_Sal4x104T2	4E4	F404220	59	348.177	2	694.34	694.34	0.172826	14.64	39	45	K	TYGGAAR	A		0	385.12	L04700_Sal4x104T2.572.572.2.dta	gi|445953893|ref|WP_000031748.1|	MULTISPECIES: elongation factor Tu [Salmonella]	TYGGAAR
L04700_Sal4x104T2	4E4	F404220	604	455.292	2	908.57	908.569	0.813367	17.64	73	81	K	TPPAAVLLK	K		0	1352.5	L04700_Sal4x104T2.2531.2531.2.dta	gi|447008670|ref|WP_001085926.1|	MULTISPECIES: 50S ribosomal protein L11 [Proteobacteria]	TPPAAVLLK
L04700_Sal4x104T2	4E4	F404220	613	457.756	2	913.498	913.498	-0.153257	36.97	103	111	R	VQALADAAR	E		0	797.179	L04700_Sal4x104T2.1337.1337.2.dta	gi|446281101|ref|WP_000358956.1|	MULTISPECIES: 50S ribosomal protein L18 [Gammaproteobacteria]	VQALADAAR
L04700_Sal4x104T2	4E4	F404220	617	458.267	2	914.519	914.519	0.00437389	21.31	95	103	K	AQGVQLTAK	L		0	761.564	L04700_Sal4x104T2.1268.1268.2.dta	gi|505804847|ref|WP_015702792.1|	membrane protein [Salmonella bongori]	AQGVQLTAK
L04700_Sal4x104T2	4E4	F404220	620	458.771	2	915.527	915.528	-1.07807	19.93	105	112	K	ITDVEVLK	A		0	1232.43	L04700_Sal4x104T2.2266.2266.2.dta	gi|446730849|ref|WP_000808105.1|	elongation factor Ts [Salmonella bongori]	LTDVEVLK
L04700_Sal4x104T2	4E4	F404220	621	458.776	2	915.538	915.539	-0.788607	43.83	107	114	K	SILSELVR	Q		0	1923.92	L04700_Sal4x104T2.3733.3733.2.dta	gi|446346540|ref|WP_000424395.1|	MULTISPECIES: 50S ribosomal protein L4 [Proteobacteria]	SLLSELVR
L04700_Sal4x104T2	4E4	F404220	640	467.762	2	933.51	933.513	-2.97264	15.68	106	114	K	KVDVTGTSK	G		1	409.594	L04700_Sal4x104T2.615.615.2.dta	gi|446501983|ref|WP_000579837.1|	MULTISPECIES: 50S ribosomal protein L3 [Enterobacteriaceae]	KVDVTGTSK
L04700_Sal4x104T2	4E4	F404220	662	474.778	2	947.542	947.544	-1.83422	24.09	25	33	K	AQAFTLVAK	D		0	1318.92	L04700_Sal4x104T2.2457.2457.2.dta	gi|446000612|ref|WP_000078467.1|	2-Cys peroxiredoxin [Salmonella bongori]	AQAFTLVAK
L04700_Sal4x104T2	4E4	F404220	663	476.226	2	950.437	950.436	0.800685	14.24	95	102	R	SGFQYHGR	V		0	627.827	L04700_Sal4x104T2.1009.1009.2.dta	gi|446281101|ref|WP_000358956.1|	MULTISPECIES: 50S ribosomal protein L18 [Gammaproteobacteria]	SGFQYHGR
L04700_Sal4x104T2	4E4	F404220	668	478.774	2	955.533	955.534	-0.419661	26.12	26	33	K	VTLEPLER	G		0	1313.45	L04700_Sal4x104T2.2445.2445.2.dta	gi|447084838|ref|WP_001162094.1|	MULTISPECIES: DNA-directed RNA polymerase subunit alpha [Proteobacteria]	VTLEPLER
L04700_Sal4x104T2	4E4	F404220	673	480.283	2	958.551	958.552	-1.16426	35.89	1	8	-	MQVILLDK	V		0	1628.52	L04700_Sal4x104T2.3108.3108.2.dta	gi|447118809|ref|WP_001196065.1|	MULTISPECIES: 50S ribosomal protein L9 [Salmonella]	MQVLLLDK
L04700_Sal4x104T2	4E4	F404220	685	482.765	2	963.515	963.514	1.36376	26.73	622	631	R	GFLIGGTSGR	T		0	1380.55	L04700_Sal4x104T2.2592.2592.2.dta	gi|445926001|ref|WP_000003856.1|	pyruvate dehydrogenase [Salmonella bongori]	GFLLGGTSGR
L04700_Sal4x104T2	4E4	F404220	707	488.237	2	974.459	974.46	-1.04058	67.74	161	169	K	MAGQLGNER	V		0	665.981	L04700_Sal4x104T2.1083.1083.2.dta	gi|446501983|ref|WP_000579837.1|	MULTISPECIES: 50S ribosomal protein L3 [Enterobacteriaceae]	MAGQLGNER
L04700_Sal4x104T2	4E4	F404220	710	488.289	2	974.564	974.565	-0.755209	16.01	198	206	K	LTVLDSLSK	I		0	1614.61	L04700_Sal4x104T2.3083.3083.2.dta	gi|446033415|ref|WP_000111270.1|	phosphoglycerate kinase [Salmonella bongori]	LTVLDSLSK
L04700_Sal4x104T2	4E4	F404220	725	489.286	2	976.558	976.559	-1.26772	22.5	104	112	K	VAFTALVEK	A		0	1565.31	L04700_Sal4x104T2.2981.2981.2.dta	gi|446046995|ref|WP_000124850.1|	MULTISPECIES: 50S ribosomal protein L20 [Proteobacteria]	VAFTALVEK
L04700_Sal4x104T2	4E4	F404220	737	493.286	2	984.558	984.56	-2.0984	44.35	19	28	R	GVNVLADAVK	V		0	1400.24	L04700_Sal4x104T2.2635.2635.2.dta	gi|446641762|ref|WP_000719108.1|	molecular chaperone GroEL [Salmonella bongori]	GVNVLADAVK
L04700_Sal4x104T2	4E4	F404220	738	493.305	2	984.596	984.597	-1.18119	55.21	19	27	K	INGQVITIK	G		0	1197.79	L04700_Sal4x104T2.2191.2191.2.dta	gi|446014082|ref|WP_000091937.1|	50S ribosomal protein L6 [Salmonella bongori]	LNGQVLTLK
L04700_Sal4x104T2	4E4	F404220	739	494.272	2	986.53	986.53	0.0587919	26.37	54	62	R	GLHSAFTVR	K		0	945.925	L04700_Sal4x104T2.1647.1647.2.dta	gi|445987401|ref|WP_000065256.1|	50S ribosomal protein L19 [Salmonella bongori]	GLHSAFTVR
L04700_Sal4x104T2	4E4	F404220	75	352.203	2	702.391	702.391	-0.0811514	23.76	458	464	K	VTAVDAK	G		0	460.392	L04700_Sal4x104T2.704.704.2.dta	gi|446062464|ref|WP_000140319.1|	MULTISPECIES: 30S ribosomal protein S1 [Salmonella]	VTAVDAK
L04700_Sal4x104T2	4E4	F404220	789	497.247	2	992.479	992.481	-2.29425	21.4	335	342	R	ELFEEQAK	R		0	1048.95	L04700_Sal4x104T2.1864.1864.2.dta	gi|447121143|ref|WP_001198399.1|	trigger factor [Salmonella bongori]	ELFEEQAK
L04700_Sal4x104T2	4E4	F404220	812	499.293	2	996.572	996.572	0.259891	37	184	193	R	VNAISAGPIR	T		0	1098.19	L04700_Sal4x104T2.1969.1969.2.dta	gi|446428653|ref|WP_000506508.1|	enoyl-ACP reductase [Salmonella bongori]	VNALSAGPLR
L04700_Sal4x104T2	4E4	F404220	821	500.249	2	998.483	998.482	0.636967	14.75	34	41	R	SLEQYFGR	E		0	1533.97	L04700_Sal4x104T2.2917.2917.2.dta	gi|446752562|ref|WP_000829818.1|	MULTISPECIES: 30S ribosomal protein S9 [Proteobacteria]	SLEQYFGR
L04700_Sal4x104T2	4E4	F404220	824	500.775	2	999.535	999.535	-0.278129	42.62	157	165	K	AALELAEQR	E		0	1088.31	L04700_Sal4x104T2.1948.1948.2.dta	gi|446057371|ref|WP_000135226.1|	MULTISPECIES: 30S ribosomal protein S4 [Gammaproteobacteria]	AALELAEQR
L04700_Sal4x104T2	4E4	F404220	840	503.768	2	1005.52	1005.52	-1.86868	38.77	183	191	R	IAYNVEAAR	V		0	990.202	L04700_Sal4x104T2.1740.1740.2.dta	gi|447084838|ref|WP_001162094.1|	MULTISPECIES: DNA-directed RNA polymerase subunit alpha [Proteobacteria]	LAYNVEAAR
L04700_Sal4x104T2	4E4	F404220	86	358.72	2	715.425	715.423	2.89619	13.51	77	84	R	GATGLGLK	E		0	889.952	L04700_Sal4x104T2.1522.1522.2.dta	gi|445951026|ref|WP_000028881.1|	MULTISPECIES: 50S ribosomal protein L7/L12 [Salmonella]	GATGLGLK
L04700_Sal4x104T2	4E4	F404220	87	359.207	2	716.4	716.4	-0.790061	20.35	431	437	K	MGLALGR	L		0	1249.32	L04700_Sal4x104T2.2302.2302.2.dta	gi|446046852|ref|WP_000124707.1|	elongation factor G [Salmonella bongori]	MGLALGR
L04700_Sal4x104T2	4E4	F404220	888	506.264	2	1010.51	1010.51	-0.126668	14.04	396	404	R	VEDALHATR	A		0	614.638	L04700_Sal4x104T2.982.982.2.dta	gi|446641762|ref|WP_000719108.1|	molecular chaperone GroEL [Salmonella bongori]	VEDALHATR
L04700_Sal4x104T2	4E4	F404220	891	507.783	2	1013.55	1013.55	0.134182	28.77	53	63	K	AGNVAADGVIK	T		0	914.877	L04700_Sal4x104T2.1579.1579.2.dta	gi|446730849|ref|WP_000808105.1|	elongation factor Ts [Salmonella bongori]	AGNVAADGVLK
L04700_Sal4x104T2	4E4	F404220	90	360.177	2	718.339	718.34	-0.968901	30.43	278	284	K	APGFGDR	R		0	716.171	L04700_Sal4x104T2.1176.1176.2.dta	gi|446641762|ref|WP_000719108.1|	molecular chaperone GroEL [Salmonella bongori]	APGFGDR
L04700_Sal4x104T2	4E4	F404220	902	508.772	2	1015.53	1015.53	0.307229	14.83	79	88	R	VAADSGQQLK	I		0	1158.56	L04700_Sal4x104T2.2105.2105.2.dta	gi|446749862|ref|WP_000827118.1|	fimbrial assembly chaperone protein StcB [Salmonella bongori]	VAADSGQQLK	Salmonella
L04700_Sal4x104T2	4E4	F404220	924	514.298	2	1026.58	1026.58	-0.658496	67.13	271	280	R	AGENVGVLLR	G		0	1415.09	L04700_Sal4x104T2.2668.2668.2.dta	gi|445953893|ref|WP_000031748.1|	MULTISPECIES: elongation factor Tu [Salmonella]	AGENVGVLLR
L04700_Sal4x104T2	4E4	F404220	926	515.3	2	1028.59	1028.59	-0.433605	19.38	749	757	R	VDIELLATR	K		0	1590.62	L04700_Sal4x104T2.3034.3034.2.dta	gi|446659621|ref|WP_000736967.1|	ferrous iron transporter B [Salmonella bongori]	VDLELLATR
L04700_Sal4x104T2	4E4	F404220	927	515.301	2	1028.59	1028.59	0.402494	20.23	749	757	R	VDIELLATR	K		0	1613.25	L04700_Sal4x104T2.3080.3080.2.dta	gi|446659621|ref|WP_000736967.1|	ferrous iron transporter B [Salmonella bongori]	VDLELLATR
L04700_Sal4x104T2	4E4	F404220	928	515.301	2	1028.59	1028.59	1.00526	18.85	749	757	R	VDIELLATR	K		0	1601.33	L04700_Sal4x104T2.3057.3057.2.dta	gi|446659621|ref|WP_000736967.1|	ferrous iron transporter B [Salmonella bongori]	VDLELLATR
L04700_Sal4x104T2	4E4	F404220	949	346.562	3	1036.66	1036.66	-0.146624	18.67	73	82	K	TPPAAVLLKK	A		1	1018.41	L04700_Sal4x104T2.1795.1795.3.dta	gi|447008670|ref|WP_001085926.1|	MULTISPECIES: 50S ribosomal protein L11 [Proteobacteria]	TPPAAVLLKK
L04700_Sal4x104T2	4E4	F404220	951	521.283	2	1040.55	1040.55	1.33679	15.05	93	101	R	VPDLENQVK	T		0	915.825	L04700_Sal4x104T2.1581.1581.2.dta	gi|447048088|ref|WP_001125344.1|	MULTISPECIES: hypothetical protein [Salmonella]	VPDLENQVK
L04700_Sal4x104T2	4E4	F404220	957	523.284	2	1044.55	1044.56	-2.66429	24.15	70	78	R	TRDNEIVAK	L		1	500.333	L04700_Sal4x104T2.776.776.2.dta	gi|447139116|ref|WP_001216372.1|	MULTISPECIES: 50S ribosomal protein L17 [Proteobacteria]	TRDNELVAK
L04700_Sal4x104T2	4E4	F404220	958	523.285	2	1044.56	1044.56	-0.936283	49.89	21	31	K	GALSAVVADSR	G		0	1214.1	L04700_Sal4x104T2.2225.2225.2.dta	gi|447129947|ref|WP_001207203.1|	MULTISPECIES: 50S ribosomal protein L10 [Enterobacteriaceae]	GALSAVVADSR
L04700_Sal4x104T2	4E4	F404220	964	349.196	3	1044.57	1044.57	-4.54445	15.64	487	494	R	QQTWLKNK	H		1	419.46	L04700_Sal4x104T2.633.633.3.dta	gi|447187408|ref|WP_001264664.1|	bifunctional aspartokinase I/homoserine dehydrogenase I [Salmonella bongori]	QQTWLKNK
L04701_Sal4x104T3	4E4	F404221	103	379.73	2	757.445	757.445	-0.00396069	17.67	583	589	K	QAKGNIK	S		1	440.994	L04701_Sal4x104T3.617.617.2.dta	gi|447172481|ref|WP_001249737.1|	protease [Salmonella bongori]	QAKGNLK
L04701_Sal4x104T3	4E4	F404221	1035	607.813	2	1213.61	1213.61	-0.57679	35.91	321	331	R	AALIDCLAPDR	R	Carbamidomethyl (C) [6]	0	1634.99	L04701_Sal4x104T3.2941.2941.2.dta	gi|505804847|ref|WP_015702792.1|	membrane protein [Salmonella bongori]	AALLDCLAPDR
L04701_Sal4x104T3	4E4	F404221	1036	607.819	2	1213.62	1213.62	0.194459	50.92	305	314	K	FESEVYILSK	D		0	1660.78	L04701_Sal4x104T3.2992.2992.2.dta	gi|445953893|ref|WP_000031748.1|	MULTISPECIES: elongation factor Tu [Salmonella]	FESEVYLLSK
L04701_Sal4x104T3	4E4	F404221	1040	609.785	2	1217.56	1217.56	-0.121555	52.79	178	188	K	ALEGDAEWEAK	I		0	1177.27	L04701_Sal4x104T3.2015.2015.2.dta	gi|445953893|ref|WP_000031748.1|	MULTISPECIES: elongation factor Tu [Salmonella]	ALEGDAEWEAK
L04701_Sal4x104T3	4E4	F404221	1056	411.877	3	1232.61	1232.61	0.934603	25.5	326	334	K	GYRPQFYFR	T		0	1355.46	L04701_Sal4x104T3.2387.2387.3.dta	gi|445953893|ref|WP_000031748.1|	MULTISPECIES: elongation factor Tu [Salmonella]	GYRPQFYFR
L04701_Sal4x104T3	4E4	F404221	107	382.21	2	762.405	762.402	2.81741	15.05	35	41	K	FLEGAAR	Q		0	864.932	L04701_Sal4x104T3.1376.1376.2.dta	gi|446351531|ref|WP_000429386.1|	MULTISPECIES: ATP synthase subunit c [Proteobacteria]	FLEGAAR
L04701_Sal4x104T3	4E4	F404221	1072	620.867	2	1239.72	1239.72	0.16536	65.98	32	44	K	AILAAAGIAENVK	I		0	1569.01	L04701_Sal4x104T3.2816.2816.2.dta	gi|446012925|ref|WP_000090780.1|	MULTISPECIES: 30S ribosomal protein S13 [Enterobacteriaceae]	ALLAAAGLAENVK
L04701_Sal4x104T3	4E4	F404221	1078	622.348	2	1242.68	1242.68	-0.0788617	57.93	9	20	K	QAIVAEVSEVAK	G		0	1439.77	L04701_Sal4x104T3.2560.2560.2.dta	gi|447129947|ref|WP_001207203.1|	MULTISPECIES: 50S ribosomal protein L10 [Enterobacteriaceae]	QALVAEVSEVAK
L04701_Sal4x104T3	4E4	F404221	1080	622.853	2	1243.69	1243.69	-0.668172	29.64	71	83	K	IAAANVPAFVSGK	A		0	1536.92	L04701_Sal4x104T3.2749.2749.2.dta	gi|446967253|ref|WP_001044509.1|	MULTISPECIES: DNA-binding protein HU-alpha [Gammaproteobacteria]	LAAANVPAFVSGK
L04701_Sal4x104T3	4E4	F404221	1082	623.805	2	1245.6	1245.59	0.403823	54.99	53	64	R	SDVQAAKDDAAR	A		1	428.99	L04701_Sal4x104T3.600.600.2.dta	gi|447005051|ref|WP_001082307.1|	MULTISPECIES: hypothetical protein [Proteobacteria]	SDVQAAKDDAAR
L04701_Sal4x104T3	4E4	F404221	1090	627.803	2	1253.59	1253.59	-0.850356	18.42	16	27	K	GFGFITPEDGSK	D		0	1697.7	L04701_Sal4x104T3.3062.3062.2.dta	gi|445956970|ref|WP_000034825.1|	MULTISPECIES: cold-shock protein CspE [Proteobacteria]	GFGFLTPEDGSK
L04701_Sal4x104T3	4E4	F404221	1100	630.365	2	1258.71	1258.71	1.35535	63.53	72	83	K	INALETVTIASK	A		0	1576.83	L04701_Sal4x104T3.2831.2831.2.dta	gi|447118809|ref|WP_001196065.1|	MULTISPECIES: 50S ribosomal protein L9 [Salmonella]	LNALETVTLASK
L04701_Sal4x104T3	4E4	F404221	1102	630.821	2	1259.63	1259.62	1.75211	48.27	112	123	K	SLEEAGAEVEVK	-		0	1139.33	L04701_Sal4x104T3.1935.1935.2.dta	gi|445951026|ref|WP_000028881.1|	MULTISPECIES: 50S ribosomal protein L7/L12 [Salmonella]	SLEEAGAEVEVK
L04701_Sal4x104T3	4E4	F404221	111	384.74	2	767.466	767.465	0.475591	14.08	117	123	R	LPNGVLR	T		0	1062.7	L04701_Sal4x104T3.1775.1775.2.dta	gi|447118809|ref|WP_001196065.1|	MULTISPECIES: 50S ribosomal protein L9 [Salmonella]	LPNGVLR
L04701_Sal4x104T3	4E4	F404221	1110	632.831	2	1263.65	1263.65	1.07467	49.28	255	266	K	DGSVVVLGFTDR	I		0	1992.04	L04701_Sal4x104T3.3670.3670.2.dta	gi|505804847|ref|WP_015702792.1|	membrane protein [Salmonella bongori]	DGSVVVLGFTDR
L04701_Sal4x104T3	4E4	F404221	1113	633.328	2	1264.64	1264.64	-0.13917	32	64	76	K	YTGNKDAAAAVGK	A		1	545.961	L04701_Sal4x104T3.796.796.2.dta	gi|446281101|ref|WP_000358956.1|	MULTISPECIES: 50S ribosomal protein L18 [Gammaproteobacteria]	YTGNKDAAAAVGK
L04701_Sal4x104T3	4E4	F404221	1116	633.912	2	1265.81	1265.81	1.52788	43.87	345	356	R	VVVGLLLGEVIR	T		0	2465.8	L04701_Sal4x104T3.4512.4512.2.dta	gi|447121143|ref|WP_001198399.1|	trigger factor [Salmonella bongori]	VVVGLLLGEVLR
L04701_Sal4x104T3	4E4	F404221	1161	642.862	2	1283.71	1283.71	0.327956	30.6	142	154	K	VGTVTPNVAEAVK	N		0	1225.43	L04701_Sal4x104T3.2112.2112.2.dta	gi|447019436|ref|WP_001096692.1|	50S ribosomal protein L1 [Salmonella bongori]	VGTVTPNVAEAVK
L04701_Sal4x104T3	4E4	F404221	1171	645.844	2	1289.67	1289.67	-0.157404	45.63	127	138	K	AYGSTNPINVVR	A		0	1281.26	L04701_Sal4x104T3.2230.2230.2.dta	gi|446862865|ref|WP_000940121.1|	MULTISPECIES: 30S ribosomal protein S5 [Proteobacteria]	AYGSTNPLNVVR
L04701_Sal4x104T3	4E4	F404221	121	385.761	2	769.508	769.506	2.49901	15.5	152	159	R	IGVLVAAK	G		0	1185.35	L04701_Sal4x104T3.2031.2031.2.dta	gi|446730849|ref|WP_000808105.1|	elongation factor Ts [Salmonella bongori]	LGVLVAAK
L04701_Sal4x104T3	4E4	F404221	1216	652.395	2	1302.78	1302.78	0.371514	63.67	26	38	K	TTLTAAITTVLAK	T		0	2143.43	L04701_Sal4x104T3.3949.3949.2.dta	gi|445953893|ref|WP_000031748.1|	MULTISPECIES: elongation factor Tu [Salmonella]	TTLTAALTTVLAK
L04701_Sal4x104T3	4E4	F404221	1217	652.396	2	1302.78	1302.78	0.739958	57.26	26	38	K	TTLTAAITTVLAK	T		0	2155.99	L04701_Sal4x104T3.3974.3974.2.dta	gi|445953893|ref|WP_000031748.1|	MULTISPECIES: elongation factor Tu [Salmonella]	TTLTAALTTVLAK
L04701_Sal4x104T3	4E4	F404221	1218	652.822	2	1303.63	1303.63	2.46543	32.03	503	514	K	ASSGLNEEEIQK	M		0	859.869	L04701_Sal4x104T3.1366.1366.2.dta	gi|446438271|ref|WP_000516126.1|	MULTISPECIES: molecular chaperone DnaK [Salmonella]	ASSGLNEEELQK
L04701_Sal4x104T3	4E4	F404221	1219	653.338	2	1304.66	1304.66	0.462955	19.49	117	128	K	NYGVEITDGPLK	G		0	1560.62	L04701_Sal4x104T3.2798.2798.2.dta	gi|446000612|ref|WP_000078467.1|	2-Cys peroxiredoxin [Salmonella bongori]	NYGVELTDGPLK
L04701_Sal4x104T3	4E4	F404221	1234	658.31	2	1314.61	1314.61	0.288299	45.44	254	264	K	STCTGVEMFRK	L	Carbamidomethyl (C) [3]	1	982.012	L04701_Sal4x104T3.1614.1614.2.dta	gi|445953893|ref|WP_000031748.1|	MULTISPECIES: elongation factor Tu [Salmonella]	STCTGVEMFRK
L04701_Sal4x104T3	4E4	F404221	1237	658.39	2	1314.76	1314.77	-0.831327	44.52	40	51	R	LQAFEGVVIAIR	N		0	2129.6	L04701_Sal4x104T3.3926.3926.2.dta	gi|445987401|ref|WP_000065256.1|	50S ribosomal protein L19 [Salmonella bongori]	LQAFEGVVLALR
L04701_Sal4x104T3	4E4	F404221	1265	663.857	2	1325.7	1325.7	0.58158	30.48	261	272	K	QLGEDPWVAIAK	R		0	1887.15	L04701_Sal4x104T3.3459.3459.2.dta	gi|446062464|ref|WP_000140319.1|	MULTISPECIES: 30S ribosomal protein S1 [Salmonella]	QLGEDPWVALAK
L04701_Sal4x104T3	4E4	F404221	130	396.224	2	790.433	790.434	-0.661662	16.87	11	17	K	IVAEFGR	D		0	1073.33	L04701_Sal4x104T3.1795.1795.2.dta	gi|445981608|ref|WP_000059463.1|	30S ribosomal protein S15 [Salmonella bongori]	LVAEFGR
L04701_Sal4x104T3	4E4	F404221	1300	450.245	3	1347.71	1347.71	-0.491944	26.46	350	360	K	INLLDKNDFTR	D		1	1422.55	L04701_Sal4x104T3.2528.2528.3.dta	gi|446788260|ref|WP_000865516.1|	porin [Salmonella bongori]	LNLLDKNDFTR
L04701_Sal4x104T3	4E4	F404221	1313	679.363	2	1356.71	1356.71	-0.132674	16	250	263	K	VDGDARGGAALSIR	H		1	1104.33	L04701_Sal4x104T3.1856.1856.2.dta	gi|446382203|ref|WP_000460058.1|	MULTISPECIES: signal recognition particle protein [Salmonella]	VDGDARGGAALSLR
L04701_Sal4x104T3	4E4	F404221	1333	681.327	2	1360.64	1360.64	-0.113917	52.83	41	52	K	VDQLSNDVNAMR	S		0	1234.32	L04701_Sal4x104T3.2129.2129.2.dta	gi|447005051|ref|WP_001082307.1|	MULTISPECIES: hypothetical protein [Proteobacteria]	VDQLSNDVNAMR
L04701_Sal4x104T3	4E4	F404221	134	398.213	2	794.411	794.411	-0.253018	23.42	226	232	K	LTGMAFR	V		0	1208.23	L04701_Sal4x104T3.2076.2076.2.dta	gi|446075653|ref|WP_000153508.1|	glyceraldehyde-3-phosphate dehydrogenase [Salmonella bongori]	LTGMAFR
L04701_Sal4x104T3	4E4	F404221	1344	688.82	2	1375.63	1375.63	0.0283507	65.38	46	57	R	AFDQIDNAPEEK	A		0	1102.04	L04701_Sal4x104T3.1851.1851.2.dta	gi|445953893|ref|WP_000031748.1|	MULTISPECIES: elongation factor Tu [Salmonella]	AFDQLDNAPEEK
L04701_Sal4x104T3	4E4	F404221	1346	688.862	2	1375.71	1375.71	0.351818	40.2	75	88	R	VAVFTQGANAEAAK	A		0	1087.15	L04701_Sal4x104T3.1821.1821.2.dta	gi|447019436|ref|WP_001096692.1|	50S ribosomal protein L1 [Salmonella bongori]	VAVFTQGANAEAAK
L04701_Sal4x104T3	4E4	F404221	1349	689.326	2	1376.64	1376.64	1.71868	52.16	41	52	K	VDQLSNDVNAMR	S	Oxidation (M) [11]	0	891.547	L04701_Sal4x104T3.1424.1424.2.dta	gi|447005051|ref|WP_001082307.1|	MULTISPECIES: hypothetical protein [Proteobacteria]	VDQLSNDVNAMR
L04701_Sal4x104T3	4E4	F404221	1354	691.332	2	1380.65	1380.65	-2.22504	47	267	279	R	IGSDAYNQGLSEK	R		0	977.692	L04701_Sal4x104T3.1605.1605.2.dta	gi|505804847|ref|WP_015702792.1|	membrane protein [Salmonella bongori]	LGSDAYNQGLSEK
L04701_Sal4x104T3	4E4	F404221	1362	693.373	2	1384.73	1384.73	0.382746	26.42	199	213	R	GAAQNIIPSSTGAAK	A		0	1078.63	L04701_Sal4x104T3.1806.1806.2.dta	gi|446075653|ref|WP_000153508.1|	glyceraldehyde-3-phosphate dehydrogenase [Salmonella bongori]	GAAQNLLPSSTGAAK
L04701_Sal4x104T3	4E4	F404221	1371	695.907	2	1389.8	1389.8	0.589294	56.68	209	222	R	AVSLYLGAVAATVR	E		0	2029.71	L04701_Sal4x104T3.3742.3742.2.dta	gi|446169024|ref|WP_000246879.1|	30S ribosomal protein S2 [Salmonella bongori]	AVSLYLGAVAATVR
L04701_Sal4x104T3	4E4	F404221	1393	465.931	3	1394.77	1394.77	-0.100375	17.92	168	179	R	ALLAAFDFPFRK	-		1	2146.76	L04701_Sal4x104T3.3955.3955.3.dta	gi|447018946|ref|WP_001096202.1|	MULTISPECIES: 50S ribosomal protein L5 [Proteobacteria]	ALLAAFDFPFRK
L04701_Sal4x104T3	4E4	F404221	1397	703.36	2	1404.71	1404.7	1.4544	43.97	1	13	-	MQVSVETTQGLGR	R		0	1278.3	L04701_Sal4x104T3.2224.2224.2.dta	gi|447121143|ref|WP_001198399.1|	trigger factor [Salmonella bongori]	MQVSVETTQGLGR
L04701_Sal4x104T3	4E4	F404221	1412	708.372	2	1414.73	1414.73	-0.133594	72.35	98	112	R	DIADAVTAAGVDVAK	S		0	1882.55	L04701_Sal4x104T3.3449.3449.2.dta	gi|447118809|ref|WP_001196065.1|	MULTISPECIES: 50S ribosomal protein L9 [Salmonella]	DLADAVTAAGVDVAK
L04701_Sal4x104T3	4E4	F404221	1415	473.948	3	1418.82	1418.82	-1.16082	17.14	113	126	R	AVLEVAGVHNVLAK	A		0	1443.09	L04701_Sal4x104T3.2567.2567.3.dta	gi|446862865|ref|WP_000940121.1|	MULTISPECIES: 30S ribosomal protein S5 [Proteobacteria]	AVLEVAGVHNVLAK
L04701_Sal4x104T3	4E4	F404221	1416	710.421	2	1418.83	1418.82	1.47235	59.49	113	126	R	AVLEVAGVHNVLAK	A		0	1442.12	L04701_Sal4x104T3.2565.2565.2.dta	gi|446862865|ref|WP_000940121.1|	MULTISPECIES: 30S ribosomal protein S5 [Proteobacteria]	AVLEVAGVHNVLAK
L04701_Sal4x104T3	4E4	F404221	1418	711.359	2	1420.7	1420.7	0.567325	48.7	171	182	R	LLVDACYSPVER	I	Carbamidomethyl (C) [6]	0	1592.38	L04701_Sal4x104T3.2863.2863.2.dta	gi|447084838|ref|WP_001162094.1|	MULTISPECIES: DNA-directed RNA polymerase subunit alpha [Proteobacteria]	LLVDACYSPVER
L04701_Sal4x104T3	4E4	F404221	145	401.743	2	801.471	801.471	0.109798	30.25	241	248	K	GAITIATR	E		0	969.376	L04701_Sal4x104T3.1588.1588.2.dta	gi|445926001|ref|WP_000003856.1|	pyruvate dehydrogenase [Salmonella bongori]	GALTLATR
L04701_Sal4x104T3	4E4	F404221	1457	720.346	2	1438.68	1438.68	0.325299	61.2	329	340	K	YVDVGATYYFNK	N		0	1669.38	L04701_Sal4x104T3.3008.3008.2.dta	gi|446788260|ref|WP_000865516.1|	porin [Salmonella bongori]	YVDVGATYYFNK
L04701_Sal4x104T3	4E4	F404221	1468	724.394	2	1446.77	1446.77	1.10798	33.57	126	138	R	LATLPTYEEAIAR	L		0	1713.55	L04701_Sal4x104T3.3094.3094.2.dta	gi|447129947|ref|WP_001207203.1|	MULTISPECIES: 50S ribosomal protein L10 [Enterobacteriaceae]	LATLPTYEEALAR
L04701_Sal4x104T3	4E4	F404221	1471	725.9	2	1449.79	1449.78	1.65404	30.55	248	261	R	YTLAGTEVSALLGR	M		0	2117.7	L04701_Sal4x104T3.3906.3906.2.dta	gi|446112644|ref|WP_000190499.1|	MULTISPECIES: ATP synthase subunit beta [Salmonella]	YTLAGTEVSALLGR
L04701_Sal4x104T3	4E4	F404221	1499	738.397	2	1474.78	1474.78	-1.26798	15.49	10	22	K	WAGGKYPLLDDIK	R		1	1268.65	L04701_Sal4x104T3.2203.2203.2.dta	gi|446664784|ref|WP_000742130.1|	DNA adenine methylase [Salmonella bongori]	WAGGKYPLLDDLK
L04701_Sal4x104T3	4E4	F404221	1514	745.443	2	1488.87	1488.87	1.32315	16.02	125	137	R	QVGVPYIIVFLNK	C		0	2602	L04701_Sal4x104T3.4731.4731.2.dta	gi|445953893|ref|WP_000031748.1|	MULTISPECIES: elongation factor Tu [Salmonella]	QVGVPYLLVFLNK
L04701_Sal4x104T3	4E4	F404221	1524	748.428	2	1494.84	1494.84	0.445532	35.65	233	246	R	VPTPNVSVVDLTVR	L		0	1895.69	L04701_Sal4x104T3.3478.3478.2.dta	gi|446075653|ref|WP_000153508.1|	glyceraldehyde-3-phosphate dehydrogenase [Salmonella bongori]	VPTPNVSVVDLTVR
L04701_Sal4x104T3	4E4	F404221	1529	750.415	2	1498.82	1498.81	0.998122	43.32	561	575	K	SGPLAGYPVVDLGVR	L		0	2056.13	L04701_Sal4x104T3.3794.3794.2.dta	gi|446046852|ref|WP_000124707.1|	elongation factor G [Salmonella bongori]	SGPLAGYPVVDLGVR
L04701_Sal4x104T3	4E4	F404221	1533	756.943	2	1511.87	1511.87	0.501365	15.02	52	65	K	GLPIPVVITVYADR	S		0	2464.79	L04701_Sal4x104T3.4510.4510.2.dta	gi|447008670|ref|WP_001085926.1|	MULTISPECIES: 50S ribosomal protein L11 [Proteobacteria]	GLPLPVVLTVYADR
L04701_Sal4x104T3	4E4	F404221	1541	759.407	2	1516.8	1516.8	0.0771362	23.33	17	30	R	LIDQSTAEIVETAK	R		0	1485.74	L04701_Sal4x104T3.2652.2652.2.dta	gi|447103749|ref|WP_001181005.1|	MULTISPECIES: 30S ribosomal protein S10 [Proteobacteria]	LLDQSTAELVETAK
L04701_Sal4x104T3	4E4	F404221	1555	766.402	2	1530.79	1530.79	0.305725	58.23	27	40	K	IDQLSSDVQTLNAK	V		0	1390.79	L04701_Sal4x104T3.2460.2460.2.dta	gi|447005051|ref|WP_001082307.1|	MULTISPECIES: hypothetical protein [Proteobacteria]	LDQLSSDVQTLNAK
L04701_Sal4x104T3	4E4	F404221	1556	766.403	2	1530.79	1530.79	1.18109	69.22	27	40	K	IDQLSSDVQTLNAK	V		0	1379.99	L04701_Sal4x104T3.2438.2438.2.dta	gi|447005051|ref|WP_001082307.1|	MULTISPECIES: hypothetical protein [Proteobacteria]	LDQLSSDVQTLNAK
L04701_Sal4x104T3	4E4	F404221	1569	775.397	2	1548.78	1548.78	0.417749	53.37	465	479	K	GATVELADGVEGYLR	A		0	1946.97	L04701_Sal4x104T3.3581.3581.2.dta	gi|446062464|ref|WP_000140319.1|	MULTISPECIES: 30S ribosomal protein S1 [Salmonella]	GATVELADGVEGYLR
L04701_Sal4x104T3	4E4	F404221	1606	820.913	2	1639.81	1639.81	1.29954	33.31	104	117	K	LGYPITDDLDVYTR	L		0	2083.97	L04701_Sal4x104T3.3842.3842.2.dta	gi|505804847|ref|WP_015702792.1|	membrane protein [Salmonella bongori]	LGYPLTDDLDVYTR
L04701_Sal4x104T3	4E4	F404221	1616	827.435	2	1652.85	1652.85	1.41513	37	30	45	R	IFSFTALTVVGDGNGR	V		0	2318.51	L04701_Sal4x104T3.4260.4260.2.dta	gi|446862865|ref|WP_000940121.1|	MULTISPECIES: 30S ribosomal protein S5 [Proteobacteria]	LFSFTALTVVGDGNGR
L04701_Sal4x104T3	4E4	F404221	1620	553.305	3	1656.89	1656.89	-0.482831	13.58	239	253	K	VGEEVEIVGIKETQK	S		1	1291.94	L04701_Sal4x104T3.2252.2252.3.dta	gi|445953893|ref|WP_000031748.1|	MULTISPECIES: elongation factor Tu [Salmonella]	VGEEVELVGLKETQK
L04701_Sal4x104T3	4E4	F404221	1621	553.305	3	1656.89	1656.89	0.621645	27.69	239	253	K	VGEEVEIVGIKETQK	S		1	1280.23	L04701_Sal4x104T3.2228.2228.3.dta	gi|445953893|ref|WP_000031748.1|	MULTISPECIES: elongation factor Tu [Salmonella]	VGEEVELVGLKETQK
L04701_Sal4x104T3	4E4	F404221	1622	829.455	2	1656.9	1656.89	1.47626	38.21	239	253	K	VGEEVEIVGIKETQK	S		1	1282.27	L04701_Sal4x104T3.2232.2232.2.dta	gi|445953893|ref|WP_000031748.1|	MULTISPECIES: elongation factor Tu [Salmonella]	VGEEVELVGLKETQK
L04701_Sal4x104T3	4E4	F404221	1633	843.448	2	1684.88	1684.87	4.15164	32.96	409	423	R	MEFPEPVISIAVEPK	T		0	2317.49	L04701_Sal4x104T3.4258.4258.2.dta	gi|446046852|ref|WP_000124707.1|	elongation factor G [Salmonella bongori]	MEFPEPVLSLAVEPK
L04701_Sal4x104T3	4E4	F404221	1634	844.437	2	1686.86	1686.86	1.1394	55.1	110	125	K	AAAFEGELIPASQIDR	L		0	1845.43	L04701_Sal4x104T3.3370.3370.2.dta	gi|447129947|ref|WP_001207203.1|	MULTISPECIES: 50S ribosomal protein L10 [Enterobacteriaceae]	AAAFEGELLPASQLDR
L04701_Sal4x104T3	4E4	F404221	1652	858.44	2	1714.87	1714.86	0.75108	51.09	685	700	K	YAEAPNNVAQAVIEAR	G		0	1673.97	L04701_Sal4x104T3.3017.3017.2.dta	gi|446046852|ref|WP_000124707.1|	elongation factor G [Salmonella bongori]	YAEAPNNVAQAVLEAR
L04701_Sal4x104T3	4E4	F404221	1670	870.384	2	1738.75	1738.75	-0.309417	40.9	226	241	R	SQDLASQAEESFVEAE	-		0	2179.62	L04701_Sal4x104T3.4023.4023.2.dta	gi|446169024|ref|WP_000246879.1|	30S ribosomal protein S2 [Salmonella bongori]	SQDLASQAEESFVEAE
L04701_Sal4x104T3	4E4	F404221	1683	876.463	2	1750.91	1750.91	1.24906	62.13	338	354	R	VYSGVVNSGDTILNSVK	S		0	1763.77	L04701_Sal4x104T3.3202.3202.2.dta	gi|446046852|ref|WP_000124707.1|	elongation factor G [Salmonella bongori]	VYSGVVNSGDTLLNSVK
L04701_Sal4x104T3	4E4	F404221	1710	890.387	2	1778.76	1778.76	1.62192	39.45	302	318	R	GMGESNPVTGNTCDNVK	A	Carbamidomethyl (C) [13]	0	976.185	L04701_Sal4x104T3.1602.1602.2.dta	gi|505804847|ref|WP_015702792.1|	membrane protein [Salmonella bongori]	GMGESNPVTGNTCDNVK
L04701_Sal4x104T3	4E4	F404221	1712	890.976	2	1779.94	1779.94	-0.313494	19.48	359	374	K	MVVTLIHPIAMDDGLR	F		0	1987.03	L04701_Sal4x104T3.3661.3661.2.dta	gi|445953893|ref|WP_000031748.1|	MULTISPECIES: elongation factor Tu [Salmonella]	MVVTLLHPLAMDDGLR
L04701_Sal4x104T3	4E4	F404221	1724	599.651	3	1795.93	1795.93	-0.71996	22.23	359	374	K	MVVTLIHPIAMDDGLR	F	Oxidation (M) [11]	0	1764.72	L04701_Sal4x104T3.3204.3204.3.dta	gi|445953893|ref|WP_000031748.1|	MULTISPECIES: elongation factor Tu [Salmonella]	MVVTLLHPLAMDDGLR
L04701_Sal4x104T3	4E4	F404221	1737	901.418	2	1800.82	1800.82	2.23676	22.44	312	328	K	DISNGYGASYGDQDIVK	Y		0	1526.77	L04701_Sal4x104T3.2731.2731.2.dta	gi|446788260|ref|WP_000865516.1|	porin [Salmonella bongori]	DLSNGYGASYGDQDLVK	Salmonella
L04701_Sal4x104T3	4E4	F404221	174	410.75	2	819.485	819.485	-0.543024	16.96	593	600	K	LAASIAFK	D		0	1319.79	L04701_Sal4x104T3.2311.2311.2.dta	gi|446046852|ref|WP_000124707.1|	elongation factor G [Salmonella bongori]	LAASLAFK
L04701_Sal4x104T3	4E4	F404221	1741	902.447	2	1802.88	1802.88	-0.0277334	46.32	60	75	R	GITINTSHVEYDTPTR	H		0	1212.68	L04701_Sal4x104T3.2085.2085.2.dta	gi|445953893|ref|WP_000031748.1|	MULTISPECIES: elongation factor Tu [Salmonella]	GLTLNTSHVEYDTPTR
L04701_Sal4x104T3	4E4	F404221	1744	904.909	2	1807.8	1807.8	1.24627	73.23	266	283	R	FGTSNGSSPSTSYGFANK	A		0	1242.57	L04701_Sal4x104T3.2147.2147.2.dta	gi|446788260|ref|WP_000865516.1|	porin [Salmonella bongori]	FGTSNGSSPSTSYGFANK	Salmonella
L04701_Sal4x104T3	4E4	F404221	1754	607.648	3	1819.92	1819.92	0.997296	16.97	476	491	R	EFNVEANVGKPQVAYR	E		0	1319.31	L04701_Sal4x104T3.2310.2310.3.dta	gi|446046852|ref|WP_000124707.1|	elongation factor G [Salmonella bongori]	EFNVEANVGKPQVAYR
L04701_Sal4x104T3	4E4	F404221	1758	914.939	2	1827.86	1827.86	-0.685499	17.04	16	30	K	LMTEFNYNSVMQVPR	V		0	2037.65	L04701_Sal4x104T3.3758.3758.2.dta	gi|447018946|ref|WP_001096202.1|	MULTISPECIES: 50S ribosomal protein L5 [Proteobacteria]	LMTEFNYNSVMQVPR
L04701_Sal4x104T3	4E4	F404221	1828	946.973	2	1891.93	1891.93	1.15861	57.41	94	112	R	VFMQPASEGTGIIAGGAMR	A		0	1815.61	L04701_Sal4x104T3.3309.3309.2.dta	gi|446862865|ref|WP_000940121.1|	MULTISPECIES: 30S ribosomal protein S5 [Proteobacteria]	VFMQPASEGTGLLAGGAMR
L04701_Sal4x104T3	4E4	F404221	184	415.74	2	829.465	829.466	-0.308632	27.16	264	270	R	KLLDEGR	A		1	637.004	L04701_Sal4x104T3.958.958.2.dta	gi|445953893|ref|WP_000031748.1|	MULTISPECIES: elongation factor Tu [Salmonella]	KLLDEGR
L04701_Sal4x104T3	4E4	F404221	1850	962.49	2	1922.97	1922.96	1.93347	37.49	361	378	R	DAGINTDDIVALGLVYQF	-		0	3631.97	L04701_Sal4x104T3.6194.6194.2.dta	gi|446788260|ref|WP_000865516.1|	porin [Salmonella bongori]	DAGLNTDDLVALGLVYQF
L04701_Sal4x104T3	4E4	F404221	1871	981.514	2	1961.01	1961.01	-0.463536	24.01	189	205	K	IIELAGFLDSYIPEPER	A		0	2768.19	L04701_Sal4x104T3.4969.4969.2.dta	gi|445953893|ref|WP_000031748.1|	MULTISPECIES: elongation factor Tu [Salmonella]	LLELAGFLDSYLPEPER
L04701_Sal4x104T3	4E4	F404221	1874	982.985	2	1963.95	1963.95	0.997987	33.68	156	172	R	ELLSQYDFPGDDTPIVR	G		0	2145.72	L04701_Sal4x104T3.3953.3953.2.dta	gi|445953893|ref|WP_000031748.1|	MULTISPECIES: elongation factor Tu [Salmonella]	ELLSQYDFPGDDTPLVR
L04701_Sal4x104T3	4E4	F404221	1875	982.985	2	1963.96	1963.95	1.43588	40.69	156	172	R	ELLSQYDFPGDDTPIVR	G		0	2135.92	L04701_Sal4x104T3.3937.3937.2.dta	gi|445953893|ref|WP_000031748.1|	MULTISPECIES: elongation factor Tu [Salmonella]	ELLSQYDFPGDDTPLVR
L04701_Sal4x104T3	4E4	F404221	191	416.749	2	831.483	831.481	1.62722	22.62	910	917	R	SLSTVAVR	V		0	1148.45	L04701_Sal4x104T3.1954.1954.2.dta	gi|445999120|ref|WP_000076975.1|	cell division protein FtsK [Salmonella bongori]	SLSTVAVR
L04701_Sal4x104T3	4E4	F404221	1910	677.353	3	2029.04	2029.04	0.0226708	18.68	22	40	R	DFNEALVHQVVVAYAAGAR	Q		0	2308.45	L04701_Sal4x104T3.4244.4244.3.dta	gi|446346540|ref|WP_000424395.1|	MULTISPECIES: 50S ribosomal protein L4 [Proteobacteria]	DFNEALVHQVVVAYAAGAR
L04701_Sal4x104T3	4E4	F404221	1913	677.68	3	2030.02	2030.02	0.225121	35.42	486	504	R	DRVEDATLVLSVGDDVEAK	F		1	1856.86	L04701_Sal4x104T3.3394.3394.3.dta	gi|446062464|ref|WP_000140319.1|	MULTISPECIES: 30S ribosomal protein S1 [Salmonella]	DRVEDATLVLSVGDDVEAK
L04701_Sal4x104T3	4E4	F404221	192	416.749	2	831.484	831.481	2.63746	15.68	910	917	R	SLSTVAVR	V		0	1137.75	L04701_Sal4x104T3.1931.1931.2.dta	gi|445999120|ref|WP_000076975.1|	cell division protein FtsK [Salmonella bongori]	SLSTVAVR
L04701_Sal4x104T3	4E4	F404221	1925	687.001	3	2057.98	2057.98	0.208943	18.67	124	141	R	TTGEHEVNFQVHSEVFAK	V		0	1217.99	L04701_Sal4x104T3.2096.2096.3.dta	gi|447118809|ref|WP_001196065.1|	MULTISPECIES: 50S ribosomal protein L9 [Salmonella]	TTGEHEVNFQVHSEVFAK
L04701_Sal4x104T3	4E4	F404221	1959	706.393	3	2116.16	2116.16	0.68615	22.32	206	224	R	AIDKPFLLPIEDVFSISGR	G		0	2670.61	L04701_Sal4x104T3.4830.4830.3.dta	gi|445953893|ref|WP_000031748.1|	MULTISPECIES: elongation factor Tu [Salmonella]	ALDKPFLLPLEDVFSLSGR
L04701_Sal4x104T3	4E4	F404221	1960	706.394	3	2116.16	2116.16	1.12563	33.55	206	224	R	AIDKPFLLPIEDVFSISGR	G		0	2659.83	L04701_Sal4x104T3.4815.4815.3.dta	gi|445953893|ref|WP_000031748.1|	MULTISPECIES: elongation factor Tu [Salmonella]	ALDKPFLLPLEDVFSLSGR
L04701_Sal4x104T3	4E4	F404221	1966	710.364	3	2128.07	2128.07	-0.588796	16.37	321	339	K	VVNVGDVVEVMVLDIDEER	R		0	3122.28	L04701_Sal4x104T3.5474.5474.3.dta	gi|446062464|ref|WP_000140319.1|	MULTISPECIES: 30S ribosomal protein S1 [Salmonella]	VVNVGDVVEVMVLDLDEER
L04701_Sal4x104T3	4E4	F404221	1986	718.41	3	2152.21	2152.21	-0.429791	14.77	49	69	K	LLDNAAADLTAISGQKPLITK	A		0	1932.57	L04701_Sal4x104T3.3553.3553.3.dta	gi|447018946|ref|WP_001096202.1|	MULTISPECIES: 50S ribosomal protein L5 [Proteobacteria]	LLDNAAADLTALSGQKPLLTK
L04701_Sal4x104T3	4E4	F404221	2093	1124.55	2	2247.09	2247.08	0.535805	36.95	154	173	R	NTDFFGLVDGLDFALQYQGK	N		0	3086.09	L04701_Sal4x104T3.5423.5423.2.dta	gi|446788260|ref|WP_000865516.1|	porin [Salmonella bongori]	NTDFFGLVDGLDFALQYQGK
L04701_Sal4x104T3	4E4	F404221	227	421.758	2	841.502	841.502	-0.247177	13.25	2	9	M	SIGIISPR	E		0	1110.31	L04701_Sal4x104T3.1869.1869.2.dta	gi|445944146|ref|WP_000022001.1|	hypothetical protein [Salmonella bongori]	SLGLLSPR
L04701_Sal4x104T3	4E4	F404221	2319	854.106	3	2559.3	2559.3	-1.1003	13.09	161	184	K	VINDNFGIVEGLMTTVHATTATQK	T		0	2346.67	L04701_Sal4x104T3.4311.4311.3.dta	gi|446075653|ref|WP_000153508.1|	glyceraldehyde-3-phosphate dehydrogenase [Salmonella bongori]	VLNDNFGLVEGLMTTVHATTATQK
L04701_Sal4x104T3	4E4	F404221	2355	872.77	3	2615.29	2615.29	0.139182	15.71	138	162	K	DHDTGVSPVFAGGIEYAITPEIATR	L		0	2327.77	L04701_Sal4x104T3.4276.4276.3.dta	gi|505804847|ref|WP_015702792.1|	membrane protein [Salmonella bongori]	DHDTGVSPVFAGGLEYALTPELATR	Salmonella
L04701_Sal4x104T3	4E4	F404221	2370	886.466	3	2656.38	2656.37	2.31481	13.57	231	254	K	ATLKPEGQQALDQLYSQLSNLDPK	D		0	2297.14	L04701_Sal4x104T3.4227.4227.3.dta	gi|505804847|ref|WP_015702792.1|	membrane protein [Salmonella bongori]	ATLKPEGQQALDQLYSQLSNLDPK
L04701_Sal4x104T3	4E4	F404221	317	421.759	2	841.503	841.502	1.27391	13.01	2	9	M	SIGIISPR	E		0	1131.85	L04701_Sal4x104T3.1918.1918.2.dta	gi|445944146|ref|WP_000022001.1|	hypothetical protein [Salmonella bongori]	SLGLLSPR
L04701_Sal4x104T3	4E4	F404221	321	421.759	2	841.503	841.502	1.55912	13.06	2	9	M	SIGIISPR	E		0	1121.55	L04701_Sal4x104T3.1894.1894.2.dta	gi|445944146|ref|WP_000022001.1|	hypothetical protein [Salmonella bongori]	SLGLLSPR
L04701_Sal4x104T3	4E4	F404221	332	428.767	2	855.519	855.518	1.21096	21.84	287	294	R	LASVLTPR	E		0	1151.66	L04701_Sal4x104T3.1961.1961.2.dta	gi|446652908|ref|WP_000730254.1|	transcriptional regulator [Salmonella bongori]	LASVLTPR
L04701_Sal4x104T3	4E4	F404221	333	428.767	2	855.519	855.518	1.35123	21.11	287	294	R	LASVLTPR	E		0	1162.26	L04701_Sal4x104T3.1984.1984.2.dta	gi|446652908|ref|WP_000730254.1|	transcriptional regulator [Salmonella bongori]	LASVLTPR
L04701_Sal4x104T3	4E4	F404221	395	437.754	2	873.493	873.496	-3.95995	17.14	558	565	K	EAFAPVLK	L		0	1128.19	L04701_Sal4x104T3.1909.1909.2.dta	gi|447197194|ref|WP_001274450.1|	formate hydrogenlyase subunit 3 [Salmonella bongori]	EAFAPVLK
L04701_Sal4x104T3	4E4	F404221	416	441.792	2	881.57	881.57	0.186032	29.33	103	110	R	LITIAVPR	I		0	1589.12	L04701_Sal4x104T3.2856.2856.2.dta	gi|447018946|ref|WP_001096202.1|	MULTISPECIES: 50S ribosomal protein L5 [Proteobacteria]	LLTLAVPR
L04701_Sal4x104T3	4E4	F404221	436	451.258	2	900.502	900.503	-1.04497	36.55	70	77	K	AVVESIQR	V		0	823.363	L04701_Sal4x104T3.1297.1297.2.dta	gi|445984756|ref|WP_000062611.1|	MULTISPECIES: 30S ribosomal protein S8 [Proteobacteria]	AVVESLQR
L04701_Sal4x104T3	4E4	F404221	44	345.2	2	688.386	688.387	-1.51368	27.88	225	231	R	GTVVTGR	V		0	475.719	L04701_Sal4x104T3.675.675.2.dta	gi|445953893|ref|WP_000031748.1|	MULTISPECIES: elongation factor Tu [Salmonella]	GTVVTGR
L04701_Sal4x104T3	4E4	F404221	453	456.761	2	911.507	911.508	-1.21337	25.14	60	69	K	GPSAANVIAL	-		0	1966.52	L04701_Sal4x104T3.3620.3620.2.dta	gi|445956970|ref|WP_000034825.1|	MULTISPECIES: cold-shock protein CspE [Proteobacteria]	GPSAANVLAL
L04701_Sal4x104T3	4E4	F404221	459	457.756	2	913.498	913.498	-0.240832	29.94	103	111	R	VQALADAAR	E		0	802.798	L04701_Sal4x104T3.1257.1257.2.dta	gi|446281101|ref|WP_000358956.1|	MULTISPECIES: 50S ribosomal protein L18 [Gammaproteobacteria]	VQALADAAR
L04701_Sal4x104T3	4E4	F404221	463	458.266	2	914.518	914.519	-0.192451	31.47	95	103	K	AQGVQLTAK	L		0	768.046	L04701_Sal4x104T3.1190.1190.2.dta	gi|505804847|ref|WP_015702792.1|	membrane protein [Salmonella bongori]	AQGVQLTAK
L04701_Sal4x104T3	4E4	F404221	464	458.777	2	915.539	915.539	-0.395396	28.79	107	114	K	SILSELVR	Q		0	1925.4	L04701_Sal4x104T3.3538.3538.2.dta	gi|446346540|ref|WP_000424395.1|	MULTISPECIES: 50S ribosomal protein L4 [Proteobacteria]	SLLSELVR
L04701_Sal4x104T3	4E4	F404221	490	474.779	2	947.544	947.544	-0.0823181	18.43	25	33	K	AQAFTLVAK	D		0	1323.31	L04701_Sal4x104T3.2319.2319.2.dta	gi|446000612|ref|WP_000078467.1|	2-Cys peroxiredoxin [Salmonella bongori]	AQAFTLVAK
L04701_Sal4x104T3	4E4	F404221	498	480.283	2	958.552	958.552	-0.162745	25.43	1	8	-	MQVILLDK	V		0	1630.13	L04701_Sal4x104T3.2933.2933.2.dta	gi|447118809|ref|WP_001196065.1|	MULTISPECIES: 50S ribosomal protein L9 [Salmonella]	MQVLLLDK
L04701_Sal4x104T3	4E4	F404221	50	348.178	2	694.34	694.34	0.950543	14.36	39	45	K	TYGGAAR	A		0	389.339	L04701_Sal4x104T3.535.535.2.dta	gi|445953893|ref|WP_000031748.1|	MULTISPECIES: elongation factor Tu [Salmonella]	TYGGAAR
L04701_Sal4x104T3	4E4	F404221	506	482.764	2	963.514	963.514	0.0352875	38.42	622	631	R	GFLIGGTSGR	T		0	1386.97	L04701_Sal4x104T3.2452.2452.2.dta	gi|445926001|ref|WP_000003856.1|	pyruvate dehydrogenase [Salmonella bongori]	GFLLGGTSGR
L04701_Sal4x104T3	4E4	F404221	535	493.288	2	984.561	984.56	0.318924	41.67	19	28	R	GVNVLADAVK	V		0	1405.04	L04701_Sal4x104T3.2491.2491.2.dta	gi|446641762|ref|WP_000719108.1|	molecular chaperone GroEL [Salmonella bongori]	GVNVLADAVK
L04701_Sal4x104T3	4E4	F404221	536	493.305	2	984.596	984.597	-0.734311	30.59	19	27	K	INGQVITIK	G		0	1201.44	L04701_Sal4x104T3.2063.2063.2.dta	gi|446014082|ref|WP_000091937.1|	50S ribosomal protein L6 [Salmonella bongori]	LNGQVLTLK
L04701_Sal4x104T3	4E4	F404221	571	500.775	2	999.536	999.535	0.682317	28.84	157	165	K	AALELAEQR	E		0	1091.97	L04701_Sal4x104T3.1831.1831.2.dta	gi|446057371|ref|WP_000135226.1|	MULTISPECIES: 30S ribosomal protein S4 [Gammaproteobacteria]	AALELAEQR
L04701_Sal4x104T3	4E4	F404221	589	503.769	2	1005.52	1005.52	-0.277467	40.39	183	191	R	IAYNVEAAR	V		0	995.126	L04701_Sal4x104T3.1637.1637.2.dta	gi|447084838|ref|WP_001162094.1|	MULTISPECIES: DNA-directed RNA polymerase subunit alpha [Proteobacteria]	LAYNVEAAR
L04701_Sal4x104T3	4E4	F404221	602	507.783	2	1013.55	1013.55	0.745893	21.48	53	63	K	AGNVAADGVIK	T		0	918.028	L04701_Sal4x104T3.1484.1484.2.dta	gi|446730849|ref|WP_000808105.1|	elongation factor Ts [Salmonella bongori]	AGNVAADGVLK
L04701_Sal4x104T3	4E4	F404221	612	508.772	2	1015.53	1015.53	-0.16937	15.77	439	446	K	IQDDLEKR	R		1	1160.49	L04701_Sal4x104T3.1980.1980.2.dta	gi|446279677|ref|WP_000357532.1|	GPH family transporter [Salmonella bongori]	LQDDLEKR
L04701_Sal4x104T3	4E4	F404221	613	508.773	2	1015.53	1015.53	0.736561	14.97	439	446	K	IQDDLEKR	R		1	1149.76	L04701_Sal4x104T3.1957.1957.2.dta	gi|446279677|ref|WP_000357532.1|	GPH family transporter [Salmonella bongori]	LQDDLEKR
L04701_Sal4x104T3	4E4	F404221	627	514.297	2	1026.58	1026.58	-2.08069	47.2	271	280	R	AGENVGVLLR	G		0	1415.75	L04701_Sal4x104T3.2514.2514.2.dta	gi|445953893|ref|WP_000031748.1|	MULTISPECIES: elongation factor Tu [Salmonella]	AGENVGVLLR
L04701_Sal4x104T3	4E4	F404221	628	515.301	2	1028.59	1028.59	0.402494	18.85	749	757	R	VDIELLATR	K		0	1605.54	L04701_Sal4x104T3.2892.2892.2.dta	gi|446659621|ref|WP_000736967.1|	ferrous iron transporter B [Salmonella bongori]	VDLELLATR
L04701_Sal4x104T3	4E4	F404221	629	515.301	2	1028.59	1028.59	0.635824	13.6	749	757	R	VDIELLATR	K		0	1594.62	L04701_Sal4x104T3.2868.2868.2.dta	gi|446659621|ref|WP_000736967.1|	ferrous iron transporter B [Salmonella bongori]	VDLELLATR
L04701_Sal4x104T3	4E4	F404221	636	516.77	2	1031.52	1031.52	0.0426553	16.97	395	403	K	GATEREELK	V		1	382.369	L04701_Sal4x104T3.526.526.2.dta	gi|446755284|ref|WP_000832540.1|	cation acetate symporter [Salmonella bongori]	GATEREELK
L04701_Sal4x104T3	4E4	F404221	644	346.562	3	1036.66	1036.66	0.200644	13.36	73	82	K	TPPAAVLLKK	A		1	1024.09	L04701_Sal4x104T3.1690.1690.3.dta	gi|447008670|ref|WP_001085926.1|	MULTISPECIES: 50S ribosomal protein L11 [Proteobacteria]	TPPAAVLLKK
L04701_Sal4x104T3	4E4	F404221	649	523.284	2	1044.55	1044.56	-2.33401	44.07	21	31	K	GALSAVVADSR	G		0	1215.71	L04701_Sal4x104T3.2091.2091.2.dta	gi|447129947|ref|WP_001207203.1|	MULTISPECIES: 50S ribosomal protein L10 [Enterobacteriaceae]	GALSAVVADSR
L04701_Sal4x104T3	4E4	F404221	756	542.277	2	1082.54	1082.54	-0.341789	41.38	222	230	K	SDVLFNFNK	A		0	1757.49	L04701_Sal4x104T3.3188.3188.2.dta	gi|505804847|ref|WP_015702792.1|	membrane protein [Salmonella bongori]	SDVLFNFNK
L04701_Sal4x104T3	4E4	F404221	836	557.298	2	1112.58	1112.59	-4.78704	15.58	434	443	K	NPYPLDAPVK	Q		0	1116.76	L04701_Sal4x104T3.1883.1883.2.dta	gi|446015275|ref|WP_000093130.1|	MULTISPECIES: arginine/agmatine antiporter [Salmonella]	NPYPLDAPVK
L04701_Sal4x104T3	4E4	F404221	837	557.311	2	1112.61	1112.61	-0.938336	39.64	88	98	K	DLVESAPAALK	E		0	1452.98	L04701_Sal4x104T3.2585.2585.2.dta	gi|445951026|ref|WP_000028881.1|	MULTISPECIES: 50S ribosomal protein L7/L12 [Salmonella]	DLVESAPAALK
L04701_Sal4x104T3	4E4	F404221	840	558.324	2	1114.63	1114.63	-1.34214	43.29	170	179	R	VTVQSLDVVR	V		0	1426.65	L04701_Sal4x104T3.2535.2535.2.dta	gi|446501983|ref|WP_000579837.1|	MULTISPECIES: 50S ribosomal protein L3 [Enterobacteriaceae]	VTVQSLDVVR
L04701_Sal4x104T3	4E4	F404221	850	561.295	2	1120.58	1120.58	-3.78822	13.36	833	842	K	SMLIKEGAEK	I	Oxidation (M) [2]	1	1210.23	L04701_Sal4x104T3.2080.2080.2.dta	gi|446061844|ref|WP_000139699.1|	ATP-dependent helicase [Salmonella bongori]	SMLLKEGAEK
L04701_Sal4x104T3	4E4	F404221	87	364.192	2	726.37	726.37	0.00137671	13.19	46	52	R	VGFGYGK	A		0	998	L04701_Sal4x104T3.1642.1642.2.dta	gi|446862865|ref|WP_000940121.1|	MULTISPECIES: 30S ribosomal protein S5 [Proteobacteria]	VGFGYGK
L04701_Sal4x104T3	4E4	F404221	872	565.314	2	1128.61	1128.61	-0.543144	38.38	104	113	R	AQLQEIAQTK	A		0	966.608	L04701_Sal4x104T3.1582.1582.2.dta	gi|447008670|ref|WP_001085926.1|	MULTISPECIES: 50S ribosomal protein L11 [Proteobacteria]	AQLQELAQTK
L04701_Sal4x104T3	4E4	F404221	882	567.324	2	1132.63	1132.63	-0.608317	54.6	151	161	R	GLDITITTTAK	S		0	1505.16	L04701_Sal4x104T3.2689.2689.2.dta	gi|447018946|ref|WP_001096202.1|	MULTISPECIES: 50S ribosomal protein L5 [Proteobacteria]	GLDLTLTTTAK
L04701_Sal4x104T3	4E4	F404221	900	571.819	2	1141.62	1141.62	-0.244389	38.86	73	82	R	LVDIVEPTEK	T		0	1336.82	L04701_Sal4x104T3.2348.2348.2.dta	gi|447103749|ref|WP_001181005.1|	MULTISPECIES: 30S ribosomal protein S10 [Proteobacteria]	LVDLVEPTEK
L04701_Sal4x104T3	4E4	F404221	901	571.829	2	1141.64	1141.65	-1.20878	20.91	52	63	K	KAGNVAADGVIK	T		1	721.483	L04701_Sal4x104T3.1099.1099.2.dta	gi|446730849|ref|WP_000808105.1|	elongation factor Ts [Salmonella bongori]	KAGNVAADGVLK
L04701_Sal4x104T3	4E4	F404221	930	578.321	2	1154.63	1154.63	-1.00379	25.36	339	349	K	GIKDVVTQPQA	-		1	1108.96	L04701_Sal4x104T3.1866.1866.2.dta	gi|505804847|ref|WP_015702792.1|	membrane protein [Salmonella bongori]	GLKDVVTQPQA
L04701_Sal4x104T3	4E4	F404221	949	581.316	2	1160.62	1160.62	-0.818529	15.98	297	307	K	AGIALNDNFVK	L		0	1556.37	L04701_Sal4x104T3.2789.2789.2.dta	gi|446075653|ref|WP_000153508.1|	glyceraldehyde-3-phosphate dehydrogenase [Salmonella bongori]	AGLALNDNFVK
L04701_Sal4x104T3	4E4	F404221	951	581.814	2	1161.61	1161.61	-0.618966	50.52	118	128	K	GGFTVELNGIR	A		0	1731.02	L04701_Sal4x104T3.3129.3129.2.dta	gi|446062464|ref|WP_000140319.1|	MULTISPECIES: 30S ribosomal protein S1 [Salmonella]	GGFTVELNGLR
L04701_Sal4x104T3	4E4	F404221	962	585.302	2	1168.59	1168.59	-0.723949	44.25	94	104	K	HAVTEASPMVK	A		0	704.894	L04701_Sal4x104T3.1074.1074.2.dta	gi|447139417|ref|WP_001216673.1|	MULTISPECIES: 30S ribosomal protein S6 [Enterobacteriaceae]	HAVTEASPMVK
L04701_Sal4x104T3	4E4	F404221	965	586.332	2	1170.65	1170.65	-0.281041	70.92	239	249	K	VGEEVEIVGIK	E		0	1572.61	L04701_Sal4x104T3.2823.2823.2.dta	gi|445953893|ref|WP_000031748.1|	MULTISPECIES: elongation factor Tu [Salmonella]	VGEEVELVGLK
L04701_Sal4x104T3	4E4	F404221	998	598.292	2	1194.57	1194.57	-0.195886	30.47	86	95	K	QATFEEMIAR	R		0	1599.96	L04701_Sal4x104T3.2880.2880.2.dta	gi|446770300|ref|WP_000847556.1|	MULTISPECIES: 50S ribosomal protein L13 [Enterobacteriaceae]	QATFEEMLAR
L04702_Sal8x104T1	8E4	F404222	1008	532.259	2	1062.5	1062.5	1.38541	19.26	133	142	K	ALSVPCSDSK	A	Carbamidomethyl (C) [6]	0	885.58	L04702_Sal8x104T1.1461.1461.2.dta	gi|446641762|ref|WP_000719108.1|	molecular chaperone GroEL [Salmonella bongori]	ALSVPCSDSK
L04702_Sal8x104T1	8E4	F404222	1019	533.293	2	1064.57	1064.57	-1.01449	43.78	61	71	R	GATVLPHGTGR	S		0	671.385	L04702_Sal8x104T1.1050.1050.2.dta	gi|447019436|ref|WP_001096692.1|	50S ribosomal protein L1 [Salmonella bongori]	GATVLPHGTGR
L04702_Sal8x104T1	8E4	F404222	1024	533.797	2	1065.58	1065.58	-1.90037	14.56	140	149	K	NLSGSGYKIK	F		1	1428.66	L04702_Sal8x104T1.2630.2630.2.dta	gi|447188256|ref|WP_001265512.1|	hypothetical protein [Salmonella bongori]	NLSGSGYKLK
L04702_Sal8x104T1	8E4	F404222	1026	534.272	2	1066.53	1066.53	-0.40974	62.11	25	35	R	YSAAITGAEGK	I		0	844.386	L04702_Sal8x104T1.1377.1377.2.dta	gi|447139417|ref|WP_001216673.1|	MULTISPECIES: 30S ribosomal protein S6 [Enterobacteriaceae]	YSAALTGAEGK
L04702_Sal8x104T1	8E4	F404222	1028	534.277	2	1066.54	1066.54	-1.45048	14.99	94	103	R	SSEKYAVGAR	N		1	902.557	L04702_Sal8x104T1.1499.1499.2.dta	gi|446694038|ref|WP_000771384.1|	membrane protein [Salmonella bongori]	SSEKYAVGAR
L04702_Sal8x104T1	8E4	F404222	1047	540.779	2	1079.54	1079.54	0.868886	42.04	1	9	-	MFTINAEVR	K		0	1522.13	L04702_Sal8x104T1.2814.2814.2.dta	gi|446416335|ref|WP_000494190.1|	50S ribosomal protein L25 [Salmonella bongori]	MFTLNAEVR
L04702_Sal8x104T1	8E4	F404222	1066	541.819	2	1081.62	1081.62	-0.78678	23.84	53	62	K	AREVPAAIQK	A		1	658.726	L04702_Sal8x104T1.1030.1030.2.dta	gi|446862865|ref|WP_000940121.1|	MULTISPECIES: 30S ribosomal protein S5 [Proteobacteria]	AREVPAALQK
L04702_Sal8x104T1	8E4	F404222	1067	541.845	2	1081.67	1081.67	0.208011	25.21	47	56	R	VVEPLITLAK	T		0	1762.77	L04702_Sal8x104T1.3328.3328.2.dta	gi|447139116|ref|WP_001216372.1|	MULTISPECIES: 50S ribosomal protein L17 [Proteobacteria]	VVEPLLTLAK
L04702_Sal8x104T1	8E4	F404222	1071	542.276	2	1082.54	1082.54	-1.70894	48.93	222	230	K	SDVLFNFNK	A		0	1756.45	L04702_Sal8x104T1.3314.3314.2.dta	gi|505804847|ref|WP_015702792.1|	membrane protein [Salmonella bongori]	SDVLFNFNK
L04702_Sal8x104T1	8E4	F404222	1086	543.802	2	1085.59	1085.59	-1.45359	18.9	22	31	K	IALASPDMIR	S		0	1582.29	L04702_Sal8x104T1.2942.2942.2.dta	gi|446576623|ref|WP_000653969.1|	DNA-directed RNA polymerase subunit beta' [Salmonella bongori]	LALASPDMLR
L04702_Sal8x104T1	8E4	F404222	1095	544.788	2	1087.56	1087.56	-0.0514913	44.21	63	72	R	KISNGEGVER	V		1	442.66	L04702_Sal8x104T1.645.645.2.dta	gi|445987401|ref|WP_000065256.1|	50S ribosomal protein L19 [Salmonella bongori]	KLSNGEGVER
L04702_Sal8x104T1	8E4	F404222	1116	548.821	2	1095.63	1095.63	-1.36543	35.66	516	525	R	LVPIIADEAR	T		0	1539.82	L04702_Sal8x104T1.2851.2851.2.dta	gi|445926001|ref|WP_000003856.1|	pyruvate dehydrogenase [Salmonella bongori]	LVPLLADEAR
L04702_Sal8x104T1	8E4	F404222	1124	550.256	2	1098.5	1098.5	-0.706419	15.05	814	822	R	TYVPADDYR	V		0	1002.08	L04702_Sal8x104T1.1706.1706.2.dta	gi|445926001|ref|WP_000003856.1|	pyruvate dehydrogenase [Salmonella bongori]	TYVPADDYR
L04702_Sal8x104T1	8E4	F404222	1134	552.305	2	1102.6	1102.6	-0.37185	15.84	88	96	R	WNAIMTVLR	A		0	2007.26	L04702_Sal8x104T1.3821.3821.2.dta	gi|445926001|ref|WP_000003856.1|	pyruvate dehydrogenase [Salmonella bongori]	WNALMTVLR
L04702_Sal8x104T1	8E4	F404222	1143	553.301	2	1104.59	1104.59	-4.44055	13.34	176	186	K	VLGFITDAGGR	T		0	1680.86	L04702_Sal8x104T1.3149.3149.2.dta	gi|446545765|ref|WP_000623111.1|	phosphoenolpyruvate-protein phosphotransferase [Salmonella bongori]	VLGFLTDAGGR
L04702_Sal8x104T1	8E4	F404222	1160	554.803	2	1107.59	1107.59	-0.713259	30.25	76	85	R	VGYLVVSTDR	G		0	1377.13	L04702_Sal8x104T1.2519.2519.2.dta	gi|446819250|ref|WP_000896506.1|	MULTISPECIES: ATP synthase subunit gamma [Salmonella]	VGYLVVSTDR
L04702_Sal8x104T1	8E4	F404222	1161	554.84	2	1107.67	1107.67	-0.0433344	48	322	331	K	VLDLIAHISK	-		0	1553.4	L04702_Sal8x104T1.2879.2879.2.dta	gi|446075653|ref|WP_000153508.1|	glyceraldehyde-3-phosphate dehydrogenase [Salmonella bongori]	VLDLLAHLSK
L04702_Sal8x104T1	8E4	F404222	1168	555.283	2	1108.55	1108.55	-1.2584	32.18	12	21	K	AGVHFGHQTR	Y		0	598.345	L04702_Sal8x104T1.922.922.2.dta	gi|446169024|ref|WP_000246879.1|	30S ribosomal protein S2 [Salmonella bongori]	AGVHFGHQTR
L04702_Sal8x104T1	8E4	F404222	1176	557.31	2	1112.61	1112.61	-1.49559	48.85	88	98	K	DLVESAPAALK	E		0	1447.89	L04702_Sal8x104T1.2668.2668.2.dta	gi|445951026|ref|WP_000028881.1|	MULTISPECIES: 50S ribosomal protein L7/L12 [Salmonella]	DLVESAPAALK
L04702_Sal8x104T1	8E4	F404222	1179	558.324	2	1114.63	1114.63	-0.785908	44.9	170	179	R	VTVQSLDVVR	V		0	1418.87	L04702_Sal8x104T1.2609.2609.2.dta	gi|446501983|ref|WP_000579837.1|	MULTISPECIES: 50S ribosomal protein L3 [Enterobacteriaceae]	VTVQSLDVVR
L04702_Sal8x104T1	8E4	F404222	1193	560.752	2	1119.49	1119.49	-1.26665	27.75	341	349	K	NMSTYVDYK	I		0	1135.38	L04702_Sal8x104T1.1991.1991.2.dta	gi|446788260|ref|WP_000865516.1|	porin [Salmonella bongori]	NMSTYVDYK
L04702_Sal8x104T1	8E4	F404222	1196	561.295	2	1120.58	1120.58	-3.89531	25.94	833	842	K	SMLIKEGAEK	I	Oxidation (M) [2]	1	1206.99	L04702_Sal8x104T1.2147.2147.2.dta	gi|446061844|ref|WP_000139699.1|	ATP-dependent helicase [Salmonella bongori]	SMLLKEGAEK
L04702_Sal8x104T1	8E4	F404222	1198	561.779	2	1121.54	1121.54	-0.219341	24.28	74	83	K	IFVDEGPSMK	R		0	1316.18	L04702_Sal8x104T1.2387.2387.2.dta	gi|446369674|ref|WP_000447529.1|	MULTISPECIES: 50S ribosomal protein L22 [Proteobacteria]	LFVDEGPSMK
L04702_Sal8x104T1	8E4	F404222	1208	563.797	2	1125.58	1125.58	-2.22552	22.1	92	100	R	HEAWITLEK	A		0	1260.88	L04702_Sal8x104T1.2266.2266.2.dta	gi|446062464|ref|WP_000140319.1|	MULTISPECIES: 30S ribosomal protein S1 [Salmonella]	HEAWLTLEK
L04702_Sal8x104T1	8E4	F404222	1213	565.314	2	1128.61	1128.61	-0.649469	43.41	104	113	R	AQLQEIAQTK	A		0	958.885	L04702_Sal8x104T1.1620.1620.2.dta	gi|447008670|ref|WP_001085926.1|	MULTISPECIES: 50S ribosomal protein L11 [Proteobacteria]	AQLQELAQTK
L04702_Sal8x104T1	8E4	F404222	1218	566.845	2	1131.68	1131.68	-0.913689	41.87	86	95	K	KLQLVGVGYR	A		1	1229.54	L04702_Sal8x104T1.2197.2197.2.dta	gi|446014082|ref|WP_000091937.1|	50S ribosomal protein L6 [Salmonella bongori]	KLQLVGVGYR
L04702_Sal8x104T1	8E4	F404222	1219	378.233	3	1131.68	1131.68	0.265093	31.54	86	95	K	KLQLVGVGYR	A		1	1229.1	L04702_Sal8x104T1.2196.2196.3.dta	gi|446014082|ref|WP_000091937.1|	50S ribosomal protein L6 [Salmonella bongori]	KLQLVGVGYR
L04702_Sal8x104T1	8E4	F404222	1223	567.313	2	1132.61	1132.62	-4.63705	54.76	220	230	R	VALTGLTMAEK	F		0	1510.41	L04702_Sal8x104T1.2791.2791.2.dta	gi|446112644|ref|WP_000190499.1|	MULTISPECIES: ATP synthase subunit beta [Salmonella]	VALTGLTMAEK
L04702_Sal8x104T1	8E4	F404222	1224	567.324	2	1132.63	1132.63	-0.502369	66.83	151	161	R	GLDITITTTAK	S		0	1496.11	L04702_Sal8x104T1.2761.2761.2.dta	gi|447018946|ref|WP_001096202.1|	MULTISPECIES: 50S ribosomal protein L5 [Proteobacteria]	GLDLTLTTTAK
L04702_Sal8x104T1	8E4	F404222	1225	567.325	2	1132.64	1132.63	1.88146	59.63	151	161	R	GLDITITTTAK	S		0	1506.09	L04702_Sal8x104T1.2782.2782.2.dta	gi|447018946|ref|WP_001096202.1|	MULTISPECIES: 50S ribosomal protein L5 [Proteobacteria]	GLDLTLTTTAK
L04702_Sal8x104T1	8E4	F404222	1229	568.312	2	1134.61	1134.61	-1.41899	27.77	26	35	K	FVNILMVDGK	K		0	1956.18	L04702_Sal8x104T1.3725.3725.2.dta	gi|447060786|ref|WP_001138042.1|	MULTISPECIES: 30S ribosomal protein S7 [Enterobacteriaceae]	FVNLLMVDGK
L04702_Sal8x104T1	8E4	F404222	1247	571.818	2	1141.62	1141.62	-1.31304	44.37	73	82	R	LVDIVEPTEK	T		0	1329.87	L04702_Sal8x104T1.2417.2417.2.dta	gi|447103749|ref|WP_001181005.1|	MULTISPECIES: 30S ribosomal protein S10 [Proteobacteria]	LVDLVEPTEK
L04702_Sal8x104T1	8E4	F404222	1248	571.829	2	1141.64	1141.65	-1.31389	28.68	52	63	K	KAGNVAADGVIK	T		1	708.68	L04702_Sal8x104T1.1117.1117.2.dta	gi|446730849|ref|WP_000808105.1|	elongation factor Ts [Salmonella bongori]	KAGNVAADGVLK
L04702_Sal8x104T1	8E4	F404222	1260	575.844	2	1149.67	1149.68	-1.50738	26.47	7	18	K	APVVVPAGVDVK	I		0	1403.84	L04702_Sal8x104T1.2576.2576.2.dta	gi|446014082|ref|WP_000091937.1|	50S ribosomal protein L6 [Salmonella bongori]	APVVVPAGVDVK
L04702_Sal8x104T1	8E4	F404222	1272	577.279	2	1152.54	1152.55	-0.748778	44.4	14	23	R	DWYVVDATGK	T		0	1733.07	L04702_Sal8x104T1.3261.3261.2.dta	gi|446770300|ref|WP_000847556.1|	MULTISPECIES: 50S ribosomal protein L13 [Enterobacteriaceae]	DWYVVDATGK
L04702_Sal8x104T1	8E4	F404222	1276	578.322	2	1154.63	1154.63	-0.795926	28.64	339	349	K	GIKDVVTQPQA	-		1	1102.63	L04702_Sal8x104T1.1915.1915.2.dta	gi|505804847|ref|WP_015702792.1|	membrane protein [Salmonella bongori]	GLKDVVTQPQA
L04702_Sal8x104T1	8E4	F404222	1282	579.761	2	1157.51	1157.51	-2.02504	25.97	2	11	M	AENQYYGTGR	R		0	686.916	L04702_Sal8x104T1.1079.1079.2.dta	gi|446752562|ref|WP_000829818.1|	MULTISPECIES: 30S ribosomal protein S9 [Proteobacteria]	AENQYYGTGR
L04702_Sal8x104T1	8E4	F404222	1285	579.803	2	1157.59	1157.59	-0.764518	22.87	133	144	R	AAIEAAGGKIEE	-		1	1000.24	L04702_Sal8x104T1.1702.1702.2.dta	gi|447161661|ref|WP_001238917.1|	MULTISPECIES: 50S ribosomal protein L15 [Gammaproteobacteria]	AALEAAGGKLEE
L04702_Sal8x104T1	8E4	F404222	1287	581.317	2	1160.62	1160.62	-0.387724	19.29	297	307	K	AGIALNDNFVK	L		0	1550.56	L04702_Sal8x104T1.2873.2873.2.dta	gi|446075653|ref|WP_000153508.1|	glyceraldehyde-3-phosphate dehydrogenase [Salmonella bongori]	AGLALNDNFVK
L04702_Sal8x104T1	8E4	F404222	1289	581.815	2	1161.61	1161.61	0.534601	52.89	118	128	K	GGFTVELNGIR	A		0	1727.47	L04702_Sal8x104T1.3249.3249.2.dta	gi|446062464|ref|WP_000140319.1|	MULTISPECIES: 30S ribosomal protein S1 [Salmonella]	GGFTVELNGLR
L04702_Sal8x104T1	8E4	F404222	1298	585.303	2	1168.59	1168.59	0.217356	31.16	94	104	K	HAVTEASPMVK	A		0	693.727	L04702_Sal8x104T1.1093.1093.2.dta	gi|447139417|ref|WP_001216673.1|	MULTISPECIES: 30S ribosomal protein S6 [Enterobacteriaceae]	HAVTEASPMVK
L04702_Sal8x104T1	8E4	F404222	1302	585.335	2	1168.66	1168.66	-0.0598978	34.77	139	149	K	QVIGQVAADLR	A		0	1421.63	L04702_Sal8x104T1.2615.2615.2.dta	gi|446014082|ref|WP_000091937.1|	50S ribosomal protein L6 [Salmonella bongori]	QVLGQVAADLR
L04702_Sal8x104T1	8E4	F404222	1303	585.348	2	1168.68	1168.68	-0.360235	44.72	123	134	K	QVAILAVAGAEK	I		0	1560.28	L04702_Sal8x104T1.2894.2894.2.dta	gi|446974956|ref|WP_001052212.1|	MULTISPECIES: ATP synthase subunit b [Salmonella]	QVALLAVAGAEK
L04702_Sal8x104T1	8E4	F404222	1314	585.841	2	1169.67	1169.67	1.2183	25.56	102	112	K	VAINEAIELAK	T		0	1620.73	L04702_Sal8x104T1.3023.3023.2.dta	gi|446723815|ref|WP_000801128.1|	N utilization substance protein B [Salmonella bongori]	VALNEALELAK
L04702_Sal8x104T1	8E4	F404222	1315	586.332	2	1170.65	1170.65	-0.486055	68.15	239	249	K	VGEEVEIVGIK	E		0	1568.91	L04702_Sal8x104T1.2913.2913.2.dta	gi|445953893|ref|WP_000031748.1|	MULTISPECIES: elongation factor Tu [Salmonella]	VGEEVELVGLK
L04702_Sal8x104T1	8E4	F404222	1316	586.332	2	1170.65	1170.65	0.658609	36.8	239	249	K	VGEEVEIVGIK	E		0	1578.74	L04702_Sal8x104T1.2934.2934.2.dta	gi|445953893|ref|WP_000031748.1|	MULTISPECIES: elongation factor Tu [Salmonella]	VGEEVELVGLK
L04702_Sal8x104T1	8E4	F404222	1319	587.828	2	1173.64	1173.64	-0.449029	34.48	161	171	K	LIAEAMDKVGK	E		1	1073.3	L04702_Sal8x104T1.1856.1856.2.dta	gi|446641762|ref|WP_000719108.1|	molecular chaperone GroEL [Salmonella bongori]	LLAEAMDKVGK
L04702_Sal8x104T1	8E4	F404222	1324	588.835	2	1175.66	1175.65	0.943304	13.89	74	83	R	NFVDAIIKEK	I		1	1569.79	L04702_Sal8x104T1.2915.2915.2.dta	gi|447121143|ref|WP_001198399.1|	trigger factor [Salmonella bongori]	NFVDALLKEK
L04702_Sal8x104T1	8E4	F404222	1337	594.263	2	1186.51	1186.51	-0.00421404	30.86	254	263	K	STCTGVEMFR	K	Carbamidomethyl (C) [3]	0	1296.99	L04702_Sal8x104T1.2345.2345.2.dta	gi|445953893|ref|WP_000031748.1|	MULTISPECIES: elongation factor Tu [Salmonella]	STCTGVEMFR
L04702_Sal8x104T1	8E4	F404222	1341	596.271	2	1190.53	1190.53	-0.537577	28.26	174	185	K	NGSVSGENTNGR	S		0	325.392	L04702_Sal8x104T1.460.460.2.dta	gi|446788260|ref|WP_000865516.1|	porin [Salmonella bongori]	NGSVSGENTNGR
[truncated: 1,007 more rows]

## Sheet: Bacillus thuringiensis
Table S3B_List of PSMs for B. thuringiensis at 4E3 cfu, 8E3 cfu, 1E4 cfu, 2E4 cfu, 4E4 cfu, and 8E4 cfu.
[truncated: 901 more rows]

[truncated: 1 more sheets: Deinococcus proteolyticus]
