# Supplementary material for: Evaluation of the Limit of Detection of Bacteria by Tandem Mass Spectrometry Proteotyping and Phylopeptidomics
Source: Microorganisms. 2023 Apr 29;11(5):1170. doi: 10.3390/microorganisms11051170 (PMC10223342; doi:10.3390/microorganisms11051170)
Supplement: Supplementary file 1 [file microorganisms-11-01170-s001.zip › Supplementary20230420/Revised_LOD_Table S4_List of identified proteins for S. bongori, B. thuringiensis, and D. proteolyticus.xlsx]

## Sheet: Salmonella bongori
Table S4A_List of identified proteins for S. bongori at 4E3 cfu, 8E3 cfu, 1E4 cfu, 2E4 cfu, 4E4 cfu, and 8E4 cfu.													Total Spectral count 4E3 cfu/mL			Total Spectral count 8E3 cfu/mL			Total Spectral count 1E4 cfu/mL			Total Spectral count 2E4 cfu/mL			Total Spectral count 4E4 cfu/mL			Total Spectral count 8E4 cfu/mL
													23	16	21	36	18	20	37	33	48	93	122	97	281	317	141	449	608	284
82 proteins validated with at least 2 peptides
							Best Hit						Spectral count 4E3 cfu/mL			Spectral count 8E3 cfu/mL			Spectral count 1E4 cfu/mL			Spectral count 2E4 cfu/mL			Spectral count 4E4 cfu/mL			Spectral count 8E4 cfu/mL
accession	description	pI	mass	Total peptide	Total SC	NSAF	Sample	File dat	score	coverage	#peptides	emPAI	L04687_Sal4x103T1	L04688_Sal4x103T2	L04689_Sal4x103T3	L04690_Sal8x103T1	L04691_Sal8x103T2	L04692_Sal8x103T3	L04693_Sal1x104T1	L04694_Sal1x104T2	L04695_Sal1x104T3	L04696_Sal2x104T1	L04697_Sal2x104T2	L04698_Sal2x104T3	L04699_Sal4x104T1	L04700_Sal4x104T2	L04701_Sal4x104T3	L04702_Sal8x104T1	L04703_Sal8x104T2	L04568_Sal8x104T3
gi|445953893|ref|WP_000031748.1|	MULTISPECIES: elongation factor Tu [Salmonella]		43427.4	30	375	8.63511	L04703_Sal8x104T2	F404223	1258.3	84.7716	30	15.4165	6	1	3	9	1	5	14	13	15	22	22	22	33	34	24	44	58	49
gi|446046852|ref|WP_000124707.1|	elongation factor G [Salmonella bongori]		77584.4	29	120	1.5467	L04703_Sal8x104T2	F404223	981.3	55.0355	28	1.90914	0	0	0	0	0	0	0	0	0	3	5	5	18	18	6	20	32	13
gi|445926001|ref|WP_000003856.1|	pyruvate dehydrogenase [Salmonella bongori]		99936.1	20	69	0.690442	L04703_Sal8x104T2	F404223	568.83	23.7885	16	0.627255	0	0	0	0	0	0	0	0	0	2	1	1	8	11	2	10	18	16
gi|446062464|ref|WP_000140319.1|	MULTISPECIES: 30S ribosomal protein S1 [Salmonella]		61263.8	18	68	1.10995	L04703_Sal8x104T2	F404223	548.4	39.7482	16	1.204	0	0	0	0	0	0	0	0	1	1	1	2	8	10	5	11	18	11
gi|446641762|ref|WP_000719108.1|	molecular chaperone GroEL [Salmonella bongori]		57505.8	18	56	0.973815	L04702_Sal8x104T1	F404222	565.85	34.2912	14	0.996828	0	0	0	0	0	0	0	0	0	1	0	1	3	8	1	14	16	12
gi|446788260|ref|WP_000865516.1|	porin [Salmonella bongori]		41285.7	17	96	2.32526	L04703_Sal8x104T2	F404223	718.34	62.963	16	2.67485	0	0	0	1	0	0	2	2	2	4	7	4	11	11	6	14	22	10
gi|447121143|ref|WP_001198399.1|	trigger factor [Salmonella bongori]		47994.7	17	61	1.27097	L04703_Sal8x104T2	F404223	573.47	45.1835	16	1.57138	0	0	0	1	0	0	1	0	0	1	3	2	9	10	2	12	17	3
gi|505804847|ref|WP_015702792.1|	membrane protein [Salmonella bongori]		37501.8	17	120	3.19984	L04703_Sal8x104T2	F404223	643.78	66.1891	16	3.17605	0	0	0	1	0	0	2	1	2	7	9	9	16	16	10	15	22	10
gi|447099495|ref|WP_001176751.1|	MULTISPECIES: ATP synthase subunit alpha [Salmonella]		55306.7	14	25	0.452024	L04568_Sal8x104T3	F404205	337.13	30.6773	10	0.671052	0	0	0	0	0	0	0	0	0	0	0	0	1	2	0	2	10	10
gi|446014082|ref|WP_000091937.1|	50S ribosomal protein L6 [Salmonella bongori]		18892.1	13	45	2.38194	L04703_Sal8x104T2	F404223	484.63	80.7018	13	5.61846	0	0	0	0	0	0	0	0	0	0	2	0	8	6	1	11	13	4
gi|446112644|ref|WP_000190499.1|	MULTISPECIES: ATP synthase subunit beta [Salmonella]		50308.8	13	39	0.775212	L04703_Sal8x104T2	F404223	344.82	36.7615	11	0.858554	0	0	0	0	0	0	0	0	0	1	1	0	9	5	1	7	11	4
gi|446730849|ref|WP_000808105.1|	elongation factor Ts [Salmonella bongori]		30436.8	12	45	1.47848	L04703_Sal8x104T2	F404223	352.79	49.8221	11	1.75021	0	0	0	0	0	0	0	0	0	2	5	0	6	7	3	10	11	1
gi|446862865|ref|WP_000940121.1|	MULTISPECIES: 30S ribosomal protein S5 [Proteobacteria]		17592.3	12	73	4.14954	L04703_Sal8x104T2	F404223	480.96	79.0419	11	11.0977	0	0	0	1	0	0	0	1	2	3	3	4	4	9	6	18	16	6
gi|446169024|ref|WP_000246879.1|	30S ribosomal protein S2 [Salmonella bongori]		26782.8	11	55	2.05356	L04702_Sal8x104T1	F404222	341.34	37.037	8	1.55219	1	1	0	1	0	2	0	0	1	3	3	2	6	7	2	10	14	2
gi|447018946|ref|WP_001096202.1|	MULTISPECIES: 50S ribosomal protein L5 [Proteobacteria]		20375.7	11	70	3.43546	L04703_Sal8x104T2	F404223	345.8	63.7838	11	4.82393	0	0	0	1	0	0	0	1	1	2	3	3	10	8	5	14	16	6
gi|447060786|ref|WP_001138042.1|	MULTISPECIES: 30S ribosomal protein S7 [Enterobacteriaceae]		17579.4	11	33	1.87719	L04703_Sal8x104T2	F404223	294.11	60.3774	10	5.48674	0	0	0	0	0	0	0	0	0	0	0	1	2	5	0	10	13	2
gi|447084838|ref|WP_001162094.1|	MULTISPECIES: DNA-directed RNA polymerase subunit alpha [Proteobacteria]		36717.2	11	56	1.52517	L04702_Sal8x104T1	F404222	345.97	37.2372	9	1.71333	0	0	0	0	0	0	1	0	0	1	2	1	7	9	2	13	13	7
gi|447118809|ref|WP_001196065.1|	MULTISPECIES: 50S ribosomal protein L9 [Salmonella]		15774.5	11	51	3.23308	L04703_Sal8x104T2	F404223	415.38	69.2308	10	5.65539	0	0	0	0	0	0	0	0	0	1	3	1	10	8	5	8	11	4
gi|446075653|ref|WP_000153508.1|	glyceraldehyde-3-phosphate dehydrogenase [Salmonella bongori]		35672.2	10	45	1.26148	L04703_Sal8x104T2	F404223	339.59	38.9728	9	1.03376	0	0	0	0	0	0	0	0	0	0	1	2	6	7	5	9	10	5
gi|447019436|ref|WP_001096692.1|	50S ribosomal protein L1 [Salmonella bongori]		24718.3	10	38	1.53733	L04703_Sal8x104T2	F404223	421.75	61.9658	10	2.08528	0	0	0	1	0	0	0	0	1	1	1	1	4	4	2	9	10	4
gi|447129947|ref|WP_001207203.1|	MULTISPECIES: 50S ribosomal protein L10 [Enterobacteriaceae]		17846.5	10	56	3.13788	L04702_Sal8x104T1	F404222	383.42	56.7901	9	3.66322	0	0	0	0	0	0	1	2	1	3	2	4	6	6	4	12	9	6
gi|446057371|ref|WP_000135226.1|	MULTISPECIES: 30S ribosomal protein S4 [Gammaproteobacteria]		23527.7	8	18	0.765057	L04703_Sal8x104T2	F404223	274.82	35.6808	7	1.57631	0	0	0	0	0	0	0	0	0	0	1	0	1	2	1	4	8	1
gi|446346540|ref|WP_000424395.1|	MULTISPECIES: 50S ribosomal protein L4 [Proteobacteria]		22072.9	8	29	1.31383	L04568_Sal8x104T3	F404205	222.35	45.5	6	1.411	0	0	0	0	0	0	0	0	0	0	0	0	3	5	2	6	6	7
gi|446452090|ref|WP_000529945.1|	MULTISPECIES: 30S ribosomal protein S3 [Proteobacteria]		25967.2	8	12	0.462122	L04703_Sal8x104T2	F404223	199.03	35.1695	6	0.906508	0	0	0	0	0	0	0	0	0	0	0	0	0	2	0	4	6	0
gi|446450124|ref|WP_000527979.1|	adenylosuccinate synthetase [Salmonella bongori]		47428.4	7	12	0.253013	L04568_Sal8x104T3	F404205	188.02	21.1137	6	0.430791	0	0	0	0	0	0	0	0	0	0	0	0	0	1	0	2	3	6
gi|446501983|ref|WP_000579837.1|	MULTISPECIES: 50S ribosomal protein L3 [Enterobacteriaceae]		22272.8	7	28	1.25714	L04703_Sal8x104T2	F404223	248.07	34.6535	6	1.70781	0	0	0	0	0	0	0	0	0	1	1	1	4	4	1	5	8	3
gi|446784333|ref|WP_000861589.1|	malate dehydrogenase [Salmonella bongori]		32581.4	7	19	0.583155	L04702_Sal8x104T1	F404222	252.34	26.5781	7	0.828152	0	0	0	0	0	0	0	0	0	0	0	0	2	1	0	7	6	3
gi|447008670|ref|WP_001085926.1|	MULTISPECIES: 50S ribosomal protein L11 [Proteobacteria]		14922.9	7	41	2.74745	L04699_Sal4x104T1	F404219	224.43	45.1852	6	2.57373	0	0	0	0	0	0	0	0	0	2	4	3	7	6	3	6	7	3
gi|445958879|ref|WP_000036734.1|	MULTISPECIES: enolase [Salmonella]		45627.3	6	12	0.263	L04703_Sal8x104T2	F404223	130.32	18.1159	5	0.363278	0	0	0	0	0	0	0	0	0	0	0	0	2	0	0	2	5	3
gi|446046995|ref|WP_000124850.1|	MULTISPECIES: 50S ribosomal protein L20 [Proteobacteria]		13488.7	6	13	0.963772	L04703_Sal8x104T2	F404223	101.44	22.1311	4	1.22664	0	0	0	0	0	0	0	0	0	0	0	0	2	3	0	4	4	0
gi|446369674|ref|WP_000447529.1|	MULTISPECIES: 50S ribosomal protein L22 [Proteobacteria]		12218.8	6	11	0.900254	L04702_Sal8x104T1	F404222	115.437	32.4324	4	1.39749	0	0	0	0	0	0	0	0	0	0	0	0	0	4	0	4	3	0
gi|446576623|ref|WP_000653969.1|	DNA-directed RNA polymerase subunit beta' [Salmonella bongori]		155925	6	8	0.0513066	L04703_Sal8x104T2	F404223	154.69	4.86944	5	0.0965062	0	0	0	0	0	0	0	0	0	0	0	0	2	0	0	1	5	0
gi|446770300|ref|WP_000847556.1|	MULTISPECIES: 50S ribosomal protein L13 [Enterobacteriaceae]		15965.5	6	23	1.4406	L04702_Sal8x104T1	F404222	153.06	40	5	1.35348	0	0	0	0	0	0	0	0	0	1	1	1	1	5	1	5	5	3
gi|445987401|ref|WP_000065256.1|	50S ribosomal protein L19 [Salmonella bongori]		13123.2	5	20	1.52402	L04703_Sal8x104T2	F404223	188.34	51.2605	5	2.41809	0	0	0	0	0	0	0	0	0	1	0	1	2	3	1	4	6	2
gi|446000612|ref|WP_000078467.1|	2-Cys peroxiredoxin [Salmonella bongori]		18195.4	5	20	1.09918	L04703_Sal8x104T2	F404223	194.38	47.8788	5	1.13066	0	0	0	0	0	0	0	0	0	0	2	0	4	4	2	3	5	0
gi|446033415|ref|WP_000111270.1|	phosphoglycerate kinase [Salmonella bongori]		41238.7	5	12	0.290989	L04703_Sal8x104T2	F404223	115.4	22.9947	5	0.408469	0	0	0	0	0	0	0	0	0	0	0	0	0	2	0	3	5	2
gi|446536608|ref|WP_000613954.1|	MULTISPECIES: 50S ribosomal protein L14 [Gammaproteobacteria]		13673.5	5	10	0.731342	L04702_Sal8x104T1	F404222	136.98	43.5484	4	1.19982	0	0	0	0	0	0	0	0	0	0	0	0	0	1	0	4	5	0
gi|446752562|ref|WP_000829818.1|	MULTISPECIES: 30S ribosomal protein S9 [Proteobacteria]		14847	5	10	0.673536	L04702_Sal8x104T1	F404222	126.88	29.1045	4	1.0811	0	0	0	0	0	0	0	0	0	0	0	0	0	1	0	4	5	0
gi|447005051|ref|WP_001082307.1|	MULTISPECIES: hypothetical protein [Proteobacteria]		8443.35	5	65	7.69837	L04703_Sal8x104T2	F404223	266.19	64.4737	5	7.5127	1	2	0	3	3	2	3	2	4	4	4	4	3	5	5	6	8	6
gi|445925480|ref|WP_000003335.1|	lysine--tRNA ligase [Salmonella bongori]		57582.1	4	6	0.104199	L04703_Sal8x104T2	F404223	121.44	9.17782	4	0.218461	0	0	0	0	0	0	0	0	0	0	0	0	0	1	0	1	4	0
gi|445951026|ref|WP_000028881.1|	MULTISPECIES: 50S ribosomal protein L7/L12 [Salmonella]		12391.5	4	25	2.01751	L04702_Sal8x104T1	F404222	159.62	25.2033	3	0.916224	0	0	0	1	1	0	1	1	0	2	2	2	3	3	2	3	3	1
gi|445984756|ref|WP_000062611.1|	MULTISPECIES: 30S ribosomal protein S8 [Proteobacteria]		14174.5	4	22	1.55208	L04702_Sal8x104T1	F404222	149.91	36.1538	4	1.14944	0	0	0	1	0	0	1	1	1	1	1	1	2	2	1	4	3	3
gi|446012925|ref|WP_000090780.1|	MULTISPECIES: 30S ribosomal protein S13 [Enterobacteriaceae]		13210.3	4	9	0.681285	L04702_Sal8x104T1	F404222	134.58	37.5	3	0.839959	0	0	0	0	0	0	0	0	0	0	0	0	1	1	1	3	3	0
gi|446017836|ref|WP_000095691.1|	acetate kinase [Salmonella bongori]		43586.1	4	9	0.206488	L04703_Sal8x104T2	F404223	175	15.869	4	0.296485	0	0	0	0	0	0	0	0	0	0	0	0	0	1	0	3	4	1
gi|446281101|ref|WP_000358956.1|	MULTISPECIES: 50S ribosomal protein L18 [Gammaproteobacteria]		12762	4	16	1.25372	L04703_Sal8x104T2	F404223	157.14	33.6207	4	1.8792	0	0	0	0	0	0	0	0	0	0	0	0	2	3	2	4	5	0
gi|446428653|ref|WP_000506508.1|	enoyl-ACP reductase [Salmonella bongori]		28032.1	4	8	0.285387	L04703_Sal8x104T2	F404223	78.39	9.05512	2	0.220718	0	0	0	0	0	0	0	0	0	0	0	0	0	1	0	3	2	2
gi|446886320|ref|WP_000963576.1|	dihydrolipoamide acetyltransferase [Salmonella bongori]		66153.4	4	7	0.105815	L04703_Sal8x104T2	F404223	113.16	8.98502	4	0.188157	0	0	0	0	0	0	0	0	0	0	0	0	2	0	0	1	4	0
gi|446974956|ref|WP_001052212.1|	MULTISPECIES: ATP synthase subunit b [Salmonella]		17411.3	4	8	0.45947	L04702_Sal8x104T1	F404222	148.79	21.519	3	0.604965	0	0	0	0	0	0	0	0	0	0	1	0	1	0	0	3	2	1
gi|447103749|ref|WP_001181005.1|	MULTISPECIES: 30S ribosomal protein S10 [Proteobacteria]		11759.4	4	17	1.44565	L04703_Sal8x104T2	F404223	117.39	29.2453	3	0.982886	0	0	0	0	0	0	0	0	0	0	2	1	3	3	2	2	3	1
gi|447139417|ref|WP_001216673.1|	MULTISPECIES: 30S ribosomal protein S6 [Enterobacteriaceae]		15163.4	4	20	1.31896	L04702_Sal8x104T1	F404222	178.35	37.9562	4	1.04981	0	0	0	0	0	0	0	0	0	1	1	1	3	2	1	4	4	3
gi|447161661|ref|WP_001238917.1|	MULTISPECIES: 50S ribosomal protein L15 [Gammaproteobacteria]		14957.3	4	5	0.334285	L04702_Sal8x104T1	F404222	130.06	34.0278	4	1.07047	0	0	0	0	0	0	0	0	0	0	0	0	0	0	0	4	1	0
gi|445929381|ref|WP_000007236.1|	MULTISPECIES: beta-ketoacyl-ACP reductase [Salmonella]		25586.2	3	7	0.273585	L04568_Sal8x104T3	F404205	71.29	12.931	3	0.386364	0	0	0	0	0	0	0	0	0	0	0	0	0	1	0	1	2	3
gi|445956516|ref|WP_000034371.1|	class II fructose-bisphosphate aldolase [Salmonella bongori]		39417.7	3	3	0.0761079	L04703_Sal8x104T2	F404223	88.18	11.1421	3	0.239282	0	0	0	0	0	0	0	0	0	0	0	0	0	0	0	0	3	0
gi|445956970|ref|WP_000034825.1|	MULTISPECIES: cold-shock protein CspE [Proteobacteria]		7458.81	3	8	1.07256	L04568_Sal8x104T3	F404205	84.89	56.5217	3	1.79085	0	0	0	0	0	0	0	0	0	0	0	0	0	0	2	1	2	3
gi|445974947|ref|WP_000052802.1|	MULTISPECIES: alkyl hydroperoxide reductase subunit C [Enterobacteriaceae]		20848.4	3	9	0.431687	L04703_Sal8x104T2	F404223	66.79	25.9259	3	0.700782	0	0	0	0	0	0	0	0	0	0	0	0	2	0	0	3	4	0
gi|446052325|ref|WP_000130180.1|	transaldolase [Salmonella bongori]		35325.3	3	5	0.141541	L04703_Sal8x104T2	F404223	91.08	6.85358	2	0.172571	0	0	0	0	0	0	0	0	0	0	0	0	0	1	0	1	2	1
gi|446416335|ref|WP_000494190.1|	50S ribosomal protein L25 [Salmonella bongori]		10561.6	3	8	0.757461	L04702_Sal8x104T1	F404222	91.46	25	2	0.649059	0	0	0	0	0	0	0	0	0	0	1	0	2	2	0	2	1	0
gi|446438271|ref|WP_000516126.1|	MULTISPECIES: molecular chaperone DnaK [Salmonella]		69245.5	3	6	0.0866482	L04703_Sal8x104T2	F404223	68.28	4.45151	3	0.131535	0	0	0	0	0	0	0	0	0	0	0	0	0	1	1	1	3	0
gi|446494214|ref|WP_000572068.1|	GTP-binding protein [Salmonella bongori]		67613.6	3	6	0.0887395	L04703_Sal8x104T2	F404223	77.64	7.32899	3	0.134707	0	0	0	0	0	0	0	0	0	1	0	0	0	0	0	1	3	1
gi|446540200|ref|WP_000617546.1|	MULTISPECIES: 50S ribosomal protein L23 [Proteobacteria]		11206.2	3	3	0.267708	L04568_Sal8x104T3	F404205	89.13	18.8119	2	0.611689	0	0	0	0	0	0	0	0	0	0	0	0	0	0	0	1	0	2
gi|446567396|ref|WP_000644742.1|	MULTISPECIES: 50S ribosomal protein L29 [Gammaproteobacteria]		7255.99	3	9	1.24035	L04568_Sal8x104T3	F404205	84.56	24.6154	2	1.01919	0	0	0	0	0	0	0	0	0	0	0	0	2	2	0	1	2	2
gi|446697918|ref|WP_000775264.1|	cysteine desulfurase [Salmonella bongori]		45249	3	4	0.0883997	L04703_Sal8x104T2	F404223	105.44	10.219	3	0.206499	0	0	0	0	0	0	0	0	0	0	0	0	0	1	0	0	3	0
gi|446952502|ref|WP_001029758.1|	MULTISPECIES: 30S ribosomal protein S11 [Enterobacteriaceae]		13936.4	3	9	0.645791	L04703_Sal8x104T2	F404223	162.97	28.5714	3	0.790443	0	0	0	0	0	0	0	0	0	0	0	0	1	2	0	3	3	0
gi|446967253|ref|WP_001044509.1|	MULTISPECIES: DNA-binding protein HU-alpha [Gammaproteobacteria]		9515.17	3	11	1.15605	L04702_Sal8x104T1	F404222	96.86	48.8372	2	0.739082	0	0	0	0	0	0	0	1	0	1	1	0	1	1	1	2	2	1
gi|486152135|ref|WP_001518537.1|	MULTISPECIES: ribose-phosphate pyrophosphokinase [Gammaproteobacteria]		34422.8	3	4	0.116202	L04568_Sal8x104T3	F404205	87.03	8.01282	2	0.17726	0	0	0	0	0	0	0	0	0	0	0	0	0	0	0	1	1	2
gi|445981608|ref|WP_000059463.1|	30S ribosomal protein S15 [Salmonella bongori]		10232.5	2	10	0.977278	L04703_Sal8x104T2	F404223	65.7	17.2043	2	0.673717	0	0	0	0	0	0	0	0	0	0	1	1	1	1	1	2	2	1
gi|445999120|ref|WP_000076975.1|	cell division protein FtsK [Salmonella bongori]		144637	2	34	0.235072	L04703_Sal8x104T2	F404223	45.55	1.21766	2	0.0404863	2	2	2	2	2	2	2	1	2	2	2	2	2	2	2	1	3	1
gi|446150071|ref|WP_000227926.1|	MULTISPECIES: beta-hydroxydecanoyl-ACP dehydratase [Enterobacteriaceae]		19097.7	2	2	0.104724	L04703_Sal8x104T2	F404223	54.74	13.2948	2	0.33314	0	0	0	0	0	0	0	0	0	0	0	0	0	0	0	0	2	0
gi|446193541|ref|WP_000271396.1|	MULTISPECIES: 50S ribosomal protein L21 [Enterobacteriaceae]		11571.2	2	6	0.518528	L04702_Sal8x104T1	F404222	44.77	19.0476	2	0.584714	0	0	0	0	0	0	0	0	0	0	0	0	2	1	0	2	1	0
gi|446444398|ref|WP_000522253.1|	MULTISPECIES: glucose-specific phosphotransferase enzyme IIA component [Gammaproteobacteria]		18235.8	2	3	0.164512	L04703_Sal8x104T2	F404223	53.48	19.2771	2	0.350974	0	0	0	0	0	0	0	0	0	0	0	0	0	0	0	1	2	0
gi|446639416|ref|WP_000716762.1|	MULTISPECIES: outer membrane protein X [Salmonella]		18566.9	2	11	0.592451	L04700_Sal4x104T2	F404220	124.46	16.3743	2	0.344068	0	0	0	0	0	0	0	0	0	0	1	1	1	2	0	2	2	2
gi|446651839|ref|WP_000729185.1|	MULTISPECIES: 50S ribosomal protein L24 [Proteobacteria]		11309.3	2	4	0.353691	L04703_Sal8x104T2	F404223	78.42	34.3137	2	0.604718	0	0	0	0	0	0	0	0	0	0	0	0	0	1	0	1	2	0
gi|446784084|ref|WP_000861340.1|	peptidyl-prolyl cis-trans isomerase [Salmonella bongori]		21319.9	2	5	0.234523	L04568_Sal8x104T3	F404205	110.88	12.9534	2	0.295559	0	0	0	0	0	0	0	0	0	0	0	0	0	1	0	1	1	2
gi|446807368|ref|WP_000884624.1|	acetyl-CoA carboxylase biotin carboxylase subunit [Salmonella bongori]		49682.5	2	2	0.0402556	L04703_Sal8x104T2	F404223	49.54	5.54324	2	0.120946	0	0	0	0	0	0	0	0	0	0	0	0	0	0	0	0	2	0
gi|446863952|ref|WP_000941208.1|	MULTISPECIES: 50S ribosomal protein L16 [Gammaproteobacteria]		15184.4	2	2	0.131714	L04702_Sal8x104T1	F404222	70.96	21.7391	2	0.431715	0	0	0	0	0	0	0	0	0	0	0	0	0	0	0	2	0	0
gi|446985422|ref|WP_001062678.1|	MULTISPECIES: cold-shock protein CspC [Proteobacteria]		7397.76	2	2	0.270352	L04703_Sal8x104T2	F404223	22.74	17.9104	1	0.41435	0	0	0	0	0	0	0	0	0	0	0	0	0	0	0	0	1	1
gi|447023398|ref|WP_001100654.1|	lysine decarboxylase CadA [Salmonella bongori]		81553.9	2	2	0.0245237	L04703_Sal8x104T2	F404223	55.47	3.23887	2	0.0725914	0	0	0	0	0	0	0	0	0	0	0	0	0	0	0	0	2	0
gi|447139116|ref|WP_001216372.1|	MULTISPECIES: 50S ribosomal protein L17 [Proteobacteria]		14499.7	2	4	0.275868	L04702_Sal8x104T1	F404222	48.03	14.5038	2	0.454048	0	0	0	0	0	0	0	0	0	0	0	0	0	2	0	2	0	0
gi|447162195|ref|WP_001239451.1|	cytochrome ubiquinol oxidase subunit II [Salmonella bongori]		35353.8	2	3	0.0848564	L04703_Sal8x104T2	F404223	65.5	6.85358	2	0.172571	0	0	0	0	0	0	0	0	0	0	0	0	0	0	0	1	2	0
gi|505804798|ref|WP_015702744.1|	molecular chaperone HtpG [Salmonella bongori]		71471.3	2	3	0.0419749	L04699_Sal4x104T1	F404219	29.57	2.00308	1	0.0407362	0	0	0	0	0	0	0	0	0	0	0	0	1	0	0	0	1	1
gi|505805091|ref|WP_015703031.1|	polynucleotide phosphorylase/polyadenylase [Salmonella bongori]		77109.9	2	3	0.0389055	L04703_Sal8x104T2	F404223	77.37	3.42857	2	0.0768761	0	0	0	0	0	0	0	0	0	0	0	0	0	0	0	1	2	0
gi|505805132|ref|WP_015703071.1|	glutamine--fructose-6-phosphate aminotransferase [Salmonella bongori]		67002.5	2	4	0.0596992	L04568_Sal8x104T3	F404205	67.02	1.80624	1	0.0434553	0	0	0	0	0	0	0	0	0	0	0	0	0	0	0	2	1	1
94 proteins validated with only 1 peptide
							Best Hit						Spectral count 4E3 cfu/mL			Spectral count 8E3 cfu/mL			Spectral count 1E4 cfu/mL			Spectral count 2E4 cfu/mL			Spectral count 4E4 cfu/mL			Spectral count 8E4 cfu/mL
accession	description	pI	mass	Total peptide	Total SC	NSAF	Sample	File dat	score	coverage	#peptides	emPAI	L04687_Sal4x103T1	L04688_Sal4x103T2	L04689_Sal4x103T3	L04690_Sal8x103T1	L04691_Sal8x103T2	L04692_Sal8x103T3	L04693_Sal1x104T1	L04694_Sal1x104T2	L04695_Sal1x104T3	L04696_Sal2x104T1	L04697_Sal2x104T2	L04698_Sal2x104T3	L04699_Sal4x104T1	L04700_Sal4x104T2	L04701_Sal4x104T3	L04702_Sal8x104T1	L04703_Sal8x104T2	L04568_Sal8x104T3
gi|445929434|ref|WP_000007289.1|	superoxide dismutase [Salmonella bongori]		21335.6	1	1	0.0468701	L04703_Sal8x104T2	F404223	20.07	5.69948	1	0.138226	0	0	0	0	0	0	0	0	0	0	0	0	0	0	0	0	1	0
gi|445929775|ref|WP_000007630.1|	MULTISPECIES: preprotein translocase subunit YajC [Proteobacteria]		11852.4	1	1	0.0843711	L04703_Sal8x104T2	F404223	26.62	8.41121	1	0.253829	0	0	0	0	0	0	0	0	0	0	0	0	0	0	0	0	1	0
gi|445932392|ref|WP_000010247.1|	propionate--CoA ligase [Salmonella bongori]		69766.2	1	1	0.0143336	L04699_Sal4x104T1	F404219	19.36	3.15457	1	0.0417151	0	0	0	0	0	0	0	0	0	0	0	0	1	0	0	0	0	0
gi|445944146|ref|WP_000022001.1|	hypothetical protein [Salmonella bongori]		18817.8	1	33	1.75366	L04700_Sal4x104T2	F404220	17.6	4.67836	1	0.157416	2	1	1	2	2	1	2	2	0	1	1	0	5	1	3	1	3	5
gi|445949972|ref|WP_000027827.1|	MULTISPECIES: molecular chaperone GroES [Gammaproteobacteria]		10311.6	1	1	0.0969785	L04703_Sal8x104T2	F404223	25.28	15.0538	1	0.293722	0	0	0	0	0	0	0	0	0	0	0	0	0	0	0	0	1	0
gi|445969384|ref|WP_000047239.1|	alanine--tRNA ligase [Salmonella bongori]		96224.6	1	2	0.0207847	L04568_Sal8x104T3	F404205	29.76	1.373	1	0.0302007	0	0	0	0	0	0	0	0	0	0	0	0	0	0	0	0	1	1
gi|446015275|ref|WP_000093130.1|	MULTISPECIES: arginine/agmatine antiporter [Salmonella]		47357.9	1	2	0.0422316	L04700_Sal4x104T2	F404220	16.18	2.25734	1	0.0616685	0	0	0	0	0	0	0	0	0	0	0	0	0	1	1	0	0	0
gi|446020786|ref|WP_000098641.1|	transketolase [Salmonella bongori]		72399	1	1	0.0138123	L04703_Sal8x104T2	F404223	19.73	1.67173	1	0.0401707	0	0	0	0	0	0	0	0	0	0	0	0	0	0	0	0	1	0
gi|446022289|ref|WP_000100144.1|	glucan biosynthesis protein [Salmonella bongori]		44526.7	1	1	0.0224585	L04703_Sal8x104T2	F404223	14.81	1.73267	1	0.0655485	0	0	0	0	0	0	0	0	0	0	0	0	0	0	0	0	1	0
gi|446022951|ref|WP_000100806.1|	DNA starvation/stationary phase protection protein [Salmonella bongori]		18692.7	1	1	0.0534968	L04702_Sal8x104T1	F404222	16.41	11.2426	1	0.158372	0	0	0	0	0	0	0	0	0	0	0	0	0	0	0	1	0	0
gi|446023190|ref|WP_000101045.1|	septum site-determining protein MinD [Salmonella bongori]		29609.6	1	1	0.0337728	L04700_Sal4x104T2	F404220	16.19	2.97398	1	0.0992687	0	0	0	0	0	0	0	0	0	0	0	0	0	1	0	0	0	0
gi|446027696|ref|WP_000105551.1|	agmatinase [Salmonella bongori]		33823.7	1	1	0.0295651	L04568_Sal8x104T3	F404205	24.6	5.21173	1	0.0867142	0	0	0	0	0	0	0	0	0	0	0	0	0	0	0	0	0	1
gi|446047312|ref|WP_000125167.1|	hypothetical protein [Salmonella bongori]		38862.6	1	1	0.0257317	L04697_Sal2x104T2	F404216	14.14	1.983	1	0.0751997	0	0	0	0	0	0	0	0	0	0	1	0	0	0	0	0	0	0
gi|446052246|ref|WP_000130101.1|	MULTISPECIES: 30S ribosomal protein S17 [Salmonella]		9830.28	1	1	0.101727	L04702_Sal8x104T1	F404222	14.02	8.98876	1	0.307519	0	0	0	0	0	0	0	0	0	0	0	0	0	0	0	1	0	0
gi|446055768|ref|WP_000133623.1|	transcriptional regulator [Salmonella bongori]		27627.3	1	1	0.0361961	L04687_Sal4x103T1	F404206	13.56	4.38247	1	0.106577	1	0	0	0	0	0	0	0	0	0	0	0	0	0	0	0	0	0
gi|446057344|ref|WP_000135199.1|	MULTISPECIES: 30S ribosomal protein S18 [Proteobacteria]		9037.87	1	1	0.110646	L04702_Sal8x104T1	F404222	14.48	9.7561	1	0.335039	0	0	0	0	0	0	0	0	0	0	0	0	0	0	0	1	0	0
gi|446061844|ref|WP_000139699.1|	ATP-dependent helicase [Salmonella bongori]		148993	1	11	0.073829	L04703_Sal8x104T2	F404223	26.52	0.738552	1	0.0194582	0	0	1	1	0	1	0	0	1	0	1	0	2	1	1	1	1	0
gi|446109108|ref|WP_000186963.1|	tRNA (uracil-5-)-methyltransferase [Salmonella bongori]		42000.2	1	1	0.0238094	L04702_Sal8x104T1	F404222	16.25	1.83727	1	0.0695756	0	0	0	0	0	0	0	0	0	0	0	0	0	0	0	1	0	0
gi|446109957|ref|WP_000187812.1|	anaerobic ribonucleoside triphosphate reductase [Salmonella bongori]		80789.3	1	1	0.0123779	L04568_Sal8x104T3	F404205	32.38	0.953678	1	0.036005	0	0	0	0	0	0	0	0	0	0	0	0	0	0	0	0	0	1
gi|446113494|ref|WP_000191349.1|	malonyl CoA-ACP transacylase [Salmonella bongori]		32561.6	1	1	0.030711	L04568_Sal8x104T3	F404205	29.35	6.75676	1	0.0900096	0	0	0	0	0	0	0	0	0	0	0	0	0	0	0	0	0	1
gi|446117459|ref|WP_000195314.1|	DNA topoisomerase IV subunit B [Salmonella bongori]		70598.9	1	1	0.0141645	L04690_Sal8x103T1	F404209	14.46	1.87207	1	0.0411873	0	0	0	1	0	0	0	0	0	0	0	0	0	0	0	0	0	0
gi|446130760|ref|WP_000208615.1|	hypothetical protein [Salmonella bongori]		333859	1	1	0.00299528	L04696_Sal2x104T1	F404215	15.94	0.230643	1	0.00867022	0	0	0	0	0	0	0	0	0	1	0	0	0	0	0	0	0	0
gi|446142463|ref|WP_000220318.1|	fimbrial outer membrane usher protein SthC [Salmonella bongori]		92579.1	1	1	0.0108016	L04697_Sal2x104T2	F404216	13.06	1.07015	1	0.0313647	0	0	0	0	0	0	0	0	0	0	1	0	0	0	0	0	0	0
gi|446147012|ref|WP_000224867.1|	purine nucleoside phosphorylase [Salmonella bongori]		26132.1	1	4	0.153069	L04568_Sal8x104T3	F404205	32.14	5.02092	1	0.112561	0	0	0	0	0	0	0	0	0	0	0	0	1	0	0	1	1	1
gi|446166875|ref|WP_000244730.1|	MULTISPECIES: peroxiredoxin [Salmonella]		22444.2	1	2	0.0891098	L04702_Sal8x104T1	F404222	40.95	5.39216	1	0.131267	0	0	0	0	0	0	0	0	0	0	0	0	0	0	0	1	1	0
gi|446168960|ref|WP_000246815.1|	MULTISPECIES: 30S ribosomal protein S12 [Bacteria]		13956.6	1	1	0.0716507	L04702_Sal8x104T1	F404222	13.7	6.34921	1	0.214284	0	0	0	0	0	0	0	0	0	0	0	0	0	0	0	1	0	0
gi|446178597|ref|WP_000256452.1|	30S ribosomal protein S16 [Salmonella bongori]		9200.98	1	2	0.217368	L04700_Sal4x104T2	F404220	43.05	13.253	1	0.330812	0	0	0	0	0	0	0	0	0	0	0	0	0	1	0	0	1	0
gi|446179427|ref|WP_000257282.1|	MULTISPECIES: elongation factor P [Salmonella]		20667.4	1	5	0.241927	L04699_Sal4x104T1	F404219	48.67	6.41711	1	0.142767	0	0	0	0	0	0	0	0	0	0	0	1	1	1	0	1	1	0
gi|446185245|ref|WP_000263100.1|	DNA-directed RNA polymerase subunit beta [Salmonella bongori]		150860	1	1	0.00662865	L04703_Sal8x104T2	F404223	25.16	0.656455	1	0.0192141	0	0	0	0	0	0	0	0	0	0	0	0	0	0	0	0	1	0
gi|446223698|ref|WP_000301553.1|	phosphoglyceromutase [Salmonella bongori]		28467.7	1	1	0.0351275	L04703_Sal8x104T2	F404223	27.32	4.26357	1	0.1032	0	0	0	0	0	0	0	0	0	0	0	0	0	0	0	0	1	0
gi|446224004|ref|WP_000301859.1|	MULTISPECIES: 50S ribosomal protein L2 [Proteobacteria]		29930	1	1	0.0334112	L04703_Sal8x104T2	F404223	33.04	4.04412	1	0.098147	0	0	0	0	0	0	0	0	0	0	0	0	0	0	0	0	1	0
gi|446279677|ref|WP_000357532.1|	GPH family transporter [Salmonella bongori]		53003.5	1	8	0.150933	L04703_Sal8x104T2	F404223	26.22	1.6632	1	0.0550239	0	0	0	0	0	0	0	0	1	1	0	0	2	0	2	1	1	0
gi|446286458|ref|WP_000364313.1|	membrane protein [Salmonella bongori]		24489.3	1	6	0.245005	L04689_Sal4x103T3	F404208	17.19	3.6036	1	0.120358	1	1	1	0	0	0	0	0	0	1	0	0	1	0	0	1	0	0
gi|446351531|ref|WP_000429386.1|	MULTISPECIES: ATP synthase subunit c [Proteobacteria]		8250.4	1	7	0.848444	L04702_Sal8x104T1	F404222	34.38	9.33333	1	0.367931	0	0	0	0	0	0	0	0	0	1	0	0	1	1	1	1	1	1
gi|446353544|ref|WP_000431399.1|	RNA chaperone ProQ [Salmonella bongori]		25506.4	1	1	0.0392058	L04696_Sal2x104T1	F404215	15.36	3.0303	1	0.115555	0	0	0	0	0	0	0	0	0	1	0	0	0	0	0	0	0	0
gi|446366612|ref|WP_000444467.1|	isocitrate dehydrogenase [Salmonella bongori]		46104.6	1	1	0.0216898	L04700_Sal4x104T2	F404220	19.38	4.53461	1	0.0633176	0	0	0	0	0	0	0	0	0	0	0	0	0	1	0	0	0	0
gi|446382203|ref|WP_000460058.1|	MULTISPECIES: signal recognition particle protein [Salmonella]		49810.3	1	16	0.321219	L04691_Sal8x103T2	F404210	20.23	3.09735	1	0.0586152	0	1	1	2	1	0	0	0	2	2	1	2	1	1	1	1	0	0
gi|446384805|ref|WP_000462660.1|	aromatic amino acid aminotransferase [Salmonella bongori]		43868.2	1	1	0.0227956	L04703_Sal8x104T2	F404223	14.91	3.01508	1	0.0665534	0	0	0	0	0	0	0	0	0	0	0	0	0	0	0	0	1	0
gi|446389310|ref|WP_000467165.1|	cytochrome ubiquinol oxidase subunit I [Salmonella bongori]		74495.3	1	1	0.0134237	L04568_Sal8x104T3	F404205	27.74	3.54505	1	0.0390268	0	0	0	0	0	0	0	0	0	0	0	0	0	0	0	0	0	1
gi|446475615|ref|WP_000553469.1|	inositol monophosphatase [Salmonella bongori]		29183	1	2	0.0685331	L04568_Sal8x104T3	F404205	59.6	5.66038	1	0.100805	0	0	0	0	0	0	0	0	0	0	0	0	0	0	0	0	1	1
gi|446525135|ref|WP_000602481.1|	2-deoxy-D-gluconate 3-dehydrogenase [Salmonella bongori]		27188	1	1	0.036781	L04697_Sal2x104T2	F404216	14.43	2.83401	1	0.108349	0	0	0	0	0	0	0	0	0	0	1	0	0	0	0	0	0	0
gi|446545074|ref|WP_000622420.1|	ribosome recycling factor [Salmonella bongori]		20612.8	1	2	0.0970269	L04702_Sal8x104T1	F404222	48.66	5.88235	1	0.143553	0	0	0	0	0	0	0	0	0	0	0	0	0	1	0	1	0	0
gi|446545765|ref|WP_000623111.1|	phosphoenolpyruvate-protein phosphotransferase [Salmonella bongori]		63542.9	1	1	0.0157374	L04702_Sal8x104T1	F404222	13.34	1.90641	1	0.0458259	0	0	0	0	0	0	0	0	0	0	0	0	0	0	0	1	0	0
gi|446546318|ref|WP_000623664.1|	hypothetical protein [Salmonella bongori]		15639.6	1	1	0.0639402	L04689_Sal4x103T3	F404208	17.42	8.4507	1	0.190797	0	0	1	0	0	0	0	0	0	0	0	0	0	0	0	0	0	0
gi|446561278|ref|WP_000638624.1|	N-acetylmuramoyl-L-alanine amidase [Salmonella bongori]		46881.2	1	1	0.0213305	L04703_Sal8x104T2	F404223	13.22	1.64319	1	0.0622582	0	0	0	0	0	0	0	0	0	0	0	0	0	0	0	0	1	0
gi|446602635|ref|WP_000679981.1|	LysR family transcriptional regulator [Salmonella bongori]		35311.8	1	1	0.0283191	L04696_Sal2x104T1	F404215	14.91	3.11526	1	0.0828533	0	0	0	0	0	0	0	0	0	1	0	0	0	0	0	0	0	0
gi|446603781|ref|WP_000681127.1|	glucan biosynthesis protein D [Salmonella bongori]		58632.7	1	7	0.119387	L04691_Sal8x103T2	F404210	20.89	1.50094	1	0.0496717	0	0	1	0	1	0	1	0	0	0	2	0	1	0	0	0	1	0
gi|446652908|ref|WP_000730254.1|	transcriptional regulator [Salmonella bongori]		36632.8	1	51	1.39219	L04695_Sal1x104T3	F404214	29.07	2.4024	1	0.0798074	3	3	4	3	2	3	2	3	3	2	3	2	3	4	2	3	3	3
gi|446659621|ref|WP_000736967.1|	ferrous iron transporter B [Salmonella bongori]		84901	1	29	0.341574	L04698_Sal2x104T3	F404218	21.89	1.16732	1	0.0342527	2	2	1	1	2	2	1	1	2	1	2	1	2	3	2	2	2	0
gi|446664784|ref|WP_000742130.1|	DNA adenine methylase [Salmonella bongori]		32193.3	1	1	0.0310624	L04701_Sal4x104T3	F404221	15.49	4.45205	1	0.0909523	0	0	0	0	0	0	0	0	0	0	0	0	0	0	1	0	0	0
gi|446673435|ref|WP_000750781.1|	membrane protein [Salmonella bongori]		78557.7	1	1	0.0127295	L04697_Sal2x104T2	F404216	21.56	1.54062	1	0.037029	0	0	0	0	0	0	0	0	0	0	1	0	0	0	0	0	0	0
gi|446694038|ref|WP_000771384.1|	membrane protein [Salmonella bongori]		27763.2	1	8	0.288151	L04696_Sal2x104T1	F404215	14.99	3.96825	1	0.105712	0	0	2	0	1	0	0	0	1	1	0	0	0	0	0	1	2	0
gi|446697897|ref|WP_000775243.1|	hypothetical protein [Salmonella bongori]		29001.8	1	1	0.0344807	L04700_Sal4x104T2	F404220	14.35	4.18251	1	0.101196	0	0	0	0	0	0	0	0	0	0	0	0	0	1	0	0	0	0
gi|446712349|ref|WP_000789693.1|	methyl-accepting chemotaxis protein [Salmonella bongori]		59026.2	1	1	0.0169416	L04698_Sal2x104T3	F404218	14.12	1.30597	1	0.0493891	0	0	0	0	0	0	0	0	0	0	0	1	0	0	0	0	0	0
gi|446723815|ref|WP_000801128.1|	N utilization substance protein B [Salmonella bongori]		15722.3	1	1	0.063604	L04702_Sal8x104T1	F404222	25.56	7.74648	1	0.189412	0	0	0	0	0	0	0	0	0	0	0	0	0	0	0	1	0	0
gi|446739193|ref|WP_000816449.1|	phosphopentomutase [Salmonella bongori]		44586.2	1	1	0.0224285	L04703_Sal8x104T2	F404223	32.97	3.45679	1	0.0655485	0	0	0	0	0	0	0	0	0	0	0	0	0	0	0	0	1	0
gi|446739901|ref|WP_000817157.1|	3-oxoacyl-ACP synthase [Salmonella bongori]		42947.2	1	1	0.0232844	L04703_Sal8x104T2	F404223	18.68	3.33333	1	0.0681199	0	0	0	0	0	0	0	0	0	0	0	0	0	0	0	0	1	0
gi|446749862|ref|WP_000827118.1|	fimbrial assembly chaperone protein StcB [Salmonella bongori]		25185.5	1	2	0.0794108	L04700_Sal4x104T2	F404220	14.83	4.38596	1	0.117113	0	0	0	0	0	0	0	0	0	0	1	0	0	1	0	0	0	0
gi|446755284|ref|WP_000832540.1|	cation acetate symporter [Salmonella bongori]		59070.3	1	3	0.0507869	L04687_Sal4x103T1	F404206	26.27	1.67598	1	0.0492956	1	0	0	0	0	0	0	0	0	0	0	1	0	0	1	0	0	0
gi|446775731|ref|WP_000852987.1|	peptidase PMbA [Salmonella bongori]		48622.6	1	1	0.0205666	L04699_Sal4x104T1	F404219	15.73	2.26244	1	0.0599648	0	0	0	0	0	0	0	0	0	0	0	0	1	0	0	0	0	0
gi|446819250|ref|WP_000896506.1|	MULTISPECIES: ATP synthase subunit gamma [Salmonella]		31649.4	1	3	0.0947886	L04702_Sal8x104T1	F404222	30.25	3.48432	1	0.092568	0	0	0	0	0	0	0	0	0	0	0	0	0	1	0	1	1	0
gi|446836140|ref|WP_000913396.1|	MULTISPECIES: rod shape-determining protein MreB [Proteobacteria]		37100.1	1	1	0.0269541	L04568_Sal8x104T3	F404205	13.01	4.45104	1	0.0788413	0	0	0	0	0	0	0	0	0	0	0	0	0	0	0	0	0	1
gi|446843351|ref|WP_000920607.1|	ferritin [Salmonella bongori]		19322.4	1	1	0.0517534	L04703_Sal8x104T2	F404223	25.81	7.42857	1	0.152805	0	0	0	0	0	0	0	0	0	0	0	0	0	0	0	0	1	0
gi|446859920|ref|WP_000937176.1|	transcriptional regulator [Salmonella bongori]		55676.7	1	1	0.0179608	L04703_Sal8x104T2	F404223	17.46	1.3834	1	0.0523685	0	0	0	0	0	0	0	0	0	0	0	0	0	0	0	0	1	0
gi|446886588|ref|WP_000963844.1|	nucleoside diphosphate kinase [Salmonella bongori]		15602.8	1	2	0.128182	L04568_Sal8x104T3	F404205	18.83	6.38298	1	0.190797	0	0	0	0	0	0	0	0	0	0	0	0	0	0	0	0	1	1
gi|446933400|ref|WP_001010656.1|	L-cystine transporter tcyP [Salmonella bongori]		48696.7	1	1	0.0205353	L04568_Sal8x104T3	F404205	33.49	2.48869	1	0.0599648	0	0	0	0	0	0	0	0	0	0	0	0	0	0	0	0	0	1
gi|446941365|ref|WP_001018621.1|	MULTISPECIES: flavodoxin-1 [Salmonella]		19795.5	1	1	0.0505164	L04568_Sal8x104T3	F404205	35.75	10.6145	1	0.149306	0	0	0	0	0	0	0	0	0	0	0	0	0	0	0	0	0	1
gi|446954216|ref|WP_001031472.1|	membrane protein [Salmonella bongori]		102803	1	2	0.0194547	L04688_Sal4x103T2	F404207	20.99	0.856531	1	0.0282358	0	1	0	0	0	0	0	0	0	0	1	0	0	0	0	0	0	0
gi|446962627|ref|WP_001039883.1|	hypothetical protein [Salmonella bongori]		13934.3	1	1	0.0717654	L04697_Sal2x104T2	F404216	15.08	5.55556	1	0.214284	0	0	0	0	0	0	0	0	0	0	1	0	0	0	0	0	0	0
gi|446966288|ref|WP_001043544.1|	MULTISPECIES: DNA-binding protein HU-beta [Salmonella]		9234.01	1	1	0.108295	L04703_Sal8x104T2	F404223	22.79	10.8434	1	0.326689	0	0	0	0	0	0	0	0	0	0	0	0	0	0	0	0	1	0
gi|446977276|ref|WP_001054532.1|	MULTISPECIES: transcription termination factor Rho [Salmonella]		47020.6	1	1	0.0212673	L04702_Sal8x104T1	F404222	19.69	1.87354	1	0.0621097	0	0	0	0	0	0	0	0	0	0	0	0	0	0	0	1	0	0
gi|446994880|ref|WP_001072136.1|	sucrose phosphorylase [Salmonella bongori]		64454.8	1	4	0.062059	L04695_Sal1x104T3	F404214	16.4	1.19658	1	0.0451897	0	0	0	0	0	0	0	0	1	0	1	1	0	0	0	0	1	0
gi|447019270|ref|WP_001096526.1|	HemN family oxidoreductase [Salmonella bongori]		42730.5	1	1	0.0234025	L04689_Sal4x103T3	F404208	13.69	2.57732	1	0.0684781	0	0	1	0	0	0	0	0	0	0	0	0	0	0	0	0	0	0
gi|447029889|ref|WP_001107145.1|	histidyl-tRNA synthetase [Salmonella bongori]		47225.1	1	1	0.0211752	L04703_Sal8x104T2	F404223	18.77	2.7972	1	0.0618149	0	0	0	0	0	0	0	0	0	0	0	0	0	0	0	0	1	0
gi|447041676|ref|WP_001118932.1|	MULTISPECIES: 30S ribosomal protein S14 [Salmonella]		11658.3	1	1	0.0857757	L04700_Sal4x104T2	F404220	15.62	18.0952	1	0.256317	0	0	0	0	0	0	0	0	0	0	0	0	0	1	0	0	0	0
gi|447048088|ref|WP_001125344.1|	MULTISPECIES: hypothetical protein [Salmonella]		22841	1	9	0.394028	L04696_Sal2x104T1	F404215	17.47	4.34783	1	0.129313	1	0	0	1	0	1	1	0	1	1	0	0	0	1	0	0	1	1
gi|447060856|ref|WP_001138112.1|	protease [Salmonella bongori]		108026	1	1	0.00925701	L04698_Sal2x104T3	F404218	15.63	1.222	1	0.0268665	0	0	0	0	0	0	0	0	0	0	0	1	0	0	0	0	0	0
gi|447060859|ref|WP_001138115.1|	MULTISPECIES: 30S ribosomal protein S19 [Enterobacteriaceae]		10409.7	1	2	0.192128	L04702_Sal8x104T1	F404222	19.4372	11.7021	1	0.290463	0	0	0	0	0	0	0	0	0	0	0	0	0	0	0	1	1	0
gi|447063427|ref|WP_001140683.1|	3-isopropylmalate dehydratase large subunit [Salmonella bongori]		50270.3	1	1	0.0198925	L04695_Sal1x104T3	F404214	16.22	1.53173	1	0.0580923	0	0	0	0	0	0	0	0	1	0	0	0	0	0	0	0	0	0
gi|447066813|ref|WP_001144069.1|	MULTISPECIES: 30S ribosomal protein S21 [Proteobacteria]		8551.75	1	1	0.116935	L04703_Sal8x104T2	F404223	31	10.3896	1	0.353081	0	0	0	0	0	0	0	0	0	0	0	0	0	0	0	0	1	0
gi|447099363|ref|WP_001176619.1|	hypothetical protein [Salmonella bongori]		18937.3	1	1	0.0528058	L04699_Sal4x104T1	F404219	35.3	8.13953	1	0.156472	0	0	0	0	0	0	0	0	0	0	0	0	1	0	0	0	0	0
gi|447142974|ref|WP_001220230.1|	adenylate kinase [Salmonella bongori]		23504.2	1	3	0.127637	L04702_Sal8x104T1	F404222	40.13	5.6338	1	0.125576	0	0	0	0	0	0	0	0	0	0	0	0	1	0	0	1	1	0
gi|447172481|ref|WP_001249737.1|	protease [Salmonella bongori]		73629.8	1	23	0.312374	L04696_Sal2x104T1	F404215	17.85	1.04634	1	0.0395004	1	1	1	1	1	1	1	1	2	2	2	1	2	2	1	1	2	0
gi|447183429|ref|WP_001260685.1|	proline--tRNA ligase [Salmonella bongori]		63526.6	1	1	0.0157414	L04700_Sal4x104T2	F404220	18.59	2.25303	1	0.0458259	0	0	0	0	0	0	0	0	0	0	0	0	0	1	0	0	0	0
gi|447187408|ref|WP_001264664.1|	bifunctional aspartokinase I/homoserine dehydrogenase I [Salmonella bongori]		89373.9	1	1	0.011189	L04700_Sal4x104T2	F404220	15.64	0.985222	1	0.0325	0	0	0	0	0	0	0	0	0	0	0	0	0	1	0	0	0	0
gi|447188256|ref|WP_001265512.1|	hypothetical protein [Salmonella bongori]		19108.7	1	2	0.104664	L04702_Sal8x104T1	F404222	14.56	5.78035	1	0.154617	0	0	0	0	0	0	0	0	0	0	0	0	0	0	0	1	1	0
gi|447195305|ref|WP_001272561.1|	hypothetical protein [Salmonella bongori]		26563.8	1	2	0.0752905	L04700_Sal4x104T2	F404220	14.9	3.3195	1	0.110649	0	0	0	0	0	0	0	0	0	0	0	0	1	1	0	0	0	0
gi|447197194|ref|WP_001274450.1|	formate hydrogenlyase subunit 3 [Salmonella bongori]		64391.8	1	18	0.279538	L04696_Sal2x104T1	F404215	22.69	1.36752	1	0.0451897	1	0	1	1	1	0	1	0	0	2	2	2	2	1	1	0	2	1
gi|447203520|ref|WP_001280776.1|	MULTISPECIES: thioredoxin [Proteobacteria]		11913.1	1	1	0.0839409	L04703_Sal8x104T2	F404223	31.73	11.1111	1	0.251389	0	0	0	0	0	0	0	0	0	0	0	0	0	0	0	0	1	0
gi|447210127|ref|WP_001287383.1|	MULTISPECIES: DNA-binding protein H-NS [Salmonella]		15590	1	3	0.192431	L04702_Sal8x104T1	F404222	28.01	7.80142	1	0.190797	0	0	0	0	0	0	0	0	0	0	0	0	1	0	0	1	1	0
gi|447210263|ref|WP_001287519.1|	transcription termination/antitermination protein NusG [Salmonella bongori]		20518.5	1	1	0.0487366	L04703_Sal8x104T2	F404223	23.83	6.98925	1	0.144348	0	0	0	0	0	0	0	0	0	0	0	0	0	0	0	0	1	0
gi|486152460|ref|WP_001518655.1|	MULTISPECIES: 30S ribosomal protein S20 [Enterobacteriaceae]		9649.33	1	5	0.518171	L04702_Sal8x104T1	F404222	46.76	12.6437	1	0.314912	0	0	0	0	0	0	0	0	0	0	0	0	1	1	0	1	1	1
gi|489114219|ref|WP_003024071.1|	MULTISPECIES: 50S ribosomal protein L28 [Enterobacteriaceae]		9087.91	1	1	0.110036	L04568_Sal8x104T3	F404205	27.75	12.1951	1	0.335039	0	0	0	0	0	0	0	0	0	0	0	0	0	0	0	0	0	1
gi|582119043|ref|WP_024135124.1|	ribosome maturation factor RimP [Salmonella bongori]		16701.5	1	1	0.0598749	L04703_Sal8x104T2	F404223	41.42	7.28477	1	0.177799	0	0	0	0	0	0	0	0	0	0	0	0	0	0	0	0	1	0

## Sheet: Bacillus thuringiensis
Table S4B_List of identified proteins for B. thuringiensis at 4E3 cfu, 8E3 cfu, 1E4 cfu, 2E4 cfu, 4E4 cfu, and 8E4 cfu.
													Total Spectral count 4E3 cfu/mL			Total Spectral count 8E3 cfu/mL			Total Spectral count 1E4 cfu/mL			Total Spectral count 2E4 cfu/mL			Total Spectral count 4E4 cfu/mL			Total Spectral count 8E4 cfu/mL
													9	12	9	7	8	12	9	5	15	10	10	6	31	125	60	143	130	299
56 proteins validated with at least 2 peptides
							Best hit						Spectral count 4E3 cfu/mL			Spectral count 8E3 cfu/mL			Spectral count 1E4 cfu/mL			Spectral count 2E4 cfu/mL			Spectral count 4E4 cfu/mL			Spectral count 8E4 cfu/mL
accession	description	pI	mass	Total peptides	Total SC	NSAF	Sample	File dat	score	coverage	#peptides	emPAI	L04875_Bt4x103T1	L04876_Bt4x103T2	L04877_Bt4x103T3	L04878_Bt8x103T1	L04879_Bt8x103T2	L04880_Bt8x103T3	L04881_Bt1x104T1	L04882_Bt1x104T2	L04883_Bt1x104T3	L04884_Bt2x104T1	L04885_Bt2x104T2	L04886_Bt2x104T3	L04887_Bt4x104T1	L04888_Bt4x104T2	L04889_Bt4x104T3	L04890_Bt8x104T1	L04891_Bt8x104T2	L04892_Bt8x104T3
gi|446952361|ref|WP_001029617.1|	MULTISPECIES: elongation factor Tu [Bacillus]		43084	16	92	2.13536	L04892_Bt8x104T3	F404463	573.88	35.9494	12	1.85505	0	1	1	2	2	1	2	1	2	1	1	3	5	18	10	11	11	20
gi|446033630|ref|WP_000111485.1|	MULTISPECIES: 30S ribosomal protein S2 [Bacillus]		26603.2	14	51	1.91706	L04892_Bt8x104T3	F404463	601.65	52.2822	14	3.82674	0	0	0	0	0	0	0	0	0	1	0	0	2	8	5	8	9	18
gi|446118528|ref|WP_000196383.1|	MULTISPECIES: elongation factor G [Bacillus]		76520.4	13	31	0.405121	L04891_Bt8x104T2	F404462	373.81	17.8417	10	0.452047	0	0	0	0	0	0	0	0	0	0	0	0	0	8	0	10	10	3
gi|446081882|ref|WP_000159737.1|	MULTISPECIES: 50S ribosomal protein L7/L12 [Bacillus]		12441.7	11	35	2.81312	L04892_Bt8x104T3	F404463	476.124	68.9076	11	9.6435	0	0	0	0	0	0	0	0	0	0	0	0	3	2	6	6	5	13
gi|446167656|ref|WP_000245511.1|	MULTISPECIES: 30S ribosomal protein S8 [Bacilli]		14873.1	10	37	2.48772	L04892_Bt8x104T3	F404463	367.14	75.5556	10	8.01323	0	0	0	0	0	0	0	0	0	0	0	0	3	5	3	5	7	14
gi|447003573|ref|WP_001080829.1|	MULTISPECIES: 50S ribosomal protein L5 [Bacillus]		20123.8	10	69	3.42878	L04892_Bt8x104T3	F404463	397.19	63.1868	10	4.93289	1	2	1	3	3	3	5	1	1	3	3	1	4	5	3	5	7	18
gi|446083379|ref|WP_000161234.1|	MULTISPECIES: glyceraldehyde-3-phosphate dehydrogenase [Bacillus]		35960.3	9	23	0.639594	L04892_Bt8x104T3	F404463	410.23	46.988	9	1.02508	0	0	0	0	0	0	0	0	0	0	0	0	1	5	1	2	5	9
gi|446452101|ref|WP_000529956.1|	MULTISPECIES: 30S ribosomal protein S3 [Bacilli]		24279.2	9	39	1.60631	L04892_Bt8x104T3	F404463	329.907	41.3636	9	2.52943	0	0	0	0	0	1	0	0	0	1	0	0	2	8	1	7	8	11
gi|445970863|ref|WP_000048718.1|	MULTISPECIES: 50S ribosomal protein L10 [Bacillus]		18025.7	8	25	1.38691	L04892_Bt8x104T3	F404463	259.46	43.9759	8	2.37828	0	0	0	0	0	0	0	0	0	0	0	0	1	3	4	5	4	8
gi|446027360|ref|WP_000105215.1|	MULTISPECIES: trigger factor [Bacillus]		47316.1	8	16	0.338151	L04892_Bt8x104T3	F404463	215.02	24.186	8	0.61403	0	0	0	0	0	0	0	0	0	0	0	0	1	1	1	3	2	8
gi|446344030|ref|WP_000421885.1|	MULTISPECIES: enoyl-ACP reductase [Bacillus]		27863.3	8	15	0.538342	L04892_Bt8x104T3	F404463	362.95	41.7969	8	1.72109	0	0	0	0	0	0	0	0	0	0	0	0	0	2	0	1	1	11
gi|445990308|ref|WP_000068163.1|	MULTISPECIES: 2-oxoisovalerate dehydrogenase subunit beta [Bacillus]		35191.2	7	10	0.284162	L04892_Bt8x104T3	F404463	182.79	22.2571	5	0.490658	0	0	0	0	0	0	0	0	0	0	0	0	0	1	1	1	2	5
gi|446026096|ref|WP_000103951.1|	MULTISPECIES: enolase [Bacillus]		46428.4	7	11	0.236924	L04892_Bt8x104T3	F404463	176.72	16.8246	4	0.276154	0	0	0	0	0	0	0	0	0	0	0	0	0	1	0	2	4	4
gi|446476792|ref|WP_000554646.1|	MULTISPECIES: 30S ribosomal protein S5 [Bacilli]		17518.7	7	25	1.42705	L04892_Bt8x104T3	F404463	253.17	39.759	7	2.50437	0	0	0	0	0	1	0	0	0	0	0	0	0	4	3	4	5	8
gi|446941321|ref|WP_001018577.1|	MULTISPECIES: elongation factor Ts [Bacillus]		32528.6	7	15	0.461133	L04891_Bt8x104T2	F404462	234.15	25.7627	5	0.538692	0	0	0	0	0	0	0	0	0	0	0	0	0	2	0	1	5	7
gi|446012937|ref|WP_000090792.1|	MULTISPECIES: 30S ribosomal protein S13 [Bacillus]		13784.7	6	10	0.725443	L04892_Bt8x104T3	F404463	238.327	49.6	6	2.23387	0	0	0	0	0	1	0	0	0	0	0	0	1	0	0	2	0	6
gi|446182249|ref|WP_000260104.1|	MULTISPECIES: dihydrolipoamide dehydrogenase [Bacillus]		49636.8	6	10	0.201464	L04892_Bt8x104T3	F404463	165.98	13.082	3	0.186799	0	0	0	0	0	0	0	0	0	0	0	0	0	2	0	2	3	3
gi|488022840|ref|WP_002094239.1|	MULTISPECIES: 50S ribosomal protein L1 [Bacillus]		24485.1	6	12	0.490095	L04892_Bt8x104T3	F404463	123.13	14.7982	3	0.406274	0	0	0	0	0	0	0	0	0	0	0	0	0	4	0	4	1	3
gi|446057460|ref|WP_000135315.1|	MULTISPECIES: 30S ribosomal protein S4 [Bacillus]		22955	5	10	0.435635	L04890_Bt8x104T1	F404461	118.7	17.3077	4	0.622841	0	0	0	0	0	0	0	0	0	0	0	0	0	1	0	4	2	3
gi|446082354|ref|WP_000160209.1|	MULTISPECIES: 50S ribosomal protein L3 [Bacillus]		22662.2	5	8	0.353011	L04890_Bt8x104T1	F404461	108.11	12.0773	3	0.442736	0	0	0	0	0	0	0	0	0	0	0	0	0	3	0	3	1	1
gi|446433728|ref|WP_000511583.1|	MULTISPECIES: 50S ribosomal protein L2 [Bacilli]		30317.4	5	8	0.263875	L04890_Bt8x104T1	F404461	161.59	16.3636	4	0.446558	0	0	0	0	0	0	0	0	0	0	0	0	0	1	0	4	0	3
gi|446023942|ref|WP_000101797.1|	MULTISPECIES: 30S ribosomal protein S11 [Bacillus]		13799.4	4	10	0.724667	L04890_Bt8x104T1	F404461	102.83	24	3	0.798295	0	0	0	0	0	0	0	0	0	0	0	0	0	2	1	3	1	3
gi|446253635|ref|WP_000331490.1|	MULTISPECIES: 50S ribosomal protein L17 [Bacilli]		13441.3	4	13	0.967171	L04892_Bt8x104T3	F404463	182.35	37.7049	4	1.71996	0	0	0	0	0	0	0	0	0	0	0	0	1	1	1	2	1	7
gi|446778462|ref|WP_000855718.1|	MULTISPECIES: 50S ribosomal protein L29 [Bacilli]		7763.3	4	13	1.67455	L04892_Bt8x104T3	F404463	197.33	54.2857	4	4.29506	0	0	0	0	0	0	0	0	0	0	0	0	0	2	3	1	2	5
gi|446786164|ref|WP_000863420.1|	MULTISPECIES: branched-chain alpha-keto acid dehydrogenase subunit E2 [Bacillus]		45971.2	4	5	0.108764	L04892_Bt8x104T3	F404463	59.09	3.59712	1	0.0634719	0	0	0	0	0	0	0	0	0	0	0	0	0	1	0	1	2	1
gi|446952736|ref|WP_001029992.1|	MULTISPECIES: molecular chaperone GroEL [Bacillus]		57353	4	7	0.122051	L04891_Bt8x104T2	F404462	111.53	7.10173	3	0.16039	0	0	0	0	0	0	0	0	0	0	0	0	0	2	0	2	3	0
gi|446963339|ref|WP_001040595.1|	MULTISPECIES: 30S ribosomal protein S10 [Bacillus]		11690.4	4	9	0.769863	L04892_Bt8x104T3	F404463	167.38	50	4	2.93184	0	0	0	0	0	0	0	0	0	0	0	0	0	0	0	1	1	7
gi|447060236|ref|WP_001137492.1|	MULTISPECIES: 30S ribosomal protein S7 [Bacillus]		18034.5	4	15	0.831739	L04892_Bt8x104T3	F404463	200.69	34.9693	4	1.1401	0	0	0	0	0	0	0	0	0	0	0	0	0	5	1	1	3	5
gi|447128302|ref|WP_001205558.1|	MULTISPECIES: 50S ribosomal protein L23 [Bacilli]		11107	4	4	0.360133	L04892_Bt8x104T3	F404463	61.88	33	4	1.59754	0	0	0	0	0	0	0	0	0	0	0	0	0	0	0	0	0	4
gi|446008696|ref|WP_000086551.1|	MULTISPECIES: 50S ribosomal protein L6 [Bacillus]		19460.5	3	10	0.513861	L04892_Bt8x104T3	F404463	176.81	19.8864	3	0.760687	0	0	0	0	0	0	0	0	0	0	0	0	0	2	0	1	3	4
gi|446538566|ref|WP_000615912.1|	MULTISPECIES: 50S ribosomal protein L14 [Bacilli]		13112.2	3	5	0.381323	L04892_Bt8x104T3	F404463	104.8	27.0492	3	1.26911	0	0	0	0	0	0	0	0	0	0	0	0	0	0	0	1	0	4
gi|446566089|ref|WP_000643435.1|	MULTISPECIES: 50S ribosomal protein L31 type B [Bacillus]		9151.57	3	6	0.655625	L04892_Bt8x104T3	F404463	95.41	51.8072	3	1.35695	0	0	0	0	0	0	0	0	0	0	0	0	0	0	1	1	1	3
gi|446847164|ref|WP_000924420.1|	MULTISPECIES: alkyl hydroperoxide reductase subunit C [Bacilli]		20864.4	3	3	0.143785	L04892_Bt8x104T3	F404463	105.77	23.2804	3	0.489314	0	0	0	0	0	0	0	0	0	0	0	0	0	0	0	0	0	3
gi|446851907|ref|WP_000929163.1|	MULTISPECIES: ABC transporter ATP-binding protein [Bacillus]		29068.5	3	3	0.103204	L04892_Bt8x104T3	F404463	112.46	13.2576	3	0.335347	0	0	0	0	0	0	0	0	0	0	0	0	0	0	0	0	0	3
gi|447008616|ref|WP_001085872.1|	MULTISPECIES: 50S ribosomal protein L11 [Bacillus]		15023	3	13	0.86534	L04892_Bt8x104T3	F404463	113.02	30.8824	3	1.06004	0	0	0	0	0	0	0	0	0	0	0	0	0	3	1	3	2	4
gi|447054600|ref|WP_001131856.1|	MULTISPECIES: fructose-bisphosphate aldolase [Bacillus cereus group]		30770.5	3	5	0.162493	L04892_Bt8x104T3	F404463	111.66	16.4875	3	0.313925	0	0	0	0	0	0	0	0	0	0	0	0	0	0	0	1	1	3
gi|447109260|ref|WP_001186516.1|	MULTISPECIES: 50S ribosomal protein L19 [Bacillus]		13158.6	3	5	0.379981	L04892_Bt8x104T3	F404463	90.17	26.0504	3	0.848807	0	0	0	0	0	0	0	0	0	0	0	0	0	1	0	1	0	3
gi|447156525|ref|WP_001233781.1|	MULTISPECIES: 30S ribosomal protein S6 [Bacillus]		11277.9	3	9	0.798023	L04892_Bt8x104T3	F404463	131.8	33.3333	3	1.03282	0	0	0	0	0	0	0	0	0	0	0	0	1	1	1	1	2	3
gi|445926251|ref|WP_000004106.1|	MULTISPECIES: 30S ribosomal protein S17 [Bacillus]		10182.5	2	5	0.491038	L04892_Bt8x104T3	F404463	67.44	22.8261	2	0.68235	0	0	0	0	0	0	0	0	0	0	0	0	0	2	0	0	0	3
gi|445956846|ref|WP_000034701.1|	MULTISPECIES: molecular chaperone DnaK [Bacillus]		65813	2	2	0.0303891	L04890_Bt8x104T1	F404461	20.96	2.34114	1	0.0442679	0	0	0	0	0	0	0	0	0	0	0	0	0	0	0	1	0	1
gi|445977296|ref|WP_000055151.1|	MULTISPECIES: hypothetical protein [Bacillus]		9170.5	2	2	0.218091	L04892_Bt8x104T3	F404463	34.61	12.0482	1	0.330812	0	0	0	0	0	0	0	0	0	0	0	0	0	0	1	0	0	1
gi|445986827|ref|WP_000064682.1|	MULTISPECIES: ATP synthase subunit delta [Bacillus]		20481.1	2	2	0.0976511	L04892_Bt8x104T3	F404463	44.99	5.91398	1	0.144348	0	0	0	0	0	0	0	0	1	0	0	0	0	0	0	0	0	1
gi|446190895|ref|WP_000268750.1|	MULTISPECIES: 30S ribosomal protein S16 [Bacillus]		10111.4	2	2	0.197797	L04892_Bt8x104T3	F404463	79.09	26.3736	2	0.68235	0	0	0	0	0	0	0	0	0	0	0	0	0	0	0	0	0	2
gi|446459041|ref|WP_000536895.1|	MULTISPECIES: pyruvate dehydrogenase E1 subunit alpha [Bacillus]		41388	2	6	0.14497	L04888_Bt4x104T2	F404459	91.27	7.18085	2	0.146417	0	0	0	0	0	0	0	0	0	0	0	0	0	2	0	1	1	2
gi|446688737|ref|WP_000766083.1|	MULTISPECIES: 50S ribosomal protein L15 [Bacillus]		15512.4	2	7	0.451251	L04892_Bt8x104T3	F404463	72.22	14.1844	2	0.421345	0	0	0	0	0	1	0	0	0	0	0	0	0	1	1	1	1	2
gi|446851715|ref|WP_000928971.1|	MULTISPECIES: 50S ribosomal protein L16 [Bacillus]		16204.6	2	5	0.308554	L04892_Bt8x104T3	F404463	114.21	19.0476	2	0.40202	0	0	0	0	0	0	0	0	0	0	0	0	0	1	0	0	2	2
gi|446932520|ref|WP_001009776.1|	DNA-directed RNA polymerase subunit delta [Bacillus thuringiensis]		21108.5	2	4	0.189497	L04889_Bt4x104T3	F404460	65.91	16.7539	2	0.298933	0	0	0	0	0	0	0	0	0	0	0	0	1	0	2	0	0	1
gi|446955340|ref|WP_001032596.1|	MULTISPECIES: ATP synthase subunit beta [Bacillus]		51020	2	2	0.0392003	L04890_Bt8x104T1	F404461	32.49	5.83153	2	0.11767	0	0	0	0	0	0	0	0	0	0	0	0	0	0	0	2	0	0
gi|447050002|ref|WP_001127258.1|	MULTISPECIES: 50S ribosomal protein L4 [Bacilli]		22516.3	2	11	0.488535	L04892_Bt8x104T3	F404463	75.24	14.0097	2	0.447755	0	0	0	0	0	0	0	0	0	0	0	0	1	3	1	2	0	4
gi|447061106|ref|WP_001138362.1|	MULTISPECIES: 50S ribosomal protein L20 [Bacillus]		13603.4	2	5	0.367554	L04892_Bt8x104T3	F404463	69.29	14.6341	2	0.487645	0	0	0	0	0	0	0	0	0	0	0	0	0	2	0	1	0	2
gi|447065085|ref|WP_001142341.1|	MULTISPECIES: 30S ribosomal protein S12 [Bacilli]		15547.6	2	4	0.257275	L04890_Bt8x104T1	F404461	59.4372	13.4752	2	0.417997	0	0	0	0	0	0	0	0	0	0	0	0	0	1	0	2	0	1
gi|447070768|ref|WP_001148024.1|	MULTISPECIES: 50S ribosomal protein L22 [Bacilli]		12528	2	4	0.319286	L04892_Bt8x104T3	F404463	48.94	19.469	2	0.537243	0	0	0	0	0	0	0	0	0	0	0	0	0	0	1	1	0	2
gi|447101894|ref|WP_001179150.1|	MULTISPECIES: cold-shock protein [Bacillus]		7361.58	2	6	0.815042	L04892_Bt8x104T3	F404463	90.92	40.9091	2	1.82925	0	0	0	0	0	0	0	0	0	0	0	0	0	1	0	1	1	3
gi|447152136|ref|WP_001229392.1|	MULTISPECIES: 30S ribosomal protein S15 [Bacillus]		10553.7	2	3	0.28426	L04892_Bt8x104T3	F404463	70.53	38.9474	2	1.11765	0	0	0	0	0	0	0	0	0	0	0	0	0	0	0	0	0	3
gi|447153782|ref|WP_001231038.1|	MULTISPECIES: triosephosphate isomerase [Bacilli]		26679.6	2	2	0.0749637	L04892_Bt8x104T3	F404463	51.79	11.5702	2	0.232503	0	0	0	0	0	0	0	0	0	0	0	0	0	0	0	0	0	2
gi|447155412|ref|WP_001232668.1|	pyruvate kinase [Bacillus thuringiensis]		62273.8	2	2	0.0321162	L04888_Bt4x104T2	F404459	32.58	1.76678	1	0.0467304	0	0	0	0	0	0	0	0	0	0	0	0	0	1	0	1	0	0
78 proteins validated with only 1 peptide
							Best hit						Spectral count 4E3 cfu/mL			Spectral count 8E3 cfu/mL			Spectral count 1E4 cfu/mL			Spectral count 2E4 cfu/mL			Spectral count 4E4 cfu/mL			Spectral count 8E4 cfu/mL
accession	description	pI	mass	Total peptides	Total SC	NSAF	Sample	File dat	score	coverage	#peptides	emPAI	L04875_Bt4x103T1	L04876_Bt4x103T2	L04877_Bt4x103T3	L04878_Bt8x103T1	L04879_Bt8x103T2	L04880_Bt8x103T3	L04881_Bt1x104T1	L04882_Bt1x104T2	L04883_Bt1x104T3	L04884_Bt2x104T1	L04885_Bt2x104T2	L04886_Bt2x104T3	L04887_Bt4x104T1	L04888_Bt4x104T2	L04889_Bt4x104T3	L04890_Bt8x104T1	L04891_Bt8x104T2	L04892_Bt8x104T3
gi|445941068|ref|WP_000018923.1|	hypothetical protein [Bacillus thuringiensis]		32355.4	1	1	0.0309067	L04883_Bt1x104T3	F404453	13.54	3.40136	1	0.0906359	0	0	0	0	0	0	0	0	1	0	0	0	0	0	0	0	0	0
gi|445947768|ref|WP_000025623.1|	MULTISPECIES: peptide ABC transporter substrate-binding protein [Bacillus cereus group]		43504.6	1	1	0.0229861	L04882_Bt1x104T2	F404452	17.82	1.77215	1	0.0672407	0	0	0	0	0	0	0	1	0	0	0	0	0	0	0	0	0	0
gi|445949041|ref|WP_000026896.1|	MULTISPECIES: glycine cleavage system protein H [Bacillus]		13978.8	1	1	0.0715367	L04892_Bt8x104T3	F404463	21.06	8.66142	1	0.214284	0	0	0	0	0	0	0	0	0	0	0	0	0	0	0	0	0	1
gi|446002131|ref|WP_000079986.1|	MULTISPECIES: 30S ribosomal protein S9 [Bacilli]		14481.9	1	1	0.0690517	L04892_Bt8x104T3	F404463	16.53	13.7405	1	0.205839	0	0	0	0	0	0	0	0	0	0	0	0	0	0	0	0	0	1
gi|446002425|ref|WP_000080280.1|	betaine-aldehyde dehydrogenase [Bacillus thuringiensis]		53898.4	1	1	0.0185534	L04888_Bt4x104T2	F404459	19.52	2.86299	1	0.0541094	0	0	0	0	0	0	0	0	0	0	0	0	0	1	0	0	0	0
gi|446016270|ref|WP_000094125.1|	phage tail protein [Bacillus thuringiensis]		55259.7	1	3	0.0542891	L04883_Bt1x104T3	F404453	19.67	1.59363	1	0.0527932	0	0	1	0	0	1	0	0	1	0	0	0	0	0	0	0	0	0
gi|446025808|ref|WP_000103663.1|	glucose-6-phosphate isomerase [Bacillus thuringiensis]		50321.4	1	1	0.0198722	L04892_Bt8x104T3	F404463	26.39	2.62582	1	0.057963	0	0	0	0	0	0	0	0	0	0	0	0	0	0	0	0	0	1
gi|446029565|ref|WP_000107420.1|	MULTISPECIES: ribose-phosphate pyrophosphokinase [Bacillus]		35042.5	1	1	0.0285367	L04892_Bt8x104T3	F404463	31.78	3.77358	1	0.0836514	0	0	0	0	0	0	0	0	0	0	0	0	0	0	0	0	0	1
gi|446088332|ref|WP_000166187.1|	ArpU family transcriptional regulator [Bacillus thuringiensis]		18905.5	1	1	0.0528945	L04885_Bt2x104T2	F404455	15.99	8.77193	1	0.156472	0	0	0	0	0	0	0	0	0	0	1	0	0	0	0	0	0	0
gi|446097514|ref|WP_000175369.1|	hypothetical protein [Bacillus thuringiensis]		25955.7	1	1	0.0385272	L04883_Bt1x104T3	F404453	22.89	2.97872	1	0.113542	0	0	0	0	0	0	0	0	1	0	0	0	0	0	0	0	0	0
gi|446104303|ref|WP_000182158.1|	GTPase [Bacillus thuringiensis]		141178	1	3	0.0212498	L04891_Bt8x104T2	F404462	17.4	0.545596	1	0.0205484	0	0	1	0	0	0	0	0	0	0	0	0	0	0	0	0	2	0
gi|446129038|ref|WP_000206893.1|	MULTISPECIES: isocitrate dehydrogenase [Bacillus]		47101.4	1	2	0.0424616	L04875_Bt4x103T1	F404445	14.32	2.1028	1	0.061962	1	0	0	0	0	0	0	1	0	0	0	0	0	0	0	0	0	0
gi|446254247|ref|WP_000332102.1|	MULTISPECIES: hypothetical protein [Bacillus cereus group]		11362.9	1	1	0.0880055	L04876_Bt4x103T2	F404446	14.8	6.79612	1	0.264081	0	1	0	0	0	0	0	0	0	0	0	0	0	0	0	0	0	0
gi|446268360|ref|WP_000346215.1|	MULTISPECIES: adenine phosphoribosyltransferase [Bacillus]		18675	1	1	0.0535476	L04892_Bt8x104T3	F404463	21.48	6.50888	1	0.158372	0	0	0	0	0	0	0	0	0	0	0	0	0	0	0	0	0	1
gi|446287195|ref|WP_000365050.1|	MULTISPECIES: hypothetical protein [Bacillus]		19361	1	1	0.0516502	L04890_Bt8x104T1	F404461	16.13	4.54545	1	0.152805	0	0	0	0	0	0	0	0	0	0	0	0	0	0	0	1	0	0
gi|446333225|ref|WP_000411080.1|	MULTISPECIES: phosphocarrier protein HPr [Bacillus]		9232.68	1	6	0.649865	L04892_Bt8x104T3	F404463	83.94	14.4578	1	0.326689	0	0	0	0	0	0	0	0	0	0	0	0	1	1	1	1	1	1
gi|446336991|ref|WP_000414846.1|	MULTISPECIES: aspartate-semialdehyde dehydrogenase [Bacillus]		38063.8	1	3	0.078815	L04883_Bt1x104T3	F404453	15.65	2.01149	1	0.0769775	1	1	0	0	0	0	0	0	1	0	0	0	0	0	0	0	0	0
gi|446338028|ref|WP_000415883.1|	MULTISPECIES: nucleoside diphosphate kinase [Bacillus]		16631.4	1	1	0.0601272	L04892_Bt8x104T3	F404463	18.85	5.96026	1	0.179019	0	0	0	0	0	0	0	0	0	0	0	0	0	0	0	0	0	1
gi|446353304|ref|WP_000431159.1|	MULTISPECIES: hypothetical protein [Bacilli]		8713.5	1	1	0.114764	L04892_Bt8x104T3	F404463	55.57	20.2532	1	0.348392	0	0	0	0	0	0	0	0	0	0	0	0	0	0	0	0	0	1
gi|446354333|ref|WP_000432188.1|	asparaginyl- tRNA synthetase [Bacillus thuringiensis]		52939.5	1	1	0.0188895	L04876_Bt4x103T2	F404446	17.03	2.079	1	0.0551404	0	1	0	0	0	0	0	0	0	0	0	0	0	0	0	0	0	0
gi|446365068|ref|WP_000442923.1|	3-phosphoserine/phosphohydroxythreonine aminotransferase [Bacillus thuringiensis]		40606.6	1	1	0.0246265	L04892_Bt8x104T3	F404463	18.45	2.16802	1	0.0720784	0	0	0	0	0	0	0	0	0	0	0	0	0	0	0	0	0	1
gi|446388881|ref|WP_000466736.1|	MULTISPECIES: rod shape-determining protein MreB [Bacillus]		36151.8	1	1	0.0276612	L04892_Bt8x104T3	F404463	36.84	4.87805	1	0.0810489	0	0	0	0	0	0	0	0	0	0	0	0	0	0	0	0	0	1
gi|446417271|ref|WP_000495126.1|	germination protein GerKC [Bacillus thuringiensis]		42218.9	1	1	0.0236861	L04885_Bt2x104T2	F404455	16.32	1.82768	1	0.0692059	0	0	0	0	0	0	0	0	0	0	1	0	0	0	0	0	0	0
gi|446435703|ref|WP_000513558.1|	MULTISPECIES: hypothetical protein [Bacilli]		7196.62	1	1	0.138954	L04890_Bt8x104T1	F404461	14.35	12.3077	1	0.427827	0	0	0	0	0	0	0	0	0	0	0	0	0	0	0	1	0	0
gi|446437390|ref|WP_000515245.1|	MULTISPECIES: hypothetical protein [Bacillus]		20239.6	1	1	0.0494082	L04892_Bt8x104T3	F404463	13.51	4.37158	1	0.145963	0	0	0	0	0	0	0	0	0	0	0	0	0	0	0	0	0	1
gi|446448064|ref|WP_000525919.1|	transporter [Bacillus thuringiensis]		34074.4	1	1	0.0293475	L04875_Bt4x103T1	F404445	21.28	2.91262	1	0.0861408	1	0	0	0	0	0	0	0	0	0	0	0	0	0	0	0	0	0
gi|446453650|ref|WP_000531505.1|	MULTISPECIES: ribosome-recycling factor [Bacillus]		20623	1	1	0.0484896	L04892_Bt8x104T3	F404463	24.5	8.02139	1	0.143553	0	0	0	0	0	0	0	0	0	0	0	0	0	0	0	0	0	1
gi|446480760|ref|WP_000558614.1|	lysine--tRNA ligase [Bacillus thuringiensis]		61569.8	1	2	0.0324835	L04876_Bt4x103T2	F404446	14.69	1.25224	1	0.0473248	0	1	1	0	0	0	0	0	0	0	0	0	0	0	0	0	0	0
gi|446517104|ref|WP_000594450.1|	MULTISPECIES: GntR family transcriptional regulator [Bacillus]		24487.7	1	2	0.0816738	L04880_Bt8x103T3	F404450	14.49	3.6036	1	0.120358	0	0	0	0	0	1	1	0	0	0	0	0	0	0	0	0	0	0
gi|446521041|ref|WP_000598387.1|	N-acetylglutamate synthase [Bacillus thuringiensis]		44316.3	1	1	0.0225651	L04889_Bt4x104T3	F404460	13.17	2.48756	1	0.0658801	0	0	0	0	0	0	0	0	0	0	0	0	0	0	1	0	0	0
gi|446551472|ref|WP_000628818.1|	MULTISPECIES: 50S ribosomal protein L18 [Bacillus]		13086	1	2	0.152835	L04892_Bt8x104T3	F404463	34.46	7.62712	1	0.229332	0	0	0	0	0	0	0	0	0	0	0	0	0	1	0	0	0	1
gi|446567671|ref|WP_000645017.1|	MULTISPECIES: hypothetical protein [Bacillus cereus group]		16734.4	1	1	0.0597571	L04885_Bt2x104T2	F404455	13.09	7.23684	1	0.177799	0	0	0	0	0	0	0	0	0	0	1	0	0	0	0	0	0	0
gi|446575783|ref|WP_000653129.1|	ECF-type sigma factor negative effector [Bacillus thuringiensis]		40863.1	1	1	0.024472	L04883_Bt1x104T3	F404453	20.96	1.88679	1	0.071485	0	0	0	0	0	0	0	0	1	0	0	0	0	0	0	0	0	0
gi|446584575|ref|WP_000661921.1|	MULTISPECIES: DNA-binding protein [Bacillus]		21777.1	1	1	0.0459199	L04884_Bt2x104T1	F404454	15.27	4.06091	1	0.135356	0	0	0	0	0	0	0	0	0	1	0	0	0	0	0	0	0	0
gi|446585645|ref|WP_000662991.1|	penicillin-binding protein [Bacillus thuringiensis]		79797.4	1	1	0.0125317	L04875_Bt4x103T1	F404445	17.31	1.24138	1	0.0364587	1	0	0	0	0	0	0	0	0	0	0	0	0	0	0	0	0	0
gi|446587287|ref|WP_000664633.1|	3-phosphoshikimate 1-carboxyvinyltransferase [Bacillus thuringiensis]		45542.8	1	1	0.0219574	L04885_Bt2x104T2	F404455	14.45	3.1401	1	0.0640967	0	0	0	0	0	0	0	0	0	0	1	0	0	0	0	0	0	0
gi|446667664|ref|WP_000745010.1|	diguanylate cyclase [Bacillus thuringiensis]		105438	1	6	0.0569053	L04890_Bt8x104T1	F404461	23.92	0.835073	1	0.0275487	1	1	0	0	1	0	0	0	0	0	0	0	0	0	1	1	1	0
gi|446691393|ref|WP_000768739.1|	6-aminohexanoate-dimer hydrolase [Bacillus thuringiensis]		47493.9	1	1	0.0210554	L04883_Bt1x104T3	F404453	15.69	1.85615	1	0.0615229	0	0	0	0	0	0	0	0	1	0	0	0	0	0	0	0	0	0
gi|446708716|ref|WP_000786062.1|	MULTISPECIES: acyl carrier protein [Bacillus]		8507.19	1	2	0.235095	L04892_Bt8x104T3	F404463	27.77	19.4805	1	0.357897	0	0	0	0	0	0	0	0	0	0	0	0	0	0	0	0	1	1
gi|446727467|ref|WP_000804780.1|	pilus assembly protein CpaB [Bacillus thuringiensis]		31658.7	1	1	0.0315869	L04888_Bt4x104T2	F404459	13.02	4.52962	1	0.092568	0	0	0	0	0	0	0	0	0	0	0	0	0	1	0	0	0	0
gi|446736336|ref|WP_000813592.1|	MULTISPECIES: phosphatidate cytidylyltransferase [Bacillus]		29037.1	1	1	0.0344387	L04875_Bt4x103T1	F404445	13.79	3.80228	1	0.101196	1	0	0	0	0	0	0	0	0	0	0	0	0	0	0	0	0	0
gi|446737194|ref|WP_000814450.1|	MULTISPECIES: phosphomethylpyrimidine synthase [Bacillus]		66058.8	1	2	0.030276	L04880_Bt8x103T3	F404450	19.78	1.16667	1	0.0440433	0	0	0	0	0	1	0	0	0	0	0	0	0	0	0	1	0	0
gi|446743745|ref|WP_000821001.1|	MULTISPECIES: hypothetical protein [Bacillus]		18266.2	1	1	0.0547461	L04891_Bt8x104T2	F404462	14.06	5.42169	1	0.162314	0	0	0	0	0	0	0	0	0	0	0	0	0	0	0	0	1	0
gi|446746337|ref|WP_000823593.1|	glycoside hydrolase family 25 [Bacillus thuringiensis]		28863.5	1	2	0.0692918	L04892_Bt8x104T3	F404463	17.39	3.43511	1	0.101591	0	0	0	0	0	0	0	0	0	0	0	0	0	0	0	1	0	1
gi|446752534|ref|WP_000829790.1|	ferredoxin--NADP reductase [Bacillus thuringiensis]		36668.7	1	1	0.0272712	L04889_Bt4x104T3	F404460	17.76	2.4024	1	0.0798074	0	0	0	0	0	0	0	0	0	0	0	0	0	0	1	0	0	0
gi|446765780|ref|WP_000843036.1|	MULTISPECIES: transition state regulator Abh [Bacilli]		10540.6	1	3	0.284612	L04892_Bt8x104T3	F404463	66.85	18.9474	1	0.657079	0	0	0	0	0	0	0	0	0	0	0	0	1	0	0	0	0	2
gi|446769959|ref|WP_000847215.1|	MULTISPECIES: ATP synthase epsilon chain [Bacillus]		14680.6	1	1	0.0681172	L04883_Bt1x104T3	F404453	17.15	5.26316	1	0.202645	0	0	0	0	0	0	0	0	1	0	0	0	0	0	0	0	0	0
gi|446776534|ref|WP_000853790.1|	peptidylprolyl isomerase [Bacillus thuringiensis]		15862.8	1	1	0.0630405	L04892_Bt8x104T3	F404463	19.55	9.72222	1	0.188048	0	0	0	0	0	0	0	0	0	0	0	0	0	0	0	0	0	1
gi|446780120|ref|WP_000857376.1|	MULTISPECIES: hypothetical protein [Bacilli]		9664	1	2	0.206954	L04875_Bt4x103T1	F404445	24.8172	8.04598	1	0.311172	1	1	0	0	0	0	0	0	0	0	0	0	0	0	0	0	0	0
gi|446806918|ref|WP_000884174.1|	MULTISPECIES: serine--tRNA ligase [Bacillus]		48948.9	1	2	0.040859	L04877_Bt4x103T3	F404447	13.27	1.57658	1	0.0596899	0	0	1	0	0	0	0	0	0	0	0	0	0	0	0	1	0	0
gi|446867701|ref|WP_000944957.1|	MULTISPECIES: 50S ribosomal protein L27 [Bacillus]		10484.6	1	1	0.0953782	L04892_Bt8x104T3	F404463	25.12	9.47368	1	0.287276	0	0	0	0	0	0	0	0	0	0	0	0	0	0	0	0	0	1
gi|446915024|ref|WP_000992280.1|	hypothetical protein [Bacillus thuringiensis]		13916.2	1	1	0.0718587	L04890_Bt8x104T1	F404461	14.22	6.34921	1	0.214284	0	0	0	0	0	0	0	0	0	0	0	0	0	0	0	1	0	0
gi|446925921|ref|WP_001003177.1|	ATPase P [Bacillus thuringiensis]		87144	1	14	0.160654	L04888_Bt4x104T2	F404459	30.5372	0.883838	1	0.033332	1	1	1	0	0	0	1	0	1	1	2	1	1	1	0	1	2	0
gi|446927367|ref|WP_001004623.1|	MULTISPECIES: 4-hydroxy-3-methylbut-2-en-1-yl diphosphate synthase (flavodoxin) [Bacillus]		40192.2	1	2	0.0497608	L04888_Bt4x104T2	F404459	17.01	1.91781	1	0.0726818	0	0	0	0	0	0	0	0	0	0	0	0	0	1	0	0	1	0
gi|446928230|ref|WP_001005486.1|	MULTISPECIES: branched-chain amino acid aminotransferase [Bacillus]		33155.4	1	2	0.0603221	L04890_Bt8x104T1	F404461	34.38	2.65781	1	0.0884812	0	0	0	0	0	0	0	0	0	0	0	0	0	0	0	2	0	0
gi|446958201|ref|WP_001035457.1|	helicase [Bacillus thuringiensis]		89746.7	1	1	0.0111425	L04883_Bt1x104T3	F404453	13.4	0.858896	1	0.0323787	0	0	0	0	0	0	0	0	1	0	0	0	0	0	0	0	0	0
gi|446959075|ref|WP_001036331.1|	MULTISPECIES: phosphoglycerate kinase [Bacillus]		42472	1	1	0.0235449	L04890_Bt8x104T1	F404461	14.21	2.07254	1	0.0688401	0	0	0	0	0	0	0	0	0	0	0	0	0	0	0	1	0	0
gi|446966648|ref|WP_001043904.1|	MULTISPECIES: DNA-binding protein [Bacillus]		9723.19	1	2	0.205694	L04892_Bt8x104T3	F404463	41.82	12.5	1	0.311172	0	0	0	0	0	0	0	0	0	0	0	0	0	0	0	1	0	1
gi|446971741|ref|WP_001048997.1|	MULTISPECIES: adenylate kinase [Bacillus]		23998.2	1	1	0.0416698	L04892_Bt8x104T3	F404463	23.39	4.12844	1	0.122622	0	0	0	0	0	0	0	0	0	0	0	0	0	0	0	0	0	1
gi|446997538|ref|WP_001074794.1|	hypothetical protein [Bacillus thuringiensis]		117986	1	5	0.0423781	L04887_Bt4x104T1	F404457	20.84	1.21269	1	0.0246069	0	1	0	0	0	0	0	0	0	1	0	0	1	0	1	1	0	0
gi|447007977|ref|WP_001085233.1|	MULTISPECIES: 50S ribosomal protein L30 [Bacillus]		6565.72	1	1	0.152306	L04892_Bt8x104T3	F404463	16.81	13.5593	1	0.465652	0	0	0	0	0	0	0	0	0	0	0	0	0	0	0	0	0	1
gi|447038053|ref|WP_001115309.1|	MULTISPECIES: hypothetical protein [Bacilli]		16186.5	1	1	0.0617801	L04892_Bt8x104T3	F404463	29.98	6.80272	1	0.184069	0	0	0	0	0	0	0	0	0	0	0	0	0	0	0	0	0	1
gi|447061290|ref|WP_001138546.1|	L-aspartate oxidase [Bacillus thuringiensis]		56713.1	1	1	0.0176326	L04889_Bt4x104T3	F404460	15.94	1.35922	1	0.0514376	0	0	0	0	0	0	0	0	0	0	0	0	0	0	1	0	0	0
gi|447062265|ref|WP_001139521.1|	MULTISPECIES: acetyltransferase [Bacillus cereus group]		19222	1	1	0.0520238	L04892_Bt8x104T3	F404463	33.36	8.04598	1	0.153706	0	0	0	0	0	0	0	0	0	0	0	0	0	0	0	0	0	1
gi|447064008|ref|WP_001141264.1|	MULTISPECIES: hypothetical protein [Bacillus cereus group]		9316.67	1	5	0.536672	L04892_Bt8x104T3	F404463	20.69	8.33333	1	0.326689	0	0	0	1	0	1	0	1	0	0	0	0	0	0	1	0	0	1
gi|447065359|ref|WP_001142615.1|	MULTISPECIES: ATP synthase subunit b [Bacillus]		18948.2	1	2	0.105551	L04890_Bt8x104T1	F404461	18.05	5.23256	1	0.156472	0	0	0	0	0	0	0	0	0	0	0	0	0	0	0	1	0	1
gi|447095516|ref|WP_001172772.1|	cell division protein FtsK [Bacillus thuringiensis]		153541	1	1	0.00651291	L04892_Bt8x104T3	F404463	17.64	0.573477	1	0.0188797	0	0	0	0	0	0	0	0	0	0	0	0	0	0	0	0	0	1
gi|447129526|ref|WP_001206782.1|	DNA-binding protein [Bacillus thuringiensis]		43179.8	1	1	0.023159	L04891_Bt8x104T2	F404462	20.62	1.78571	1	0.0675896	0	0	0	0	0	0	0	0	0	0	0	0	0	0	0	0	1	0
gi|447139351|ref|WP_001216607.1|	dUTPase [Bacillus thuringiensis]		23098.8	1	1	0.0432923	L04883_Bt1x104T3	F404453	15.52	3.34928	1	0.127417	0	0	0	0	0	0	0	0	1	0	0	0	0	0	0	0	0	0
gi|447171797|ref|WP_001249053.1|	MULTISPECIES: spore cortex-lytic enzyme [Bacillus]		28296.7	1	1	0.0353399	L04877_Bt4x103T3	F404447	14.59	3.11284	1	0.104024	0	0	1	0	0	0	0	0	0	0	0	0	0	0	0	0	0	0
gi|447175717|ref|WP_001252973.1|	peptidase M6 [Bacillus thuringiensis]		87995.7	1	6	0.0681851	L04877_Bt4x103T3	F404447	24.31	0.876095	1	0.033036	0	1	1	1	2	0	0	0	0	0	0	0	0	0	0	1	0	0
gi|447178559|ref|WP_001255815.1|	MULTISPECIES: dihydroxy-acid dehydratase [Bacillus]		60644.8	1	1	0.0164895	L04883_Bt1x104T3	F404453	20.93	1.63339	1	0.048023	0	0	0	0	0	0	0	0	1	0	0	0	0	0	0	0	0	0
gi|447183539|ref|WP_001260795.1|	MULTISPECIES: 50S ribosomal protein L13 [Bacillus]		16447.7	1	3	0.182397	L04892_Bt8x104T3	F404463	58.53	6.71141	1	0.180255	0	0	0	0	0	0	0	0	0	0	0	0	0	0	0	1	1	1
gi|447196756|ref|WP_001274012.1|	MULTISPECIES: 30S ribosomal protein S20 [Bacillus]		9352.12	1	3	0.320783	L04890_Bt8x104T1	F404461	47.15	17.6471	1	0.322667	0	0	0	0	0	0	0	0	0	0	0	0	0	1	0	1	0	1
gi|447211061|ref|WP_001288317.1|	hypothetical protein [Bacillus thuringiensis]		22380.8	1	1	0.0446812	L04890_Bt8x104T1	F404461	14.52	3.94089	1	0.131931	0	0	0	0	0	0	0	0	0	0	0	0	0	0	0	1	0	0
gi|489364068|ref|WP_003270944.1|	amidohydrolase [Bacillus thuringiensis]		59948.1	1	1	0.0166811	L04884_Bt2x104T1	F404454	13.63	1.47059	1	0.0485603	0	0	0	0	0	0	0	0	0	1	0	0	0	0	0	0	0	0
gi|489368729|ref|WP_003275544.1|	transposase [Bacillus thuringiensis]		15068	1	1	0.0663658	L04886_Bt2x104T3	F404456	13.8	8.08824	1	0.198034	0	0	0	0	0	0	0	0	0	0	0	1	0	0	0	0	0	0
gi|504867972|ref|WP_015055074.1|	3-ketoacyl-ACP reductase [Bacillus thuringiensis]		28488.6	1	1	0.0351018	L04890_Bt8x104T1	F404461	15.76	2.71318	1	0.1032	0	0	0	0	0	0	0	0	0	0	0	0	0	0	0	1	0	0

## Sheet: Deinococcus proteolyticus
Table S4C_List of identified proteins for D. proteolyticus at 4E3 cfu, 8E3 cfu, 1E4 cfu, 2E4 cfu, 4E4 cfu, and 8E4 cfu.
													Total Spectral count 4E3 cfu/mL			Total Spectral count 8E3 cfu/mL			Total Spectral count 1E4 cfu/mL			Total Spectral count 2E4 cfu/mL			Total Spectral count 4E4 cfu/mL			Total Spectral count 8E4 cfu/mL
													9	4	4	2	3	8	2	6	8	2	4	2	8	3	6	7	37	62
5 proteins validated with at least 2 peptides
							Best Hit						Spectral count 4E3 cfu/mL			Spectral count 8E3 cfu/mL			Spectral count 1E4 cfu/mL			Spectral count 2E4 cfu/mL			Spectral count 4E4 cfu/mL			Spectral count 8E4 cfu/mL
accession	description	pI	mass	Total peptides	Total SC	NSAF	Sample	File dat	score	coverage	#peptides	emPAI	L04857_DP4x103T1	L04858_DP4x103T2	L04859_DP4x103T3	L04860_DP8x103T1	L04861_DP8x103T2	L04862_DP8x103T3	L04863_DP1x104T1	L04864_DP1x104T2	L04865_DP1x104T3	L04866_DP2x104T1	L04867_DP2x104T2	L04868_DP2x104T3	L04869_DP4x104T1	L04870_DP4x104T2	L04871_DP4x104T3	L04872_DP8x104T1	L04873_DP8x104T2	L04874_DP8x104T3
gi|752550625|ref|WP_041221871.1|	hypothetical protein [Deinococcus proteolyticus]		96867.3	27	48	0.495523	L04874_DP8x104T3	F404441	1158.83	44.6309	27	1.49948	0	0	0	0	0	0	0	0	0	0	0	0	0	1	0	1	15	31
gi|503379992|ref|WP_013614653.1|	S-layer domain-containing protein [Deinococcus proteolyticus]		42289.2	8	13	0.307407	L04874_DP8x104T3	F404441	267.14	29.6875	8	0.826216	0	0	0	0	0	0	0	0	0	0	0	0	0	0	0	0	4	9
gi|503380424|ref|WP_013615085.1|	iron ABC transporter substrate-binding protein [Deinococcus proteolyticus]		36389.8	6	10	0.274802	L04874_DP8x104T3	F404441	179.21	19.3353	5	0.591709	0	0	0	0	0	0	0	0	0	0	0	0	0	0	0	1	3	6
gi|503380282|ref|WP_013614943.1|	phosphoenolpyruvate synthase [Deinococcus proteolyticus]		84942.8	2	2	0.0235453	L04865_DP1x104T3	F404432	16.57	1.29534	1	0.0342077	1	0	0	0	0	0	0	0	1	0	0	0	0	0	0	0	0	0
gi|503380890|ref|WP_013615551.1|	pilin, type IV, putative [Deinococcus proteolyticus]		13251.7	2	2	0.150924	L04873_DP8x104T2	F404440	32.01	10.8333	1	0.225376	0	0	0	0	0	0	0	0	0	0	0	0	0	0	0	0	1	1
33 proteins validated with only 1 peptide
							Best Hit						Spectral count 4E3 cfu/mL			Spectral count 8E3 cfu/mL			Spectral count 1E4 cfu/mL			Spectral count 2E4 cfu/mL			Spectral count 4E4 cfu/mL			Spectral count 8E4 cfu/mL
accession	description	pI	mass	Total peptides	Total SC	NSAF	Sample	File dat	score	coverage	#peptides	emPAI	L04857_DP4x103T1	L04858_DP4x103T2	L04859_DP4x103T3	L04860_DP8x103T1	L04861_DP8x103T2	L04862_DP8x103T3	L04863_DP1x104T1	L04864_DP1x104T2	L04865_DP1x104T3	L04866_DP2x104T1	L04867_DP2x104T2	L04868_DP2x104T3	L04869_DP4x104T1	L04870_DP4x104T2	L04871_DP4x104T3	L04872_DP8x104T1	L04873_DP8x104T2	L04874_DP8x104T3
gi|503379168|ref|WP_013613829.1|	30S ribosomal protein S15 [Deinococcus proteolyticus]		10469.6	1	1	0.0955142	L04874_DP8x104T3	F404441	15.94	9.47368	1	0.287276	0	0	0	0	0	0	0	0	0	0	0	0	0	0	0	0	0	1
gi|503379283|ref|WP_013613944.1|	magnesium chelatase [Deinococcus proteolyticus]		53228.9	1	14	0.263015	L04873_DP8x104T2	F404440	24.95	1.65631	1	0.0547924	2	1	1	0	0	0	0	1	2	0	1	0	2	0	1	1	1	1
gi|503379301|ref|WP_013613962.1|	GCN5-related N-acetyltransferase [Deinococcus proteolyticus]		20009.2	1	5	0.249885	L04871_DP4x104T3	F404438	25.57	3.8674	1	0.147616	0	0	0	0	0	0	0	1	0	0	0	0	1	0	1	0	1	1
gi|503379342|ref|WP_013614003.1|	hypothetical protein [Deinococcus proteolyticus]		170604	1	1	0.00586154	L04862_DP8x103T3	F404429	20.06	0.451613	1	0.0169944	0	0	0	0	0	1	0	0	0	0	0	0	0	0	0	0	0	0
gi|503379373|ref|WP_013614034.1|	histidine kinase [Deinococcus proteolyticus]		60245.6	1	1	0.0165987	L04862_DP8x103T3	F404429	13.25	1.46252	1	0.0483798	0	0	0	0	0	1	0	0	0	0	0	0	0	0	0	0	0	0
gi|503379416|ref|WP_013614077.1|	anthranilate synthase [Deinococcus proteolyticus]		72930.6	1	9	0.123405	L04864_DP1x104T2	F404431	16.28	1.05581	1	0.0398632	0	0	0	0	0	2	2	1	1	0	0	1	0	0	0	0	1	1
gi|503379425|ref|WP_013614086.1|	6,7-dimethyl-8-ribityllumazine synthase [Deinococcus proteolyticus]		16407.5	1	11	0.670427	L04862_DP8x103T3	F404429	31.03	5.36913	1	0.181509	1	1	1	0	1	1	0	1	1	0	0	0	0	0	1	2	1	0
gi|503379490|ref|WP_013614151.1|	30S ribosomal protein S2 [Deinococcus proteolyticus]		30013.6	1	1	0.0333183	L04873_DP8x104T2	F404440	37.64	4.04412	1	0.0977787	0	0	0	0	0	0	0	0	0	0	0	0	0	0	0	0	1	0
gi|503379510|ref|WP_013614171.1|	elongation factor Tu [Deinococcus proteolyticus]		44333.5	1	3	0.0676689	L04874_DP8x104T3	F404441	49.53	2.48139	1	0.0658801	0	0	0	0	0	0	0	0	0	0	0	0	0	0	0	1	1	1
gi|503379524|ref|WP_013614185.1|	50S ribosomal protein L5 [Deinococcus proteolyticus]		20238	1	2	0.0988242	L04873_DP8x104T2	F404440	20.4	6.55738	1	0.145963	0	0	0	0	0	0	0	0	0	0	0	0	0	0	0	0	1	1
gi|503379526|ref|WP_013614187.1|	30S ribosomal protein S8 [Deinococcus proteolyticus]		15069.1	1	1	0.0663609	L04874_DP8x104T3	F404441	22.99	8.82353	1	0.198034	0	0	0	0	0	0	0	0	0	0	0	0	0	0	0	0	0	1
gi|503379529|ref|WP_013614190.1|	30S ribosomal protein S5 [Deinococcus proteolyticus]		18698	1	1	0.0534817	L04873_DP8x104T2	F404440	16.06	8.28402	1	0.158372	0	0	0	0	0	0	0	0	0	0	0	0	0	0	0	0	1	0
gi|503379672|ref|WP_013614333.1|	glycerophosphoryl diester phosphodiesterase [Deinococcus proteolyticus]		80420.3	1	1	0.0124347	L04857_DP4x103T1	F404423	13.83	1.64159	1	0.036155	1	0	0	0	0	0	0	0	0	0	0	0	0	0	0	0	0	0
gi|503379764|ref|WP_013614425.1|	chromosome segregation protein SMC [Deinococcus proteolyticus]		116662	1	6	0.0514308	L04857_DP4x103T1	F404423	17.27	0.908265	1	0.0248654	1	0	0	0	0	1	0	0	1	1	1	0	0	0	1	0	0	0
gi|503379824|ref|WP_013614485.1|	ABC transporter [Deinococcus proteolyticus]		43790.7	1	1	0.0228359	L04857_DP4x103T1	F404423	13.49	1.75879	1	0.0667239	1	0	0	0	0	0	0	0	0	0	0	0	0	0	0	0	0	0
gi|503379899|ref|WP_013614560.1|	hypothetical protein [Deinococcus proteolyticus]		29032.4	1	16	0.551108	L04858_DP4x103T2	F404425	24.88	3.42205	1	0.101196	1	1	1	1	1	1	0	1	1	1	1	0	1	1	1	1	1	1
gi|503379982|ref|WP_013614643.1|	50S ribosomal protein L7/L12 [Deinococcus proteolyticus]		12630.6	1	1	0.0791726	L04873_DP8x104T2	F404440	13.59	7.01754	1	0.237675	0	0	0	0	0	0	0	0	0	0	0	0	0	0	0	0	1	0
gi|503379983|ref|WP_013614644.1|	50S ribosomal protein L10 [Deinococcus proteolyticus]		18118.4	1	1	0.0551924	L04874_DP8x104T3	F404441	13.25	7.31707	1	0.16333	0	0	0	0	0	0	0	0	0	0	0	0	0	0	0	0	0	1
gi|503380028|ref|WP_013614689.1|	phosphoenolpyruvate carboxykinase [Deinococcus proteolyticus]		58197	1	2	0.034366	L04869_DP4x104T1	F404436	17.55	1.32325	1	0.0500536	0	0	0	0	0	0	0	0	0	0	0	0	1	0	0	0	0	1
gi|503380370|ref|WP_013615031.1|	cell division protein FtsK [Deinococcus proteolyticus]		120329	1	3	0.0249316	L04869_DP4x104T1	F404436	15.7	0.73193	1	0.0241058	0	0	0	0	0	0	0	0	0	0	0	0	1	0	0	0	0	2
gi|503380398|ref|WP_013615059.1|	peptide ABC transporter substrate-binding protein [Deinococcus proteolyticus]		65323.7	1	1	0.0153084	L04873_DP8x104T2	F404440	29.08	2.02361	1	0.0445709	0	0	0	0	0	0	0	0	0	0	0	0	0	0	0	0	1	0
gi|503380754|ref|WP_013615415.1|	TetR family transcriptional regulator [Deinococcus proteolyticus]		25718.2	1	1	0.0388829	L04861_DP8x103T2	F404428	18.32	3.00429	1	0.11454	0	0	0	0	1	0	0	0	0	0	0	0	0	0	0	0	0	0
gi|503380792|ref|WP_013615453.1|	molecular chaperone GroEL [Deinococcus proteolyticus]		57476.2	1	1	0.0173985	L04874_DP8x104T3	F404441	24.09	2.10728	1	0.0507362	0	0	0	0	0	0	0	0	0	0	0	0	0	0	0	0	0	1
gi|503380823|ref|WP_013615484.1|	hemin ABC transporter ATP-binding protein [Deinococcus proteolyticus]		26420.9	1	1	0.0378488	L04868_DP2x104T3	F404435	14	4.58333	1	0.111121	0	0	0	0	0	0	0	0	0	0	0	1	0	0	0	0	0	0
gi|503380952|ref|WP_013615613.1|	sodium:alanine symporter [Deinococcus proteolyticus]		51219.2	1	1	0.0195239	L04859_DP4x103T3	F404426	13.71	1.93548	1	0.056949	0	0	1	0	0	0	0	0	0	0	0	0	0	0	0	0	0	0
gi|503388294|ref|WP_013622955.1|	hypothetical protein [Deinococcus proteolyticus]		18583.2	1	2	0.107624	L04874_DP8x104T3	F404441	73.43	12.9412	1	0.15934	0	0	0	0	0	0	0	0	0	0	0	0	0	0	0	0	1	1
gi|503388456|ref|WP_013623117.1|	adenine permease [Deinococcus proteolyticus]		48399.7	1	4	0.0826452	L04871_DP4x104T3	F404438	15.15	1.59091	1	0.0602422	1	0	0	0	0	0	0	0	0	0	1	0	0	1	1	0	0	0
gi|752550801|ref|WP_041222046.1|	oxidoreductase [Deinococcus proteolyticus]		41405.5	1	1	0.0241514	L04869_DP4x104T1	F404436	14.18	1.8617	1	0.0705174	0	0	0	0	0	0	0	0	0	0	0	0	1	0	0	0	0	0
gi|752551331|ref|WP_041222576.1|	hypothetical protein [Deinococcus proteolyticus]		30711.2	1	1	0.0325614	L04873_DP8x104T2	F404440	27.84	5.73477	1	0.0956256	0	0	0	0	0	0	0	0	0	0	0	0	0	0	0	0	1	0
gi|752551718|ref|WP_041222962.1|	nucleoid-structuring protein H-NS [Deinococcus proteolyticus]		10883	1	1	0.0918863	L04874_DP8x104T3	F404441	13.68	10.2041	1	0.275193	0	0	0	0	0	0	0	0	0	0	0	0	0	0	0	0	0	1
gi|908631000|ref|WP_049775033.1|	DNA-binding protein [Deinococcus proteolyticus]		91750.8	1	1	0.0108991	L04862_DP8x103T3	F404429	13.17	1.31894	1	0.0316699	0	0	0	0	0	1	0	0	0	0	0	0	0	0	0	0	0	0
gi|908631022|ref|WP_049775055.1|	GNAT family N-acetyltransferase [Deinococcus proteolyticus]		23349.2	1	2	0.0856561	L04869_DP4x104T1	F404436	13.41	4.24528	1	0.126184	0	0	0	0	0	0	0	0	1	0	0	0	1	0	0	0	0	0
gi|908631023|ref|WP_049775056.1|	hypothetical protein [Deinococcus proteolyticus]		78124.2	1	4	0.0512005	L04858_DP4x103T2	F404425	16.77	0.985915	1	0.0372408	0	1	0	1	0	0	0	1	0	0	0	0	0	0	0	0	1	0
