# Supplementary material for: Evaluation of the Limit of Detection of Bacteria by Tandem Mass Spectrometry Proteotyping and Phylopeptidomics
Source: Microorganisms. 2023 Apr 29;11(5):1170. doi: 10.3390/microorganisms11051170 (PMC10223342; doi:10.3390/microorganisms11051170)
Supplement: Supplementary file 1 [file microorganisms-11-01170-s001.zip › Supplementary20230420/Revised_LOD_Table S5_List of PSMs for S. bongori and D. proteolyticus mixtures.xlsx]

## Sheet: Table S5
Table S5_List of PSMs for S. bongori and D. proteolyticus mixtures at 2E4 cfu, 4E4 cfu, 8E4 cfu, 1E5 cfu and 2E5 cfu.
Sample	Cell quantity (cfu)	.Dat file	MS/MS Query	m/z Observed	z	Mr(experimental)	Mr(calculated)	Error(ppm)	Peptide Score	start	stop	-1	Peptide sequence	+1	Modifications	Miss-cleavage	R.T.	Query title	REF Accession	Description	Peptide sequence (I/L)	Genus specific peptide (Unipept LCA tool)	Species specific peptide (Unipept LCA tool)
L04911_M1SalDP2x104T1	2E4	F404470	1013	553.305	3	1656.89	1656.89	0.730282	29.65	239	253	K	VGEEVEIVGIKETQK	S		1	1161.53	L04911_M1SalDP2x104T1.1697.1697.3.dta	gi|445953893|ref|WP_000031748.1|	MULTISPECIES: elongation factor Tu [Salmonella]	VGEEVELVGLKETQK
L04911_M1SalDP2x104T1	2E4	F404470	1017	844.437	2	1686.86	1686.86	0.925982	35.12	110	125	K	AAAFEGELIPASQIDR	L		0	1679.67	L04911_M1SalDP2x104T1.2569.2569.2.dta	gi|447129947|ref|WP_001207203.1|	MULTISPECIES: 50S ribosomal protein L10 [Enterobacteriaceae]	AAAFEGELLPASQLDR
L04911_M1SalDP2x104T1	2E4	F404470	1028	858.441	2	1714.87	1714.86	1.89403	50.58	685	700	K	YAEAPNNVAQAVIEAR	G		0	1515.8	L04911_M1SalDP2x104T1.2279.2279.2.dta	gi|446046852|ref|WP_000124707.1|	elongation factor G [Salmonella bongori]	YAEAPNNVAQAVLEAR
L04911_M1SalDP2x104T1	2E4	F404470	1042	581.632	3	1741.87	1741.87	-0.08554	13.56	135	151	R	VAALEGDVLGSYQHGAR	I		0	1268.01	L04911_M1SalDP2x104T1.1872.1872.3.dta	gi|446730849|ref|WP_000808105.1|	elongation factor Ts [Salmonella bongori]	VAALEGDVLGSYQHGAR
L04911_M1SalDP2x104T1	2E4	F404470	1069	599.651	3	1795.93	1795.93	-0.202123	16.41	359	374	K	MVVTLIHPIAMDDGLR	F	Oxidation (M) [1]	0	1672.91	L04911_M1SalDP2x104T1.2556.2556.3.dta	gi|445953893|ref|WP_000031748.1|	MULTISPECIES: elongation factor Tu [Salmonella]	MVVTLLHPLAMDDGLR
L04911_M1SalDP2x104T1	2E4	F404470	1087	601.967	3	1802.88	1802.88	0.279553	27.75	60	75	R	GITINTSHVEYDTPTR	H		0	1098.9	L04911_M1SalDP2x104T1.1587.1587.3.dta	gi|445953893|ref|WP_000031748.1|	MULTISPECIES: elongation factor Tu [Salmonella]	GLTLNTSHVEYDTPTR
L04911_M1SalDP2x104T1	2E4	F404470	1088	904.907	2	1807.8	1807.8	-1.25401	35.1	266	283	R	FGTSNGSSPSTSYGFANK	A		0	1128.05	L04911_M1SalDP2x104T1.1638.1638.2.dta	gi|446788260|ref|WP_000865516.1|	porin [Salmonella bongori]	FGTSNGSSPSTSYGFANK	Salmonella
L04911_M1SalDP2x104T1	2E4	F404470	1097	607.649	3	1819.92	1819.92	1.78854	29.56	476	491	R	EFNVEANVGKPQVAYR	E		0	1192.63	L04911_M1SalDP2x104T1.1749.1749.3.dta	gi|446046852|ref|WP_000124707.1|	elongation factor G [Salmonella bongori]	EFNVEANVGKPQVAYR
L04911_M1SalDP2x104T1	2E4	F404470	1118	613.656	3	1837.94	1837.94	1.41952	22.44	37	53	K	STAESIVYSALETLAQR	S		0	2600.29	L04911_M1SalDP2x104T1.4063.4063.3.dta	gi|447060786|ref|WP_001138042.1|	MULTISPECIES: 30S ribosomal protein S7 [Enterobacteriaceae]	STAESLVYSALETLAQR
L04911_M1SalDP2x104T1	2E4	F404470	1132	627.32	3	1878.94	1878.94	1.28637	14.51	134	148	R	EQIIFPEIDYDKVDR	V		1	1728.23	L04911_M1SalDP2x104T1.2665.2665.3.dta	gi|447018946|ref|WP_001096202.1|	MULTISPECIES: 50S ribosomal protein L5 [Proteobacteria]	EQLLFPELDYDKVDR
L04911_M1SalDP2x104T1	2E4	F404470	1151	981.516	2	1961.02	1961.01	1.08668	33.11	189	205	K	IIELAGFLDSYIPEPER	A		0	2570.08	L04911_M1SalDP2x104T1.4020.4020.2.dta	gi|445953893|ref|WP_000031748.1|	MULTISPECIES: elongation factor Tu [Salmonella]	LLELAGFLDSYLPEPER
L04911_M1SalDP2x104T1	2E4	F404470	1152	982.982	2	1963.95	1963.95	-1.92469	27.9	156	172	R	ELLSQYDFPGDDTPIVR	G		0	1960.63	L04911_M1SalDP2x104T1.3085.3085.2.dta	gi|445953893|ref|WP_000031748.1|	MULTISPECIES: elongation factor Tu [Salmonella]	ELLSQYDFPGDDTPLVR
L04911_M1SalDP2x104T1	2E4	F404470	1153	982.985	2	1963.96	1963.95	1.30349	42.85	156	172	R	ELLSQYDFPGDDTPIVR	G		0	1973.63	L04911_M1SalDP2x104T1.3109.3109.2.dta	gi|445953893|ref|WP_000031748.1|	MULTISPECIES: elongation factor Tu [Salmonella]	ELLSQYDFPGDDTPLVR
L04911_M1SalDP2x104T1	2E4	F404470	1179	677.354	3	2029.04	2029.04	1.29421	18.39	22	40	R	DFNEALVHQVVVAYAAGAR	Q		0	2124.58	L04911_M1SalDP2x104T1.3354.3354.3.dta	gi|446346540|ref|WP_000424395.1|	MULTISPECIES: 50S ribosomal protein L4 [Proteobacteria]	DFNEALVHQVVVAYAAGAR
L04911_M1SalDP2x104T1	2E4	F404470	1204	706.394	3	2116.16	2116.16	1.55092	36.31	206	224	R	AIDKPFLLPIEDVFSISGR	G		0	2464.95	L04911_M1SalDP2x104T1.3878.3878.3.dta	gi|445953893|ref|WP_000031748.1|	MULTISPECIES: elongation factor Tu [Salmonella]	ALDKPFLLPLEDVFSLSGR
L04911_M1SalDP2x104T1	2E4	F404470	1205	706.395	3	2116.16	2116.16	3.28048	19.11	206	224	R	AIDKPFLLPIEDVFSISGR	G		0	2454.76	L04911_M1SalDP2x104T1.3863.3863.3.dta	gi|445953893|ref|WP_000031748.1|	MULTISPECIES: elongation factor Tu [Salmonella]	ALDKPFLLPLEDVFSLSGR
L04911_M1SalDP2x104T1	2E4	F404470	1222	718.411	3	2152.21	2152.21	0.671403	30.29	49	69	K	LLDNAAADLTAISGQKPLITK	A		0	1769.34	L04911_M1SalDP2x104T1.2739.2739.3.dta	gi|447018946|ref|WP_001096202.1|	MULTISPECIES: 50S ribosomal protein L5 [Proteobacteria]	LLDNAAADLTALSGQKPLLTK
L04911_M1SalDP2x104T1	2E4	F404470	1362	768.734	3	2303.18	2303.18	0.509296	26.91	194	216	R	FGQEEAAPVVAPAPAPAPEVQTK	H		0	1419.27	L04911_M1SalDP2x104T1.2108.2108.3.dta	gi|505804847|ref|WP_015702792.1|	membrane protein [Salmonella bongori]	FGQEEAAPVVAPAPAPAPEVQTK
L04911_M1SalDP2x104T1	2E4	F404470	1469	874.493	3	2620.46	2620.45	3.98443	15.88	162	187	R	LGANPVPLQLAIGAEEAFTGVVDLVK	M		0	3282.47	L04911_M1SalDP2x104T1.4957.4957.3.dta	gi|446046852|ref|WP_000124707.1|	elongation factor G [Salmonella bongori]	LGANPVPLQLALGAEEAFTGVVDLVK
L04911_M1SalDP2x104T1	2E4	F404470	148	416.749	2	831.483	831.481	2.42098	25.48	910	917	R	SLSTVAVR	V		0	1038.88	L04911_M1SalDP2x104T1.1480.1480.2.dta	gi|445999120|ref|WP_000076975.1|	cell division protein FtsK [Salmonella bongori]	SLSTVAVR
L04911_M1SalDP2x104T1	2E4	F404470	197	421.758	2	841.502	841.502	0.323232	14.06	2	9	M	SIGIISPR	E		0	1304.38	L04911_M1SalDP2x104T1.1930.1930.2.dta	gi|445944146|ref|WP_000022001.1|	hypothetical protein [Salmonella bongori]	SLGLLSPR
L04911_M1SalDP2x104T1	2E4	F404470	227	421.759	2	841.503	841.502	1.34521	21.33	2	9	M	SIGIISPR	E		0	1094.69	L04911_M1SalDP2x104T1.1580.1580.2.dta	gi|445944146|ref|WP_000022001.1|	hypothetical protein [Salmonella bongori]	SLGLLSPR
L04911_M1SalDP2x104T1	2E4	F404470	232	421.76	2	841.506	841.502	4.17349	15.19	2	9	M	SIGIISPR	E		0	1027.69	L04911_M1SalDP2x104T1.1457.1457.2.dta	gi|445944146|ref|WP_000022001.1|	hypothetical protein [Salmonella bongori]	SLGLLSPR
L04911_M1SalDP2x104T1	2E4	F404470	241	428.767	2	855.519	855.518	0.930431	14.66	287	294	R	LASVLTPR	E		0	1073.37	L04911_M1SalDP2x104T1.1546.1546.2.dta	gi|446652908|ref|WP_000730254.1|	transcriptional regulator [Salmonella bongori]	LASVLTPR
L04911_M1SalDP2x104T1	2E4	F404470	242	428.767	2	855.519	855.518	1.2811	16.16	287	294	R	LASVLTPR	E		0	1062.24	L04911_M1SalDP2x104T1.1525.1525.2.dta	gi|446652908|ref|WP_000730254.1|	transcriptional regulator [Salmonella bongori]	LASVLTPR
L04911_M1SalDP2x104T1	2E4	F404470	244	428.768	2	855.521	855.518	3.22144	21.22	287	294	R	LASVLTPR	E		0	1051.39	L04911_M1SalDP2x104T1.1503.1503.2.dta	gi|446652908|ref|WP_000730254.1|	transcriptional regulator [Salmonella bongori]	LASVLTPR
L04911_M1SalDP2x104T1	2E4	F404470	316	439.223	2	876.432	876.43	2.54784	17.35	200	207	K	NVVDSTSR	R		0	426.621	L04911_M1SalDP2x104T1.503.503.2.dta	gi|503380619|ref|WP_013615280.1|	glycine--tRNA ligase [Deinococcus proteolyticus]	NVVDSTSR
L04911_M1SalDP2x104T1	2E4	F404470	366	473.254	2	944.494	944.493	0.865015	16.84	141	149	K	AQDVAKDAK	D		1	413.32	L04911_M1SalDP2x104T1.483.483.2.dta	gi|503379899|ref|WP_013614560.1|	hypothetical protein [Deinococcus proteolyticus]	AQDVAKDAK
L04911_M1SalDP2x104T1	2E4	F404470	367	473.259	2	944.504	944.504	0.40868	19.4	255	262	K	DRIGSEIR	T		1	718.937	L04911_M1SalDP2x104T1.954.954.2.dta	gi|503379283|ref|WP_013613944.1|	magnesium chelatase [Deinococcus proteolyticus]	DRLGSELR
L04911_M1SalDP2x104T1	2E4	F404470	379	482.764	2	963.514	963.514	-0.213801	27.22	622	631	R	GFLIGGTSGR	T		0	1262.56	L04911_M1SalDP2x104T1.1862.1862.2.dta	gi|445926001|ref|WP_000003856.1|	pyruvate dehydrogenase [Salmonella bongori]	GFLLGGTSGR
L04911_M1SalDP2x104T1	2E4	F404470	410	501.272	2	1000.53	1000.53	-0.127932	17	1092	1101	R	QASEGAALVR	-		0	354.772	L04911_M1SalDP2x104T1.397.397.2.dta	gi|503379764|ref|WP_013614425.1|	chromosome segregation protein SMC [Deinococcus proteolyticus]	QASEGAALVR	Deinococcus	Deinococcus proteolyticus
L04911_M1SalDP2x104T1	2E4	F404470	434	514.298	2	1026.58	1026.58	-0.0545499	40	271	280	R	AGENVGVLLR	G		0	1284.52	L04911_M1SalDP2x104T1.1899.1899.2.dta	gi|445953893|ref|WP_000031748.1|	MULTISPECIES: elongation factor Tu [Salmonella]	AGENVGVLLR
L04911_M1SalDP2x104T1	2E4	F404470	436	515.301	2	1028.59	1028.59	-0.0641657	13.55	749	757	R	VDIELLATR	K		0	1460.16	L04911_M1SalDP2x104T1.2180.2180.2.dta	gi|446659621|ref|WP_000736967.1|	ferrous iron transporter B [Salmonella bongori]	VDLELLATR
L04911_M1SalDP2x104T1	2E4	F404470	514	542.277	2	1082.54	1082.54	0.212463	22.58	222	230	K	SDVLFNFNK	A		0	1595.58	L04911_M1SalDP2x104T1.2412.2412.2.dta	gi|505804847|ref|WP_015702792.1|	membrane protein [Salmonella bongori]	SDVLFNFNK
L04911_M1SalDP2x104T1	2E4	F404470	608	581.316	2	1160.62	1160.62	-1.7663	24.1	297	307	K	AGIALNDNFVK	L		0	1410.09	L04911_M1SalDP2x104T1.2092.2092.2.dta	gi|446075653|ref|WP_000153508.1|	glyceraldehyde-3-phosphate dehydrogenase [Salmonella bongori]	AGLALNDNFVK
L04911_M1SalDP2x104T1	2E4	F404470	618	586.333	2	1170.65	1170.65	0.96613	48.15	239	249	K	VGEEVEIVGIK	E		0	1425.89	L04911_M1SalDP2x104T1.2121.2121.2.dta	gi|445953893|ref|WP_000031748.1|	MULTISPECIES: elongation factor Tu [Salmonella]	VGEEVELVGLK
L04911_M1SalDP2x104T1	2E4	F404470	658	607.819	2	1213.62	1213.62	0.0955816	51.2	305	314	K	FESEVYILSK	D		0	1504.77	L04911_M1SalDP2x104T1.2258.2258.2.dta	gi|445953893|ref|WP_000031748.1|	MULTISPECIES: elongation factor Tu [Salmonella]	FESEVYLLSK
L04911_M1SalDP2x104T1	2E4	F404470	696	632.831	2	1263.65	1263.65	1.07467	27.83	255	266	K	DGSVVVLGFTDR	I		0	1826.1	L04911_M1SalDP2x104T1.2846.2846.2.dta	gi|505804847|ref|WP_015702792.1|	membrane protein [Salmonella bongori]	DGSVVVLGFTDR
L04911_M1SalDP2x104T1	2E4	F404470	741	645.845	2	1289.67	1289.67	1.6415	69.81	127	138	K	AYGSTNPINVVR	A		0	1164.87	L04911_M1SalDP2x104T1.1702.1702.2.dta	gi|446862865|ref|WP_000940121.1|	MULTISPECIES: 30S ribosomal protein S5 [Proteobacteria]	AYGSTNPLNVVR
L04911_M1SalDP2x104T1	2E4	F404470	782	652.396	2	1302.78	1302.78	1.1084	41.79	26	38	K	TTLTAAITTVLAK	T		0	1971.64	L04911_M1SalDP2x104T1.3105.3105.2.dta	gi|445953893|ref|WP_000031748.1|	MULTISPECIES: elongation factor Tu [Salmonella]	TTLTAALTTVLAK
L04911_M1SalDP2x104T1	2E4	F404470	783	652.396	2	1302.78	1302.78	1.58431	76.9	26	38	K	TTLTAAITTVLAK	T		0	1959.7	L04911_M1SalDP2x104T1.3083.3083.2.dta	gi|445953893|ref|WP_000031748.1|	MULTISPECIES: elongation factor Tu [Salmonella]	TTLTAALTTVLAK
L04911_M1SalDP2x104T1	2E4	F404470	814	663.857	2	1325.7	1325.7	0.400544	30.98	261	272	K	QLGEDPWVAIAK	R		0	1720.21	L04911_M1SalDP2x104T1.2649.2649.2.dta	gi|446062464|ref|WP_000140319.1|	MULTISPECIES: 30S ribosomal protein S1 [Salmonella]	QLGEDPWVALAK
L04911_M1SalDP2x104T1	2E4	F404470	843	679.363	2	1356.71	1356.71	0.412763	16.04	250	263	K	VDGDARGGAALSIR	H		1	1001.75	L04911_M1SalDP2x104T1.1407.1407.2.dta	gi|446382203|ref|WP_000460058.1|	MULTISPECIES: signal recognition particle protein [Salmonella]	VDGDARGGAALSLR
L04911_M1SalDP2x104T1	2E4	F404470	854	681.328	2	1360.64	1360.64	1.062	50.23	41	52	K	VDQLSNDVNAMR	S		0	1118.82	L04911_M1SalDP2x104T1.1621.1621.2.dta	gi|447005051|ref|WP_001082307.1|	MULTISPECIES: hypothetical protein [Proteobacteria]	VDQLSNDVNAMR
L04911_M1SalDP2x104T1	2E4	F404470	860	688.862	2	1375.71	1375.71	0.540812	39.3	75	88	R	VAVFTQGANAEAAK	A		0	993.862	L04911_M1SalDP2x104T1.1392.1392.2.dta	gi|447019436|ref|WP_001096692.1|	50S ribosomal protein L1 [Salmonella bongori]	VAVFTQGANAEAAK
L04911_M1SalDP2x104T1	2E4	F404470	866	693.373	2	1384.73	1384.73	0.382746	30.46	199	213	R	GAAQNIIPSSTGAAK	A		0	983.394	L04911_M1SalDP2x104T1.1372.1372.2.dta	gi|446075653|ref|WP_000153508.1|	glyceraldehyde-3-phosphate dehydrogenase [Salmonella bongori]	GAAQNLLPSSTGAAK
L04911_M1SalDP2x104T1	2E4	F404470	870	695.906	2	1389.8	1389.8	-0.202188	35.14	209	222	R	AVSLYLGAVAATVR	E		0	1857.26	L04911_M1SalDP2x104T1.2899.2899.2.dta	gi|446169024|ref|WP_000246879.1|	30S ribosomal protein S2 [Salmonella bongori]	AVSLYLGAVAATVR
L04911_M1SalDP2x104T1	2E4	F404470	89	379.73	2	757.445	757.445	0.312894	15.35	583	589	K	QAKGNIK	S		1	451.156	L04911_M1SalDP2x104T1.539.539.2.dta	gi|447172481|ref|WP_001249737.1|	protease [Salmonella bongori]	QAKGNLK
L04911_M1SalDP2x104T1	2E4	F404470	90	379.73	2	757.445	757.445	0.57694	25.75	128	135	R	AGIKAGNK	G		1	440.227	L04911_M1SalDP2x104T1.523.523.2.dta	gi|503379425|ref|WP_013614086.1|	6,7-dimethyl-8-ribityllumazine synthase [Deinococcus proteolyticus]	AGLKAGNK
L04911_M1SalDP2x104T1	2E4	F404470	912	720.347	2	1438.68	1438.68	2.43835	39	329	340	K	YVDVGATYYFNK	N		0	1514.78	L04911_M1SalDP2x104T1.2277.2277.2.dta	gi|446788260|ref|WP_000865516.1|	porin [Salmonella bongori]	YVDVGATYYFNK
L04911_M1SalDP2x104T1	2E4	F404470	954	748.428	2	1494.84	1494.84	0.766637	16.16	233	246	R	VPTPNVSVVDLTVR	L		0	1726.69	L04911_M1SalDP2x104T1.2662.2662.2.dta	gi|446075653|ref|WP_000153508.1|	glyceraldehyde-3-phosphate dehydrogenase [Salmonella bongori]	VPTPNVSVVDLTVR
L04911_M1SalDP2x104T1	2E4	F404470	957	750.415	2	1498.82	1498.81	0.918059	31.85	561	575	K	SGPLAGYPVVDLGVR	L		0	1881.64	L04911_M1SalDP2x104T1.2939.2939.2.dta	gi|446046852|ref|WP_000124707.1|	elongation factor G [Salmonella bongori]	SGPLAGYPVVDLGVR
L04911_M1SalDP2x104T1	2E4	F404470	959	756.943	2	1511.87	1511.87	0.501365	13.61	52	65	K	GLPIPVVITVYADR	S		0	2268.28	L04911_M1SalDP2x104T1.3575.3575.2.dta	gi|447008670|ref|WP_001085926.1|	MULTISPECIES: 50S ribosomal protein L11 [Proteobacteria]	GLPLPVVLTVYADR
L04911_M1SalDP2x104T1	2E4	F404470	972	766.402	2	1530.79	1530.79	0.0574867	37.31	27	40	K	IDQLSSDVQTLNAK	V		0	1248.2	L04911_M1SalDP2x104T1.1841.1841.2.dta	gi|447005051|ref|WP_001082307.1|	MULTISPECIES: hypothetical protein [Proteobacteria]	LDQLSSDVQTLNAK
L04911_M1SalDP2x104T1	2E4	F404470	983	775.397	2	1548.78	1548.78	0.805151	37.34	465	479	K	GATVELADGVEGYLR	A		0	1778.41	L04911_M1SalDP2x104T1.2756.2756.2.dta	gi|446062464|ref|WP_000140319.1|	MULTISPECIES: 30S ribosomal protein S1 [Salmonella]	GATVELADGVEGYLR
L04912_M1SalDP2x104T2	2E4	F404471	1001	720.344	2	1438.67	1438.68	-1.71825	44.02	329	340	K	YVDVGATYYFNK	N		0	1518.35	L04912_M1SalDP2x104T2.2495.2495.2.dta	gi|446788260|ref|WP_000865516.1|	porin [Salmonella bongori]	YVDVGATYYFNK
L04912_M1SalDP2x104T2	2E4	F404471	1004	724.393	2	1446.77	1446.77	0.347671	14.02	126	138	R	LATLPTYEEAIAR	L		0	1555.97	L04912_M1SalDP2x104T2.2556.2556.2.dta	gi|447129947|ref|WP_001207203.1|	MULTISPECIES: 50S ribosomal protein L10 [Enterobacteriaceae]	LATLPTYEEALAR
L04912_M1SalDP2x104T2	2E4	F404471	1038	745.443	2	1488.87	1488.87	0.745532	17.7	125	137	R	QVGVPYIIVFLNK	C		0	2400.52	L04912_M1SalDP2x104T2.4029.4029.2.dta	gi|445953893|ref|WP_000031748.1|	MULTISPECIES: elongation factor Tu [Salmonella]	QVGVPYLLVFLNK
L04912_M1SalDP2x104T2	2E4	F404471	1049	748.427	2	1494.84	1494.84	-0.54454	19.41	233	246	R	VPTPNVSVVDLTVR	L		0	1723.21	L04912_M1SalDP2x104T2.2884.2884.2.dta	gi|446075653|ref|WP_000153508.1|	glyceraldehyde-3-phosphate dehydrogenase [Salmonella bongori]	VPTPNVSVVDLTVR
L04912_M1SalDP2x104T2	2E4	F404471	1052	750.415	2	1498.82	1498.81	0.837996	33.07	561	575	K	SGPLAGYPVVDLGVR	L		0	1877.36	L04912_M1SalDP2x104T2.3162.3162.2.dta	gi|446046852|ref|WP_000124707.1|	elongation factor G [Salmonella bongori]	SGPLAGYPVVDLGVR
L04912_M1SalDP2x104T2	2E4	F404471	1057	756.943	2	1511.87	1511.87	0.421994	23.43	52	65	K	GLPIPVVITVYADR	S		0	2268.73	L04912_M1SalDP2x104T2.3811.3811.2.dta	gi|447008670|ref|WP_001085926.1|	MULTISPECIES: 50S ribosomal protein L11 [Proteobacteria]	GLPLPVVLTVYADR
L04912_M1SalDP2x104T2	2E4	F404471	1070	766.402	2	1530.79	1530.79	0.462507	43.32	27	40	K	IDQLSSDVQTLNAK	V		0	1254.6	L04912_M1SalDP2x104T2.2048.2048.2.dta	gi|447005051|ref|WP_001082307.1|	MULTISPECIES: hypothetical protein [Proteobacteria]	LDQLSSDVQTLNAK
L04912_M1SalDP2x104T2	2E4	F404471	1080	775.398	2	1548.78	1548.78	1.83822	42.02	465	479	K	GATVELADGVEGYLR	A		0	1779.32	L04912_M1SalDP2x104T2.2990.2990.2.dta	gi|446062464|ref|WP_000140319.1|	MULTISPECIES: 30S ribosomal protein S1 [Salmonella]	GATVELADGVEGYLR
L04912_M1SalDP2x104T2	2E4	F404471	1082	783.89	2	1565.76	1565.76	4.75106	19.4	101	115	K	AYEDAETVTGVINGK	V		0	1326.97	L04912_M1SalDP2x104T2.2175.2175.2.dta	gi|446062464|ref|WP_000140319.1|	MULTISPECIES: 30S ribosomal protein S1 [Salmonella]	AYEDAETVTGVLNGK
L04912_M1SalDP2x104T2	2E4	F404471	1083	784.443	2	1566.87	1566.87	-0.897967	47.86	405	421	R	AAVEEGVVAGGGVALIR	V		0	1575.91	L04912_M1SalDP2x104T2.2591.2591.2.dta	gi|446641762|ref|WP_000719108.1|	molecular chaperone GroEL [Salmonella bongori]	AAVEEGVVAGGGVALLR
L04912_M1SalDP2x104T2	2E4	F404471	1098	813.918	2	1625.82	1625.82	1.01303	27.56	157	171	R	SVDVGTWIAGVGYRF	-		1	2315.04	L04912_M1SalDP2x104T2.3898.3898.2.dta	gi|446639416|ref|WP_000716762.1|	MULTISPECIES: outer membrane protein X [Salmonella]	SVDVGTWLAGVGYRF
L04912_M1SalDP2x104T2	2E4	F404471	1117	827.433	2	1652.85	1652.85	-0.278912	20.16	30	45	R	IFSFTALTVVGDGNGR	V		0	2129.96	L04912_M1SalDP2x104T2.3598.3598.2.dta	gi|446862865|ref|WP_000940121.1|	MULTISPECIES: 30S ribosomal protein S5 [Proteobacteria]	LFSFTALTVVGDGNGR
L04912_M1SalDP2x104T2	2E4	F404471	1122	829.455	2	1656.9	1656.89	1.62111	35.64	239	253	K	VGEEVEIVGIKETQK	S		1	1166.61	L04912_M1SalDP2x104T2.1889.1889.2.dta	gi|445953893|ref|WP_000031748.1|	MULTISPECIES: elongation factor Tu [Salmonella]	VGEEVELVGLKETQK
L04912_M1SalDP2x104T2	2E4	F404471	1130	844.435	2	1686.86	1686.86	-0.95918	16.37	110	125	K	AAAFEGELIPASQIDR	L		0	1677.59	L04912_M1SalDP2x104T2.2793.2793.2.dta	gi|447129947|ref|WP_001207203.1|	MULTISPECIES: 50S ribosomal protein L10 [Enterobacteriaceae]	AAAFEGELLPASQLDR
L04912_M1SalDP2x104T2	2E4	F404471	1145	858.44	2	1714.87	1714.86	1.53248	43.94	685	700	K	YAEAPNNVAQAVIEAR	G		0	1519.75	L04912_M1SalDP2x104T2.2498.2498.2.dta	gi|446046852|ref|WP_000124707.1|	elongation factor G [Salmonella bongori]	YAEAPNNVAQAVLEAR
L04912_M1SalDP2x104T2	2E4	F404471	1171	876.462	2	1750.91	1750.91	-0.430062	41.27	338	354	R	VYSGVVNSGDTILNSVK	S		0	1599.18	L04912_M1SalDP2x104T2.2640.2640.2.dta	gi|446046852|ref|WP_000124707.1|	elongation factor G [Salmonella bongori]	VYSGVVNSGDTLLNSVK
L04912_M1SalDP2x104T2	2E4	F404471	1197	599.651	3	1795.93	1795.93	-0.202123	14.63	359	374	K	MVVTLIHPIAMDDGLR	F	Oxidation (M) [11]	0	1604.67	L04912_M1SalDP2x104T2.2652.2652.3.dta	gi|445953893|ref|WP_000031748.1|	MULTISPECIES: elongation factor Tu [Salmonella]	MVVTLLHPLAMDDGLR
L04912_M1SalDP2x104T2	2E4	F404471	1198	599.652	3	1795.94	1795.93	1.4182	19.87	359	374	K	MVVTLIHPIAMDDGLR	F	Oxidation (M) [1]	0	1674.71	L04912_M1SalDP2x104T2.2787.2787.3.dta	gi|445953893|ref|WP_000031748.1|	MULTISPECIES: elongation factor Tu [Salmonella]	MVVTLLHPLAMDDGLR
L04912_M1SalDP2x104T2	2E4	F404471	1211	601.968	3	1802.88	1802.88	0.878594	14.91	60	75	R	GITINTSHVEYDTPTR	H		0	1090.08	L04912_M1SalDP2x104T2.1746.1746.3.dta	gi|445953893|ref|WP_000031748.1|	MULTISPECIES: elongation factor Tu [Salmonella]	GLTLNTSHVEYDTPTR
L04912_M1SalDP2x104T2	2E4	F404471	1214	904.908	2	1807.8	1807.8	0.505033	47.58	266	283	R	FGTSNGSSPSTSYGFANK	A		0	1127.14	L04912_M1SalDP2x104T2.1815.1815.2.dta	gi|446788260|ref|WP_000865516.1|	porin [Salmonella bongori]	FGTSNGSSPSTSYGFANK	Salmonella
L04912_M1SalDP2x104T2	2E4	F404471	1224	607.648	3	1819.92	1819.92	-0.420348	24.49	476	491	R	EFNVEANVGKPQVAYR	E		0	1195.41	L04912_M1SalDP2x104T2.1942.1942.3.dta	gi|446046852|ref|WP_000124707.1|	elongation factor G [Salmonella bongori]	EFNVEANVGKPQVAYR
L04912_M1SalDP2x104T2	2E4	F404471	1242	613.654	3	1837.94	1837.94	-1.07784	17.84	37	53	K	STAESIVYSALETLAQR	S		0	2599.63	L04912_M1SalDP2x104T2.4306.4306.3.dta	gi|447060786|ref|WP_001138042.1|	MULTISPECIES: 30S ribosomal protein S7 [Enterobacteriaceae]	STAESLVYSALETLAQR
L04912_M1SalDP2x104T2	2E4	F404471	1270	962.488	2	1922.96	1922.96	-0.541872	48.84	361	378	R	DAGINTDDIVALGLVYQF	-		0	3407.81	L04912_M1SalDP2x104T2.5400.5400.2.dta	gi|446788260|ref|WP_000865516.1|	porin [Salmonella bongori]	DAGLNTDDLVALGLVYQF
L04912_M1SalDP2x104T2	2E4	F404471	1288	654.68	3	1961.02	1961.01	1.55277	18.6	189	205	K	IIELAGFLDSYIPEPER	A		0	2565.25	L04912_M1SalDP2x104T2.4260.4260.3.dta	gi|445953893|ref|WP_000031748.1|	MULTISPECIES: elongation factor Tu [Salmonella]	LLELAGFLDSYLPEPER
L04912_M1SalDP2x104T2	2E4	F404471	1289	981.516	2	1961.02	1961.01	1.64762	42.19	189	205	K	IIELAGFLDSYIPEPER	A		0	2563.35	L04912_M1SalDP2x104T2.4257.4257.2.dta	gi|445953893|ref|WP_000031748.1|	MULTISPECIES: elongation factor Tu [Salmonella]	LLELAGFLDSYLPEPER
L04912_M1SalDP2x104T2	2E4	F404471	1291	982.983	2	1963.95	1963.95	-0.560095	29.57	156	172	R	ELLSQYDFPGDDTPIVR	G		0	1972.27	L04912_M1SalDP2x104T2.3339.3339.2.dta	gi|445953893|ref|WP_000031748.1|	MULTISPECIES: elongation factor Tu [Salmonella]	ELLSQYDFPGDDTPLVR
L04912_M1SalDP2x104T2	2E4	F404471	1292	982.985	2	1963.96	1963.95	1.61918	55.26	156	172	R	ELLSQYDFPGDDTPIVR	G		0	1959.25	L04912_M1SalDP2x104T2.3314.3314.2.dta	gi|445953893|ref|WP_000031748.1|	MULTISPECIES: elongation factor Tu [Salmonella]	ELLSQYDFPGDDTPLVR
L04912_M1SalDP2x104T2	2E4	F404471	130	401.724	2	801.434	801.434	-0.648837	16.07	37	44	K	QAQSLAGK	G		0	328.147	L04912_M1SalDP2x104T2.440.440.2.dta	gi|446603781|ref|WP_000681127.1|	glucan biosynthesis protein D [Salmonella bongori]	QAQSLAGK
L04912_M1SalDP2x104T2	2E4	F404471	1311	676.046	3	2025.12	2025.11	2.24284	22.34	2	20	M	ALNLQDKQAIVAEVSEVAK	G		1	1671.23	L04912_M1SalDP2x104T2.2780.2780.3.dta	gi|447129947|ref|WP_001207203.1|	MULTISPECIES: 50S ribosomal protein L10 [Enterobacteriaceae]	ALNLQDKQALVAEVSEVAK
L04912_M1SalDP2x104T2	2E4	F404471	1340	706.393	3	2116.16	2116.16	0.43097	33.37	206	224	R	AIDKPFLLPIEDVFSISGR	G		0	2456.17	L04912_M1SalDP2x104T2.4108.4108.3.dta	gi|445953893|ref|WP_000031748.1|	MULTISPECIES: elongation factor Tu [Salmonella]	ALDKPFLLPLEDVFSLSGR
L04912_M1SalDP2x104T2	2E4	F404471	1341	706.394	3	2116.16	2116.16	1.38081	28.38	206	224	R	AIDKPFLLPIEDVFSISGR	G		0	2466.62	L04912_M1SalDP2x104T2.4123.4123.3.dta	gi|445953893|ref|WP_000031748.1|	MULTISPECIES: elongation factor Tu [Salmonella]	ALDKPFLLPLEDVFSLSGR
L04912_M1SalDP2x104T2	2E4	F404471	1352	718.411	3	2152.21	2152.21	0.504133	15.81	49	69	K	LLDNAAADLTAISGQKPLITK	A		0	1768.89	L04912_M1SalDP2x104T2.2971.2971.3.dta	gi|447018946|ref|WP_001096202.1|	MULTISPECIES: 50S ribosomal protein L5 [Proteobacteria]	LLDNAAADLTALSGQKPLLTK
L04912_M1SalDP2x104T2	2E4	F404471	141	410.228	2	818.441	818.44	1.28537	22.38	5	12	K	VGINGFGR	I		0	1090.56	L04912_M1SalDP2x104T2.1747.1747.2.dta	gi|446075653|ref|WP_000153508.1|	glyceraldehyde-3-phosphate dehydrogenase [Salmonella bongori]	VGLNGFGR
L04912_M1SalDP2x104T2	2E4	F404471	142	410.751	2	819.487	819.485	1.89753	18.31	593	600	K	LAASIAFK	D		0	1203.57	L04912_M1SalDP2x104T2.1956.1956.2.dta	gi|446046852|ref|WP_000124707.1|	elongation factor G [Salmonella bongori]	LAASLAFK
L04912_M1SalDP2x104T2	2E4	F404471	1565	872.769	3	2615.28	2615.29	-0.904681	18.65	138	162	K	DHDTGVSPVFAGGIEYAITPEIATR	L		0	2138.28	L04912_M1SalDP2x104T2.3610.3610.3.dta	gi|505804847|ref|WP_015702792.1|	membrane protein [Salmonella bongori]	DHDTGVSPVFAGGLEYALTPELATR	Salmonella
L04912_M1SalDP2x104T2	2E4	F404471	1566	874.489	3	2620.45	2620.45	-0.846802	26.9	162	187	R	LGANPVPLQLAIGAEEAFTGVVDLVK	M		0	3280.85	L04912_M1SalDP2x104T2.5229.5229.3.dta	gi|446046852|ref|WP_000124707.1|	elongation factor G [Salmonella bongori]	LGANPVPLQLALGAEEAFTGVVDLVK
L04912_M1SalDP2x104T2	2E4	F404471	160	416.75	2	831.485	831.481	4.03256	15.28	910	917	R	SLSTVAVR	V		0	1037.19	L04912_M1SalDP2x104T2.1637.1637.2.dta	gi|445999120|ref|WP_000076975.1|	cell division protein FtsK [Salmonella bongori]	SLSTVAVR
L04912_M1SalDP2x104T2	2E4	F404471	1782	1190.59	3	3568.74	3568.73	0.955241	31.67	175	208	K	EANNLGIPVFAIVDTNSDPDGVDFVIPGNDDAIR	A		0	2834.91	L04912_M1SalDP2x104T2.4628.4628.3.dta	gi|446169024|ref|WP_000246879.1|	30S ribosomal protein S2 [Salmonella bongori]	EANNLGLPVFALVDTNSDPDGVDFVLPGNDDALR
L04912_M1SalDP2x104T2	2E4	F404471	20	337.198	2	672.381	672.381	1.12734	13.82	456	462	R	VIDAAGK	T		0	588.085	L04912_M1SalDP2x104T2.856.856.2.dta	gi|908631023|ref|WP_049775056.1|	hypothetical protein [Deinococcus proteolyticus]	VLDAAGK
L04912_M1SalDP2x104T2	2E4	F404471	252	428.766	2	855.518	855.518	0.649899	16.74	287	294	R	LASVLTPR	E		0	1061.19	L04912_M1SalDP2x104T2.1686.1686.2.dta	gi|446652908|ref|WP_000730254.1|	transcriptional regulator [Salmonella bongori]	LASVLTPR
L04912_M1SalDP2x104T2	2E4	F404471	254	428.768	2	855.521	855.518	3.71237	15.26	287	294	R	LASVLTPR	E		0	1085.66	L04912_M1SalDP2x104T2.1736.1736.2.dta	gi|446652908|ref|WP_000730254.1|	transcriptional regulator [Salmonella bongori]	LASVLTPR
L04912_M1SalDP2x104T2	2E4	F404471	255	428.768	2	855.521	855.518	3.85264	21.5	287	294	R	LASVLTPR	E		0	1050.29	L04912_M1SalDP2x104T2.1663.1663.2.dta	gi|446652908|ref|WP_000730254.1|	transcriptional regulator [Salmonella bongori]	LASVLTPR
L04912_M1SalDP2x104T2	2E4	F404471	308	437.753	2	873.492	873.496	-4.37209	15.65	558	565	K	EAFAPVLK	L		0	1032.92	L04912_M1SalDP2x104T2.1628.1628.2.dta	gi|447197194|ref|WP_001274450.1|	formate hydrogenlyase subunit 3 [Salmonella bongori]	EAFAPVLK
L04912_M1SalDP2x104T2	2E4	F404471	330	451.254	2	900.493	900.489	4.63637	13.8	492	499	R	LSGGQRQR	V		1	459.96	L04912_M1SalDP2x104T2.645.645.2.dta	gi|503379587|ref|WP_013614248.1|	ABC transporter ATP-binding protein [Deinococcus proteolyticus]	LSGGQRQR
L04912_M1SalDP2x104T2	2E4	F404471	35	345.201	2	688.387	688.387	0.345736	22.82	225	231	R	GTVVTGR	V		0	459.542	L04912_M1SalDP2x104T2.644.644.2.dta	gi|445953893|ref|WP_000031748.1|	MULTISPECIES: elongation factor Tu [Salmonella]	GTVVTGR
L04912_M1SalDP2x104T2	2E4	F404471	366	473.252	2	944.49	944.493	-2.94656	14.75	141	149	K	AQDVAKDAK	D		1	366.51	L04912_M1SalDP2x104T2.499.499.2.dta	gi|503379899|ref|WP_013614560.1|	hypothetical protein [Deinococcus proteolyticus]	AQDVAKDAK
L04912_M1SalDP2x104T2	2E4	F404471	367	473.254	2	944.493	944.493	0.61091	18.99	141	149	K	AQDVAKDAK	D		1	410.865	L04912_M1SalDP2x104T2.568.568.2.dta	gi|503379899|ref|WP_013614560.1|	hypothetical protein [Deinococcus proteolyticus]	AQDVAKDAK
L04912_M1SalDP2x104T2	2E4	F404471	368	473.259	2	944.504	944.504	0.0275277	21.61	86	93	R	VRDEASLR	Y		1	715.027	L04912_M1SalDP2x104T2.1072.1072.2.dta	gi|503388493|ref|WP_013623154.1|	glyoxalase [Deinococcus proteolyticus]	VRDEASLR
L04912_M1SalDP2x104T2	2E4	F404471	381	482.764	2	963.514	963.514	0.595736	21.91	622	631	R	GFLIGGTSGR	T		0	1265.48	L04912_M1SalDP2x104T2.2066.2066.2.dta	gi|445926001|ref|WP_000003856.1|	pyruvate dehydrogenase [Salmonella bongori]	GFLLGGTSGR
L04912_M1SalDP2x104T2	2E4	F404471	418	501.272	2	1000.53	1000.53	-0.00799576	13.25	1092	1101	R	QASEGAALVR	-		0	349.565	L04912_M1SalDP2x104T2.473.473.2.dta	gi|503379764|ref|WP_013614425.1|	chromosome segregation protein SMC [Deinococcus proteolyticus]	QASEGAALVR	Deinococcus	Deinococcus proteolyticus
L04912_M1SalDP2x104T2	2E4	F404471	440	508.773	2	1015.53	1015.53	1.52433	13.07	439	446	K	IQDDLEKR	R		1	1048.37	L04912_M1SalDP2x104T2.1659.1659.2.dta	gi|446279677|ref|WP_000357532.1|	GPH family transporter [Salmonella bongori]	LQDDLEKR
L04912_M1SalDP2x104T2	2E4	F404471	449	514.298	2	1026.58	1026.58	-0.405228	35.36	271	280	R	AGENVGVLLR	G		0	1288.93	L04912_M1SalDP2x104T2.2111.2111.2.dta	gi|445953893|ref|WP_000031748.1|	MULTISPECIES: elongation factor Tu [Salmonella]	AGENVGVLLR
L04912_M1SalDP2x104T2	2E4	F404471	453	515.301	2	1028.59	1028.59	0.169164	16.4	749	757	R	VDIELLATR	K		0	1452.54	L04912_M1SalDP2x104T2.2389.2389.2.dta	gi|446659621|ref|WP_000736967.1|	ferrous iron transporter B [Salmonella bongori]	VDLELLATR
L04912_M1SalDP2x104T2	2E4	F404471	464	346.563	3	1036.67	1036.66	3.03666	13.02	73	82	K	TPPAAVLLKK	A		1	944.2	L04912_M1SalDP2x104T2.1463.1463.3.dta	gi|447008670|ref|WP_001085926.1|	MULTISPECIES: 50S ribosomal protein L11 [Proteobacteria]	TPPAAVLLKK
L04912_M1SalDP2x104T2	2E4	F404471	49	348.177	2	694.34	694.34	0.86413	22.34	39	45	K	TYGGAAR	A		0	373.493	L04912_M1SalDP2x104T2.511.511.2.dta	gi|445953893|ref|WP_000031748.1|	MULTISPECIES: elongation factor Tu [Salmonella]	TYGGAAR
L04912_M1SalDP2x104T2	2E4	F404471	535	542.276	2	1082.54	1082.54	-1.13622	14.74	222	230	K	SDVLFNFNK	A		0	1600.12	L04912_M1SalDP2x104T2.2642.2642.2.dta	gi|505804847|ref|WP_015702792.1|	membrane protein [Salmonella bongori]	SDVLFNFNK
L04912_M1SalDP2x104T2	2E4	F404471	592	558.326	2	1114.64	1114.63	2.713	32.46	170	179	R	VTVQSLDVVR	V		0	1296.68	L04912_M1SalDP2x104T2.2125.2125.2.dta	gi|446501983|ref|WP_000579837.1|	MULTISPECIES: 50S ribosomal protein L3 [Enterobacteriaceae]	VTVQSLDVVR
L04912_M1SalDP2x104T2	2E4	F404471	596	558.817	2	1115.62	1115.62	0.65076	25.65	63	72	K	GIETVLSELR	A		0	1894.54	L04912_M1SalDP2x104T2.3194.3194.2.dta	gi|489114219|ref|WP_003024071.1|	MULTISPECIES: 50S ribosomal protein L28 [Enterobacteriaceae]	GLETVLSELR
L04912_M1SalDP2x104T2	2E4	F404471	615	565.314	2	1128.61	1128.61	-0.206448	31.77	104	113	R	AQLQEIAQTK	A		0	884.622	L04912_M1SalDP2x104T2.1364.1364.2.dta	gi|447008670|ref|WP_001085926.1|	MULTISPECIES: 50S ribosomal protein L11 [Proteobacteria]	AQLQELAQTK
L04912_M1SalDP2x104T2	2E4	F404471	660	585.335	2	1168.66	1168.66	-0.16258	13.31	139	149	K	QVIGQVAADLR	A		0	1303.09	L04912_M1SalDP2x104T2.2136.2136.2.dta	gi|446014082|ref|WP_000091937.1|	50S ribosomal protein L6 [Salmonella bongori]	QVLGQVAADLR
L04912_M1SalDP2x104T2	2E4	F404471	661	586.333	2	1170.65	1170.65	1.37616	52.19	239	249	K	VGEEVEIVGIK	E		0	1427.2	L04912_M1SalDP2x104T2.2345.2345.2.dta	gi|445953893|ref|WP_000031748.1|	MULTISPECIES: elongation factor Tu [Salmonella]	VGEEVELVGLK
L04912_M1SalDP2x104T2	2E4	F404471	699	603.811	2	1205.61	1205.6	2.15908	33.42	256	267	R	FGVEDGSVAGLR	A		0	1382.28	L04912_M1SalDP2x104T2.2264.2264.2.dta	gi|447121143|ref|WP_001198399.1|	trigger factor [Salmonella bongori]	FGVEDGSVAGLR
L04912_M1SalDP2x104T2	2E4	F404471	706	607.819	2	1213.62	1213.62	-0.118653	27.12	305	314	K	FESEVYILSK	D		0	1507.23	L04912_M1SalDP2x104T2.2476.2476.2.dta	gi|445953893|ref|WP_000031748.1|	MULTISPECIES: elongation factor Tu [Salmonella]	FESEVYLLSK
L04912_M1SalDP2x104T2	2E4	F404471	734	620.867	2	1239.72	1239.72	0.955862	30.95	32	44	K	AILAAAGIAENVK	I		0	1425.39	L04912_M1SalDP2x104T2.2342.2342.2.dta	gi|446012925|ref|WP_000090780.1|	MULTISPECIES: 30S ribosomal protein S13 [Enterobacteriaceae]	ALLAAAGLAENVK
L04912_M1SalDP2x104T2	2E4	F404471	738	623.805	2	1245.59	1245.59	-0.0778744	36.03	53	64	R	SDVQAAKDDAAR	A		1	412.572	L04912_M1SalDP2x104T2.571.571.2.dta	gi|447005051|ref|WP_001082307.1|	MULTISPECIES: hypothetical protein [Proteobacteria]	SDVQAAKDDAAR
L04912_M1SalDP2x104T2	2E4	F404471	753	630.821	2	1259.63	1259.62	2.53012	53.24	112	123	K	SLEEAGAEVEVK	-		0	1037.61	L04912_M1SalDP2x104T2.1638.1638.2.dta	gi|445951026|ref|WP_000028881.1|	MULTISPECIES: 50S ribosomal protein L7/L12 [Salmonella]	SLEEAGAEVEVK
L04912_M1SalDP2x104T2	2E4	F404471	758	632.831	2	1263.65	1263.65	1.66028	47.77	255	266	K	DGSVVVLGFTDR	I		0	1826.48	L04912_M1SalDP2x104T2.3078.3078.2.dta	gi|505804847|ref|WP_015702792.1|	membrane protein [Salmonella bongori]	DGSVVVLGFTDR
L04912_M1SalDP2x104T2	2E4	F404471	805	642.862	2	1283.71	1283.71	0.530494	22.13	142	154	K	VGTVTPNVAEAVK	N		0	1108.98	L04912_M1SalDP2x104T2.1782.1782.2.dta	gi|447019436|ref|WP_001096692.1|	50S ribosomal protein L1 [Salmonella bongori]	VGTVTPNVAEAVK
L04912_M1SalDP2x104T2	2E4	F404471	812	645.845	2	1289.68	1289.67	1.8276	55.61	127	138	K	AYGSTNPINVVR	A		0	1165.62	L04912_M1SalDP2x104T2.1887.1887.2.dta	gi|446862865|ref|WP_000940121.1|	MULTISPECIES: 30S ribosomal protein S5 [Proteobacteria]	AYGSTNPLNVVR
L04912_M1SalDP2x104T2	2E4	F404471	82	364.208	2	726.402	726.402	-0.340032	13.42	15	21	R	DPVAVAR	E		0	620.767	L04912_M1SalDP2x104T2.915.915.2.dta	gi|503379916|ref|WP_013614577.1|	3-methyladenine DNA glycosylase [Deinococcus proteolyticus]	DPVAVAR
L04912_M1SalDP2x104T2	2E4	F404471	860	652.396	2	1302.78	1302.78	0.555736	62.92	26	38	K	TTLTAAITTVLAK	T		0	1956.97	L04912_M1SalDP2x104T2.3310.3310.2.dta	gi|445953893|ref|WP_000031748.1|	MULTISPECIES: elongation factor Tu [Salmonella]	TTLTAALTTVLAK
L04912_M1SalDP2x104T2	2E4	F404471	861	652.396	2	1302.78	1302.78	0.555736	61.24	26	38	K	TTLTAAITTVLAK	T		0	1967.4	L04912_M1SalDP2x104T2.3329.3329.2.dta	gi|445953893|ref|WP_000031748.1|	MULTISPECIES: elongation factor Tu [Salmonella]	TTLTAALTTVLAK
L04912_M1SalDP2x104T2	2E4	F404471	867	436.564	3	1306.67	1306.67	0.358162	13.2	2	11	M	EMIRPFETLR	M	Oxidation (M) [2]	0	1154.4	L04912_M1SalDP2x104T2.1866.1866.3.dta	gi|503380282|ref|WP_013614943.1|	phosphoenolpyruvate synthase [Deinococcus proteolyticus]	EMLRPFETLR
L04912_M1SalDP2x104T2	2E4	F404471	887	660.325	2	1318.64	1318.63	1.32789	17.27	50	60	K	AFNEMQPIVDR	Q		0	1346.24	L04912_M1SalDP2x104T2.2207.2207.2.dta	gi|486152460|ref|WP_001518655.1|	MULTISPECIES: 30S ribosomal protein S20 [Enterobacteriaceae]	AFNEMQPLVDR
L04912_M1SalDP2x104T2	2E4	F404471	906	663.856	2	1325.7	1325.7	0.0233839	42.86	261	272	K	QLGEDPWVAIAK	R		0	1718.24	L04912_M1SalDP2x104T2.2874.2874.2.dta	gi|446062464|ref|WP_000140319.1|	MULTISPECIES: 30S ribosomal protein S1 [Salmonella]	QLGEDPWVALAK
L04912_M1SalDP2x104T2	2E4	F404471	944	681.328	2	1360.64	1360.64	0.0624706	33.86	41	52	K	VDQLSNDVNAMR	S		0	1116.78	L04912_M1SalDP2x104T2.1796.1796.2.dta	gi|447005051|ref|WP_001082307.1|	MULTISPECIES: hypothetical protein [Proteobacteria]	VDQLSNDVNAMR
L04912_M1SalDP2x104T2	2E4	F404471	949	688.82	2	1375.63	1375.63	0.29005	34.46	46	57	R	AFDQIDNAPEEK	A		0	997.974	L04912_M1SalDP2x104T2.1555.1555.2.dta	gi|445953893|ref|WP_000031748.1|	MULTISPECIES: elongation factor Tu [Salmonella]	AFDQLDNAPEEK
L04912_M1SalDP2x104T2	2E4	F404471	95	379.73	2	757.445	757.445	0.418512	26.75	128	135	R	AGIKAGNK	G		1	437.077	L04912_M1SalDP2x104T2.609.609.2.dta	gi|503379425|ref|WP_013614086.1|	6,7-dimethyl-8-ribityllumazine synthase [Deinococcus proteolyticus]	AGLKAGNK
L04912_M1SalDP2x104T2	2E4	F404471	950	688.863	2	1375.71	1375.71	0.97695	53.87	75	88	R	VAVFTQGANAEAAK	A		0	990.368	L04912_M1SalDP2x104T2.1543.1543.2.dta	gi|447019436|ref|WP_001096692.1|	50S ribosomal protein L1 [Salmonella bongori]	VAVFTQGANAEAAK
L04912_M1SalDP2x104T2	2E4	F404471	953	691.331	2	1380.65	1380.65	-3.99232	34.35	267	279	R	IGSDAYNQGLSEK	R		0	888.351	L04912_M1SalDP2x104T2.1372.1372.2.dta	gi|505804847|ref|WP_015702792.1|	membrane protein [Salmonella bongori]	LGSDAYNQGLSEK
L04912_M1SalDP2x104T2	2E4	F404471	959	693.374	2	1384.73	1384.73	1.26378	28.38	199	213	R	GAAQNIIPSSTGAAK	A		0	982.112	L04912_M1SalDP2x104T2.1527.1527.2.dta	gi|446075653|ref|WP_000153508.1|	glyceraldehyde-3-phosphate dehydrogenase [Salmonella bongori]	GAAQNLLPSSTGAAK
L04912_M1SalDP2x104T2	2E4	F404471	96	379.736	2	757.457	757.456	1.12482	15.21	434	440	K	LLSGRGR	E		1	483.364	L04912_M1SalDP2x104T2.684.684.2.dta	gi|503388456|ref|WP_013623117.1|	adenine permease [Deinococcus proteolyticus]	LLSGRGR
L04913_M1SalDP2x104T3	2E4	F404472	1008	981.515	2	1961.02	1961.01	0.525748	36.83	189	205	K	IIELAGFLDSYIPEPER	A		0	2573.75	L04913_M1SalDP2x104T3.4087.4087.2.dta	gi|445953893|ref|WP_000031748.1|	MULTISPECIES: elongation factor Tu [Salmonella]	LLELAGFLDSYLPEPER
L04913_M1SalDP2x104T3	2E4	F404472	1009	981.516	2	1961.02	1961.01	1.52523	26.93	189	205	K	IIELAGFLDSYIPEPER	A		0	2562.05	L04913_M1SalDP2x104T3.4073.4073.2.dta	gi|445953893|ref|WP_000031748.1|	MULTISPECIES: elongation factor Tu [Salmonella]	LLELAGFLDSYLPEPER
L04913_M1SalDP2x104T3	2E4	F404472	1011	982.984	2	1963.95	1963.95	0.682297	25.1	156	172	R	ELLSQYDFPGDDTPIVR	G		0	1962.26	L04913_M1SalDP2x104T3.3161.3161.2.dta	gi|445953893|ref|WP_000031748.1|	MULTISPECIES: elongation factor Tu [Salmonella]	ELLSQYDFPGDDTPLVR
L04913_M1SalDP2x104T3	2E4	F404472	1012	982.986	2	1963.96	1963.95	1.92469	42.46	156	172	R	ELLSQYDFPGDDTPIVR	G		0	1974.36	L04913_M1SalDP2x104T3.3183.3183.2.dta	gi|445953893|ref|WP_000031748.1|	MULTISPECIES: elongation factor Tu [Salmonella]	ELLSQYDFPGDDTPLVR
L04913_M1SalDP2x104T3	2E4	F404472	1052	706.393	3	2116.16	2116.16	0.68615	45.78	206	224	R	AIDKPFLLPIEDVFSISGR	G		0	2459.76	L04913_M1SalDP2x104T3.3932.3932.3.dta	gi|445953893|ref|WP_000031748.1|	MULTISPECIES: elongation factor Tu [Salmonella]	ALDKPFLLPLEDVFSLSGR
L04913_M1SalDP2x104T3	2E4	F404472	109	414.769	2	827.524	827.523	0.809645	13.53	135	143	R	VAAGAIAKK	Y		1	957.309	L04913_M1SalDP2x104T3.1436.1436.2.dta	gi|446841203|ref|WP_000918459.1|	chorismate synthase [Salmonella bongori]	VAAGALAKK
L04913_M1SalDP2x104T3	2E4	F404472	14	337.198	2	672.381	672.381	0.294476	15.56	456	462	R	VIDAAGK	T		0	590.091	L04913_M1SalDP2x104T3.857.857.2.dta	gi|908631023|ref|WP_049775056.1|	hypothetical protein [Deinococcus proteolyticus]	VLDAAGK
L04913_M1SalDP2x104T3	2E4	F404472	200	428.766	2	855.518	855.518	0.509633	13.76	287	294	R	LASVLTPR	E		0	1067.6	L04913_M1SalDP2x104T3.1634.1634.2.dta	gi|446652908|ref|WP_000730254.1|	transcriptional regulator [Salmonella bongori]	LASVLTPR
L04913_M1SalDP2x104T3	2E4	F404472	202	428.768	2	855.521	855.518	3.22144	13.87	287	294	R	LASVLTPR	E		0	1057.18	L04913_M1SalDP2x104T3.1613.1613.2.dta	gi|446652908|ref|WP_000730254.1|	transcriptional regulator [Salmonella bongori]	LASVLTPR
L04913_M1SalDP2x104T3	2E4	F404472	290	467.772	2	933.53	933.528	2.08028	14.09	741	748	R	QFIAQVTK	E		0	438.667	L04913_M1SalDP2x104T3.619.619.2.dta	gi|446004806|ref|WP_000082661.1|	protein lysine acetyltransferase [Salmonella bongori]	QFLAQVTK
L04913_M1SalDP2x104T3	2E4	F404472	293	473.254	2	944.493	944.493	0.208578	19.9	141	149	K	AQDVAKDAK	D		1	411.674	L04913_M1SalDP2x104T3.579.579.2.dta	gi|503379899|ref|WP_013614560.1|	hypothetical protein [Deinococcus proteolyticus]	AQDVAKDAK
L04913_M1SalDP2x104T3	2E4	F404472	324	495.272	2	988.53	988.534	-4.6048	14.74	52	59	K	TQVFPLER	N		0	609.924	L04913_M1SalDP2x104T3.888.888.2.dta	gi|446068586|ref|WP_000146441.1|	deoxyguanosinetriphosphate triphosphohydrolase [Salmonella bongori]	TQVFPLER
L04913_M1SalDP2x104T3	2E4	F404472	364	514.298	2	1026.58	1026.58	-0.0545499	46.78	271	280	R	AGENVGVLLR	G		0	1290.8	L04913_M1SalDP2x104T3.2013.2013.2.dta	gi|445953893|ref|WP_000031748.1|	MULTISPECIES: elongation factor Tu [Salmonella]	AGENVGVLLR
L04913_M1SalDP2x104T3	2E4	F404472	365	515.301	2	1028.59	1028.59	0.285829	18.57	749	757	R	VDIELLATR	K		0	1461.85	L04913_M1SalDP2x104T3.2283.2283.2.dta	gi|446659621|ref|WP_000736967.1|	ferrous iron transporter B [Salmonella bongori]	VDLELLATR
L04913_M1SalDP2x104T3	2E4	F404472	526	586.333	2	1170.65	1170.65	0.96613	50.06	239	249	K	VGEEVEIVGIK	E		0	1427.66	L04913_M1SalDP2x104T3.2229.2229.2.dta	gi|445953893|ref|WP_000031748.1|	MULTISPECIES: elongation factor Tu [Salmonella]	VGEEVELVGLK
L04913_M1SalDP2x104T3	2E4	F404472	558	603.265	2	1204.52	1204.51	0.564543	34.08	103	113	K	FADAGSFDYGR	N		0	1255.98	L04913_M1SalDP2x104T3.1957.1957.2.dta	gi|446788260|ref|WP_000865516.1|	porin [Salmonella bongori]	FADAGSFDYGR
L04913_M1SalDP2x104T3	2E4	F404472	570	607.819	2	1213.62	1213.62	0.688847	25.23	305	314	K	FESEVYILSK	D		0	1509	L04913_M1SalDP2x104T3.2356.2356.2.dta	gi|445953893|ref|WP_000031748.1|	MULTISPECIES: elongation factor Tu [Salmonella]	FESEVYLLSK
L04913_M1SalDP2x104T3	2E4	F404472	584	411.878	3	1232.61	1232.61	1.90815	15.38	326	334	K	GYRPQFYFR	T		0	1245.97	L04913_M1SalDP2x104T3.1940.1940.3.dta	gi|445953893|ref|WP_000031748.1|	MULTISPECIES: elongation factor Tu [Salmonella]	GYRPQFYFR
L04913_M1SalDP2x104T3	2E4	F404472	598	416.205	3	1245.59	1245.59	-0.781153	33.93	53	64	R	SDVQAAKDDAAR	A		1	412.619	L04913_M1SalDP2x104T3.581.581.3.dta	gi|447005051|ref|WP_001082307.1|	MULTISPECIES: hypothetical protein [Proteobacteria]	SDVQAAKDDAAR
L04913_M1SalDP2x104T3	2E4	F404472	599	623.805	2	1245.6	1245.59	0.692842	39	53	64	R	SDVQAAKDDAAR	A		1	410.245	L04913_M1SalDP2x104T3.576.576.2.dta	gi|447005051|ref|WP_001082307.1|	MULTISPECIES: hypothetical protein [Proteobacteria]	SDVQAAKDDAAR
L04913_M1SalDP2x104T3	2E4	F404472	613	630.82	2	1259.63	1259.62	1.5457	64.37	112	123	K	SLEEAGAEVEVK	-		0	1040.68	L04913_M1SalDP2x104T3.1582.1582.2.dta	gi|445951026|ref|WP_000028881.1|	MULTISPECIES: 50S ribosomal protein L7/L12 [Salmonella]	SLEEAGAEVEVK
L04913_M1SalDP2x104T3	2E4	F404472	618	632.831	2	1263.65	1263.65	0.789778	31.12	255	266	K	DGSVVVLGFTDR	I		0	1831.19	L04913_M1SalDP2x104T3.2940.2940.2.dta	gi|505804847|ref|WP_015702792.1|	membrane protein [Salmonella bongori]	DGSVVVLGFTDR
L04913_M1SalDP2x104T3	2E4	F404472	62	373.214	2	744.413	744.413	0.341208	18.03	106	112	R	LPTSTAR	L		0	621.463	L04913_M1SalDP2x104T3.906.906.2.dta	gi|503379301|ref|WP_013613962.1|	GCN5-related N-acetyltransferase [Deinococcus proteolyticus]	LPTSTAR
L04913_M1SalDP2x104T3	2E4	F404472	660	645.845	2	1289.67	1289.67	1.34685	37.97	127	138	K	AYGSTNPINVVR	A		0	1169.17	L04913_M1SalDP2x104T3.1817.1817.2.dta	gi|446862865|ref|WP_000940121.1|	MULTISPECIES: 30S ribosomal protein S5 [Proteobacteria]	AYGSTNPLNVVR
L04913_M1SalDP2x104T3	2E4	F404472	67	379.73	2	757.446	757.445	1.21065	27.23	128	135	R	AGIKAGNK	G		1	442.104	L04913_M1SalDP2x104T3.624.624.2.dta	gi|503379425|ref|WP_013614086.1|	6,7-dimethyl-8-ribityllumazine synthase [Deinococcus proteolyticus]	AGLKAGNK
L04913_M1SalDP2x104T3	2E4	F404472	706	652.395	2	1302.78	1302.78	-0.104392	60.65	26	38	K	TTLTAAITTVLAK	T		0	1960.77	L04913_M1SalDP2x104T3.3158.3158.2.dta	gi|445953893|ref|WP_000031748.1|	MULTISPECIES: elongation factor Tu [Salmonella]	TTLTAALTTVLAK
L04913_M1SalDP2x104T3	2E4	F404472	707	652.395	2	1302.78	1302.78	0.171941	36.07	26	38	K	TTLTAAITTVLAK	T		0	1972.9	L04913_M1SalDP2x104T3.3180.3180.2.dta	gi|445953893|ref|WP_000031748.1|	MULTISPECIES: elongation factor Tu [Salmonella]	TTLTAALTTVLAK
L04913_M1SalDP2x104T3	2E4	F404472	743	663.857	2	1325.7	1325.7	0.58158	16.27	261	272	K	QLGEDPWVAIAK	R		0	1721.91	L04913_M1SalDP2x104T3.2743.2743.2.dta	gi|446062464|ref|WP_000140319.1|	MULTISPECIES: 30S ribosomal protein S1 [Salmonella]	QLGEDPWVALAK
L04913_M1SalDP2x104T3	2E4	F404472	780	681.327	2	1360.64	1360.64	-1.27513	36.36	41	52	K	VDQLSNDVNAMR	S		0	1121.27	L04913_M1SalDP2x104T3.1735.1735.2.dta	gi|447005051|ref|WP_001082307.1|	MULTISPECIES: hypothetical protein [Proteobacteria]	VDQLSNDVNAMR
L04913_M1SalDP2x104T3	2E4	F404472	793	695.908	2	1389.8	1389.8	1.89884	29.31	209	222	R	AVSLYLGAVAATVR	E		0	1857.56	L04913_M1SalDP2x104T3.2985.2985.2.dta	gi|446169024|ref|WP_000246879.1|	30S ribosomal protein S2 [Salmonella bongori]	AVSLYLGAVAATVR
L04913_M1SalDP2x104T3	2E4	F404472	821	720.346	2	1438.68	1438.68	1.08989	42.82	329	340	K	YVDVGATYYFNK	N		0	1519.76	L04913_M1SalDP2x104T3.2373.2373.2.dta	gi|446788260|ref|WP_000865516.1|	porin [Salmonella bongori]	YVDVGATYYFNK
L04913_M1SalDP2x104T3	2E4	F404472	823	724.394	2	1446.77	1446.77	1.70241	19.14	126	138	R	LATLPTYEEAIAR	L		0	1562.32	L04913_M1SalDP2x104T3.2440.2440.2.dta	gi|447129947|ref|WP_001207203.1|	MULTISPECIES: 50S ribosomal protein L10 [Enterobacteriaceae]	LATLPTYEEALAR
L04913_M1SalDP2x104T3	2E4	F404472	879	766.402	2	1530.79	1530.79	0.384116	50.97	27	40	K	IDQLSSDVQTLNAK	V		0	1255.01	L04913_M1SalDP2x104T3.1955.1955.2.dta	gi|447005051|ref|WP_001082307.1|	MULTISPECIES: hypothetical protein [Proteobacteria]	LDQLSSDVQTLNAK
L04913_M1SalDP2x104T3	2E4	F404472	884	775.397	2	1548.78	1548.78	0.185307	23.8	465	479	K	GATVELADGVEGYLR	A		0	1781.48	L04913_M1SalDP2x104T3.2849.2849.2.dta	gi|446062464|ref|WP_000140319.1|	MULTISPECIES: 30S ribosomal protein S1 [Salmonella]	GATVELADGVEGYLR
L04913_M1SalDP2x104T3	2E4	F404472	885	783.872	2	1565.73	1565.73	-1.17134	13.59	983	996	R	DLTVQDRYDAADGK	K		1	1327.71	L04913_M1SalDP2x104T3.2070.2070.2.dta	gi|503381165|ref|WP_013615826.1|	helicase [Deinococcus proteolyticus]	DLTVQDRYDAADGK
L04913_M1SalDP2x104T3	2E4	F404472	886	784.446	2	1566.88	1566.87	2.45904	50.29	405	421	R	AAVEEGVVAGGGVALIR	V		0	1580.39	L04913_M1SalDP2x104T3.2469.2469.2.dta	gi|446641762|ref|WP_000719108.1|	molecular chaperone GroEL [Salmonella bongori]	AAVEEGVVAGGGVALLR
L04913_M1SalDP2x104T3	2E4	F404472	900	827.434	2	1652.85	1652.85	0.677012	36.51	30	45	R	IFSFTALTVVGDGNGR	V		0	2133.18	L04913_M1SalDP2x104T3.3437.3437.2.dta	gi|446862865|ref|WP_000940121.1|	MULTISPECIES: 30S ribosomal protein S5 [Proteobacteria]	LFSFTALTVVGDGNGR
L04913_M1SalDP2x104T3	2E4	F404472	902	553.305	3	1656.89	1656.89	0.513008	16.53	239	253	K	VGEEVEIVGIKETQK	S		1	1166.49	L04913_M1SalDP2x104T3.1813.1813.3.dta	gi|445953893|ref|WP_000031748.1|	MULTISPECIES: elongation factor Tu [Salmonella]	VGEEVELVGLKETQK
L04913_M1SalDP2x104T3	2E4	F404472	904	844.438	2	1686.86	1686.86	1.7915	18.57	110	125	K	AAAFEGELIPASQIDR	L		0	1680.67	L04913_M1SalDP2x104T3.2664.2664.2.dta	gi|447129947|ref|WP_001207203.1|	MULTISPECIES: 50S ribosomal protein L10 [Enterobacteriaceae]	AAAFEGELLPASQLDR
L04913_M1SalDP2x104T3	2E4	F404472	914	858.44	2	1714.86	1714.86	0.611127	22.48	685	700	K	YAEAPNNVAQAVIEAR	G		0	1520.21	L04913_M1SalDP2x104T3.2374.2374.2.dta	gi|446046852|ref|WP_000124707.1|	elongation factor G [Salmonella bongori]	YAEAPNNVAQAVLEAR
L04913_M1SalDP2x104T3	2E4	F404472	947	599.651	3	1795.93	1795.93	-0.319054	16.9	359	374	K	MVVTLIHPIAMDDGLR	F	Oxidation (M) [1]	0	1674.92	L04913_M1SalDP2x104T3.2652.2652.3.dta	gi|445953893|ref|WP_000031748.1|	MULTISPECIES: elongation factor Tu [Salmonella]	MVVTLLHPLAMDDGLR
L04913_M1SalDP2x104T3	2E4	F404472	955	601.968	3	1802.88	1802.88	1.19476	26.81	60	75	R	GITINTSHVEYDTPTR	H		0	1097.6	L04913_M1SalDP2x104T3.1694.1694.3.dta	gi|445953893|ref|WP_000031748.1|	MULTISPECIES: elongation factor Tu [Salmonella]	GLTLNTSHVEYDTPTR
L04913_M1SalDP2x104T3	2E4	F404472	956	904.908	2	1807.8	1807.8	-0.313641	15.98	266	283	R	FGTSNGSSPSTSYGFANK	A		0	1130.04	L04913_M1SalDP2x104T3.1751.1751.2.dta	gi|446788260|ref|WP_000865516.1|	porin [Salmonella bongori]	FGTSNGSSPSTSYGFANK	Salmonella
L04913_M1SalDP2x104T3	2E4	F404472	979	613.655	3	1837.94	1837.94	0.21165	15.16	37	53	K	STAESIVYSALETLAQR	S		0	2605.04	L04913_M1SalDP2x104T3.4130.4130.3.dta	gi|447060786|ref|WP_001138042.1|	MULTISPECIES: 30S ribosomal protein S7 [Enterobacteriaceae]	STAESLVYSALETLAQR
L04913_M1SalDP2x104T3	2E4	F404472	998	962.492	2	1922.97	1922.96	3.63918	23.19	361	378	R	DAGINTDDIVALGLVYQF	-		0	3406.99	L04913_M1SalDP2x104T3.5205.5205.2.dta	gi|446788260|ref|WP_000865516.1|	porin [Salmonella bongori]	DAGLNTDDLVALGLVYQF
L04914_M1SalDP4x104T1	4E4	F404473	1005	660.325	2	1318.63	1318.63	0.690866	40.63	50	60	K	AFNEMQPIVDR	Q		0	1344.69	L04914_M1SalDP4x104T1.2241.2241.2.dta	gi|486152460|ref|WP_001518655.1|	MULTISPECIES: 30S ribosomal protein S20 [Enterobacteriaceae]	AFNEMQPLVDR
L04914_M1SalDP4x104T1	4E4	F404473	1008	660.867	2	1319.72	1319.72	-0.597854	34.47	217	229	R	LTLGVGGSYGQLR	R		0	1483.45	L04914_M1SalDP4x104T1.2480.2480.2.dta	gi|752550625|ref|WP_041221871.1|	hypothetical protein [Deinococcus proteolyticus]	LTLGVGGSYGQLR	Deinococcus	Deinococcus proteolyticus
L04914_M1SalDP4x104T1	4E4	F404473	1024	663.857	2	1325.7	1325.7	1.32081	31.53	261	272	K	QLGEDPWVAIAK	R		0	1726.27	L04914_M1SalDP4x104T1.2937.2937.2.dta	gi|446062464|ref|WP_000140319.1|	MULTISPECIES: 30S ribosomal protein S1 [Salmonella]	QLGEDPWVALAK
L04914_M1SalDP4x104T1	4E4	F404473	1039	450.246	3	1347.72	1347.71	0.732351	16.56	350	360	K	INLLDKNDFTR	D		1	1294.52	L04914_M1SalDP4x104T1.2158.2158.3.dta	gi|446788260|ref|WP_000865516.1|	porin [Salmonella bongori]	LNLLDKNDFTR
L04914_M1SalDP4x104T1	4E4	F404473	104	368.721	2	735.428	735.428	0.368493	24.14	72	78	R	KSVAGFK	I		1	524.633	L04914_M1SalDP4x104T1.768.768.2.dta	gi|447018946|ref|WP_001096202.1|	MULTISPECIES: 50S ribosomal protein L5 [Proteobacteria]	KSVAGFK
L04914_M1SalDP4x104T1	4E4	F404473	105	373.214	2	744.413	744.413	0.341208	21.82	106	112	R	LPTSTAR	L		0	618.992	L04914_M1SalDP4x104T1.931.931.2.dta	gi|503379301|ref|WP_013613962.1|	GCN5-related N-acetyltransferase [Deinococcus proteolyticus]	LPTSTAR
L04914_M1SalDP4x104T1	4E4	F404473	1065	681.328	2	1360.64	1360.64	0.165363	63.1	41	52	K	VDQLSNDVNAMR	S		0	1120.82	L04914_M1SalDP4x104T1.1829.1829.2.dta	gi|447005051|ref|WP_001082307.1|	MULTISPECIES: hypothetical protein [Proteobacteria]	VDQLSNDVNAMR
L04914_M1SalDP4x104T1	4E4	F404473	1071	457.574	3	1369.7	1369.7	1.52004	15.71	349	360	K	LGVLGFEVDHER	N		0	1503.64	L04914_M1SalDP4x104T1.2512.2512.3.dta	gi|446017836|ref|WP_000095691.1|	acetate kinase [Salmonella bongori]	LGVLGFEVDHER
L04914_M1SalDP4x104T1	4E4	F404473	1076	688.82	2	1375.63	1375.63	0.115584	43.18	46	57	R	AFDQIDNAPEEK	A		0	999.855	L04914_M1SalDP4x104T1.1582.1582.2.dta	gi|445953893|ref|WP_000031748.1|	MULTISPECIES: elongation factor Tu [Salmonella]	AFDQLDNAPEEK
L04914_M1SalDP4x104T1	4E4	F404473	1077	688.863	2	1375.71	1375.71	1.06418	56.28	75	88	R	VAVFTQGANAEAAK	A		0	992.188	L04914_M1SalDP4x104T1.1568.1568.2.dta	gi|447019436|ref|WP_001096692.1|	50S ribosomal protein L1 [Salmonella bongori]	VAVFTQGANAEAAK
L04914_M1SalDP4x104T1	4E4	F404473	1078	689.326	2	1376.64	1376.64	1.18114	38.01	41	52	K	VDQLSNDVNAMR	S	Oxidation (M) [11]	0	817.112	L04914_M1SalDP4x104T1.1258.1258.2.dta	gi|447005051|ref|WP_001082307.1|	MULTISPECIES: hypothetical protein [Proteobacteria]	VDQLSNDVNAMR
L04914_M1SalDP4x104T1	4E4	F404473	1080	691.333	2	1380.65	1380.65	-0.370839	43.83	267	279	R	IGSDAYNQGLSEK	R		0	890.146	L04914_M1SalDP4x104T1.1398.1398.2.dta	gi|505804847|ref|WP_015702792.1|	membrane protein [Salmonella bongori]	LGSDAYNQGLSEK
L04914_M1SalDP4x104T1	4E4	F404473	1083	693.373	2	1384.73	1384.73	0.816043	23.75	199	213	R	GAAQNIIPSSTGAAK	A		0	981.566	L04914_M1SalDP4x104T1.1552.1552.2.dta	gi|446075653|ref|WP_000153508.1|	glyceraldehyde-3-phosphate dehydrogenase [Salmonella bongori]	GAAQNLLPSSTGAAK
L04914_M1SalDP4x104T1	4E4	F404473	1085	693.847	2	1385.68	1385.68	0.103199	13.81	297	309	K	GILDDGKDTPAER	H		1	874.784	L04914_M1SalDP4x104T1.1371.1371.2.dta	gi|446046852|ref|WP_000124707.1|	elongation factor G [Salmonella bongori]	GLLDDGKDTPAER
L04914_M1SalDP4x104T1	4E4	F404473	1088	695.907	2	1389.8	1389.8	0.675638	47.85	209	222	R	AVSLYLGAVAATVR	E		0	1860.87	L04914_M1SalDP4x104T1.3188.3188.2.dta	gi|446169024|ref|WP_000246879.1|	30S ribosomal protein S2 [Salmonella bongori]	AVSLYLGAVAATVR
L04914_M1SalDP4x104T1	4E4	F404473	1096	703.359	2	1404.7	1404.7	-0.368049	32.11	1	13	-	MQVSVETTQGLGR	R		0	1164	L04914_M1SalDP4x104T1.1914.1914.2.dta	gi|447121143|ref|WP_001198399.1|	trigger factor [Salmonella bongori]	MQVSVETTQGLGR
L04914_M1SalDP4x104T1	4E4	F404473	1097	703.881	2	1405.75	1405.75	1.53157	20.11	20	31	K	QYDINEAISLLK	E		0	2075.7	L04914_M1SalDP4x104T1.3572.3572.2.dta	gi|447019436|ref|WP_001096692.1|	50S ribosomal protein L1 [Salmonella bongori]	QYDLNEALSLLK
L04914_M1SalDP4x104T1	4E4	F404473	1099	469.914	3	1406.72	1406.72	2.35229	17.63	84	97	K	AGDEGKLFGSIGTR	D		1	1178.99	L04914_M1SalDP4x104T1.1944.1944.3.dta	gi|447118809|ref|WP_001196065.1|	MULTISPECIES: 50S ribosomal protein L9 [Salmonella]	AGDEGKLFGSLGTR
L04914_M1SalDP4x104T1	4E4	F404473	1100	705.325	2	1408.63	1408.63	1.49294	26.84	2	13	M	SMQDPIADMLTR	I	Oxidation (M) [2], Oxidation (M) [9]	0	1188.86	L04914_M1SalDP4x104T1.1963.1963.2.dta	gi|445984756|ref|WP_000062611.1|	MULTISPECIES: 30S ribosomal protein S8 [Proteobacteria]	SMQDPLADMLTR
L04914_M1SalDP4x104T1	4E4	F404473	1105	708.373	2	1414.73	1414.73	0.742898	43.52	98	112	R	DIADAVTAAGVDVAK	S		0	1729.59	L04914_M1SalDP4x104T1.2944.2944.2.dta	gi|447118809|ref|WP_001196065.1|	MULTISPECIES: 50S ribosomal protein L9 [Salmonella]	DLADAVTAAGVDVAK
L04914_M1SalDP4x104T1	4E4	F404473	1106	708.851	2	1415.69	1415.68	2.73931	28.56	83	95	K	GQYYGITAGPAYR	L		0	1271.96	L04914_M1SalDP4x104T1.2113.2113.2.dta	gi|446639416|ref|WP_000716762.1|	MULTISPECIES: outer membrane protein X [Salmonella]	GQYYGLTAGPAYR
L04914_M1SalDP4x104T1	4E4	F404473	1108	710.42	2	1418.82	1418.82	0.105017	23	113	126	R	AVLEVAGVHNVLAK	A		0	1311.03	L04914_M1SalDP4x104T1.2184.2184.2.dta	gi|446862865|ref|WP_000940121.1|	MULTISPECIES: 30S ribosomal protein S5 [Proteobacteria]	AVLEVAGVHNVLAK
L04914_M1SalDP4x104T1	4E4	F404473	1112	711.359	2	1420.7	1420.7	1.42606	30.08	171	182	R	LLVDACYSPVER	I	Carbamidomethyl (C) [6]	0	1452.47	L04914_M1SalDP4x104T1.2428.2428.2.dta	gi|447084838|ref|WP_001162094.1|	MULTISPECIES: DNA-directed RNA polymerase subunit alpha [Proteobacteria]	LLVDACYSPVER
L04914_M1SalDP4x104T1	4E4	F404473	1113	712.338	2	1422.66	1422.66	1.46486	46.61	129	141	R	TQDATHGNSLSHR	V		0	390.291	L04914_M1SalDP4x104T1.545.545.2.dta	gi|446501983|ref|WP_000579837.1|	MULTISPECIES: 50S ribosomal protein L3 [Enterobacteriaceae]	TQDATHGNSLSHR
L04914_M1SalDP4x104T1	4E4	F404473	1128	479.908	3	1436.7	1436.7	-0.071692	16.19	159	170	R	IHSEEDERPIGR	L		0	570.683	L04914_M1SalDP4x104T1.842.842.3.dta	gi|447084838|ref|WP_001162094.1|	MULTISPECIES: DNA-directed RNA polymerase subunit alpha [Proteobacteria]	LHSEEDERPLGR
L04914_M1SalDP4x104T1	4E4	F404473	1131	720.346	2	1438.68	1438.68	0.742349	45.63	329	340	K	YVDVGATYYFNK	N		0	1524.22	L04914_M1SalDP4x104T1.2551.2551.2.dta	gi|446788260|ref|WP_000865516.1|	porin [Salmonella bongori]	YVDVGATYYFNK
L04914_M1SalDP4x104T1	4E4	F404473	1132	724.394	2	1446.77	1446.77	0.942097	26.93	126	138	R	LATLPTYEEAIAR	L		0	1563.8	L04914_M1SalDP4x104T1.2618.2618.2.dta	gi|447129947|ref|WP_001207203.1|	MULTISPECIES: 50S ribosomal protein L10 [Enterobacteriaceae]	LATLPTYEEALAR
L04914_M1SalDP4x104T1	4E4	F404473	115	379.73	2	757.445	757.445	-0.00396069	21.38	583	589	K	QAKGNIK	S		1	438.935	L04914_M1SalDP4x104T1.624.624.2.dta	gi|447172481|ref|WP_001249737.1|	protease [Salmonella bongori]	QAKGNLK
L04914_M1SalDP4x104T1	4E4	F404473	1152	734.88	2	1467.75	1467.75	0.0177142	16.05	259	272	R	VATEFSETATATLK	S		0	1264.61	L04914_M1SalDP4x104T1.2099.2099.2.dta	gi|446033415|ref|WP_000111270.1|	phosphoglycerate kinase [Salmonella bongori]	VATEFSETATATLK
L04914_M1SalDP4x104T1	4E4	F404473	116	379.73	2	757.445	757.445	0.418512	16.98	583	589	K	QAKGNIK	S		1	449.876	L04914_M1SalDP4x104T1.642.642.2.dta	gi|447172481|ref|WP_001249737.1|	protease [Salmonella bongori]	QAKGNLK
L04914_M1SalDP4x104T1	4E4	F404473	1171	497.297	3	1488.87	1488.87	-0.0040299	14.58	125	137	R	QVGVPYIIVFLNK	C		0	2406.7	L04914_M1SalDP4x104T1.4110.4110.3.dta	gi|445953893|ref|WP_000031748.1|	MULTISPECIES: elongation factor Tu [Salmonella]	QVGVPYLLVFLNK
L04914_M1SalDP4x104T1	4E4	F404473	1172	745.443	2	1488.87	1488.87	0.42314	21.37	125	137	R	QVGVPYIIVFLNK	C		0	2402.21	L04914_M1SalDP4x104T1.4104.4104.2.dta	gi|445953893|ref|WP_000031748.1|	MULTISPECIES: elongation factor Tu [Salmonella]	QVGVPYLLVFLNK
L04914_M1SalDP4x104T1	4E4	F404473	1186	748.396	2	1494.78	1494.77	3.15901	24.87	61	74	K	VGDIVIFNDGYGVK	S		0	1801.87	L04914_M1SalDP4x104T1.3083.3083.2.dta	gi|445949972|ref|WP_000027827.1|	MULTISPECIES: molecular chaperone GroES [Gammaproteobacteria]	VGDLVLFNDGYGVK
L04914_M1SalDP4x104T1	4E4	F404473	1187	748.428	2	1494.84	1494.84	0.365256	38.18	233	246	R	VPTPNVSVVDLTVR	L		0	1731.57	L04914_M1SalDP4x104T1.2948.2948.2.dta	gi|446075653|ref|WP_000153508.1|	glyceraldehyde-3-phosphate dehydrogenase [Salmonella bongori]	VPTPNVSVVDLTVR
L04914_M1SalDP4x104T1	4E4	F404473	1188	748.891	2	1495.77	1495.77	0.456622	35.16	19	34	R	GLAAGADVSFGSFGLK	A		0	1923.67	L04914_M1SalDP4x104T1.3299.3299.2.dta	gi|446863952|ref|WP_000941208.1|	MULTISPECIES: 50S ribosomal protein L16 [Gammaproteobacteria]	GLAAGADVSFGSFGLK
L04914_M1SalDP4x104T1	4E4	F404473	1192	750.414	2	1498.81	1498.81	-0.309578	49.94	561	575	K	SGPLAGYPVVDLGVR	L		0	1882.12	L04914_M1SalDP4x104T1.3226.3226.2.dta	gi|446046852|ref|WP_000124707.1|	elongation factor G [Salmonella bongori]	SGPLAGYPVVDLGVR
L04914_M1SalDP4x104T1	4E4	F404473	1201	754.865	2	1507.72	1507.72	0.632745	32.57	172	185	R	VTAVDGELASFDER	L		0	1517.16	L04914_M1SalDP4x104T1.2538.2538.2.dta	gi|752550625|ref|WP_041221871.1|	hypothetical protein [Deinococcus proteolyticus]	VTAVDGELASFDER	Deinococcus	Deinococcus proteolyticus
L04914_M1SalDP4x104T1	4E4	F404473	1202	756.943	2	1511.87	1511.87	0.580737	18.69	52	65	K	GLPIPVVITVYADR	S		0	2282.87	L04914_M1SalDP4x104T1.3910.3910.2.dta	gi|447008670|ref|WP_001085926.1|	MULTISPECIES: 50S ribosomal protein L11 [Proteobacteria]	GLPLPVVLTVYADR
L04914_M1SalDP4x104T1	4E4	F404473	1203	756.943	2	1511.87	1511.87	0.818853	42.85	52	65	K	GLPIPVVITVYADR	S		0	2272.64	L04914_M1SalDP4x104T1.3890.3890.2.dta	gi|447008670|ref|WP_001085926.1|	MULTISPECIES: 50S ribosomal protein L11 [Proteobacteria]	GLPLPVVLTVYADR
L04914_M1SalDP4x104T1	4E4	F404473	1205	757.435	2	1512.86	1512.86	0.425685	21.9	432	445	R	LGIQAFEPVLIEGK	A		0	2107.61	L04914_M1SalDP4x104T1.3621.3621.2.dta	gi|446576623|ref|WP_000653969.1|	DNA-directed RNA polymerase subunit beta' [Salmonella bongori]	LGLQAFEPVLLEGK
L04914_M1SalDP4x104T1	4E4	F404473	1208	759.407	2	1516.8	1516.8	0.24855	28.3	17	30	R	LIDQSTAEIVETAK	R		0	1346.1	L04914_M1SalDP4x104T1.2244.2244.2.dta	gi|447103749|ref|WP_001181005.1|	MULTISPECIES: 30S ribosomal protein S10 [Proteobacteria]	LLDQSTAELVETAK
L04914_M1SalDP4x104T1	4E4	F404473	1211	760.41	2	1518.81	1518.8	1.21082	38.81	33	45	R	AQYLIDQLLSEAR	K		0	2198.55	L04914_M1SalDP4x104T1.3765.3765.2.dta	gi|445926001|ref|WP_000003856.1|	pyruvate dehydrogenase [Salmonella bongori]	AQYLLDQLLSEAR
L04914_M1SalDP4x104T1	4E4	F404473	1220	766.402	2	1530.79	1530.79	0.619289	50.46	27	40	K	IDQLSSDVQTLNAK	V		0	1254.33	L04914_M1SalDP4x104T1.2082.2082.2.dta	gi|447005051|ref|WP_001082307.1|	MULTISPECIES: hypothetical protein [Proteobacteria]	LDQLSSDVQTLNAK
L04914_M1SalDP4x104T1	4E4	F404473	1226	771.375	2	1540.73	1540.73	0.364761	26.52	480	494	K	AVYVASMPDAFSGAR	T		0	1622.22	L04914_M1SalDP4x104T1.2730.2730.2.dta	gi|752550625|ref|WP_041221871.1|	hypothetical protein [Deinococcus proteolyticus]	AVYVASMPDAFSGAR	Deinococcus	Deinococcus proteolyticus
L04914_M1SalDP4x104T1	4E4	F404473	1231	775.38	2	1548.74	1548.74	0.736726	36.46	38	53	R	QGNALGWATAGGSGFR	G		0	1540.07	L04914_M1SalDP4x104T1.2575.2575.2.dta	gi|446952502|ref|WP_001029758.1|	MULTISPECIES: 30S ribosomal protein S11 [Enterobacteriaceae]	QGNALGWATAGGSGFR
L04914_M1SalDP4x104T1	4E4	F404473	1232	775.397	2	1548.78	1548.78	0.495229	57.7	465	479	K	GATVELADGVEGYLR	A		0	1784.91	L04914_M1SalDP4x104T1.3050.3050.2.dta	gi|446062464|ref|WP_000140319.1|	MULTISPECIES: 30S ribosomal protein S1 [Salmonella]	GATVELADGVEGYLR
L04914_M1SalDP4x104T1	4E4	F404473	1233	778.427	2	1554.84	1554.84	2.39897	49.76	237	253	K	AGDIGNLGNATGVGVLK	T		0	1534.22	L04914_M1SalDP4x104T1.2566.2566.2.dta	gi|503380424|ref|WP_013615085.1|	iron ABC transporter substrate-binding protein [Deinococcus proteolyticus]	AGDLGNLGNATGVGVLK	Deinococcus	Deinococcus proteolyticus
L04914_M1SalDP4x104T1	4E4	F404473	1235	780.866	2	1559.72	1559.72	1.39449	15.59	608	621	R	IGDLCWAAGDQQAR	G	Carbamidomethyl (C) [5]	0	1413.41	L04914_M1SalDP4x104T1.2359.2359.2.dta	gi|445926001|ref|WP_000003856.1|	pyruvate dehydrogenase [Salmonella bongori]	LGDLCWAAGDQQAR
L04914_M1SalDP4x104T1	4E4	F404473	1236	781.41	2	1560.8	1560.8	0.643899	41.95	171	185	R	DATGIDPVSLIAFDK	V		0	2382.15	L04914_M1SalDP4x104T1.4074.4074.2.dta	gi|446346540|ref|WP_000424395.1|	MULTISPECIES: 50S ribosomal protein L4 [Proteobacteria]	DATGLDPVSLLAFDK
L04914_M1SalDP4x104T1	4E4	F404473	1238	783.889	2	1565.76	1565.76	3.97188	48.39	101	115	K	AYEDAETVTGVINGK	V		0	1327.98	L04914_M1SalDP4x104T1.2213.2213.2.dta	gi|446062464|ref|WP_000140319.1|	MULTISPECIES: 30S ribosomal protein S1 [Salmonella]	AYEDAETVTGVLNGK
L04914_M1SalDP4x104T1	4E4	F404473	1239	784.444	2	1566.87	1566.87	0.659275	67.36	405	421	R	AAVEEGVVAGGGVALIR	V		0	1585.44	L04914_M1SalDP4x104T1.2653.2653.2.dta	gi|446641762|ref|WP_000719108.1|	molecular chaperone GroEL [Salmonella bongori]	AAVEEGVVAGGGVALLR
L04914_M1SalDP4x104T1	4E4	F404473	1241	525.931	3	1574.77	1574.77	-0.213364	15.2	310	323	R	HSDDKEPFAALAFK	I		1	1384.38	L04914_M1SalDP4x104T1.2304.2304.3.dta	gi|446046852|ref|WP_000124707.1|	elongation factor G [Salmonella bongori]	HSDDKEPFAALAFK
L04914_M1SalDP4x104T1	4E4	F404473	1245	791.891	2	1581.77	1581.76	1.95604	55.63	7	21	K	DAQSALTVSETTFGR	D		0	1565.22	L04914_M1SalDP4x104T1.2621.2621.2.dta	gi|446346540|ref|WP_000424395.1|	MULTISPECIES: 50S ribosomal protein L4 [Proteobacteria]	DAQSALTVSETTFGR
L04914_M1SalDP4x104T1	4E4	F404473	1246	792.437	2	1582.86	1582.86	1.81318	72.79	400	414	R	NVALEEQAVEAVLAK	A		0	1965.85	L04914_M1SalDP4x104T1.3379.3379.2.dta	gi|447121143|ref|WP_001198399.1|	trigger factor [Salmonella bongori]	NVALEEQAVEAVLAK
L04914_M1SalDP4x104T1	4E4	F404473	1251	795.403	2	1588.79	1588.79	1.85047	19.83	84	98	K	INPAGAPNYVPGEYK	V		0	1223.57	L04914_M1SalDP4x104T1.2025.2025.2.dta	gi|447121143|ref|WP_001198399.1|	trigger factor [Salmonella bongori]	LNPAGAPNYVPGEYK
L04914_M1SalDP4x104T1	4E4	F404473	1255	799.423	2	1596.83	1596.83	0.764014	70.4	324	337	K	IATDPFVGNLTFFR	V		0	2297.36	L04914_M1SalDP4x104T1.3938.3938.2.dta	gi|446046852|ref|WP_000124707.1|	elongation factor G [Salmonella bongori]	LATDPFVGNLTFFR
L04914_M1SalDP4x104T1	4E4	F404473	1260	803.447	2	1604.88	1604.88	1.0331	43.92	343	357	K	FNQIGSLTETLAAIK	M		0	2055.45	L04914_M1SalDP4x104T1.3538.3538.2.dta	gi|445958879|ref|WP_000036734.1|	MULTISPECIES: enolase [Salmonella]	FNQLGSLTETLAALK
L04914_M1SalDP4x104T1	4E4	F404473	1267	813.918	2	1625.82	1625.82	0.643983	50.33	157	171	R	SVDVGTWIAGVGYRF	-		1	2319.26	L04914_M1SalDP4x104T1.3981.3981.2.dta	gi|446639416|ref|WP_000716762.1|	MULTISPECIES: outer membrane protein X [Salmonella]	SVDVGTWLAGVGYRF
L04914_M1SalDP4x104T1	4E4	F404473	1274	820.913	2	1639.81	1639.81	1.15318	42.69	104	117	K	LGYPITDDLDVYTR	L		0	1912.96	L04914_M1SalDP4x104T1.3278.3278.2.dta	gi|505804847|ref|WP_015702792.1|	membrane protein [Salmonella bongori]	LGYPLTDDLDVYTR
L04914_M1SalDP4x104T1	4E4	F404473	1275	821.955	2	1641.89	1641.89	0.70711	40.05	10	23	K	SVEELNTELLNLLR	E		0	2490.28	L04914_M1SalDP4x104T1.4230.4230.2.dta	gi|446567396|ref|WP_000644742.1|	MULTISPECIES: 50S ribosomal protein L29 [Gammaproteobacteria]	SVEELNTELLNLLR
L04914_M1SalDP4x104T1	4E4	F404473	1279	551.958	3	1652.85	1652.85	-0.0284357	17.52	30	45	R	IFSFTALTVVGDGNGR	V		0	2137.58	L04914_M1SalDP4x104T1.3667.3667.3.dta	gi|446862865|ref|WP_000940121.1|	MULTISPECIES: 30S ribosomal protein S5 [Proteobacteria]	LFSFTALTVVGDGNGR
L04914_M1SalDP4x104T1	4E4	F404473	1280	827.434	2	1652.85	1652.85	0.967419	80.21	30	45	R	IFSFTALTVVGDGNGR	V		0	2134.75	L04914_M1SalDP4x104T1.3662.3662.2.dta	gi|446862865|ref|WP_000940121.1|	MULTISPECIES: 30S ribosomal protein S5 [Proteobacteria]	LFSFTALTVVGDGNGR
L04914_M1SalDP4x104T1	4E4	F404473	1284	829.454	2	1656.89	1656.89	0.438169	35.81	239	253	K	VGEEVEIVGIKETQK	S		1	1166.88	L04914_M1SalDP4x104T1.1920.1920.2.dta	gi|445953893|ref|WP_000031748.1|	MULTISPECIES: elongation factor Tu [Salmonella]	VGEEVELVGLKETQK
L04914_M1SalDP4x104T1	4E4	F404473	1285	553.305	3	1656.89	1656.89	0.513008	23.92	239	253	K	VGEEVEIVGIKETQK	S		1	1164.98	L04914_M1SalDP4x104T1.1916.1916.3.dta	gi|445953893|ref|WP_000031748.1|	MULTISPECIES: elongation factor Tu [Salmonella]	VGEEVELVGLKETQK
L04914_M1SalDP4x104T1	4E4	F404473	1292	560.64	3	1678.9	1678.9	1.30979	17.59	70	85	R	ALLNSMVIGVTEGFTK	K		0	2246.08	L04914_M1SalDP4x104T1.3837.3837.3.dta	gi|446014082|ref|WP_000091937.1|	50S ribosomal protein L6 [Salmonella bongori]	ALLNSMVLGVTEGFTK
L04914_M1SalDP4x104T1	4E4	F404473	1293	840.457	2	1678.9	1678.9	2.14129	38.87	70	85	R	ALLNSMVIGVTEGFTK	K		0	2245.61	L04914_M1SalDP4x104T1.3836.3836.2.dta	gi|446014082|ref|WP_000091937.1|	50S ribosomal protein L6 [Salmonella bongori]	ALLNSMVLGVTEGFTK
L04914_M1SalDP4x104T1	4E4	F404473	1297	843.445	2	1684.87	1684.87	0.091995	25.87	409	423	R	MEFPEPVISIAVEPK	T		0	2133.02	L04914_M1SalDP4x104T1.3659.3659.2.dta	gi|446046852|ref|WP_000124707.1|	elongation factor G [Salmonella bongori]	MEFPEPVLSLAVEPK
L04914_M1SalDP4x104T1	4E4	F404473	1299	844.437	2	1686.86	1686.86	0.854844	26.32	110	125	K	AAAFEGELIPASQIDR	L		0	1688.71	L04914_M1SalDP4x104T1.2860.2860.2.dta	gi|447129947|ref|WP_001207203.1|	MULTISPECIES: 50S ribosomal protein L10 [Enterobacteriaceae]	AAAFEGELLPASQLDR
L04914_M1SalDP4x104T1	4E4	F404473	1301	845.445	2	1688.88	1688.87	1.09008	20.94	1201	1216	K	LGDLPTSGQITLFDGR	T		0	1956.99	L04914_M1SalDP4x104T1.3361.3361.2.dta	gi|446185245|ref|WP_000263100.1|	DNA-directed RNA polymerase subunit beta [Salmonella bongori]	LGDLPTSGQLTLFDGR
L04914_M1SalDP4x104T1	4E4	F404473	1303	848.455	2	1694.89	1694.89	2.02727	46	70	85	R	ALLNSMVIGVTEGFTK	K	Oxidation (M) [6]	0	1855.79	L04914_M1SalDP4x104T1.3179.3179.2.dta	gi|446014082|ref|WP_000091937.1|	50S ribosomal protein L6 [Salmonella bongori]	ALLNSMVLGVTEGFTK
L04914_M1SalDP4x104T1	4E4	F404473	1304	566.656	3	1696.95	1696.95	0.0813225	15.03	82	97	R	LKGNTGENLLALLEGR	L		1	1961.89	L04914_M1SalDP4x104T1.3371.3371.3.dta	gi|446057371|ref|WP_000135226.1|	MULTISPECIES: 30S ribosomal protein S4 [Gammaproteobacteria]	LKGNTGENLLALLEGR
L04914_M1SalDP4x104T1	4E4	F404473	1305	851.444	2	1700.87	1700.87	2.07894	29.58	409	423	R	MEFPEPVISIAVEPK	T	Oxidation (M) [1]	0	1942.92	L04914_M1SalDP4x104T1.3336.3336.2.dta	gi|446046852|ref|WP_000124707.1|	elongation factor G [Salmonella bongori]	MEFPEPVLSLAVEPK
L04914_M1SalDP4x104T1	4E4	F404473	1315	858.44	2	1714.87	1714.86	1.25258	52.02	685	700	K	YAEAPNNVAQAVIEAR	G		0	1523.75	L04914_M1SalDP4x104T1.2550.2550.2.dta	gi|446046852|ref|WP_000124707.1|	elongation factor G [Salmonella bongori]	YAEAPNNVAQAVLEAR
L04914_M1SalDP4x104T1	4E4	F404473	1320	574.957	3	1721.85	1721.85	0.571479	14.83	251	265	R	DRGEDALIIYDDLSK	Q		1	1800.05	L04914_M1SalDP4x104T1.3079.3079.3.dta	gi|447099495|ref|WP_001176751.1|	MULTISPECIES: ATP synthase subunit alpha [Salmonella]	DRGEDALLLYDDLSK
L04914_M1SalDP4x104T1	4E4	F404473	1330	580.289	3	1737.84	1737.84	1.66298	23.21	114	128	R	LKDLETQSQDGTFEK	L		1	886.947	L04914_M1SalDP4x104T1.1391.1391.3.dta	gi|446169024|ref|WP_000246879.1|	30S ribosomal protein S2 [Salmonella bongori]	LKDLETQSQDGTFEK
L04914_M1SalDP4x104T1	4E4	F404473	1331	870.385	2	1738.76	1738.75	1.79554	54.63	226	241	R	SQDLASQAEESFVEAE	-		0	2004.81	L04914_M1SalDP4x104T1.3453.3453.2.dta	gi|446169024|ref|WP_000246879.1|	30S ribosomal protein S2 [Salmonella bongori]	SQDLASQAEESFVEAE
L04914_M1SalDP4x104T1	4E4	F404473	1335	581.632	3	1741.87	1741.87	-0.188877	17.7	135	151	R	VAALEGDVLGSYQHGAR	I		0	1272.93	L04914_M1SalDP4x104T1.2115.2115.3.dta	gi|446730849|ref|WP_000808105.1|	elongation factor Ts [Salmonella bongori]	VAALEGDVLGSYQHGAR
L04914_M1SalDP4x104T1	4E4	F404473	1337	872.946	2	1743.88	1743.87	3.18028	48.51	89	105	K	AAGAELVGMEDLAEQIK	K		0	2001.82	L04914_M1SalDP4x104T1.3447.3447.2.dta	gi|447019436|ref|WP_001096692.1|	50S ribosomal protein L1 [Salmonella bongori]	AAGAELVGMEDLAEQLK
L04914_M1SalDP4x104T1	4E4	F404473	1343	876.464	2	1750.91	1750.91	2.01438	44.43	338	354	R	VYSGVVNSGDTILNSVK	S		0	1607.59	L04914_M1SalDP4x104T1.2699.2699.2.dta	gi|446046852|ref|WP_000124707.1|	elongation factor G [Salmonella bongori]	VYSGVVNSGDTLLNSVK
L04914_M1SalDP4x104T1	4E4	F404473	1344	876.47	2	1750.93	1750.93	-0.0668218	43.61	44	59	R	LVSQGIILGYPDGTYR	G		0	1780.43	L04914_M1SalDP4x104T1.3041.3041.2.dta	gi|752550625|ref|WP_041221871.1|	hypothetical protein [Deinococcus proteolyticus]	LVSQGLLLGYPDGTYR	Deinococcus
L04914_M1SalDP4x104T1	4E4	F404473	135	385.762	2	769.51	769.506	4.4743	16.95	152	159	R	IGVLVAAK	G		0	1085.2	L04914_M1SalDP4x104T1.1756.1756.2.dta	gi|446730849|ref|WP_000808105.1|	elongation factor Ts [Salmonella bongori]	LGVLVAAK
L04914_M1SalDP4x104T1	4E4	F404473	1354	587.325	3	1758.95	1758.95	1.2354	35.13	220	235	R	AATILAEQLEAFVDLR	D		0	2599.66	L04914_M1SalDP4x104T1.4384.4384.3.dta	gi|447084838|ref|WP_001162094.1|	MULTISPECIES: DNA-directed RNA polymerase subunit alpha [Proteobacteria]	AATLLAEQLEAFVDLR
L04914_M1SalDP4x104T1	4E4	F404473	1356	880.956	2	1759.9	1759.9	0.786979	50.3	143	160	K	AIAQVGTISANSDETVGK	L		0	1157.61	L04914_M1SalDP4x104T1.1901.1901.2.dta	gi|446641762|ref|WP_000719108.1|	molecular chaperone GroEL [Salmonella bongori]	ALAQVGTLSANSDETVGK
L04914_M1SalDP4x104T1	4E4	F404473	136	386.253	2	770.491	770.49	0.512661	14.94	100	106	R	VIEIAVK	G		0	1106.54	L04914_M1SalDP4x104T1.1800.1800.2.dta	gi|446770300|ref|WP_000847556.1|	MULTISPECIES: 50S ribosomal protein L13 [Enterobacteriaceae]	VLELAVK
L04914_M1SalDP4x104T1	4E4	F404473	1363	889.479	2	1776.94	1776.94	-0.185149	44.88	256	271	R	VLNNEIILVTCGSAFK	N	Carbamidomethyl (C) [11]	0	1929	L04914_M1SalDP4x104T1.3309.3309.2.dta	gi|446046852|ref|WP_000124707.1|	elongation factor G [Salmonella bongori]	VLNNELLLVTCGSAFK
L04914_M1SalDP4x104T1	4E4	F404473	1369	599.651	3	1795.93	1795.93	-0.00167044	36.29	359	374	K	MVVTLIHPIAMDDGLR	F	Oxidation (M) [1]	0	1680.42	L04914_M1SalDP4x104T1.2843.2843.3.dta	gi|445953893|ref|WP_000031748.1|	MULTISPECIES: elongation factor Tu [Salmonella]	MVVTLLHPLAMDDGLR
L04914_M1SalDP4x104T1	4E4	F404473	1370	599.652	3	1795.94	1795.93	1.4182	33.73	359	374	K	MVVTLIHPIAMDDGLR	F	Oxidation (M) [11]	0	1613.31	L04914_M1SalDP4x104T1.2711.2711.3.dta	gi|445953893|ref|WP_000031748.1|	MULTISPECIES: elongation factor Tu [Salmonella]	MVVTLLHPLAMDDGLR
L04914_M1SalDP4x104T1	4E4	F404473	1378	899.446	2	1796.88	1796.88	0.667269	49.85	654	669	R	AQVPLSEMFGYATDLR	S		0	2225.17	L04914_M1SalDP4x104T1.3806.3806.2.dta	gi|446046852|ref|WP_000124707.1|	elongation factor G [Salmonella bongori]	AQVPLSEMFGYATDLR
L04914_M1SalDP4x104T1	4E4	F404473	1379	899.464	2	1796.91	1796.91	1.91662	43.57	96	112	R	LNDWASIYGVVGVGYGK	F		0	2165.38	L04914_M1SalDP4x104T1.3716.3716.2.dta	gi|446639416|ref|WP_000716762.1|	MULTISPECIES: outer membrane protein X [Salmonella]	LNDWASLYGVVGVGYGK
L04914_M1SalDP4x104T1	4E4	F404473	1380	600.646	3	1798.92	1798.92	-0.33409	13.17	426	441	K	LSELRGQNEDQNVGIK	V		1	860.146	L04914_M1SalDP4x104T1.1343.1343.3.dta	gi|446641762|ref|WP_000719108.1|	molecular chaperone GroEL [Salmonella bongori]	LSELRGQNEDQNVGLK
L04914_M1SalDP4x104T1	4E4	F404473	1382	901.418	2	1800.82	1800.82	2.23676	36.12	312	328	K	DISNGYGASYGDQDIVK	Y		0	1387.68	L04914_M1SalDP4x104T1.2311.2311.2.dta	gi|446788260|ref|WP_000865516.1|	porin [Salmonella bongori]	DLSNGYGASYGDQDLVK	Salmonella
L04914_M1SalDP4x104T1	4E4	F404473	1384	601.969	3	1802.88	1802.88	2.30964	25.79	60	75	R	GITINTSHVEYDTPTR	H		0	1094.66	L04914_M1SalDP4x104T1.1776.1776.3.dta	gi|445953893|ref|WP_000031748.1|	MULTISPECIES: elongation factor Tu [Salmonella]	GLTLNTSHVEYDTPTR
L04914_M1SalDP4x104T1	4E4	F404473	1385	902.486	2	1802.96	1802.95	2.21359	49.24	62	79	K	EAAIQVSNVAIFNAATGK	A		0	1818.47	L04914_M1SalDP4x104T1.3116.3116.2.dta	gi|446651839|ref|WP_000729185.1|	MULTISPECIES: 50S ribosomal protein L24 [Proteobacteria]	EAALQVSNVALFNAATGK
L04914_M1SalDP4x104T1	4E4	F404473	1388	904.909	2	1807.8	1807.8	1.64454	37.98	266	283	R	FGTSNGSSPSTSYGFANK	A		0	1127.28	L04914_M1SalDP4x104T1.1842.1842.2.dta	gi|446788260|ref|WP_000865516.1|	porin [Salmonella bongori]	FGTSNGSSPSTSYGFANK	Salmonella
L04914_M1SalDP4x104T1	4E4	F404473	1391	907.443	2	1812.87	1812.87	0.165483	16.77	654	669	R	AQVPLSEMFGYATDLR	S	Oxidation (M) [8]	0	1751.15	L04914_M1SalDP4x104T1.2986.2986.2.dta	gi|446046852|ref|WP_000124707.1|	elongation factor G [Salmonella bongori]	AQVPLSEMFGYATDLR
L04914_M1SalDP4x104T1	4E4	F404473	1397	607.648	3	1819.92	1819.92	0.997296	37.15	476	491	R	EFNVEANVGKPQVAYR	E		0	1193.97	L04914_M1SalDP4x104T1.1972.1972.3.dta	gi|446046852|ref|WP_000124707.1|	elongation factor G [Salmonella bongori]	EFNVEANVGKPQVAYR
L04914_M1SalDP4x104T1	4E4	F404473	1417	613.655	3	1837.94	1837.94	0.325908	23.79	37	53	K	STAESIVYSALETLAQR	S		0	2602.54	L04914_M1SalDP4x104T1.4388.4388.3.dta	gi|447060786|ref|WP_001138042.1|	MULTISPECIES: 30S ribosomal protein S7 [Enterobacteriaceae]	STAESLVYSALETLAQR
L04914_M1SalDP4x104T1	4E4	F404473	1418	613.656	3	1837.95	1837.94	1.71333	37.13	37	53	K	STAESIVYSALETLAQR	S		0	2612.8	L04914_M1SalDP4x104T1.4401.4401.3.dta	gi|447060786|ref|WP_001138042.1|	MULTISPECIES: 30S ribosomal protein S7 [Enterobacteriaceae]	STAESLVYSALETLAQR
L04914_M1SalDP4x104T1	4E4	F404473	1419	919.981	2	1837.95	1837.94	2.38582	41.53	37	53	K	STAESIVYSALETLAQR	S		0	2608.93	L04914_M1SalDP4x104T1.4396.4396.2.dta	gi|447060786|ref|WP_001138042.1|	MULTISPECIES: 30S ribosomal protein S7 [Enterobacteriaceae]	STAESLVYSALETLAQR
L04914_M1SalDP4x104T1	4E4	F404473	1431	928.939	2	1855.86	1855.86	2.13271	46.49	402	418	R	ELAAFSQFASDLDDATR	K		0	2194.84	L04914_M1SalDP4x104T1.3760.3760.2.dta	gi|447099495|ref|WP_001176751.1|	MULTISPECIES: ATP synthase subunit alpha [Salmonella]	ELAAFSQFASDLDDATR
L04914_M1SalDP4x104T1	4E4	F404473	1434	929.933	2	1857.85	1857.85	-0.500039	47.35	575	590	R	AELGLAADTYTNWYDR	A		0	1889.38	L04914_M1SalDP4x104T1.3240.3240.2.dta	gi|752550625|ref|WP_041221871.1|	hypothetical protein [Deinococcus proteolyticus]	AELGLAADTYTNWYDR	Deinococcus	Deinococcus proteolyticus
L04914_M1SalDP4x104T1	4E4	F404473	144	393.727	2	785.44	785.44	0.100581	23.43	157	164	R	LGGAEIAR	T		0	738.478	L04914_M1SalDP4x104T1.1130.1130.2.dta	gi|446452090|ref|WP_000529945.1|	MULTISPECIES: 30S ribosomal protein S3 [Proteobacteria]	LGGAELAR
L04914_M1SalDP4x104T1	4E4	F404473	1447	627.319	3	1878.94	1878.94	-0.278349	25.89	134	148	R	EQIIFPEIDYDKVDR	V		1	1733.04	L04914_M1SalDP4x104T1.2951.2951.3.dta	gi|447018946|ref|WP_001096202.1|	MULTISPECIES: 50S ribosomal protein L5 [Proteobacteria]	EQLLFPELDYDKVDR
L04914_M1SalDP4x104T1	4E4	F404473	1450	946.973	2	1891.93	1891.93	1.09518	18.16	94	112	R	VFMQPASEGTGIIAGGAMR	A		0	1664.78	L04914_M1SalDP4x104T1.2813.2813.2.dta	gi|446862865|ref|WP_000940121.1|	MULTISPECIES: 30S ribosomal protein S5 [Proteobacteria]	VFMQPASEGTGLLAGGAMR
L04914_M1SalDP4x104T1	4E4	F404473	1452	631.995	3	1892.96	1892.96	-0.234553	28.3	86	104	K	DAGFQAFADKVLDAAVAGK	I		1	2388.46	L04914_M1SalDP4x104T1.4084.4084.3.dta	gi|446730849|ref|WP_000808105.1|	elongation factor Ts [Salmonella bongori]	DAGFQAFADKVLDAAVAGK
L04914_M1SalDP4x104T1	4E4	F404473	146	394.225	2	786.435	786.435	0.74895	23.95	164	170	R	NNVVVSR	R		0	541.581	L04914_M1SalDP4x104T1.797.797.2.dta	gi|446062464|ref|WP_000140319.1|	MULTISPECIES: 30S ribosomal protein S1 [Salmonella]	NNVVVSR
L04914_M1SalDP4x104T1	4E4	F404473	1463	962.49	2	1922.97	1922.96	1.42384	26.2	361	378	R	DAGINTDDIVALGLVYQF	-		0	3421.2	L04914_M1SalDP4x104T1.5464.5464.2.dta	gi|446788260|ref|WP_000865516.1|	porin [Salmonella bongori]	DAGLNTDDLVALGLVYQF
L04914_M1SalDP4x104T1	4E4	F404473	1464	962.491	2	1922.97	1922.96	2.81753	43.74	361	378	R	DAGINTDDIVALGLVYQF	-		0	3410.33	L04914_M1SalDP4x104T1.5450.5450.2.dta	gi|446788260|ref|WP_000865516.1|	porin [Salmonella bongori]	DAGLNTDDLVALGLVYQF
L04914_M1SalDP4x104T1	4E4	F404473	1467	647.296	3	1938.86	1938.87	-0.937661	25.32	251	267	K	QYTNQTAADDDATDRVR	G		1	667.766	L04914_M1SalDP4x104T1.1008.1008.3.dta	gi|752550625|ref|WP_041221871.1|	hypothetical protein [Deinococcus proteolyticus]	QYTNQTAADDDATDRVR
L04914_M1SalDP4x104T1	4E4	F404473	1472	976.503	2	1950.99	1950.99	0.497184	57.74	783	801	R	YTTGLVDNNTVIGSELGAK	A		0	1637.84	L04914_M1SalDP4x104T1.2760.2760.2.dta	gi|752550625|ref|WP_041221871.1|	hypothetical protein [Deinococcus proteolyticus]	YTTGLVDNNTVLGSELGAK	Deinococcus	Deinococcus proteolyticus
L04914_M1SalDP4x104T1	4E4	F404473	1474	977.486	2	1952.96	1952.96	1.01641	22.34	223	240	K	FTGEVSLTGQPFVMEPSK	S		0	1861.83	L04914_M1SalDP4x104T1.3190.3190.2.dta	gi|446730849|ref|WP_000808105.1|	elongation factor Ts [Salmonella bongori]	FTGEVSLTGQPFVMEPSK
L04914_M1SalDP4x104T1	4E4	F404473	1480	979.007	2	1956	1956	0.123211	34.42	453	470	R	QIVLNCGEEPSVVANTVK	G	Carbamidomethyl (C) [6]	0	1479.14	L04914_M1SalDP4x104T1.2473.2473.2.dta	gi|446641762|ref|WP_000719108.1|	molecular chaperone GroEL [Salmonella bongori]	QLVLNCGEEPSVVANTVK
L04914_M1SalDP4x104T1	4E4	F404473	1481	979.509	2	1957	1957	2.51763	28.93	400	417	R	FLSQPFFVAEVFTGSPGK	Y		0	2479.82	L04914_M1SalDP4x104T1.4215.4215.2.dta	gi|446112644|ref|WP_000190499.1|	MULTISPECIES: ATP synthase subunit beta [Salmonella]	FLSQPFFVAEVFTGSPGK
L04914_M1SalDP4x104T1	4E4	F404473	1482	980.53	2	1959.05	1959.04	1.63651	46.08	129	146	R	VVNIASYQVSPNDVVSIR	E		0	1804.67	L04914_M1SalDP4x104T1.3089.3089.2.dta	gi|446057371|ref|WP_000135226.1|	MULTISPECIES: 30S ribosomal protein S4 [Gammaproteobacteria]	VVNLASYQVSPNDVVSLR
L04914_M1SalDP4x104T1	4E4	F404473	1484	981.515	2	1961.02	1961.01	0.464555	40.77	189	205	K	IIELAGFLDSYIPEPER	A		0	2576.73	L04914_M1SalDP4x104T1.4352.4352.2.dta	gi|445953893|ref|WP_000031748.1|	MULTISPECIES: elongation factor Tu [Salmonella]	LLELAGFLDSYLPEPER
L04914_M1SalDP4x104T1	4E4	F404473	1485	981.516	2	1961.02	1961.01	1.15807	45.51	189	205	K	IIELAGFLDSYIPEPER	A		0	2566.23	L04914_M1SalDP4x104T1.4339.4339.2.dta	gi|445953893|ref|WP_000031748.1|	MULTISPECIES: elongation factor Tu [Salmonella]	LLELAGFLDSYLPEPER
L04914_M1SalDP4x104T1	4E4	F404473	1486	654.68	3	1961.02	1961.01	1.2774	37.82	189	205	K	IIELAGFLDSYIPEPER	A		0	2568.29	L04914_M1SalDP4x104T1.4342.4342.3.dta	gi|445953893|ref|WP_000031748.1|	MULTISPECIES: elongation factor Tu [Salmonella]	LLELAGFLDSYLPEPER
L04914_M1SalDP4x104T1	4E4	F404473	1489	982.977	2	1963.94	1963.94	0.137988	31.25	535	551	R	QIGIYSPNGQQYTPQDR	E		0	1287.9	L04914_M1SalDP4x104T1.2144.2144.2.dta	gi|445926001|ref|WP_000003856.1|	pyruvate dehydrogenase [Salmonella bongori]	QLGLYSPNGQQYTPQDR
L04914_M1SalDP4x104T1	4E4	F404473	1490	982.984	2	1963.95	1963.95	0.183304	49.73	156	172	R	ELLSQYDFPGDDTPIVR	G		0	1977.04	L04914_M1SalDP4x104T1.3400.3400.2.dta	gi|445953893|ref|WP_000031748.1|	MULTISPECIES: elongation factor Tu [Salmonella]	ELLSQYDFPGDDTPLVR
L04914_M1SalDP4x104T1	4E4	F404473	1491	982.985	2	1963.95	1963.95	0.936886	53.08	156	172	R	ELLSQYDFPGDDTPIVR	G		0	1964.83	L04914_M1SalDP4x104T1.3377.3377.2.dta	gi|445953893|ref|WP_000031748.1|	MULTISPECIES: elongation factor Tu [Salmonella]	ELLSQYDFPGDDTPLVR
L04914_M1SalDP4x104T1	4E4	F404473	1506	663.356	3	1987.05	1987.04	2.11571	17.3	275	292	K	IVNELEGIFEGAGWNVIK	V		0	2542.74	L04914_M1SalDP4x104T1.4306.4306.3.dta	gi|445926001|ref|WP_000003856.1|	pyruvate dehydrogenase [Salmonella bongori]	LVNELEGLFEGAGWNVLK
L04914_M1SalDP4x104T1	4E4	F404473	1514	1002.03	2	2002.04	2002.04	3.88554	41.06	325	343	R	QIASLGIYPAVDPLDSTSR	Q		0	2074.69	L04914_M1SalDP4x104T1.3570.3570.2.dta	gi|446112644|ref|WP_000190499.1|	MULTISPECIES: ATP synthase subunit beta [Salmonella]	QLASLGLYPAVDPLDSTSR
L04914_M1SalDP4x104T1	4E4	F404473	1517	1007.99	2	2013.97	2013.97	1.41362	70.55	311	327	K	LIQLMNETVDGDYQTFK	S		0	1877.08	L04914_M1SalDP4x104T1.3216.3216.2.dta	gi|445926001|ref|WP_000003856.1|	pyruvate dehydrogenase [Salmonella bongori]	LLQLMNETVDGDYQTFK
L04914_M1SalDP4x104T1	4E4	F404473	1519	676.044	3	2025.11	2025.11	0.524416	44.64	2	20	M	ALNLQDKQAIVAEVSEVAK	G		1	1683.34	L04914_M1SalDP4x104T1.2849.2849.3.dta	gi|447129947|ref|WP_001207203.1|	MULTISPECIES: 50S ribosomal protein L10 [Enterobacteriaceae]	ALNLQDKQALVAEVSEVAK
L04914_M1SalDP4x104T1	4E4	F404473	1520	677.354	3	2029.04	2029.04	1.102	27.49	22	40	R	DFNEALVHQVVVAYAAGAR	Q		0	2125.63	L04914_M1SalDP4x104T1.3649.3649.3.dta	gi|446346540|ref|WP_000424395.1|	MULTISPECIES: 50S ribosomal protein L4 [Proteobacteria]	DFNEALVHQVVVAYAAGAR
L04914_M1SalDP4x104T1	4E4	F404473	1521	677.68	3	2030.02	2030.02	0.757137	26.23	486	504	R	DRVEDATLVLSVGDDVEAK	F		1	1699.98	L04914_M1SalDP4x104T1.2883.2883.3.dta	gi|446062464|ref|WP_000140319.1|	MULTISPECIES: 30S ribosomal protein S1 [Salmonella]	DRVEDATLVLSVGDDVEAK
L04914_M1SalDP4x104T1	4E4	F404473	1522	1020.04	2	2038.06	2038.06	-0.971513	28.49	297	315	K	ANDIDVPAALIDSEIDVLR	R		0	2552.12	L04914_M1SalDP4x104T1.4319.4319.2.dta	gi|447121143|ref|WP_001198399.1|	trigger factor [Salmonella bongori]	ANDLDVPAALLDSELDVLR
L04914_M1SalDP4x104T1	4E4	F404473	1532	692.356	3	2074.05	2074.04	1.13257	16.25	45	62	K	ISELSEEQIDTLRDEVAK	F		1	1593.69	L04914_M1SalDP4x104T1.2671.2671.3.dta	gi|446012925|ref|WP_000090780.1|	MULTISPECIES: 30S ribosomal protein S13 [Enterobacteriaceae]	LSELSEEQLDTLRDEVAK
L04914_M1SalDP4x104T1	4E4	F404473	1533	692.384	3	2074.13	2074.13	-0.376061	21.6	307	325	K	VLGDKIQLVGDDLFVTNTK	I		1	1874.59	L04914_M1SalDP4x104T1.3211.3211.3.dta	gi|445958879|ref|WP_000036734.1|	MULTISPECIES: enolase [Salmonella]	VLGDKLQLVGDDLFVTNTK
L04914_M1SalDP4x104T1	4E4	F404473	154	397.694	2	793.373	793.372	0.978104	13.69	187	194	K	GAFTGADR	S		0	431.686	L04914_M1SalDP4x104T1.613.613.2.dta	gi|446954216|ref|WP_001031472.1|	membrane protein [Salmonella bongori]	GAFTGADR
L04914_M1SalDP4x104T1	4E4	F404473	1540	1044.55	2	2087.08	2087.08	1.83318	36.88	757	775	K	GGVNLSTQPLDLAFQPQFR	A		0	2153.1	L04914_M1SalDP4x104T1.3694.3694.2.dta	gi|752550625|ref|WP_041221871.1|	hypothetical protein [Deinococcus proteolyticus]	GGVNLSTQPLDLAFQPQFR	Deinococcus	Deinococcus proteolyticus
L04914_M1SalDP4x104T1	4E4	F404473	1548	702.013	3	2103.02	2103.01	1.81692	17.64	124	142	K	VYAGNEHNHAAQQPQVLDI	-		0	1204.33	L04914_M1SalDP4x104T1.1990.1990.3.dta	gi|446770300|ref|WP_000847556.1|	MULTISPECIES: 50S ribosomal protein L13 [Enterobacteriaceae]	VYAGNEHNHAAQQPQVLDL
L04914_M1SalDP4x104T1	4E4	F404473	1552	706.393	3	2116.16	2116.16	0.60109	40.64	206	224	R	AIDKPFLLPIEDVFSISGR	G		0	2471.74	L04914_M1SalDP4x104T1.4204.4204.3.dta	gi|445953893|ref|WP_000031748.1|	MULTISPECIES: elongation factor Tu [Salmonella]	ALDKPFLLPLEDVFSLSGR
L04914_M1SalDP4x104T1	4E4	F404473	1553	706.394	3	2116.16	2116.16	1.12563	29.61	206	224	R	AIDKPFLLPIEDVFSISGR	G		0	2461.25	L04914_M1SalDP4x104T1.4188.4188.3.dta	gi|445953893|ref|WP_000031748.1|	MULTISPECIES: elongation factor Tu [Salmonella]	ALDKPFLLPLEDVFSLSGR
L04914_M1SalDP4x104T1	4E4	F404473	1554	1059.53	2	2117.05	2117.05	1.21395	60.54	372	393	R	SGETEDATIADLAVGTAAGQIK	T		0	1921.69	L04914_M1SalDP4x104T1.3295.3295.2.dta	gi|445958879|ref|WP_000036734.1|	MULTISPECIES: enolase [Salmonella]	SGETEDATLADLAVGTAAGQLK
L04914_M1SalDP4x104T1	4E4	F404473	1555	1062.49	2	2122.97	2122.97	0.949142	48.59	749	767	K	DYDVGSDVYSVTSFTELAR	D		0	2317.46	L04914_M1SalDP4x104T1.3978.3978.2.dta	gi|445926001|ref|WP_000003856.1|	pyruvate dehydrogenase [Salmonella bongori]	DYDVGSDVYSVTSFTELAR	Salmonella
L04914_M1SalDP4x104T1	4E4	F404473	1556	710.365	3	2128.07	2128.07	0.863223	29.41	321	339	K	VVNVGDVVEVMVLDIDEER	R		0	2909.08	L04914_M1SalDP4x104T1.4802.4802.3.dta	gi|446062464|ref|WP_000140319.1|	MULTISPECIES: 30S ribosomal protein S1 [Salmonella]	VVNVGDVVEVMVLDLDEER
L04914_M1SalDP4x104T1	4E4	F404473	1566	718.412	3	2152.22	2152.21	2.37198	33.41	49	69	K	LLDNAAADLTAISGQKPLITK	A		0	1775.19	L04914_M1SalDP4x104T1.3032.3032.3.dta	gi|447018946|ref|WP_001096202.1|	MULTISPECIES: 50S ribosomal protein L5 [Proteobacteria]	LLDNAAADLTALSGQKPLLTK
L04914_M1SalDP4x104T1	4E4	F404473	1570	1090.04	2	2178.07	2178.07	2.1464	15.46	113	132	R	AAPSYEELSNSQELLETGIK	V		0	1828.42	L04914_M1SalDP4x104T1.3132.3132.2.dta	gi|446112644|ref|WP_000190499.1|	MULTISPECIES: ATP synthase subunit beta [Salmonella]	AAPSYEELSNSQELLETGLK
L04914_M1SalDP4x104T1	4E4	F404473	1574	1094.58	2	2187.14	2187.14	0.827107	45.51	14	33	R	IFTEDGVSIPVTVIEVEANR	V		0	2275.43	L04914_M1SalDP4x104T1.3895.3895.2.dta	gi|446501983|ref|WP_000579837.1|	MULTISPECIES: 50S ribosomal protein L3 [Enterobacteriaceae]	LFTEDGVSLPVTVLEVEANR
L04914_M1SalDP4x104T1	4E4	F404473	1576	732.394	3	2194.16	2194.16	0.355489	19.6	297	316	K	ANDIDVPAALIDSEIDVLRR	Q		1	2285.13	L04914_M1SalDP4x104T1.3914.3914.3.dta	gi|447121143|ref|WP_001198399.1|	trigger factor [Salmonella bongori]	ANDLDVPAALLDSELDVLRR
L04914_M1SalDP4x104T1	4E4	F404473	159	398.213	2	794.412	794.411	1.18201	18.47	226	232	K	LTGMAFR	V		0	1107.4	L04914_M1SalDP4x104T1.1802.1802.2.dta	gi|446075653|ref|WP_000153508.1|	glyceraldehyde-3-phosphate dehydrogenase [Salmonella bongori]	LTGMAFR
L04914_M1SalDP4x104T1	4E4	F404473	161	400.256	2	798.496	798.496	0.206638	16.71	19	25	R	LVADLIR	G		0	1329.39	L04914_M1SalDP4x104T1.2216.2216.2.dta	gi|446369674|ref|WP_000447529.1|	MULTISPECIES: 50S ribosomal protein L22 [Proteobacteria]	LVADLLR
L04914_M1SalDP4x104T1	4E4	F404473	1646	748.377	3	2242.11	2242.11	0.256455	40.19	186	206	R	LGVVEDQVAENTTDIDAQGIR	I		0	1584.96	L04914_M1SalDP4x104T1.2652.2652.3.dta	gi|752550625|ref|WP_041221871.1|	hypothetical protein [Deinococcus proteolyticus]	LGVVEDQVAENTTDLDAQGLR	Deinococcus	Deinococcus proteolyticus
L04914_M1SalDP4x104T1	4E4	F404473	1649	1124.55	2	2247.09	2247.08	0.429	51.17	154	173	R	NTDFFGLVDGLDFALQYQGK	N		0	2884.57	L04914_M1SalDP4x104T1.4768.4768.2.dta	gi|446788260|ref|WP_000865516.1|	porin [Salmonella bongori]	NTDFFGLVDGLDFALQYQGK
L04914_M1SalDP4x104T1	4E4	F404473	1655	752.662	3	2254.96	2254.96	-0.00798239	22.23	138	155	K	CDMVDDEELLELVEMEVR	E	Oxidation (M) [3], Oxidation (M) [15], Carbamidomethyl (C) [1]	0	2614.83	L04914_M1SalDP4x104T1.4404.4404.3.dta	gi|445953893|ref|WP_000031748.1|	MULTISPECIES: elongation factor Tu [Salmonella]	CDMVDDEELLELVEMEVR
L04914_M1SalDP4x104T1	4E4	F404473	1657	753.734	3	2258.18	2258.18	0.59517	31.63	57	76	K	SELEAFEVALENVRPTVEVK	S		0	2173.95	L04914_M1SalDP4x104T1.3730.3730.3.dta	gi|447060786|ref|WP_001138042.1|	MULTISPECIES: 30S ribosomal protein S7 [Enterobacteriaceae]	SELEAFEVALENVRPTVEVK
L04914_M1SalDP4x104T1	4E4	F404473	166	401.742	2	801.47	801.471	-0.66378	26.15	241	248	K	GAITIATR	E		0	892.884	L04914_M1SalDP4x104T1.1404.1404.2.dta	gi|445926001|ref|WP_000003856.1|	pyruvate dehydrogenase [Salmonella bongori]	GALTLATR
L04914_M1SalDP4x104T1	4E4	F404473	1692	1152.6	2	2303.18	2303.18	0.755043	49.78	194	216	R	FGQEEAAPVVAPAPAPAPEVQTK	H		0	1421.6	L04914_M1SalDP4x104T1.2373.2373.2.dta	gi|505804847|ref|WP_015702792.1|	membrane protein [Salmonella bongori]	FGQEEAAPVVAPAPAPAPEVQTK
L04914_M1SalDP4x104T1	4E4	F404473	1693	768.735	3	2303.18	2303.18	0.913085	32.26	194	216	R	FGQEEAAPVVAPAPAPAPEVQTK	H		0	1419.29	L04914_M1SalDP4x104T1.2369.2369.3.dta	gi|505804847|ref|WP_015702792.1|	membrane protein [Salmonella bongori]	FGQEEAAPVVAPAPAPAPEVQTK
L04914_M1SalDP4x104T1	4E4	F404473	1707	780.384	3	2338.13	2338.13	0.17236	38.95	430	451	K	LGDRGDVGVSFVQNFSDAATQR	T		1	1717.48	L04914_M1SalDP4x104T1.2919.2919.3.dta	gi|752550625|ref|WP_041221871.1|	hypothetical protein [Deinococcus proteolyticus]	LGDRGDVGVSFVQNFSDAATQR
L04914_M1SalDP4x104T1	4E4	F404473	1741	812.726	3	2435.16	2435.15	2.23107	13.71	130	151	R	NEQDGGDLVYFQGHISPGIYAR	A		0	1700.47	L04914_M1SalDP4x104T1.2884.2884.3.dta	gi|445926001|ref|WP_000003856.1|	pyruvate dehydrogenase [Salmonella bongori]	NEQDGGDLVYFQGHLSPGLYAR
L04914_M1SalDP4x104T1	4E4	F404473	1743	815.079	3	2442.21	2442.21	-0.0372613	21.64	830	854	R	DNLGAQAGLPNLGASSVSPSVADFR	F		0	2059.91	L04914_M1SalDP4x104T1.3544.3544.3.dta	gi|752550625|ref|WP_041221871.1|	hypothetical protein [Deinococcus proteolyticus]	DNLGAQAGLPNLGASSVSPSVADFR	Deinococcus	Deinococcus proteolyticus
L04914_M1SalDP4x104T1	4E4	F404473	1753	825.44	3	2473.3	2473.3	0.138681	20.54	2	24	M	SQIVYFQGNPVTVANVIPQTGNK	A		0	1941	L04914_M1SalDP4x104T1.3333.3333.3.dta	gi|446000612|ref|WP_000078467.1|	2-Cys peroxiredoxin [Salmonella bongori]	SQLVYFQGNPVTVANVLPQTGNK
L04914_M1SalDP4x104T1	4E4	F404473	1761	831.437	3	2491.29	2491.29	0.622971	13.83	171	194	R	DATGIDPVSLIAFDKVVMTADAVK	Q	Oxidation (M) [18]	1	2491.34	L04914_M1SalDP4x104T1.4232.4232.3.dta	gi|446346540|ref|WP_000424395.1|	MULTISPECIES: 50S ribosomal protein L4 [Proteobacteria]	DATGLDPVSLLAFDKVVMTADAVK
L04914_M1SalDP4x104T1	4E4	F404473	1772	633.589	4	2530.33	2530.33	-0.78804	21.74	54	76	R	SGKSELEAFEVALENVRPTVEVK	S		1	1975.51	L04914_M1SalDP4x104T1.3397.3397.4.dta	gi|447060786|ref|WP_001138042.1|	MULTISPECIES: 30S ribosomal protein S7 [Enterobacteriaceae]	SGKSELEAFEVALENVRPTVEVK
L04914_M1SalDP4x104T1	4E4	F404473	1774	1273.62	2	2545.23	2545.23	1.89217	32.22	335	358	R	TTDVTGTIELPEGVEMVMPGDNIK	M		0	2253.63	L04914_M1SalDP4x104T1.3851.3851.2.dta	gi|445953893|ref|WP_000031748.1|	MULTISPECIES: elongation factor Tu [Salmonella]	TTDVTGTLELPEGVEMVMPGDNLK
L04914_M1SalDP4x104T1	4E4	F404473	1776	854.109	3	2559.3	2559.3	1.33787	31.19	161	184	K	VINDNFGIVEGLMTTVHATTATQK	T		0	2161.83	L04914_M1SalDP4x104T1.3709.3709.3.dta	gi|446075653|ref|WP_000153508.1|	glyceraldehyde-3-phosphate dehydrogenase [Salmonella bongori]	VLNDNFGLVEGLMTTVHATTATQK
L04914_M1SalDP4x104T1	4E4	F404473	1778	854.75	3	2561.23	2561.22	1.87449	24.66	335	358	R	TTDVTGTIELPEGVEMVMPGDNIK	M	Oxidation (M) [18]	0	2017.17	L04914_M1SalDP4x104T1.3476.3476.3.dta	gi|445953893|ref|WP_000031748.1|	MULTISPECIES: elongation factor Tu [Salmonella]	TTDVTGTLELPEGVEMVMPGDNLK
L04914_M1SalDP4x104T1	4E4	F404473	1779	854.752	3	2561.23	2561.22	3.58696	31.64	369	390	K	ALIEEMASAYEDPKEVIEFYSK	N		1	2260.7	L04914_M1SalDP4x104T1.3865.3865.3.dta	gi|447121143|ref|WP_001198399.1|	trigger factor [Salmonella bongori]	ALLEEMASAYEDPKEVLEFYSK
L04914_M1SalDP4x104T1	4E4	F404473	1783	1289.61	2	2577.22	2577.22	-1.38948	32.12	335	358	R	TTDVTGTIELPEGVEMVMPGDNIK	M	Oxidation (M) [16], Oxidation (M) [18]	0	1813.49	L04914_M1SalDP4x104T1.3106.3106.2.dta	gi|445953893|ref|WP_000031748.1|	MULTISPECIES: elongation factor Tu [Salmonella]	TTDVTGTLELPEGVEMVMPGDNLK
L04914_M1SalDP4x104T1	4E4	F404473	1784	860.082	3	2577.22	2577.22	1.46786	29.28	335	358	R	TTDVTGTIELPEGVEMVMPGDNIK	M	Oxidation (M) [16], Oxidation (M) [18]	0	1816.98	L04914_M1SalDP4x104T1.3113.3113.3.dta	gi|445953893|ref|WP_000031748.1|	MULTISPECIES: elongation factor Tu [Salmonella]	TTDVTGTLELPEGVEMVMPGDNLK
L04914_M1SalDP4x104T1	4E4	F404473	1794	872.771	3	2615.29	2615.29	1.12569	14.91	138	162	K	DHDTGVSPVFAGGIEYAITPEIATR	L		0	2143.4	L04914_M1SalDP4x104T1.3676.3676.3.dta	gi|505804847|ref|WP_015702792.1|	membrane protein [Salmonella bongori]	DHDTGVSPVFAGGLEYALTPELATR	Salmonella
L04914_M1SalDP4x104T1	4E4	F404473	1795	874.491	3	2620.45	2620.45	0.836117	31.03	162	187	R	LGANPVPLQLAIGAEEAFTGVVDLVK	M		0	3293.34	L04914_M1SalDP4x104T1.5300.5300.3.dta	gi|446046852|ref|WP_000124707.1|	elongation factor G [Salmonella bongori]	LGANPVPLQLALGAEEAFTGVVDLVK
L04914_M1SalDP4x104T1	4E4	F404473	1796	874.491	3	2620.45	2620.45	1.04219	22.86	162	187	R	LGANPVPLQLAIGAEEAFTGVVDLVK	M		0	3282.87	L04914_M1SalDP4x104T1.5288.5288.3.dta	gi|446046852|ref|WP_000124707.1|	elongation factor G [Salmonella bongori]	LGANPVPLQLALGAEEAFTGVVDLVK
L04914_M1SalDP4x104T1	4E4	F404473	1798	881.124	3	2640.35	2640.35	-0.754445	24.45	16	40	R	IAQFNVVSEAHNEGTIVSVSDGVIR	I		0	1735.95	L04914_M1SalDP4x104T1.2957.2957.3.dta	gi|447099495|ref|WP_001176751.1|	MULTISPECIES: ATP synthase subunit alpha [Salmonella]	LAQFNVVSEAHNEGTLVSVSDGVLR
L04914_M1SalDP4x104T1	4E4	F404473	180	410.229	2	818.442	818.44	3.14256	34.61	5	12	K	VGINGFGR	I		0	1092.5	L04914_M1SalDP4x104T1.1771.1771.2.dta	gi|446075653|ref|WP_000153508.1|	glyceraldehyde-3-phosphate dehydrogenase [Salmonella bongori]	VGLNGFGR
L04914_M1SalDP4x104T1	4E4	F404473	181	410.75	2	819.486	819.485	0.945715	20.35	593	600	K	LAASIAFK	D		0	1203.91	L04914_M1SalDP4x104T1.1989.1989.2.dta	gi|446046852|ref|WP_000124707.1|	elongation factor G [Salmonella bongori]	LAASLAFK
L04914_M1SalDP4x104T1	4E4	F404473	182	411.727	2	821.44	821.44	0.740164	21	505	511	K	FTGVDRK	N		1	479.792	L04914_M1SalDP4x104T1.689.689.2.dta	gi|446062464|ref|WP_000140319.1|	MULTISPECIES: 30S ribosomal protein S1 [Salmonella]	FTGVDRK
L04914_M1SalDP4x104T1	4E4	F404473	1867	910.456	3	2728.35	2728.33	4.14942	34.57	91	117	K	NMITGAAQMDGAILVVAATDGPMPQTR	E		0	2372.8	L04914_M1SalDP4x104T1.4059.4059.3.dta	gi|445953893|ref|WP_000031748.1|	MULTISPECIES: elongation factor Tu [Salmonella]	NMLTGAAQMDGALLVVAATDGPMPQTR
L04914_M1SalDP4x104T1	4E4	F404473	1892	926.447	3	2776.32	2776.32	0.0702369	43.12	91	117	K	NMITGAAQMDGAILVVAATDGPMPQTR	E	Oxidation (M) [2], Oxidation (M) [9], Oxidation (M) [23]	0	1817.46	L04914_M1SalDP4x104T1.3114.3114.3.dta	gi|445953893|ref|WP_000031748.1|	MULTISPECIES: elongation factor Tu [Salmonella]	NMLTGAAQMDGALLVVAATDGPMPQTR
L04914_M1SalDP4x104T1	4E4	F404473	19	337.198	2	672.381	672.381	0.651417	13.02	456	462	R	VIDAAGK	T		0	589.931	L04914_M1SalDP4x104T1.878.878.2.dta	gi|908631023|ref|WP_049775056.1|	hypothetical protein [Deinococcus proteolyticus]	VLDAAGK
L04914_M1SalDP4x104T1	4E4	F404473	1903	944.467	3	2830.38	2830.37	4.51532	18.84	172	196	R	AVIESENSAERDQLLENLQEGMEVK	G		1	1799.57	L04914_M1SalDP4x104T1.3078.3078.3.dta	gi|446062464|ref|WP_000140319.1|	MULTISPECIES: 30S ribosomal protein S1 [Salmonella]	AVLESENSAERDQLLENLQEGMEVK
L04914_M1SalDP4x104T1	4E4	F404473	192	413.742	2	825.47	825.471	-0.917052	15.92	328	334	K	QALELPR	E		0	1100.25	L04914_M1SalDP4x104T1.1788.1788.2.dta	gi|447121143|ref|WP_001198399.1|	trigger factor [Salmonella bongori]	QALELPR
L04914_M1SalDP4x104T1	4E4	F404473	1928	987.126	3	2958.36	2958.35	2.84686	15.39	133	160	K	GANFDTYAGQDIVSNASCTTNCLAPLAK	V	Carbamidomethyl (C) [18], Carbamidomethyl (C) [22]	0	1878.6	L04914_M1SalDP4x104T1.3219.3219.3.dta	gi|446075653|ref|WP_000153508.1|	glyceraldehyde-3-phosphate dehydrogenase [Salmonella bongori]	GANFDTYAGQDLVSNASCTTNCLAPLAK
L04914_M1SalDP4x104T1	4E4	F404473	1940	1018.53	3	3052.58	3052.58	0.466491	36.45	379	408	R	AGDIAAAIGLKDVTTGDTLCDPSAPIILER	M	Carbamidomethyl (C) [20]	1	2163.36	L04914_M1SalDP4x104T1.3712.3712.3.dta	gi|446046852|ref|WP_000124707.1|	elongation factor G [Salmonella bongori]	AGDLAAALGLKDVTTGDTLCDPSAPLLLER
L04914_M1SalDP4x104T1	4E4	F404473	1947	1074.19	3	3219.55	3219.56	-2.4932	30.99	51	80	K	VAAGTGVSNYINTIAVEDEPEYPGNLELER	R		0	2137.1	L04914_M1SalDP4x104T1.3666.3666.3.dta	gi|445926001|ref|WP_000003856.1|	pyruvate dehydrogenase [Salmonella bongori]	VAAGTGVSNYLNTLAVEDEPEYPGNLELER	Salmonella
L04914_M1SalDP4x104T1	4E4	F404473	197	415.226	2	828.437	828.438	-0.993436	13.62	66	72	R	SFTFVTK	T		0	1216.1	L04914_M1SalDP4x104T1.2014.2014.2.dta	gi|447008670|ref|WP_001085926.1|	MULTISPECIES: 50S ribosomal protein L11 [Proteobacteria]	SFTFVTK
L04914_M1SalDP4x104T1	4E4	F404473	198	415.74	2	829.465	829.466	-0.380968	31.35	264	270	R	KLLDEGR	A		1	609.661	L04914_M1SalDP4x104T1.914.914.2.dta	gi|445953893|ref|WP_000031748.1|	MULTISPECIES: elongation factor Tu [Salmonella]	KLLDEGR
L04914_M1SalDP4x104T1	4E4	F404473	202	416.749	2	831.483	831.481	2.42098	16.62	910	917	R	SLSTVAVR	V		0	1041.53	L04914_M1SalDP4x104T1.1668.1668.2.dta	gi|445999120|ref|WP_000076975.1|	cell division protein FtsK [Salmonella bongori]	SLSTVAVR
L04914_M1SalDP4x104T1	4E4	F404473	2029	1141.91	3	3422.7	3422.69	3.34124	36.65	163	193	R	LEYQWTNNIGDANTIGTRPDNGLLSVGVSYR	F		0	1983.79	L04914_M1SalDP4x104T1.3413.3413.3.dta	gi|505804847|ref|WP_015702792.1|	membrane protein [Salmonella bongori]	LEYQWTNNLGDANTLGTRPDNGLLSVGVSYR
L04914_M1SalDP4x104T1	4E4	F404473	2032	1190.59	3	3568.74	3568.73	2.50201	23.13	175	208	K	EANNLGIPVFAIVDTNSDPDGVDFVIPGNDDAIR	A		0	2840.41	L04914_M1SalDP4x104T1.4708.4708.3.dta	gi|446169024|ref|WP_000246879.1|	30S ribosomal protein S2 [Salmonella bongori]	EANNLGLPVFALVDTNSDPDGVDFVLPGNDDALR
L04914_M1SalDP4x104T1	4E4	F404473	277	422.754	2	843.494	843.493	1.09426	23.16	62	69	K	VAVTGNKR	T		1	340.057	L04914_M1SalDP4x104T1.470.470.2.dta	gi|446770300|ref|WP_000847556.1|	MULTISPECIES: 50S ribosomal protein L13 [Enterobacteriaceae]	VAVTGNKR
L04914_M1SalDP4x104T1	4E4	F404473	278	425.725	2	849.435	849.434	0.117725	20.89	273	279	K	RYPEGTK	L		1	364.946	L04914_M1SalDP4x104T1.507.507.2.dta	gi|446062464|ref|WP_000140319.1|	MULTISPECIES: 30S ribosomal protein S1 [Salmonella]	RYPEGTK
L04914_M1SalDP4x104T1	4E4	F404473	284	428.767	2	855.52	855.518	2.8474	18.65	287	294	R	LASVLTPR	E		0	1056.86	L04914_M1SalDP4x104T1.1698.1698.2.dta	gi|446652908|ref|WP_000730254.1|	transcriptional regulator [Salmonella bongori]	LASVLTPR
L04914_M1SalDP4x104T1	4E4	F404473	330	437.754	2	873.493	873.492	1.30396	25.85	47	55	R	AVQVTTGAK	K		0	532.964	L04914_M1SalDP4x104T1.782.782.2.dta	gi|446501983|ref|WP_000579837.1|	MULTISPECIES: 50S ribosomal protein L3 [Enterobacteriaceae]	AVQVTTGAK
L04914_M1SalDP4x104T1	4E4	F404473	333	438.245	2	874.476	874.476	0.298464	22.57	37	44	K	DATKAEIK	A		1	411.411	L04914_M1SalDP4x104T1.579.579.2.dta	gi|446540200|ref|WP_000617546.1|	MULTISPECIES: 50S ribosomal protein L23 [Proteobacteria]	DATKAELK
L04914_M1SalDP4x104T1	4E4	F404473	334	438.271	2	874.528	874.528	0.747832	15.2	34	41	R	VAFQAVIK	A		0	1255.31	L04914_M1SalDP4x104T1.2084.2084.2.dta	gi|446046995|ref|WP_000124850.1|	MULTISPECIES: 50S ribosomal protein L20 [Proteobacteria]	VAFQAVLK
L04914_M1SalDP4x104T1	4E4	F404473	343	441.792	2	881.57	881.57	-0.245017	19.63	103	110	R	LITIAVPR	I		0	1446.78	L04914_M1SalDP4x104T1.2419.2419.2.dta	gi|447018946|ref|WP_001096202.1|	MULTISPECIES: 50S ribosomal protein L5 [Proteobacteria]	LLTLAVPR
L04914_M1SalDP4x104T1	4E4	F404473	352	450.256	2	898.498	898.498	-0.279355	27.36	71	78	R	RPDGSVIR	F		0	552.781	L04914_M1SalDP4x104T1.814.814.2.dta	gi|446536608|ref|WP_000613954.1|	MULTISPECIES: 50S ribosomal protein L14 [Gammaproteobacteria]	RPDGSVLR
L04914_M1SalDP4x104T1	4E4	F404473	361	451.733	2	901.45	901.45	-0.0188585	35.64	7	14	K	QAGELQEK	L		0	457.87	L04914_M1SalDP4x104T1.656.656.2.dta	gi|446862865|ref|WP_000940121.1|	MULTISPECIES: 30S ribosomal protein S5 [Proteobacteria]	QAGELQEK
L04914_M1SalDP4x104T1	4E4	F404473	362	451.758	2	901.502	901.498	4.55353	16.93	269	277	K	QLAGTGLSR	L		0	1149.38	L04914_M1SalDP4x104T1.1885.1885.2.dta	gi|446769051|ref|WP_000846307.1|	23S rRNA pseudouridylate synthase C [Salmonella bongori]	QLAGTGLSR
L04914_M1SalDP4x104T1	4E4	F404473	372	455.292	2	908.569	908.569	-0.265252	23.11	73	81	K	TPPAAVLLK	K		0	1237.81	L04914_M1SalDP4x104T1.2049.2049.2.dta	gi|447008670|ref|WP_001085926.1|	MULTISPECIES: 50S ribosomal protein L11 [Proteobacteria]	TPPAAVLLK
L04914_M1SalDP4x104T1	4E4	F404473	381	458.777	2	915.539	915.539	0.478407	37.08	107	114	K	SILSELVR	Q		0	1763.25	L04914_M1SalDP4x104T1.3009.3009.2.dta	gi|446346540|ref|WP_000424395.1|	MULTISPECIES: 50S ribosomal protein L4 [Proteobacteria]	SLLSELVR
L04914_M1SalDP4x104T1	4E4	F404473	385	461.243	2	920.472	920.472	0.179256	17.58	823	831	R	VLGTDGFGR	S		0	1102.56	L04914_M1SalDP4x104T1.1793.1793.2.dta	gi|445926001|ref|WP_000003856.1|	pyruvate dehydrogenase [Salmonella bongori]	VLGTDGFGR
L04914_M1SalDP4x104T1	4E4	F404473	39	345.201	2	688.387	688.387	0.171415	39.15	225	231	R	GTVVTGR	V		0	456.075	L04914_M1SalDP4x104T1.652.652.2.dta	gi|445953893|ref|WP_000031748.1|	MULTISPECIES: elongation factor Tu [Salmonella]	GTVVTGR
L04914_M1SalDP4x104T1	4E4	F404473	394	467.764	2	933.513	933.513	-0.358859	20.5	106	114	K	KVDVTGTSK	G		1	405.727	L04914_M1SalDP4x104T1.571.571.2.dta	gi|446501983|ref|WP_000579837.1|	MULTISPECIES: 50S ribosomal protein L3 [Enterobacteriaceae]	KVDVTGTSK
L04914_M1SalDP4x104T1	4E4	F404473	397	468.263	2	934.512	934.512	-0.606734	13.07	32	40	R	YAGVGDIIK	I		0	1293.6	L04914_M1SalDP4x104T1.2156.2156.2.dta	gi|446536608|ref|WP_000613954.1|	MULTISPECIES: 50S ribosomal protein L14 [Gammaproteobacteria]	YAGVGDLLK
L04914_M1SalDP4x104T1	4E4	F404473	403	473.254	2	944.493	944.493	0.0179991	16.07	141	149	K	AQDVAKDAK	D		1	412.334	L04914_M1SalDP4x104T1.581.581.2.dta	gi|503379899|ref|WP_013614560.1|	hypothetical protein [Deinococcus proteolyticus]	AQDVAKDAK
L04914_M1SalDP4x104T1	4E4	F404473	405	473.262	2	944.509	944.508	0.929585	28.09	79	86	K	LFNELGPR	F		0	1268.19	L04914_M1SalDP4x104T1.2105.2105.2.dta	gi|447139116|ref|WP_001216372.1|	MULTISPECIES: 50S ribosomal protein L17 [Proteobacteria]	LFNELGPR
L04914_M1SalDP4x104T1	4E4	F404473	413	476.224	2	950.434	950.436	-1.51404	30.72	95	102	R	SGFQYHGR	V		0	599.341	L04914_M1SalDP4x104T1.895.895.2.dta	gi|446281101|ref|WP_000358956.1|	MULTISPECIES: 50S ribosomal protein L18 [Gammaproteobacteria]	SGFQYHGR
L04914_M1SalDP4x104T1	4E4	F404473	416	478.775	2	955.535	955.534	1.61062	26.96	26	33	K	VTLEPLER	G		0	1199.53	L04914_M1SalDP4x104T1.1982.1982.2.dta	gi|447084838|ref|WP_001162094.1|	MULTISPECIES: DNA-directed RNA polymerase subunit alpha [Proteobacteria]	VTLEPLER
L04914_M1SalDP4x104T1	4E4	F404473	422	480.741	2	959.468	959.467	0.374166	20.88	64	72	K	ISNGEGVER	V		0	478.002	L04914_M1SalDP4x104T1.686.686.2.dta	gi|445987401|ref|WP_000065256.1|	50S ribosomal protein L19 [Salmonella bongori]	LSNGEGVER
L04914_M1SalDP4x104T1	4E4	F404473	426	482.764	2	963.513	963.514	-0.462889	33.98	622	631	R	GFLIGGTSGR	T		0	1265.07	L04914_M1SalDP4x104T1.2100.2100.2.dta	gi|445926001|ref|WP_000003856.1|	pyruvate dehydrogenase [Salmonella bongori]	GFLLGGTSGR
L04914_M1SalDP4x104T1	4E4	F404473	432	485.259	2	968.504	968.504	-0.319049	20.98	147	156	R	AQASTHGIGK	F		0	386.039	L04914_M1SalDP4x104T1.538.538.2.dta	gi|446033415|ref|WP_000111270.1|	phosphoglycerate kinase [Salmonella bongori]	AQASTHGLGK
L04914_M1SalDP4x104T1	4E4	F404473	438	488.238	2	974.462	974.46	1.77124	23.54	161	169	K	MAGQLGNER	V		0	627.032	L04914_M1SalDP4x104T1.945.945.2.dta	gi|446501983|ref|WP_000579837.1|	MULTISPECIES: 50S ribosomal protein L3 [Enterobacteriaceae]	MAGQLGNER
L04914_M1SalDP4x104T1	4E4	F404473	439	488.29	2	974.566	974.565	0.804462	28.96	198	206	K	LTVLDSLSK	I		0	1472.01	L04914_M1SalDP4x104T1.2462.2462.2.dta	gi|446033415|ref|WP_000111270.1|	phosphoglycerate kinase [Salmonella bongori]	LTVLDSLSK
L04914_M1SalDP4x104T1	4E4	F404473	451	493.306	2	984.597	984.597	-0.246802	26.89	19	27	K	INGQVITIK	G		0	1096.55	L04914_M1SalDP4x104T1.1780.1780.2.dta	gi|446014082|ref|WP_000091937.1|	50S ribosomal protein L6 [Salmonella bongori]	LNGQVLTLK
L04914_M1SalDP4x104T1	4E4	F404473	457	496.235	2	990.456	990.455	0.350344	49.47	161	169	K	MAGQLGNER	V	Oxidation (M) [1]	0	489.848	L04914_M1SalDP4x104T1.707.707.2.dta	gi|446501983|ref|WP_000579837.1|	MULTISPECIES: 50S ribosomal protein L3 [Enterobacteriaceae]	MAGQLGNER
L04914_M1SalDP4x104T1	4E4	F404473	458	496.246	2	990.478	990.477	1.02678	21.18	546	554	R	GDISEFAPR	I		0	1173.37	L04914_M1SalDP4x104T1.1932.1932.2.dta	gi|505805091|ref|WP_015703031.1|	polynucleotide phosphorylase/polyadenylase [Salmonella bongori]	GDLSEFAPR
L04914_M1SalDP4x104T1	4E4	F404473	475	500.249	2	998.483	998.482	0.877332	30.59	34	41	R	SLEQYFGR	E		0	1394.02	L04914_M1SalDP4x104T1.2323.2323.2.dta	gi|446752562|ref|WP_000829818.1|	MULTISPECIES: 30S ribosomal protein S9 [Proteobacteria]	SLEQYFGR
L04914_M1SalDP4x104T1	4E4	F404473	476	500.295	2	998.576	998.576	-0.371529	38.37	379	389	R	AGDIAAAIGLK	D		0	1542.86	L04914_M1SalDP4x104T1.2580.2580.2.dta	gi|446046852|ref|WP_000124707.1|	elongation factor G [Salmonella bongori]	AGDLAAALGLK
L04914_M1SalDP4x104T1	4E4	F404473	477	500.775	2	999.535	999.535	0.262122	28.97	157	165	K	AALELAEQR	E		0	1000.82	L04914_M1SalDP4x104T1.1584.1584.2.dta	gi|446057371|ref|WP_000135226.1|	MULTISPECIES: 30S ribosomal protein S4 [Gammaproteobacteria]	AALELAEQR
L04914_M1SalDP4x104T1	4E4	F404473	478	500.788	2	999.561	999.56	0.560246	27.09	123	132	K	AVAAAVEELK	A		0	1075.28	L04914_M1SalDP4x104T1.1735.1735.2.dta	gi|446641762|ref|WP_000719108.1|	molecular chaperone GroEL [Salmonella bongori]	AVAAAVEELK
L04914_M1SalDP4x104T1	4E4	F404473	490	503.77	2	1005.53	1005.52	1.05517	16.92	183	191	R	IAYNVEAAR	V		0	908.547	L04914_M1SalDP4x104T1.1431.1431.2.dta	gi|447084838|ref|WP_001162094.1|	MULTISPECIES: DNA-directed RNA polymerase subunit alpha [Proteobacteria]	LAYNVEAAR
L04914_M1SalDP4x104T1	4E4	F404473	499	506.265	2	1010.51	1010.51	0.190002	30.65	396	404	R	VEDALHATR	A		0	579.114	L04914_M1SalDP4x104T1.857.857.2.dta	gi|446641762|ref|WP_000719108.1|	molecular chaperone GroEL [Salmonella bongori]	VEDALHATR
L04914_M1SalDP4x104T1	4E4	F404473	508	508.773	2	1015.53	1015.53	0.795644	13.22	439	446	K	IQDDLEKR	R		1	1053.03	L04914_M1SalDP4x104T1.1690.1690.2.dta	gi|446279677|ref|WP_000357532.1|	GPH family transporter [Salmonella bongori]	LQDDLEKR
L04914_M1SalDP4x104T1	4E4	F404473	519	514.299	2	1026.58	1026.58	0.296128	76.84	271	280	R	AGENVGVLLR	G		0	1290.29	L04914_M1SalDP4x104T1.2149.2149.2.dta	gi|445953893|ref|WP_000031748.1|	MULTISPECIES: elongation factor Tu [Salmonella]	AGENVGVLLR
L04914_M1SalDP4x104T1	4E4	F404473	521	515.3	2	1028.59	1028.59	-0.180831	20.24	749	757	R	VDIELLATR	K		0	1455.26	L04914_M1SalDP4x104T1.2434.2434.2.dta	gi|446659621|ref|WP_000736967.1|	ferrous iron transporter B [Salmonella bongori]	VDLELLATR
L04914_M1SalDP4x104T1	4E4	F404473	527	516.77	2	1031.53	1031.52	0.411042	18.09	395	403	K	GATEREELK	V		1	380.242	L04914_M1SalDP4x104T1.529.529.2.dta	gi|446755284|ref|WP_000832540.1|	cation acetate symporter [Salmonella bongori]	GATEREELK
L04914_M1SalDP4x104T1	4E4	F404473	53	348.178	2	694.341	694.34	1.03696	14.34	39	45	K	TYGGAAR	A		0	378.895	L04914_M1SalDP4x104T1.526.526.2.dta	gi|445953893|ref|WP_000031748.1|	MULTISPECIES: elongation factor Tu [Salmonella]	TYGGAAR
L04914_M1SalDP4x104T1	4E4	F404473	531	346.186	3	1035.54	1035.53	0.782204	13.72	86	94	K	GIKDVSFDR	S		1	889.274	L04914_M1SalDP4x104T1.1396.1396.3.dta	gi|446281101|ref|WP_000358956.1|	MULTISPECIES: 50S ribosomal protein L18 [Gammaproteobacteria]	GLKDVSFDR
L04914_M1SalDP4x104T1	4E4	F404473	532	346.562	3	1036.67	1036.66	0.837301	25.45	73	82	K	TPPAAVLLKK	A		1	942.496	L04914_M1SalDP4x104T1.1484.1484.3.dta	gi|447008670|ref|WP_001085926.1|	MULTISPECIES: 50S ribosomal protein L11 [Proteobacteria]	TPPAAVLLKK
L04914_M1SalDP4x104T1	4E4	F404473	536	522.283	2	1042.55	1042.55	0.260898	27.31	69	80	K	GGGISGQAGAIR	H		0	763.086	L04914_M1SalDP4x104T1.1173.1173.2.dta	gi|446752562|ref|WP_000829818.1|	MULTISPECIES: 30S ribosomal protein S9 [Proteobacteria]	GGGLSGQAGALR
L04914_M1SalDP4x104T1	4E4	F404473	537	523.284	2	1044.55	1044.56	-1.86012	23.81	70	78	R	TRDNEIVAK	L		1	485.31	L04914_M1SalDP4x104T1.698.698.2.dta	gi|447139116|ref|WP_001216372.1|	MULTISPECIES: 50S ribosomal protein L17 [Proteobacteria]	TRDNELVAK
L04914_M1SalDP4x104T1	4E4	F404473	555	526.792	2	1051.57	1051.57	2.15964	13.39	302	312	K	AEQPAAAPVAK	A		0	585.311	L04914_M1SalDP4x104T1.868.868.2.dta	gi|446886320|ref|WP_000963576.1|	dihydrolipoamide acetyltransferase [Salmonella bongori]	AEQPAAAPVAK	Salmonella
L04914_M1SalDP4x104T1	4E4	F404473	583	534.273	2	1066.53	1066.53	2.2156	20.47	25	35	R	YSAAITGAEGK	I		0	778.314	L04914_M1SalDP4x104T1.1199.1199.2.dta	gi|447139417|ref|WP_001216673.1|	MULTISPECIES: 30S ribosomal protein S6 [Enterobacteriaceae]	YSAALTGAEGK
L04914_M1SalDP4x104T1	4E4	F404473	587	534.807	2	1067.6	1067.6	1.16149	22.01	4	13	R	IAGINIPDQK	H		0	1274.34	L04914_M1SalDP4x104T1.2118.2118.2.dta	gi|446012925|ref|WP_000090780.1|	MULTISPECIES: 30S ribosomal protein S13 [Enterobacteriaceae]	LAGLNLPDQK
L04914_M1SalDP4x104T1	4E4	F404473	613	541.844	2	1081.67	1081.67	-0.91987	24.2	47	56	R	VVEPLITLAK	T		0	1615.23	L04914_M1SalDP4x104T1.2715.2715.2.dta	gi|447139116|ref|WP_001216372.1|	MULTISPECIES: 50S ribosomal protein L17 [Proteobacteria]	VVEPLLTLAK
L04914_M1SalDP4x104T1	4E4	F404473	616	542.277	2	1082.54	1082.54	-0.803666	34.4	222	230	K	SDVLFNFNK	A		0	1606.17	L04914_M1SalDP4x104T1.2696.2696.2.dta	gi|505804847|ref|WP_015702792.1|	membrane protein [Salmonella bongori]	SDVLFNFNK
L04914_M1SalDP4x104T1	4E4	F404473	617	542.342	2	1082.67	1082.67	-0.599444	39.8	34	43	K	VIVEGINLVK	K		0	1546.61	L04914_M1SalDP4x104T1.2587.2587.2.dta	gi|446651839|ref|WP_000729185.1|	MULTISPECIES: 50S ribosomal protein L24 [Proteobacteria]	VLVEGLNLVK
L04914_M1SalDP4x104T1	4E4	F404473	644	548.822	2	1095.63	1095.63	-0.25191	19.2	516	525	R	LVPIIADEAR	T		0	1404.21	L04914_M1SalDP4x104T1.2341.2341.2.dta	gi|445926001|ref|WP_000003856.1|	pyruvate dehydrogenase [Salmonella bongori]	LVPLLADEAR
L04914_M1SalDP4x104T1	4E4	F404473	650	550.257	2	1098.5	1098.5	1.40556	19.05	814	822	R	TYVPADDYR	V		0	922.583	L04914_M1SalDP4x104T1.1453.1453.2.dta	gi|445926001|ref|WP_000003856.1|	pyruvate dehydrogenase [Salmonella bongori]	TYVPADDYR
L04914_M1SalDP4x104T1	4E4	F404473	678	557.311	2	1112.61	1112.61	-0.0575225	28.92	88	98	K	DLVESAPAALK	E		0	1322.99	L04914_M1SalDP4x104T1.2203.2203.2.dta	gi|445951026|ref|WP_000028881.1|	MULTISPECIES: 50S ribosomal protein L7/L12 [Salmonella]	DLVESAPAALK
L04914_M1SalDP4x104T1	4E4	F404473	680	558.325	2	1114.64	1114.63	0.954573	44.2	170	179	R	VTVQSLDVVR	V		0	1295.94	L04914_M1SalDP4x104T1.2161.2161.2.dta	gi|446501983|ref|WP_000579837.1|	MULTISPECIES: 50S ribosomal protein L3 [Enterobacteriaceae]	VTVQSLDVVR
L04914_M1SalDP4x104T1	4E4	F404473	684	558.817	2	1115.62	1115.62	0.435633	43.18	63	72	K	GIETVLSELR	A		0	1897.76	L04914_M1SalDP4x104T1.3253.3253.2.dta	gi|489114219|ref|WP_003024071.1|	MULTISPECIES: 50S ribosomal protein L28 [Enterobacteriaceae]	GLETVLSELR
L04914_M1SalDP4x104T1	4E4	F404473	705	565.315	2	1128.61	1128.61	0.874524	33.16	104	113	R	AQLQEIAQTK	A		0	883.763	L04914_M1SalDP4x104T1.1385.1385.2.dta	gi|447008670|ref|WP_001085926.1|	MULTISPECIES: 50S ribosomal protein L11 [Proteobacteria]	AQLQELAQTK
L04914_M1SalDP4x104T1	4E4	F404473	71	352.191	2	702.367	702.366	1.29562	23.91	52	58	K	DGVSVAR	E		0	573.009	L04914_M1SalDP4x104T1.847.847.2.dta	gi|446641762|ref|WP_000719108.1|	molecular chaperone GroEL [Salmonella bongori]	DGVSVAR
L04914_M1SalDP4x104T1	4E4	F404473	711	378.233	3	1131.68	1131.68	1.21943	13.5	86	95	K	KLQLVGVGYR	A		1	1140.98	L04914_M1SalDP4x104T1.1868.1868.3.dta	gi|446014082|ref|WP_000091937.1|	50S ribosomal protein L6 [Salmonella bongori]	KLQLVGVGYR
L04914_M1SalDP4x104T1	4E4	F404473	715	568.82	2	1135.63	1135.62	1.31205	19.83	492	501	K	EISTTIAFVR	A		0	1533.29	L04914_M1SalDP4x104T1.2564.2564.2.dta	gi|445926001|ref|WP_000003856.1|	pyruvate dehydrogenase [Salmonella bongori]	ELSTTLAFVR
L04914_M1SalDP4x104T1	4E4	F404473	722	571.819	2	1141.62	1141.62	-0.016643	32.7	73	82	R	LVDIVEPTEK	T		0	1216.52	L04914_M1SalDP4x104T1.2015.2015.2.dta	gi|447103749|ref|WP_001181005.1|	MULTISPECIES: 30S ribosomal protein S10 [Proteobacteria]	LVDLVEPTEK
L04914_M1SalDP4x104T1	4E4	F404473	723	571.83	2	1141.65	1141.65	0.0875929	29.4	52	63	K	KAGNVAADGVIK	T		1	679.721	L04914_M1SalDP4x104T1.1027.1027.2.dta	gi|446730849|ref|WP_000808105.1|	elongation factor Ts [Salmonella bongori]	KAGNVAADGVLK
L04914_M1SalDP4x104T1	4E4	F404473	727	574.302	2	1146.59	1146.59	0.793659	20.5	32	43	K	VIGTATSENGAK	N		0	540.647	L04914_M1SalDP4x104T1.795.795.2.dta	gi|445929381|ref|WP_000007236.1|	MULTISPECIES: beta-ketoacyl-ACP reductase [Salmonella]	VLGTATSENGAK
L04914_M1SalDP4x104T1	4E4	F404473	73	352.203	2	702.391	702.391	0.260539	25.66	458	464	K	VTAVDAK	G		0	442.603	L04914_M1SalDP4x104T1.630.630.2.dta	gi|446062464|ref|WP_000140319.1|	MULTISPECIES: 30S ribosomal protein S1 [Salmonella]	VTAVDAK
L04914_M1SalDP4x104T1	4E4	F404473	735	576.311	2	1150.61	1150.61	1.10464	29.68	26	35	K	FVNILMVDGK	K	Oxidation (M) [6]	0	1641.23	L04914_M1SalDP4x104T1.2767.2767.2.dta	gi|447060786|ref|WP_001138042.1|	MULTISPECIES: 30S ribosomal protein S7 [Enterobacteriaceae]	FVNLLMVDGK
L04914_M1SalDP4x104T1	4E4	F404473	736	577.279	2	1152.54	1152.55	-0.748778	19.06	14	23	R	DWYVVDATGK	T		0	1591.86	L04914_M1SalDP4x104T1.2667.2667.2.dta	gi|446770300|ref|WP_000847556.1|	MULTISPECIES: 50S ribosomal protein L13 [Enterobacteriaceae]	DWYVVDATGK
L04914_M1SalDP4x104T1	4E4	F404473	74	352.203	2	702.391	702.391	0.345961	28.75	498	504	K	VTGIEGK	H		0	531.235	L04914_M1SalDP4x104T1.779.779.2.dta	gi|446046852|ref|WP_000124707.1|	elongation factor G [Salmonella bongori]	VTGLEGK
L04914_M1SalDP4x104T1	4E4	F404473	744	579.762	2	1157.51	1157.51	-0.228076	16.18	2	11	M	AENQYYGTGR	R		0	642.897	L04914_M1SalDP4x104T1.970.970.2.dta	gi|446752562|ref|WP_000829818.1|	MULTISPECIES: 30S ribosomal protein S9 [Proteobacteria]	AENQYYGTGR
L04914_M1SalDP4x104T1	4E4	F404473	749	581.317	2	1160.62	1160.62	-0.387724	26.08	297	307	K	AGIALNDNFVK	L		0	1410.58	L04914_M1SalDP4x104T1.2353.2353.2.dta	gi|446075653|ref|WP_000153508.1|	glyceraldehyde-3-phosphate dehydrogenase [Salmonella bongori]	AGLALNDNFVK
L04914_M1SalDP4x104T1	4E4	F404473	756	582.822	2	1163.63	1163.63	-0.42969	16.86	157	167	R	SAGTYVQIVAR	D		0	1200.47	L04914_M1SalDP4x104T1.1984.1984.2.dta	gi|446224004|ref|WP_000301859.1|	MULTISPECIES: 50S ribosomal protein L2 [Proteobacteria]	SAGTYVQLVAR
L04914_M1SalDP4x104T1	4E4	F404473	760	585.336	2	1168.66	1168.66	0.0427842	26.9	139	149	K	QVIGQVAADLR	A		0	1300.79	L04914_M1SalDP4x104T1.2169.2169.2.dta	gi|446014082|ref|WP_000091937.1|	50S ribosomal protein L6 [Salmonella bongori]	QVLGQVAADLR
L04914_M1SalDP4x104T1	4E4	F404473	761	585.349	2	1168.68	1168.68	1.41955	13.94	123	134	K	QVAILAVAGAEK	I		0	1423.03	L04914_M1SalDP4x104T1.2376.2376.2.dta	gi|446974956|ref|WP_001052212.1|	MULTISPECIES: ATP synthase subunit b [Salmonella]	QVALLAVAGAEK
L04914_M1SalDP4x104T1	4E4	F404473	762	586.332	2	1170.65	1170.65	-0.281041	40.28	239	249	K	VGEEVEIVGIK	E		0	1427.07	L04914_M1SalDP4x104T1.2383.2383.2.dta	gi|445953893|ref|WP_000031748.1|	MULTISPECIES: elongation factor Tu [Salmonella]	VGEEVELVGLK
L04914_M1SalDP4x104T1	4E4	F404473	765	586.809	2	1171.6	1171.6	1.54916	19.21	465	475	K	AVAAALEQMPR	F	Oxidation (M) [9]	0	895.629	L04914_M1SalDP4x104T1.1410.1410.2.dta	gi|446886320|ref|WP_000963576.1|	dihydrolipoamide acetyltransferase [Salmonella bongori]	AVAAALEQMPR
L04914_M1SalDP4x104T1	4E4	F404473	775	395.552	3	1183.64	1183.63	0.2053	22.23	60	70	R	VTKPEAGHFAK	A		0	562.476	L04914_M1SalDP4x104T1.830.830.3.dta	gi|446501983|ref|WP_000579837.1|	MULTISPECIES: 50S ribosomal protein L3 [Enterobacteriaceae]	VTKPEAGHFAK
L04914_M1SalDP4x104T1	4E4	F404473	777	596.271	2	1190.53	1190.53	0.386383	17.67	174	185	K	NGSVSGENTNGR	S		0	316.905	L04914_M1SalDP4x104T1.436.436.2.dta	gi|446788260|ref|WP_000865516.1|	porin [Salmonella bongori]	NGSVSGENTNGR
L04914_M1SalDP4x104T1	4E4	F404473	78	353.219	2	704.423	704.422	0.687088	14.17	96	102	R	VAFAGLK	F		0	1119.88	L04914_M1SalDP4x104T1.1827.1827.2.dta	gi|446788260|ref|WP_000865516.1|	porin [Salmonella bongori]	VAFAGLK
L04914_M1SalDP4x104T1	4E4	F404473	790	599.802	2	1197.59	1197.59	0.419176	26.75	45	55	K	HADNALTFGPR	D		0	968.21	L04914_M1SalDP4x104T1.1532.1532.2.dta	gi|446014082|ref|WP_000091937.1|	50S ribosomal protein L6 [Salmonella bongori]	HADNALTFGPR
L04914_M1SalDP4x104T1	4E4	F404473	791	600.338	2	1198.66	1198.66	-0.957734	22.34	232	242	R	EMLPVLEAVAK	A		0	1917.42	L04914_M1SalDP4x104T1.3287.3287.2.dta	gi|446641762|ref|WP_000719108.1|	molecular chaperone GroEL [Salmonella bongori]	EMLPVLEAVAK
L04914_M1SalDP4x104T1	4E4	F404473	802	603.265	2	1204.52	1204.51	0.680772	65.13	103	113	K	FADAGSFDYGR	N		0	1253.38	L04914_M1SalDP4x104T1.2080.2080.2.dta	gi|446788260|ref|WP_000865516.1|	porin [Salmonella bongori]	FADAGSFDYGR
L04914_M1SalDP4x104T1	4E4	F404473	803	603.31	2	1204.61	1204.61	-0.801092	18.7	96	105	R	WLGGMLTNWK	T		0	1996.33	L04914_M1SalDP4x104T1.3436.3436.2.dta	gi|446169024|ref|WP_000246879.1|	30S ribosomal protein S2 [Salmonella bongori]	WLGGMLTNWK
L04914_M1SalDP4x104T1	4E4	F404473	804	603.804	2	1205.59	1205.59	0.77887	22.37	44	54	K	SESAIPAEQFK	N		0	1072.02	L04914_M1SalDP4x104T1.1728.1728.2.dta	gi|446062464|ref|WP_000140319.1|	MULTISPECIES: 30S ribosomal protein S1 [Salmonella]	SESALPAEQFK
L04914_M1SalDP4x104T1	4E4	F404473	806	603.81	2	1205.61	1205.6	1.14714	31.1	256	267	R	FGVEDGSVAGLR	A		0	1380.87	L04914_M1SalDP4x104T1.2299.2299.2.dta	gi|447121143|ref|WP_001198399.1|	trigger factor [Salmonella bongori]	FGVEDGSVAGLR
L04914_M1SalDP4x104T1	4E4	F404473	820	607.815	2	1213.62	1213.61	2.14236	29.84	321	331	R	AALIDCLAPDR	R	Carbamidomethyl (C) [6]	0	1493.81	L04914_M1SalDP4x104T1.2495.2495.2.dta	gi|505804847|ref|WP_015702792.1|	membrane protein [Salmonella bongori]	AALLDCLAPDR
L04914_M1SalDP4x104T1	4E4	F404473	821	607.819	2	1213.62	1213.62	-0.21753	35.69	305	314	K	FESEVYILSK	D		0	1511.33	L04914_M1SalDP4x104T1.2526.2526.2.dta	gi|445953893|ref|WP_000031748.1|	MULTISPECIES: elongation factor Tu [Salmonella]	FESEVYLLSK
L04914_M1SalDP4x104T1	4E4	F404473	822	607.819	2	1213.62	1213.62	0.688847	28.32	305	314	K	FESEVYILSK	D		0	1521.81	L04914_M1SalDP4x104T1.2546.2546.2.dta	gi|445953893|ref|WP_000031748.1|	MULTISPECIES: elongation factor Tu [Salmonella]	FESEVYLLSK
L04914_M1SalDP4x104T1	4E4	F404473	826	611.838	2	1221.66	1221.66	0.89714	27.82	281	291	R	AQSVVDYLISK	G		0	1725.83	L04914_M1SalDP4x104T1.2936.2936.2.dta	gi|505804847|ref|WP_015702792.1|	membrane protein [Salmonella bongori]	AQSVVDYLLSK
L04914_M1SalDP4x104T1	4E4	F404473	832	614.802	2	1227.59	1227.59	0.748622	59.14	612	623	R	VAGFAGYTTDAR	D		0	1146.18	L04914_M1SalDP4x104T1.1878.1878.2.dta	gi|752550625|ref|WP_041221871.1|	hypothetical protein [Deinococcus proteolyticus]	VAGFAGYTTDAR	Deinococcus	Deinococcus proteolyticus
L04914_M1SalDP4x104T1	4E4	F404473	833	614.85	2	1227.69	1227.68	2.543	22.06	309	320	R	ISASALPSNLQK	A		0	1123.59	L04914_M1SalDP4x104T1.1835.1835.2.dta	gi|503380424|ref|WP_013615085.1|	iron ABC transporter substrate-binding protein [Deinococcus proteolyticus]	LSASALPSNLQK	Deinococcus	Deinococcus proteolyticus
L04914_M1SalDP4x104T1	4E4	F404473	845	411.877	3	1232.61	1232.61	0.326137	15.83	326	334	K	GYRPQFYFR	T		0	1251.03	L04914_M1SalDP4x104T1.2075.2075.3.dta	gi|445953893|ref|WP_000031748.1|	MULTISPECIES: elongation factor Tu [Salmonella]	GYRPQFYFR
L04914_M1SalDP4x104T1	4E4	F404473	846	411.877	3	1232.61	1232.61	1.00762	17.16	326	334	K	GYRPQFYFR	T		0	1240.58	L04914_M1SalDP4x104T1.2054.2054.3.dta	gi|445953893|ref|WP_000031748.1|	MULTISPECIES: elongation factor Tu [Salmonella]	GYRPQFYFR
L04914_M1SalDP4x104T1	4E4	F404473	856	620.284	2	1238.55	1238.55	1.25469	23.56	476	486	R	FNSSLSEDGQR	L		0	784.382	L04914_M1SalDP4x104T1.1209.1209.2.dta	gi|446886320|ref|WP_000963576.1|	dihydrolipoamide acetyltransferase [Salmonella bongori]	FNSSLSEDGQR
L04914_M1SalDP4x104T1	4E4	F404473	860	620.868	2	1239.72	1239.72	1.53664	49.74	32	44	K	AILAAAGIAENVK	I		0	1425.25	L04914_M1SalDP4x104T1.2380.2380.2.dta	gi|446012925|ref|WP_000090780.1|	MULTISPECIES: 30S ribosomal protein S13 [Enterobacteriaceae]	ALLAAAGLAENVK
L04914_M1SalDP4x104T1	4E4	F404473	868	416.205	3	1245.59	1245.59	-0.41988	30.1	53	64	R	SDVQAAKDDAAR	A		1	412.765	L04914_M1SalDP4x104T1.582.582.3.dta	gi|447005051|ref|WP_001082307.1|	MULTISPECIES: hypothetical protein [Proteobacteria]	SDVQAAKDDAAR
L04914_M1SalDP4x104T1	4E4	F404473	869	623.805	2	1245.6	1245.59	0.500163	66.19	53	64	R	SDVQAAKDDAAR	A		1	410.967	L04914_M1SalDP4x104T1.578.578.2.dta	gi|447005051|ref|WP_001082307.1|	MULTISPECIES: hypothetical protein [Proteobacteria]	SDVQAAKDDAAR
L04914_M1SalDP4x104T1	4E4	F404473	871	624.371	2	1246.73	1246.73	-0.724296	23.7	143	153	K	LFGVTTLDIIR	S		0	2166.41	L04914_M1SalDP4x104T1.3718.3718.2.dta	gi|446784333|ref|WP_000861589.1|	malate dehydrogenase [Salmonella bongori]	LFGVTTLDLLR
L04914_M1SalDP4x104T1	4E4	F404473	881	630.364	2	1258.71	1258.71	0.672115	36.83	72	83	K	INALETVTIASK	A		0	1437.79	L04914_M1SalDP4x104T1.2404.2404.2.dta	gi|447118809|ref|WP_001196065.1|	MULTISPECIES: 50S ribosomal protein L9 [Salmonella]	LNALETVTLASK
L04914_M1SalDP4x104T1	4E4	F404473	882	630.808	2	1259.6	1259.6	1.5632	23.28	120	131	R	LANELSDAADNK	G		0	858.277	L04914_M1SalDP4x104T1.1339.1339.2.dta	gi|447060786|ref|WP_001138042.1|	MULTISPECIES: 30S ribosomal protein S7 [Enterobacteriaceae]	LANELSDAADNK
L04914_M1SalDP4x104T1	4E4	F404473	883	630.82	2	1259.63	1259.62	1.2599	66.63	112	123	K	SLEEAGAEVEVK	-		0	1038.91	L04914_M1SalDP4x104T1.1662.1662.2.dta	gi|445951026|ref|WP_000028881.1|	MULTISPECIES: 50S ribosomal protein L7/L12 [Salmonella]	SLEEAGAEVEVK
L04914_M1SalDP4x104T1	4E4	F404473	887	632.831	2	1263.65	1263.65	0.884741	41.64	255	266	K	DGSVVVLGFTDR	I		0	1832.21	L04914_M1SalDP4x104T1.3139.3139.2.dta	gi|505804847|ref|WP_015702792.1|	membrane protein [Salmonella bongori]	DGSVVVLGFTDR
L04914_M1SalDP4x104T1	4E4	F404473	891	633.329	2	1264.64	1264.64	1.29997	45.03	64	76	K	YTGNKDAAAAVGK	A		1	514.826	L04914_M1SalDP4x104T1.753.753.2.dta	gi|446281101|ref|WP_000358956.1|	MULTISPECIES: 50S ribosomal protein L18 [Gammaproteobacteria]	YTGNKDAAAAVGK
L04914_M1SalDP4x104T1	4E4	F404473	893	633.91	2	1265.8	1265.81	-1.83756	42.95	345	356	R	VVVGLLLGEVIR	T		0	2275.91	L04914_M1SalDP4x104T1.3896.3896.2.dta	gi|447121143|ref|WP_001198399.1|	trigger factor [Salmonella bongori]	VVVGLLLGEVLR
L04914_M1SalDP4x104T1	4E4	F404473	934	642.861	2	1283.71	1283.71	-0.232919	42.14	142	154	K	VGTVTPNVAEAVK	N		0	1112.91	L04914_M1SalDP4x104T1.1813.1813.2.dta	gi|447019436|ref|WP_001096692.1|	50S ribosomal protein L1 [Salmonella bongori]	VGTVTPNVAEAVK
L04914_M1SalDP4x104T1	4E4	F404473	938	645.844	2	1289.67	1289.67	0.881619	48.19	127	138	K	AYGSTNPINVVR	A		0	1167.35	L04914_M1SalDP4x104T1.1921.1921.2.dta	gi|446862865|ref|WP_000940121.1|	MULTISPECIES: 30S ribosomal protein S5 [Proteobacteria]	AYGSTNPLNVVR
L04914_M1SalDP4x104T1	4E4	F404473	962	649.874	2	1297.73	1297.74	-1.26297	24.46	176	187	K	TALAIDAIINQR	D		0	1781.93	L04914_M1SalDP4x104T1.3044.3044.2.dta	gi|447099495|ref|WP_001176751.1|	MULTISPECIES: ATP synthase subunit alpha [Salmonella]	TALALDALLNQR
L04914_M1SalDP4x104T1	4E4	F404473	977	652.395	2	1302.78	1302.78	-0.288614	64.34	26	38	K	TTLTAAITTVLAK	T		0	1964.39	L04914_M1SalDP4x104T1.3376.3376.2.dta	gi|445953893|ref|WP_000031748.1|	MULTISPECIES: elongation factor Tu [Salmonella]	TTLTAALTTVLAK
L04914_M1SalDP4x104T1	4E4	F404473	978	652.396	2	1302.78	1302.78	0.463625	84.57	26	38	K	TTLTAAITTVLAK	T		0	1977.52	L04914_M1SalDP4x104T1.3401.3401.2.dta	gi|445953893|ref|WP_000031748.1|	MULTISPECIES: elongation factor Tu [Salmonella]	TTLTAALTTVLAK
L04914_M1SalDP4x104T1	4E4	F404473	979	653.338	2	1304.66	1304.66	0.662241	15.6	117	128	K	NYGVEITDGPLK	G		0	1417.07	L04914_M1SalDP4x104T1.2365.2365.2.dta	gi|446000612|ref|WP_000078467.1|	2-Cys peroxiredoxin [Salmonella bongori]	NYGVELTDGPLK
L04914_M1SalDP4x104T1	4E4	F404473	995	439.21	3	1314.61	1314.61	1.72904	15.73	254	264	K	STCTGVEMFRK	L	Carbamidomethyl (C) [3]	1	902.918	L04914_M1SalDP4x104T1.1423.1423.3.dta	gi|445953893|ref|WP_000031748.1|	MULTISPECIES: elongation factor Tu [Salmonella]	STCTGVEMFRK
L04915_M1SalDP4x104T2	4E4	F404474	1017	652.395	2	1302.78	1302.78	0.264052	118.54	26	38	K	TTLTAAITTVLAK	T		0	1973.75	L04915_M1SalDP4x104T2.3562.3562.2.dta	gi|445953893|ref|WP_000031748.1|	MULTISPECIES: elongation factor Tu [Salmonella]	TTLTAALTTVLAK
L04915_M1SalDP4x104T2	4E4	F404474	1018	652.396	2	1302.78	1302.78	0.92418	95.22	26	38	K	TTLTAAITTVLAK	T		0	1963.78	L04915_M1SalDP4x104T2.3542.3542.2.dta	gi|445953893|ref|WP_000031748.1|	MULTISPECIES: elongation factor Tu [Salmonella]	TTLTAALTTVLAK
L04915_M1SalDP4x104T2	4E4	F404474	1020	652.823	2	1303.63	1303.63	3.87688	14.62	503	514	K	ASSGLNEEEIQK	M		0	783.049	L04915_M1SalDP4x104T2.1251.1251.2.dta	gi|446438271|ref|WP_000516126.1|	MULTISPECIES: molecular chaperone DnaK [Salmonella]	ASSGLNEEELQK
L04915_M1SalDP4x104T2	4E4	F404474	1028	654.899	2	1307.78	1307.78	0.904586	30.1	282	293	R	LLDLAAPDIIVR	N		0	2059.61	L04915_M1SalDP4x104T2.3717.3717.2.dta	gi|446576623|ref|WP_000653969.1|	DNA-directed RNA polymerase subunit beta' [Salmonella bongori]	LLDLAAPDLLVR
L04915_M1SalDP4x104T2	4E4	F404474	103	368.721	2	735.428	735.428	0.205323	30.1	72	78	R	KSVAGFK	I		1	519.11	L04915_M1SalDP4x104T2.772.772.2.dta	gi|447018946|ref|WP_001096202.1|	MULTISPECIES: 50S ribosomal protein L5 [Proteobacteria]	KSVAGFK
L04915_M1SalDP4x104T2	4E4	F404474	1040	658.391	2	1314.77	1314.77	1.86117	35.21	40	51	R	LQAFEGVVIAIR	N		0	1952.23	L04915_M1SalDP4x104T2.3520.3520.2.dta	gi|445987401|ref|WP_000065256.1|	50S ribosomal protein L19 [Salmonella bongori]	LQAFEGVVLALR
L04915_M1SalDP4x104T2	4E4	F404474	1047	660.325	2	1318.64	1318.63	1.05488	32.09	50	60	K	AFNEMQPIVDR	Q		0	1345.66	L04915_M1SalDP4x104T2.2343.2343.2.dta	gi|486152460|ref|WP_001518655.1|	MULTISPECIES: 30S ribosomal protein S20 [Enterobacteriaceae]	AFNEMQPLVDR
L04915_M1SalDP4x104T2	4E4	F404474	1050	660.867	2	1319.72	1319.72	0.417513	43.39	217	229	R	LTLGVGGSYGQLR	R		0	1482.76	L04915_M1SalDP4x104T2.2585.2585.2.dta	gi|752550625|ref|WP_041221871.1|	hypothetical protein [Deinococcus proteolyticus]	LTLGVGGSYGQLR	Deinococcus	Deinococcus proteolyticus
L04915_M1SalDP4x104T2	4E4	F404474	1061	663.856	2	1325.7	1325.7	0.113902	30.8	261	272	K	QLGEDPWVAIAK	R		0	1724.3	L04915_M1SalDP4x104T2.3070.3070.2.dta	gi|446062464|ref|WP_000140319.1|	MULTISPECIES: 30S ribosomal protein S1 [Salmonella]	QLGEDPWVALAK
L04915_M1SalDP4x104T2	4E4	F404474	1084	450.245	3	1347.71	1347.71	-0.358384	28.57	350	360	K	INLLDKNDFTR	D		1	1295.05	L04915_M1SalDP4x104T2.2254.2254.3.dta	gi|446788260|ref|WP_000865516.1|	porin [Salmonella bongori]	LNLLDKNDFTR
L04915_M1SalDP4x104T2	4E4	F404474	1108	681.327	2	1360.64	1360.64	-0.290304	32.94	41	52	K	VDQLSNDVNAMR	S		0	1118.24	L04915_M1SalDP4x104T2.1909.1909.2.dta	gi|447005051|ref|WP_001082307.1|	MULTISPECIES: hypothetical protein [Proteobacteria]	VDQLSNDVNAMR
L04915_M1SalDP4x104T2	4E4	F404474	1115	457.574	3	1369.7	1369.7	0.381106	23.57	349	360	K	LGVLGFEVDHER	N		0	1501.93	L04915_M1SalDP4x104T2.2618.2618.3.dta	gi|446017836|ref|WP_000095691.1|	acetate kinase [Salmonella bongori]	LGVLGFEVDHER
L04915_M1SalDP4x104T2	4E4	F404474	1117	688.821	2	1375.63	1375.63	1.35139	47.88	46	57	R	AFDQIDNAPEEK	A		0	997.295	L04915_M1SalDP4x104T2.1656.1656.2.dta	gi|445953893|ref|WP_000031748.1|	MULTISPECIES: elongation factor Tu [Salmonella]	AFDQLDNAPEEK
L04915_M1SalDP4x104T2	4E4	F404474	1118	688.863	2	1375.71	1375.71	0.889723	60.62	75	88	R	VAVFTQGANAEAAK	A		0	991.407	L04915_M1SalDP4x104T2.1645.1645.2.dta	gi|447019436|ref|WP_001096692.1|	50S ribosomal protein L1 [Salmonella bongori]	VAVFTQGANAEAAK
L04915_M1SalDP4x104T2	4E4	F404474	112	378.752	2	755.49	755.491	-0.0807422	30.44	115	121	R	TPAVIKK	A		1	471.114	L04915_M1SalDP4x104T2.688.688.2.dta	gi|447210127|ref|WP_001287383.1|	MULTISPECIES: DNA-binding protein H-NS [Salmonella]	TPAVLKK
L04915_M1SalDP4x104T2	4E4	F404474	1127	693.374	2	1384.73	1384.73	1.17712	34.48	199	213	R	GAAQNIIPSSTGAAK	A		0	979.844	L04915_M1SalDP4x104T2.1622.1622.2.dta	gi|446075653|ref|WP_000153508.1|	glyceraldehyde-3-phosphate dehydrogenase [Salmonella bongori]	GAAQNLLPSSTGAAK
L04915_M1SalDP4x104T2	4E4	F404474	1131	695.906	2	1389.8	1389.8	-0.561952	70.23	209	222	R	AVSLYLGAVAATVR	E		0	1857.92	L04915_M1SalDP4x104T2.3337.3337.2.dta	gi|446169024|ref|WP_000246879.1|	30S ribosomal protein S2 [Salmonella bongori]	AVSLYLGAVAATVR
L04915_M1SalDP4x104T2	4E4	F404474	1145	465.931	3	1394.77	1394.77	0.738472	15.95	168	179	R	ALLAAFDFPFRK	-		1	1968.31	L04915_M1SalDP4x104T2.3551.3551.3.dta	gi|447018946|ref|WP_001096202.1|	MULTISPECIES: 50S ribosomal protein L5 [Proteobacteria]	ALLAAFDFPFRK
L04915_M1SalDP4x104T2	4E4	F404474	1150	703.881	2	1405.75	1405.75	0.919797	37.27	20	31	K	QYDINEAISLLK	E		0	2075.26	L04915_M1SalDP4x104T2.3745.3745.2.dta	gi|447019436|ref|WP_001096692.1|	50S ribosomal protein L1 [Salmonella bongori]	QYDLNEALSLLK
L04915_M1SalDP4x104T2	4E4	F404474	1153	469.912	3	1406.72	1406.72	0.0703767	15.89	84	97	K	AGDEGKLFGSIGTR	D		1	1177.18	L04915_M1SalDP4x104T2.2023.2023.3.dta	gi|447118809|ref|WP_001196065.1|	MULTISPECIES: 50S ribosomal protein L9 [Salmonella]	AGDEGKLFGSLGTR
L04915_M1SalDP4x104T2	4E4	F404474	116	379.73	2	757.445	757.445	0.154467	27.14	128	135	R	AGIKAGNK	G		1	436.417	L04915_M1SalDP4x104T2.630.630.2.dta	gi|503379425|ref|WP_013614086.1|	6,7-dimethyl-8-ribityllumazine synthase [Deinococcus proteolyticus]	AGLKAGNK
L04915_M1SalDP4x104T2	4E4	F404474	1161	708.373	2	1414.73	1414.73	0.304652	62.1	98	112	R	DIADAVTAAGVDVAK	S		0	1727.47	L04915_M1SalDP4x104T2.3077.3077.2.dta	gi|447118809|ref|WP_001196065.1|	MULTISPECIES: 50S ribosomal protein L9 [Salmonella]	DLADAVTAAGVDVAK
L04915_M1SalDP4x104T2	4E4	F404474	1164	710.42	2	1418.83	1418.82	1.04946	41.34	113	126	R	AVLEVAGVHNVLAK	A		0	1310.52	L04915_M1SalDP4x104T2.2281.2281.2.dta	gi|446862865|ref|WP_000940121.1|	MULTISPECIES: 30S ribosomal protein S5 [Proteobacteria]	AVLEVAGVHNVLAK
L04915_M1SalDP4x104T2	4E4	F404474	1166	711.359	2	1420.7	1420.7	0.919264	27.31	171	182	R	LLVDACYSPVER	I	Carbamidomethyl (C) [6]	0	1450.74	L04915_M1SalDP4x104T2.2529.2529.2.dta	gi|447084838|ref|WP_001162094.1|	MULTISPECIES: DNA-directed RNA polymerase subunit alpha [Proteobacteria]	LLVDACYSPVER
L04915_M1SalDP4x104T2	4E4	F404474	117	379.736	2	757.457	757.456	0.939989	14.69	434	440	K	LLSGRGR	E		1	482.934	L04915_M1SalDP4x104T2.708.708.2.dta	gi|503388456|ref|WP_013623117.1|	adenine permease [Deinococcus proteolyticus]	LLSGRGR
L04915_M1SalDP4x104T2	4E4	F404474	1173	476.256	3	1425.75	1425.75	0.14659	14.94	13	25	R	LVDIEQVSSTHAK	V		0	970.526	L04915_M1SalDP4x104T2.1606.1606.3.dta	gi|447084838|ref|WP_001162094.1|	MULTISPECIES: DNA-directed RNA polymerase subunit alpha [Proteobacteria]	LVDLEQVSSTHAK
L04915_M1SalDP4x104T2	4E4	F404474	1189	720.346	2	1438.68	1438.68	-0.105653	78.89	329	340	K	YVDVGATYYFNK	N		0	1520.86	L04915_M1SalDP4x104T2.2657.2657.2.dta	gi|446788260|ref|WP_000865516.1|	porin [Salmonella bongori]	YVDVGATYYFNK
L04915_M1SalDP4x104T2	4E4	F404474	1193	724.394	2	1446.77	1446.77	1.02504	33.03	126	138	R	LATLPTYEEAIAR	L		0	1558.1	L04915_M1SalDP4x104T2.2729.2729.2.dta	gi|447129947|ref|WP_001207203.1|	MULTISPECIES: 50S ribosomal protein L10 [Enterobacteriaceae]	LATLPTYEEALAR
L04915_M1SalDP4x104T2	4E4	F404474	1198	727.933	2	1453.85	1453.85	0.742167	64.6	110	123	K	VILAGEVTTPVTVR	G		0	1537.88	L04915_M1SalDP4x104T2.2690.2690.2.dta	gi|447161661|ref|WP_001238917.1|	MULTISPECIES: 50S ribosomal protein L15 [Gammaproteobacteria]	VLLAGEVTTPVTVR
L04915_M1SalDP4x104T2	4E4	F404474	120	382.209	2	762.404	762.406	-1.90056	15.87	1	7	-	MTAAKNK	K		1	797.784	L04915_M1SalDP4x104T2.1276.1276.2.dta	gi|446045139|ref|WP_000122994.1|	tail fiber assembly protein [Salmonella bongori]	MTAAKNK
L04915_M1SalDP4x104T2	4E4	F404474	1207	734.881	2	1467.75	1467.75	1.68013	35.14	259	272	R	VATEFSETATATLK	S		0	1267.99	L04915_M1SalDP4x104T2.2201.2201.2.dta	gi|446033415|ref|WP_000111270.1|	phosphoglycerate kinase [Salmonella bongori]	VATEFSETATATLK
L04915_M1SalDP4x104T2	4E4	F404474	1225	739.939	2	1477.86	1477.86	1.3391	13.38	67	82	K	AVGAVNGPIAQAILGK	D		0	1787.46	L04915_M1SalDP4x104T2.3197.3197.2.dta	gi|445958879|ref|WP_000036734.1|	MULTISPECIES: enolase [Salmonella]	AVGAVNGPLAQALLGK
L04915_M1SalDP4x104T2	4E4	F404474	1232	745.442	2	1488.87	1488.87	-1.13509	36.38	125	137	R	QVGVPYIIVFLNK	C		0	2401.4	L04915_M1SalDP4x104T2.4264.4264.2.dta	gi|445953893|ref|WP_000031748.1|	MULTISPECIES: elongation factor Tu [Salmonella]	QVGVPYLLVFLNK
L04915_M1SalDP4x104T2	4E4	F404474	1245	748.395	2	1494.77	1494.77	1.76749	35.85	61	74	K	VGDIVIFNDGYGVK	S		0	1797.4	L04915_M1SalDP4x104T2.3218.3218.2.dta	gi|445949972|ref|WP_000027827.1|	MULTISPECIES: molecular chaperone GroES [Gammaproteobacteria]	VGDLVLFNDGYGVK
L04915_M1SalDP4x104T2	4E4	F404474	1246	748.428	2	1494.84	1494.84	0.111049	53.34	233	246	R	VPTPNVSVVDLTVR	L		0	1729.37	L04915_M1SalDP4x104T2.3081.3081.2.dta	gi|446075653|ref|WP_000153508.1|	glyceraldehyde-3-phosphate dehydrogenase [Salmonella bongori]	VPTPNVSVVDLTVR
L04915_M1SalDP4x104T2	4E4	F404474	1249	750.415	2	1498.82	1498.81	0.757932	22.84	561	575	K	SGPLAGYPVVDLGVR	L		0	1882.23	L04915_M1SalDP4x104T2.3382.3382.2.dta	gi|446046852|ref|WP_000124707.1|	elongation factor G [Salmonella bongori]	SGPLAGYPVVDLGVR
L04915_M1SalDP4x104T2	4E4	F404474	1256	754.866	2	1507.72	1507.72	1.44192	58.19	172	185	R	VTAVDGELASFDER	L		0	1515.95	L04915_M1SalDP4x104T2.2647.2647.2.dta	gi|752550625|ref|WP_041221871.1|	hypothetical protein [Deinococcus proteolyticus]	VTAVDGELASFDER	Deinococcus	Deinococcus proteolyticus
L04915_M1SalDP4x104T2	4E4	F404474	1259	756.943	2	1511.87	1511.87	-0.0674661	16.38	52	65	K	GLPIPVVITVYADR	S		0	2282.47	L04915_M1SalDP4x104T2.4076.4076.2.dta	gi|447008670|ref|WP_001085926.1|	MULTISPECIES: 50S ribosomal protein L11 [Proteobacteria]	GLPLPVVLTVYADR
L04915_M1SalDP4x104T2	4E4	F404474	126	385.761	2	769.508	769.506	2.57698	16.56	152	159	R	IGVLVAAK	G		0	1083.12	L04915_M1SalDP4x104T2.1836.1836.2.dta	gi|446730849|ref|WP_000808105.1|	elongation factor Ts [Salmonella bongori]	LGVLVAAK
L04915_M1SalDP4x104T2	4E4	F404474	1260	756.943	2	1511.87	1511.87	0.501365	39.56	52	65	K	GLPIPVVITVYADR	S		0	2272.06	L04915_M1SalDP4x104T2.4058.4058.2.dta	gi|447008670|ref|WP_001085926.1|	MULTISPECIES: 50S ribosomal protein L11 [Proteobacteria]	GLPLPVVLTVYADR
L04915_M1SalDP4x104T2	4E4	F404474	1262	757.435	2	1512.86	1512.86	0.187725	38.69	432	445	R	LGIQAFEPVLIEGK	A		0	2107.09	L04915_M1SalDP4x104T2.3798.3798.2.dta	gi|446576623|ref|WP_000653969.1|	DNA-directed RNA polymerase subunit beta' [Salmonella bongori]	LGLQAFEPVLLEGK
L04915_M1SalDP4x104T2	4E4	F404474	1267	760.411	2	1518.81	1518.8	1.52686	30.9	33	45	R	AQYLIDQLLSEAR	K		0	2197.21	L04915_M1SalDP4x104T2.3941.3941.2.dta	gi|445926001|ref|WP_000003856.1|	pyruvate dehydrogenase [Salmonella bongori]	AQYLLDQLLSEAR
L04915_M1SalDP4x104T2	4E4	F404474	127	386.252	2	770.49	770.49	-0.0324469	13.37	100	106	R	VIEIAVK	G		0	1107.12	L04915_M1SalDP4x104T2.1886.1886.2.dta	gi|446770300|ref|WP_000847556.1|	MULTISPECIES: 50S ribosomal protein L13 [Enterobacteriaceae]	VLELAVK
L04915_M1SalDP4x104T2	4E4	F404474	1279	766.403	2	1530.79	1530.79	1.02431	57.91	27	40	K	IDQLSSDVQTLNAK	V		0	1253.38	L04915_M1SalDP4x104T2.2172.2172.2.dta	gi|447005051|ref|WP_001082307.1|	MULTISPECIES: hypothetical protein [Proteobacteria]	LDQLSSDVQTLNAK
L04915_M1SalDP4x104T2	4E4	F404474	1283	513.258	3	1536.75	1536.75	-0.203025	22.08	267	280	R	IGSDAYNQGLSEKR	A		1	749.992	L04915_M1SalDP4x104T2.1190.1190.3.dta	gi|505804847|ref|WP_015702792.1|	membrane protein [Salmonella bongori]	LGSDAYNQGLSEKR
L04915_M1SalDP4x104T2	4E4	F404474	1288	771.375	2	1540.73	1540.73	0.19601	36.02	480	494	K	AVYVASMPDAFSGAR	T		0	1615.57	L04915_M1SalDP4x104T2.2847.2847.2.dta	gi|752550625|ref|WP_041221871.1|	hypothetical protein [Deinococcus proteolyticus]	AVYVASMPDAFSGAR	Deinococcus	Deinococcus proteolyticus
L04915_M1SalDP4x104T2	4E4	F404474	1290	775.381	2	1548.75	1548.74	2.14432	38.47	38	53	R	QGNALGWATAGGSGFR	G		0	1536.06	L04915_M1SalDP4x104T2.2687.2687.2.dta	gi|446952502|ref|WP_001029758.1|	MULTISPECIES: 30S ribosomal protein S11 [Enterobacteriaceae]	QGNALGWATAGGSGFR
L04915_M1SalDP4x104T2	4E4	F404474	1291	775.397	2	1548.78	1548.78	0.882631	55.28	465	479	K	GATVELADGVEGYLR	A		0	1780.06	L04915_M1SalDP4x104T2.3182.3182.2.dta	gi|446062464|ref|WP_000140319.1|	MULTISPECIES: 30S ribosomal protein S1 [Salmonella]	GATVELADGVEGYLR
L04915_M1SalDP4x104T2	4E4	F404474	1294	778.427	2	1554.84	1554.84	2.07739	54.6	237	253	K	AGDIGNLGNATGVGVLK	T		0	1531.26	L04915_M1SalDP4x104T2.2677.2677.2.dta	gi|503380424|ref|WP_013615085.1|	iron ABC transporter substrate-binding protein [Deinococcus proteolyticus]	AGDLGNLGNATGVGVLK	Deinococcus	Deinococcus proteolyticus
L04915_M1SalDP4x104T2	4E4	F404474	1295	781.926	2	1561.84	1561.84	1.63782	15.64	312	325	K	IQLVGDDLFVTNTK	I		0	1897.59	L04915_M1SalDP4x104T2.3413.3413.2.dta	gi|445958879|ref|WP_000036734.1|	MULTISPECIES: enolase [Salmonella]	LQLVGDDLFVTNTK
L04915_M1SalDP4x104T2	4E4	F404474	1298	783.888	2	1565.76	1565.76	2.09419	20.28	101	115	K	AYEDAETVTGVINGK	V		0	1326.29	L04915_M1SalDP4x104T2.2309.2309.2.dta	gi|446062464|ref|WP_000140319.1|	MULTISPECIES: 30S ribosomal protein S1 [Salmonella]	AYEDAETVTGVLNGK
L04915_M1SalDP4x104T2	4E4	F404474	1299	784.444	2	1566.87	1566.87	0.199761	66.01	405	421	R	AAVEEGVVAGGGVALIR	V		0	1581.3	L04915_M1SalDP4x104T2.2773.2773.2.dta	gi|446641762|ref|WP_000719108.1|	molecular chaperone GroEL [Salmonella bongori]	AAVEEGVVAGGGVALLR
L04915_M1SalDP4x104T2	4E4	F404474	1302	525.913	3	1574.72	1574.72	-0.765852	43.76	41	54	R	REEESAAAAEVEER	T		1	674.353	L04915_M1SalDP4x104T2.1058.1058.3.dta	gi|447210127|ref|WP_001287383.1|	MULTISPECIES: DNA-binding protein H-NS [Salmonella]	REEESAAAAEVEER
L04915_M1SalDP4x104T2	4E4	F404474	1305	788.907	2	1575.8	1575.8	2.29852	39.35	46	59	K	TVPMFNEALAELNK	I		0	2026.47	L04915_M1SalDP4x104T2.3661.3661.2.dta	gi|446169024|ref|WP_000246879.1|	30S ribosomal protein S2 [Salmonella bongori]	TVPMFNEALAELNK
L04915_M1SalDP4x104T2	4E4	F404474	1310	791.89	2	1581.77	1581.76	1.65259	40.15	7	21	K	DAQSALTVSETTFGR	D		0	1561.3	L04915_M1SalDP4x104T2.2735.2735.2.dta	gi|446346540|ref|WP_000424395.1|	MULTISPECIES: 50S ribosomal protein L4 [Proteobacteria]	DAQSALTVSETTFGR
L04915_M1SalDP4x104T2	4E4	F404474	1311	792.436	2	1582.86	1582.86	0.966607	55.84	400	414	R	NVALEEQAVEAVLAK	A		0	1967.3	L04915_M1SalDP4x104T2.3549.3549.2.dta	gi|447121143|ref|WP_001198399.1|	trigger factor [Salmonella bongori]	NVALEEQAVEAVLAK
L04915_M1SalDP4x104T2	4E4	F404474	1315	795.403	2	1588.79	1588.79	2.08964	19.07	84	98	K	INPAGAPNYVPGEYK	V		0	1222.14	L04915_M1SalDP4x104T2.2110.2110.2.dta	gi|447121143|ref|WP_001198399.1|	trigger factor [Salmonella bongori]	LNPAGAPNYVPGEYK
L04915_M1SalDP4x104T2	4E4	F404474	1318	799.424	2	1596.83	1596.83	1.60318	60.9	324	337	K	IATDPFVGNLTFFR	V		0	2295.96	L04915_M1SalDP4x104T2.4101.4101.2.dta	gi|446046852|ref|WP_000124707.1|	elongation factor G [Salmonella bongori]	LATDPFVGNLTFFR
L04915_M1SalDP4x104T2	4E4	F404474	1325	803.448	2	1604.88	1604.88	1.94283	42.83	343	357	K	FNQIGSLTETLAAIK	M		0	2053.68	L04915_M1SalDP4x104T2.3709.3709.2.dta	gi|445958879|ref|WP_000036734.1|	MULTISPECIES: enolase [Salmonella]	FNQLGSLTETLAALK
L04915_M1SalDP4x104T2	4E4	F404474	1336	813.918	2	1625.82	1625.82	0.336446	56.12	157	171	R	SVDVGTWIAGVGYRF	-		1	2317.25	L04915_M1SalDP4x104T2.4138.4138.2.dta	gi|446639416|ref|WP_000716762.1|	MULTISPECIES: outer membrane protein X [Salmonella]	SVDVGTWLAGVGYRF
L04915_M1SalDP4x104T2	4E4	F404474	134	394.225	2	786.435	786.435	0.596362	25.75	164	170	R	NNVVVSR	R		0	542.086	L04915_M1SalDP4x104T2.813.813.2.dta	gi|446062464|ref|WP_000140319.1|	MULTISPECIES: 30S ribosomal protein S1 [Salmonella]	NNVVVSR
L04915_M1SalDP4x104T2	4E4	F404474	1347	820.913	2	1639.81	1639.81	1.53128	29.88	104	117	K	LGYPITDDLDVYTR	L		0	1911.9	L04915_M1SalDP4x104T2.3441.3441.2.dta	gi|505804847|ref|WP_015702792.1|	membrane protein [Salmonella bongori]	LGYPLTDDLDVYTR
L04915_M1SalDP4x104T2	4E4	F404474	1348	821.955	2	1641.9	1641.89	1.52324	41.16	10	23	K	SVEELNTELLNLLR	E		0	2488.46	L04915_M1SalDP4x104T2.4391.4391.2.dta	gi|446567396|ref|WP_000644742.1|	MULTISPECIES: 50S ribosomal protein L29 [Gammaproteobacteria]	SVEELNTELLNLLR
L04915_M1SalDP4x104T2	4E4	F404474	135	394.747	2	787.48	787.48	-0.0241276	16.64	27	33	K	TNTIVLK	V		0	880.635	L04915_M1SalDP4x104T2.1437.1437.2.dta	gi|446540200|ref|WP_000617546.1|	MULTISPECIES: 50S ribosomal protein L23 [Proteobacteria]	TNTLVLK
L04915_M1SalDP4x104T2	4E4	F404474	1353	551.958	3	1652.85	1652.85	-0.591099	20.47	30	45	R	IFSFTALTVVGDGNGR	V		0	2136.41	L04915_M1SalDP4x104T2.3844.3844.3.dta	gi|446862865|ref|WP_000940121.1|	MULTISPECIES: 30S ribosomal protein S5 [Proteobacteria]	LFSFTALTVVGDGNGR
L04915_M1SalDP4x104T2	4E4	F404474	1354	827.435	2	1652.86	1652.85	2.15325	46.72	30	45	R	IFSFTALTVVGDGNGR	V		0	2133.92	L04915_M1SalDP4x104T2.3839.3839.2.dta	gi|446862865|ref|WP_000940121.1|	MULTISPECIES: 30S ribosomal protein S5 [Proteobacteria]	LFSFTALTVVGDGNGR
L04915_M1SalDP4x104T2	4E4	F404474	1355	827.435	2	1652.86	1652.85	2.44365	22.57	30	45	R	IFSFTALTVVGDGNGR	V		0	2143.86	L04915_M1SalDP4x104T2.3857.3857.2.dta	gi|446862865|ref|WP_000940121.1|	MULTISPECIES: 30S ribosomal protein S5 [Proteobacteria]	LFSFTALTVVGDGNGR
L04915_M1SalDP4x104T2	4E4	F404474	1359	553.305	3	1656.89	1656.89	0.730282	20.08	239	253	K	VGEEVEIVGIKETQK	S		1	1163.32	L04915_M1SalDP4x104T2.1999.1999.3.dta	gi|445953893|ref|WP_000031748.1|	MULTISPECIES: elongation factor Tu [Salmonella]	VGEEVELVGLKETQK
L04915_M1SalDP4x104T2	4E4	F404474	1360	829.455	2	1656.9	1656.89	1.62111	41.91	239	253	K	VGEEVEIVGIKETQK	S		1	1167.37	L04915_M1SalDP4x104T2.2006.2006.2.dta	gi|445953893|ref|WP_000031748.1|	MULTISPECIES: elongation factor Tu [Salmonella]	VGEEVELVGLKETQK
L04915_M1SalDP4x104T2	4E4	F404474	137	395.209	2	788.403	788.403	0.673514	32.89	69	75	R	LDNQATK	Y		0	297.682	L04915_M1SalDP4x104T2.401.401.2.dta	gi|447005051|ref|WP_001082307.1|	MULTISPECIES: hypothetical protein [Proteobacteria]	LDNQATK
L04915_M1SalDP4x104T2	4E4	F404474	1371	840.457	2	1678.9	1678.9	1.78391	26.79	70	85	R	ALLNSMVIGVTEGFTK	K		0	2248.61	L04915_M1SalDP4x104T2.4017.4017.2.dta	gi|446014082|ref|WP_000091937.1|	50S ribosomal protein L6 [Salmonella bongori]	ALLNSMVLGVTEGFTK
L04915_M1SalDP4x104T2	4E4	F404474	1374	843.445	2	1684.88	1684.87	1.10097	41.04	409	423	R	MEFPEPVISIAVEPK	T		0	2132.41	L04915_M1SalDP4x104T2.3836.3836.2.dta	gi|446046852|ref|WP_000124707.1|	elongation factor G [Salmonella bongori]	MEFPEPVLSLAVEPK
L04915_M1SalDP4x104T2	4E4	F404474	1375	844.436	2	1686.86	1686.86	0.34502	55.45	110	125	K	AAAFEGELIPASQIDR	L		0	1685.89	L04915_M1SalDP4x104T2.2990.2990.2.dta	gi|447129947|ref|WP_001207203.1|	MULTISPECIES: 50S ribosomal protein L10 [Enterobacteriaceae]	AAAFEGELLPASQLDR
L04915_M1SalDP4x104T2	4E4	F404474	1384	848.455	2	1694.9	1694.89	2.23967	37.37	70	85	R	ALLNSMVIGVTEGFTK	K	Oxidation (M) [6]	0	1853.96	L04915_M1SalDP4x104T2.3329.3329.2.dta	gi|446014082|ref|WP_000091937.1|	50S ribosomal protein L6 [Salmonella bongori]	ALLNSMVLGVTEGFTK
L04915_M1SalDP4x104T2	4E4	F404474	1385	566.657	3	1696.95	1696.95	0.399541	14.39	82	97	R	LKGNTGENLLALLEGR	L		1	1956.29	L04915_M1SalDP4x104T2.3528.3528.3.dta	gi|446057371|ref|WP_000135226.1|	MULTISPECIES: 30S ribosomal protein S4 [Gammaproteobacteria]	LKGNTGENLLALLEGR
L04915_M1SalDP4x104T2	4E4	F404474	1388	851.443	2	1700.87	1700.87	0.644376	35.69	409	423	R	MEFPEPVISIAVEPK	T	Oxidation (M) [1]	0	1942.19	L04915_M1SalDP4x104T2.3501.3501.2.dta	gi|446046852|ref|WP_000124707.1|	elongation factor G [Salmonella bongori]	MEFPEPVLSLAVEPK
L04915_M1SalDP4x104T2	4E4	F404474	1400	570.988	3	1709.94	1709.94	0.560838	19.46	265	280	K	LLDEGRAGENVGVLLR	G		1	1463.8	L04915_M1SalDP4x104T2.2554.2554.3.dta	gi|445953893|ref|WP_000031748.1|	MULTISPECIES: elongation factor Tu [Salmonella]	LLDEGRAGENVGVLLR
L04915_M1SalDP4x104T2	4E4	F404474	1401	571.264	3	1710.77	1710.77	0.592716	23.46	351	364	R	QQIEEATSDYDREK	L		1	717.715	L04915_M1SalDP4x104T2.1134.1134.3.dta	gi|446641762|ref|WP_000719108.1|	molecular chaperone GroEL [Salmonella bongori]	QQLEEATSDYDREK
L04915_M1SalDP4x104T2	4E4	F404474	1403	858.441	2	1714.87	1714.86	1.67244	46.52	685	700	K	YAEAPNNVAQAVIEAR	G		0	1521.31	L04915_M1SalDP4x104T2.2658.2658.2.dta	gi|446046852|ref|WP_000124707.1|	elongation factor G [Salmonella bongori]	YAEAPNNVAQAVLEAR
L04915_M1SalDP4x104T2	4E4	F404474	1409	575.992	3	1724.96	1724.96	-0.507839	13.66	72	86	K	EGVQEDILEILLNLK	G		0	3114.55	L04915_M1SalDP4x104T2.5217.5217.3.dta	gi|447084838|ref|WP_001162094.1|	MULTISPECIES: DNA-directed RNA polymerase subunit alpha [Proteobacteria]	EGVQEDLLELLLNLK
L04915_M1SalDP4x104T2	4E4	F404474	1410	863.488	2	1724.96	1724.96	3.21747	27.13	72	86	K	EGVQEDILEILLNLK	G		0	3110.69	L04915_M1SalDP4x104T2.5211.5211.2.dta	gi|447084838|ref|WP_001162094.1|	MULTISPECIES: DNA-directed RNA polymerase subunit alpha [Proteobacteria]	EGVQEDLLELLLNLK
L04915_M1SalDP4x104T2	4E4	F404474	1426	870.384	2	1738.75	1738.75	0.59928	71.83	226	241	R	SQDLASQAEESFVEAE	-		0	2004.21	L04915_M1SalDP4x104T2.3620.3620.2.dta	gi|446169024|ref|WP_000246879.1|	30S ribosomal protein S2 [Salmonella bongori]	SQDLASQAEESFVEAE
L04915_M1SalDP4x104T2	4E4	F404474	143	397.694	2	793.373	793.372	1.07264	14.13	230	236	R	LYGNGDR	A		0	494.23	L04915_M1SalDP4x104T2.727.727.2.dta	gi|446788260|ref|WP_000865516.1|	porin [Salmonella bongori]	LYGNGDR
L04915_M1SalDP4x104T2	4E4	F404474	1432	581.632	3	1741.87	1741.87	-0.188877	16.17	135	151	R	VAALEGDVLGSYQHGAR	I		0	1274.56	L04915_M1SalDP4x104T2.2215.2215.3.dta	gi|446730849|ref|WP_000808105.1|	elongation factor Ts [Salmonella bongori]	VAALEGDVLGSYQHGAR
L04915_M1SalDP4x104T2	4E4	F404474	1439	876.464	2	1750.91	1750.91	1.6717	54.63	338	354	R	VYSGVVNSGDTILNSVK	S		0	1603.29	L04915_M1SalDP4x104T2.2821.2821.2.dta	gi|446046852|ref|WP_000124707.1|	elongation factor G [Salmonella bongori]	VYSGVVNSGDTLLNSVK
L04915_M1SalDP4x104T2	4E4	F404474	144	398.213	2	794.412	794.411	1.73588	13.8	226	232	K	LTGMAFR	V		0	1105.78	L04915_M1SalDP4x104T2.1883.1883.2.dta	gi|446075653|ref|WP_000153508.1|	glyceraldehyde-3-phosphate dehydrogenase [Salmonella bongori]	LTGMAFR
L04915_M1SalDP4x104T2	4E4	F404474	1440	876.47	2	1750.93	1750.93	0.492882	27.96	44	59	R	LVSQGIILGYPDGTYR	G		0	1775.22	L04915_M1SalDP4x104T2.3173.3173.2.dta	gi|752550625|ref|WP_041221871.1|	hypothetical protein [Deinococcus proteolyticus]	LVSQGLLLGYPDGTYR	Deinococcus
L04915_M1SalDP4x104T2	4E4	F404474	1454	880.484	2	1758.95	1758.95	0.658915	41.32	220	235	R	AATILAEQLEAFVDLR	D		0	2601.74	L04915_M1SalDP4x104T2.4545.4545.2.dta	gi|447084838|ref|WP_001162094.1|	MULTISPECIES: DNA-directed RNA polymerase subunit alpha [Proteobacteria]	AATLLAEQLEAFVDLR
L04915_M1SalDP4x104T2	4E4	F404474	1456	880.956	2	1759.9	1759.9	0.991536	38.58	143	160	K	AIAQVGTISANSDETVGK	L		0	1157.41	L04915_M1SalDP4x104T2.1988.1988.2.dta	gi|446641762|ref|WP_000719108.1|	molecular chaperone GroEL [Salmonella bongori]	ALAQVGTLSANSDETVGK
L04915_M1SalDP4x104T2	4E4	F404474	1468	889.48	2	1776.95	1776.94	1.12046	35.91	256	271	R	VLNNEIILVTCGSAFK	N	Carbamidomethyl (C) [11]	0	1928.97	L04915_M1SalDP4x104T2.3475.3475.2.dta	gi|446046852|ref|WP_000124707.1|	elongation factor G [Salmonella bongori]	VLNNELLLVTCGSAFK
L04915_M1SalDP4x104T2	4E4	F404474	1470	893.503	2	1784.99	1784.99	1.63586	14.68	196	213	R	SLELPAIVGTGSVTSQVK	N		0	1863.38	L04915_M1SalDP4x104T2.3348.3348.2.dta	gi|446545765|ref|WP_000623111.1|	phosphoenolpyruvate-protein phosphotransferase [Salmonella bongori]	SLELPALVGTGSVTSQVK
L04915_M1SalDP4x104T2	4E4	F404474	1476	599.651	3	1795.93	1795.93	-0.00167044	13.06	359	374	K	MVVTLIHPIAMDDGLR	F	Oxidation (M) [1]	0	1684.39	L04915_M1SalDP4x104T2.2987.2987.3.dta	gi|445953893|ref|WP_000031748.1|	MULTISPECIES: elongation factor Tu [Salmonella]	MVVTLLHPLAMDDGLR
L04915_M1SalDP4x104T2	4E4	F404474	1477	599.652	3	1795.93	1795.93	0.399236	31.49	359	374	K	MVVTLIHPIAMDDGLR	F	Oxidation (M) [1]	0	1672.2	L04915_M1SalDP4x104T2.2962.2962.3.dta	gi|445953893|ref|WP_000031748.1|	MULTISPECIES: elongation factor Tu [Salmonella]	MVVTLLHPLAMDDGLR
L04915_M1SalDP4x104T2	4E4	F404474	1478	599.652	3	1795.93	1795.93	0.816846	46.9	359	374	K	MVVTLIHPIAMDDGLR	F	Oxidation (M) [11]	0	1606.08	L04915_M1SalDP4x104T2.2827.2827.3.dta	gi|445953893|ref|WP_000031748.1|	MULTISPECIES: elongation factor Tu [Salmonella]	MVVTLLHPLAMDDGLR
L04915_M1SalDP4x104T2	4E4	F404474	1489	899.446	2	1796.88	1796.88	0.322226	34.87	654	669	R	AQVPLSEMFGYATDLR	S		0	2224.7	L04915_M1SalDP4x104T2.3985.3985.2.dta	gi|446046852|ref|WP_000124707.1|	elongation factor G [Salmonella bongori]	AQVPLSEMFGYATDLR
L04915_M1SalDP4x104T2	4E4	F404474	149	401.245	2	800.476	800.476	-0.0599643	24.92	383	391	R	TVGAGVVAK	V		0	664.119	L04915_M1SalDP4x104T2.1038.1038.2.dta	gi|445953893|ref|WP_000031748.1|	MULTISPECIES: elongation factor Tu [Salmonella]	TVGAGVVAK
L04915_M1SalDP4x104T2	4E4	F404474	1490	899.463	2	1796.91	1796.91	1.37124	25.15	96	112	R	LNDWASIYGVVGVGYGK	F		0	2164.49	L04915_M1SalDP4x104T2.3892.3892.2.dta	gi|446639416|ref|WP_000716762.1|	MULTISPECIES: outer membrane protein X [Salmonella]	LNDWASLYGVVGVGYGK
L04915_M1SalDP4x104T2	4E4	F404474	1492	901.418	2	1800.82	1800.82	2.17013	23.6	312	328	K	DISNGYGASYGDQDIVK	Y		0	1388.6	L04915_M1SalDP4x104T2.2414.2414.2.dta	gi|446788260|ref|WP_000865516.1|	porin [Salmonella bongori]	DLSNGYGASYGDQDLVK	Salmonella
L04915_M1SalDP4x104T2	4E4	F404474	1493	601.968	3	1802.88	1802.88	1.07827	19.34	60	75	R	GITINTSHVEYDTPTR	H		0	1093.28	L04915_M1SalDP4x104T2.1856.1856.3.dta	gi|445953893|ref|WP_000031748.1|	MULTISPECIES: elongation factor Tu [Salmonella]	GLTLNTSHVEYDTPTR
L04915_M1SalDP4x104T2	4E4	F404474	1494	902.486	2	1802.96	1802.95	2.14703	54.38	62	79	K	EAAIQVSNVAIFNAATGK	A		0	1814.92	L04915_M1SalDP4x104T2.3254.3254.2.dta	gi|446651839|ref|WP_000729185.1|	MULTISPECIES: 50S ribosomal protein L24 [Proteobacteria]	EAALQVSNVALFNAATGK
L04915_M1SalDP4x104T2	4E4	F404474	1495	904.908	2	1807.8	1807.8	0.361212	27.5	266	283	R	FGTSNGSSPSTSYGFANK	A		0	1126.58	L04915_M1SalDP4x104T2.1926.1926.2.dta	gi|446788260|ref|WP_000865516.1|	porin [Salmonella bongori]	FGTSNGSSPSTSYGFANK	Salmonella
L04915_M1SalDP4x104T2	4E4	F404474	1497	604.983	3	1811.93	1811.93	0.231245	19.5	359	374	K	MVVTLIHPIAMDDGLR	F	Oxidation (M) [1], Oxidation (M) [11]	0	1459.74	L04915_M1SalDP4x104T2.2546.2546.3.dta	gi|445953893|ref|WP_000031748.1|	MULTISPECIES: elongation factor Tu [Salmonella]	MVVTLLHPLAMDDGLR
L04915_M1SalDP4x104T2	4E4	F404474	1498	907.444	2	1812.87	1812.87	0.772255	29.21	654	669	R	AQVPLSEMFGYATDLR	S	Oxidation (M) [8]	0	1744.66	L04915_M1SalDP4x104T2.3111.3111.2.dta	gi|446046852|ref|WP_000124707.1|	elongation factor G [Salmonella bongori]	AQVPLSEMFGYATDLR
L04915_M1SalDP4x104T2	4E4	F404474	1505	607.648	3	1819.92	1819.92	0.783001	33.44	476	491	R	EFNVEANVGKPQVAYR	E		0	1191.64	L04915_M1SalDP4x104T2.2050.2050.3.dta	gi|446046852|ref|WP_000124707.1|	elongation factor G [Salmonella bongori]	EFNVEANVGKPQVAYR
L04915_M1SalDP4x104T2	4E4	F404474	1510	914.941	2	1827.87	1827.86	1.57944	13.16	16	30	K	LMTEFNYNSVMQVPR	V		0	1866.88	L04915_M1SalDP4x104T2.3355.3355.2.dta	gi|447018946|ref|WP_001096202.1|	MULTISPECIES: 50S ribosomal protein L5 [Proteobacteria]	LMTEFNYNSVMQVPR
L04915_M1SalDP4x104T2	4E4	F404474	1529	613.655	3	1837.94	1837.94	1.10939	29.32	37	53	K	STAESIVYSALETLAQR	S		0	2604.43	L04915_M1SalDP4x104T2.4549.4549.3.dta	gi|447060786|ref|WP_001138042.1|	MULTISPECIES: 30S ribosomal protein S7 [Enterobacteriaceae]	STAESLVYSALETLAQR
L04915_M1SalDP4x104T2	4E4	F404474	153	401.743	2	801.471	801.471	0.18466	40.2	241	248	K	GAITIATR	E		0	885.699	L04915_M1SalDP4x104T2.1448.1448.2.dta	gi|445926001|ref|WP_000003856.1|	pyruvate dehydrogenase [Salmonella bongori]	GALTLATR
L04915_M1SalDP4x104T2	4E4	F404474	1548	929.935	2	1857.85	1857.85	0.877895	52.16	575	590	R	AELGLAADTYTNWYDR	A		0	1888.62	L04915_M1SalDP4x104T2.3395.3395.2.dta	gi|752550625|ref|WP_041221871.1|	hypothetical protein [Deinococcus proteolyticus]	AELGLAADTYTNWYDR	Deinococcus	Deinococcus proteolyticus
L04915_M1SalDP4x104T2	4E4	F404474	1560	627.319	3	1878.94	1878.94	0.0250142	18.98	134	148	R	EQIIFPEIDYDKVDR	V		1	1728.89	L04915_M1SalDP4x104T2.3080.3080.3.dta	gi|447018946|ref|WP_001096202.1|	MULTISPECIES: 50S ribosomal protein L5 [Proteobacteria]	EQLLFPELDYDKVDR
L04915_M1SalDP4x104T2	4E4	F404474	1571	631.996	3	1892.97	1892.96	2.00004	21.56	86	104	K	DAGFQAFADKVLDAAVAGK	I		1	2389.68	L04915_M1SalDP4x104T2.4245.4245.3.dta	gi|446730849|ref|WP_000808105.1|	elongation factor Ts [Salmonella bongori]	DAGFQAFADKVLDAAVAGK
L04915_M1SalDP4x104T2	4E4	F404474	1587	962.491	2	1922.97	1922.96	2.56791	47.78	361	378	R	DAGINTDDIVALGLVYQF	-		0	3410.55	L04915_M1SalDP4x104T2.5611.5611.2.dta	gi|446788260|ref|WP_000865516.1|	porin [Salmonella bongori]	DAGLNTDDLVALGLVYQF
L04915_M1SalDP4x104T2	4E4	F404474	1589	962.968	2	1923.92	1923.92	1.79529	50.32	94	112	R	VFMQPASEGTGIIAGGAMR	A	Oxidation (M) [3], Oxidation (M) [18]	0	1283.39	L04915_M1SalDP4x104T2.2233.2233.2.dta	gi|446862865|ref|WP_000940121.1|	MULTISPECIES: 30S ribosomal protein S5 [Proteobacteria]	VFMQPASEGTGLLAGGAMR
L04915_M1SalDP4x104T2	4E4	F404474	1595	647.296	3	1938.87	1938.87	-0.272324	14.23	251	267	K	QYTNQTAADDDATDRVR	G		1	664.539	L04915_M1SalDP4x104T2.1039.1039.3.dta	gi|752550625|ref|WP_041221871.1|	hypothetical protein [Deinococcus proteolyticus]	QYTNQTAADDDATDRVR
L04915_M1SalDP4x104T2	4E4	F404474	1603	976.504	2	1950.99	1950.99	1.75808	53.76	783	801	R	YTTGLVDNNTVIGSELGAK	A		0	1634.98	L04915_M1SalDP4x104T2.2887.2887.2.dta	gi|752550625|ref|WP_041221871.1|	hypothetical protein [Deinococcus proteolyticus]	YTTGLVDNNTVLGSELGAK	Deinococcus	Deinococcus proteolyticus
L04915_M1SalDP4x104T2	4E4	F404474	1611	979.509	2	1957	1957	2.45631	27.37	400	417	R	FLSQPFFVAEVFTGSPGK	Y		0	2478.08	L04915_M1SalDP4x104T2.4375.4375.2.dta	gi|446112644|ref|WP_000190499.1|	MULTISPECIES: ATP synthase subunit beta [Salmonella]	FLSQPFFVAEVFTGSPGK
L04915_M1SalDP4x104T2	4E4	F404474	1612	980.53	2	1959.05	1959.04	1.33024	36.17	129	146	R	VVNIASYQVSPNDVVSIR	E		0	1803.19	L04915_M1SalDP4x104T2.3230.3230.2.dta	gi|446057371|ref|WP_000135226.1|	MULTISPECIES: 30S ribosomal protein S4 [Gammaproteobacteria]	VVNLASYQVSPNDVVSLR
L04915_M1SalDP4x104T2	4E4	F404474	1613	654.679	3	1961.02	1961.01	0.527788	50	189	205	K	IIELAGFLDSYIPEPER	A		0	2567.25	L04915_M1SalDP4x104T2.4497.4497.3.dta	gi|445953893|ref|WP_000031748.1|	MULTISPECIES: elongation factor Tu [Salmonella]	LLELAGFLDSYLPEPER
L04915_M1SalDP4x104T2	4E4	F404474	1614	981.516	2	1961.02	1961.01	1.28046	55.21	189	205	K	IIELAGFLDSYIPEPER	A		0	2573.87	L04915_M1SalDP4x104T2.4505.4505.2.dta	gi|445953893|ref|WP_000031748.1|	MULTISPECIES: elongation factor Tu [Salmonella]	LLELAGFLDSYLPEPER
L04915_M1SalDP4x104T2	4E4	F404474	1615	981.517	2	1961.02	1961.01	2.14736	32.02	189	205	K	IIELAGFLDSYIPEPER	A		0	2563.29	L04915_M1SalDP4x104T2.4491.4491.2.dta	gi|445953893|ref|WP_000031748.1|	MULTISPECIES: elongation factor Tu [Salmonella]	LLELAGFLDSYLPEPER
L04915_M1SalDP4x104T2	4E4	F404474	1616	981.517	2	1961.02	1961.01	2.20855	13.55	189	205	K	IIELAGFLDSYIPEPER	A		0	2584.22	L04915_M1SalDP4x104T2.4521.4521.2.dta	gi|445953893|ref|WP_000031748.1|	MULTISPECIES: elongation factor Tu [Salmonella]	LLELAGFLDSYLPEPER
L04915_M1SalDP4x104T2	4E4	F404474	1618	982.984	2	1963.95	1963.95	0.621196	40.75	156	172	R	ELLSQYDFPGDDTPIVR	G		0	1964.79	L04915_M1SalDP4x104T2.3544.3544.2.dta	gi|445953893|ref|WP_000031748.1|	MULTISPECIES: elongation factor Tu [Salmonella]	ELLSQYDFPGDDTPLVR
L04915_M1SalDP4x104T2	4E4	F404474	1619	982.985	2	1963.95	1963.95	1.05909	43.07	156	172	R	ELLSQYDFPGDDTPIVR	G		0	1976.66	L04915_M1SalDP4x104T2.3568.3568.2.dta	gi|445953893|ref|WP_000031748.1|	MULTISPECIES: elongation factor Tu [Salmonella]	ELLSQYDFPGDDTPLVR
L04915_M1SalDP4x104T2	4E4	F404474	1630	659.02	3	1974.04	1974.04	0.740615	17.03	249	264	R	EKLDNLVFVINCNLQR	L	Carbamidomethyl (C) [12]	1	1907.36	L04915_M1SalDP4x104T2.3432.3432.3.dta	gi|445926001|ref|WP_000003856.1|	pyruvate dehydrogenase [Salmonella bongori]	EKLDNLVFVLNCNLQR
L04915_M1SalDP4x104T2	4E4	F404474	1631	660.01	3	1977.01	1977.01	1.5832	13.64	237	253	K	YLGGEELTEEEIKQALR	Q		1	1709.45	L04915_M1SalDP4x104T2.3039.3039.3.dta	gi|446046852|ref|WP_000124707.1|	elongation factor G [Salmonella bongori]	YLGGEELTEEELKQALR
L04915_M1SalDP4x104T2	4E4	F404474	1637	664.041	3	1989.1	1989.1	-1.78472	32.69	53	72	K	VKAPVIVQFSNGGASFIAGK	G		1	1659.74	L04915_M1SalDP4x104T2.2938.2938.3.dta	gi|445956516|ref|WP_000034371.1|	class II fructose-bisphosphate aldolase [Salmonella bongori]	VKAPVLVQFSNGGASFLAGK
L04915_M1SalDP4x104T2	4E4	F404474	164	410.75	2	819.486	819.485	1.23858	22.44	593	600	K	LAASIAFK	D		0	1202.08	L04915_M1SalDP4x104T2.2070.2070.2.dta	gi|446046852|ref|WP_000124707.1|	elongation factor G [Salmonella bongori]	LAASLAFK
L04915_M1SalDP4x104T2	4E4	F404474	1652	1007.99	2	2013.97	2013.97	-0.224929	48.54	311	327	K	LIQLMNETVDGDYQTFK	S		0	1879.1	L04915_M1SalDP4x104T2.3376.3376.2.dta	gi|445926001|ref|WP_000003856.1|	pyruvate dehydrogenase [Salmonella bongori]	LLQLMNETVDGDYQTFK
L04915_M1SalDP4x104T2	4E4	F404474	1653	1008.45	2	2014.88	2014.88	0.26205	18.68	223	240	K	QTVYAFLGDGEMDEPESK	G		0	1787.91	L04915_M1SalDP4x104T2.3198.3198.2.dta	gi|445926001|ref|WP_000003856.1|	pyruvate dehydrogenase [Salmonella bongori]	QTVYAFLGDGEMDEPESK
L04915_M1SalDP4x104T2	4E4	F404474	1657	676.043	3	2025.11	2025.11	-1.37178	24.23	2	20	M	ALNLQDKQAIVAEVSEVAK	G		1	1671.72	L04915_M1SalDP4x104T2.2961.2961.3.dta	gi|447129947|ref|WP_001207203.1|	MULTISPECIES: 50S ribosomal protein L10 [Enterobacteriaceae]	ALNLQDKQALVAEVSEVAK
L04915_M1SalDP4x104T2	4E4	F404474	1658	677.353	3	2029.04	2029.04	0.200095	26.62	22	40	R	DFNEALVHQVVVAYAAGAR	Q		0	2123.77	L04915_M1SalDP4x104T2.3824.3824.3.dta	gi|446346540|ref|WP_000424395.1|	MULTISPECIES: 50S ribosomal protein L4 [Proteobacteria]	DFNEALVHQVVVAYAAGAR
L04915_M1SalDP4x104T2	4E4	F404474	166	411.728	2	821.441	821.44	1.25146	17.54	505	511	K	FTGVDRK	N		1	478.87	L04915_M1SalDP4x104T2.700.700.2.dta	gi|446062464|ref|WP_000140319.1|	MULTISPECIES: 30S ribosomal protein S1 [Salmonella]	FTGVDRK
L04915_M1SalDP4x104T2	4E4	F404474	1660	677.679	3	2030.02	2030.02	-0.321672	25.96	486	504	R	DRVEDATLVLSVGDDVEAK	F		1	1694.01	L04915_M1SalDP4x104T2.3007.3007.3.dta	gi|446062464|ref|WP_000140319.1|	MULTISPECIES: 30S ribosomal protein S1 [Salmonella]	DRVEDATLVLSVGDDVEAK
L04915_M1SalDP4x104T2	4E4	F404474	1683	692.356	3	2074.04	2074.04	0.958997	25.41	45	62	K	ISELSEEQIDTLRDEVAK	F		1	1589.53	L04915_M1SalDP4x104T2.2791.2791.3.dta	gi|446012925|ref|WP_000090780.1|	MULTISPECIES: 30S ribosomal protein S13 [Enterobacteriaceae]	LSELSEEQLDTLRDEVAK
L04915_M1SalDP4x104T2	4E4	F404474	1684	692.384	3	2074.13	2074.13	-0.0144639	16.18	307	325	K	VLGDKIQLVGDDLFVTNTK	I		1	1875.54	L04915_M1SalDP4x104T2.3369.3369.3.dta	gi|445958879|ref|WP_000036734.1|	MULTISPECIES: enolase [Salmonella]	VLGDKLQLVGDDLFVTNTK
L04915_M1SalDP4x104T2	4E4	F404474	1692	1044.55	2	2087.08	2087.08	0.903655	31.57	757	775	K	GGVNLSTQPLDLAFQPQFR	A		0	2153.13	L04915_M1SalDP4x104T2.3874.3874.2.dta	gi|752550625|ref|WP_041221871.1|	hypothetical protein [Deinococcus proteolyticus]	GGVNLSTQPLDLAFQPQFR	Deinococcus	Deinococcus proteolyticus
L04915_M1SalDP4x104T2	4E4	F404474	1695	697.023	3	2088.05	2088.05	-0.289265	23.93	31	54	K	FGVSAAAAVAVAGAGAAAEAAEEK	T		0	2042.39	L04915_M1SalDP4x104T2.3689.3689.3.dta	gi|445951026|ref|WP_000028881.1|	MULTISPECIES: 50S ribosomal protein L7/L12 [Salmonella]	FGVSAAAAVAVAGAGAAAEAAEEK
L04915_M1SalDP4x104T2	4E4	F404474	1712	706.393	3	2116.16	2116.16	0.60109	35.83	206	224	R	AIDKPFLLPIEDVFSISGR	G		0	2468.05	L04915_M1SalDP4x104T2.4362.4362.3.dta	gi|445953893|ref|WP_000031748.1|	MULTISPECIES: elongation factor Tu [Salmonella]	ALDKPFLLPLEDVFSLSGR
L04915_M1SalDP4x104T2	4E4	F404474	1713	706.394	3	2116.16	2116.16	0.941329	23.43	206	224	R	AIDKPFLLPIEDVFSISGR	G		0	2457.72	L04915_M1SalDP4x104T2.4345.4345.3.dta	gi|445953893|ref|WP_000031748.1|	MULTISPECIES: elongation factor Tu [Salmonella]	ALDKPFLLPLEDVFSLSGR
L04915_M1SalDP4x104T2	4E4	F404474	1714	706.394	3	2116.16	2116.16	1.8061	16.2	206	224	R	AIDKPFLLPIEDVFSISGR	G		0	2481.49	L04915_M1SalDP4x104T2.4380.4380.3.dta	gi|445953893|ref|WP_000031748.1|	MULTISPECIES: elongation factor Tu [Salmonella]	ALDKPFLLPLEDVFSLSGR
L04915_M1SalDP4x104T2	4E4	F404474	1715	706.69	3	2117.05	2117.05	0.0585721	30.63	372	393	R	SGETEDATIADLAVGTAAGQIK	T		0	1917.46	L04915_M1SalDP4x104T2.3452.3452.3.dta	gi|445958879|ref|WP_000036734.1|	MULTISPECIES: enolase [Salmonella]	SGETEDATLADLAVGTAAGQLK
L04915_M1SalDP4x104T2	4E4	F404474	1716	1059.53	2	2117.05	2117.05	1.10059	48.19	372	393	R	SGETEDATIADLAVGTAAGQIK	T		0	1919.5	L04915_M1SalDP4x104T2.3456.3456.2.dta	gi|445958879|ref|WP_000036734.1|	MULTISPECIES: enolase [Salmonella]	SGETEDATLADLAVGTAAGQLK
L04915_M1SalDP4x104T2	4E4	F404474	1720	1062.49	2	2122.97	2122.97	1.41076	49.47	749	767	K	DYDVGSDVYSVTSFTELAR	D		0	2315.84	L04915_M1SalDP4x104T2.4135.4135.2.dta	gi|445926001|ref|WP_000003856.1|	pyruvate dehydrogenase [Salmonella bongori]	DYDVGSDVYSVTSFTELAR	Salmonella
L04915_M1SalDP4x104T2	4E4	F404474	1724	710.365	3	2128.07	2128.07	-0.250461	31.45	321	339	K	VVNVGDVVEVMVLDIDEER	R		0	2905.86	L04915_M1SalDP4x104T2.4941.4941.3.dta	gi|446062464|ref|WP_000140319.1|	MULTISPECIES: 30S ribosomal protein S1 [Salmonella]	VVNVGDVVEVMVLDLDEER
L04915_M1SalDP4x104T2	4E4	F404474	1744	718.411	3	2152.21	2152.21	0.838673	34.19	49	69	K	LLDNAAADLTAISGQKPLITK	A		0	1769.87	L04915_M1SalDP4x104T2.3162.3162.3.dta	gi|447018946|ref|WP_001096202.1|	MULTISPECIES: 50S ribosomal protein L5 [Proteobacteria]	LLDNAAADLTALSGQKPLLTK
L04915_M1SalDP4x104T2	4E4	F404474	1751	726.047	3	2175.12	2175.12	1.0781	32.11	268	288	R	GVDTTNEGRFDLSPAITVGVK	A		1	1598.11	L04915_M1SalDP4x104T2.2810.2810.3.dta	gi|752550625|ref|WP_041221871.1|	hypothetical protein [Deinococcus proteolyticus]	GVDTTNEGRFDLSPALTVGVK
L04915_M1SalDP4x104T2	4E4	F404474	1759	1094.58	2	2187.15	2187.14	1.95186	27.19	14	33	R	IFTEDGVSIPVTVIEVEANR	V		0	2276.78	L04915_M1SalDP4x104T2.4065.4065.2.dta	gi|446501983|ref|WP_000579837.1|	MULTISPECIES: 50S ribosomal protein L3 [Enterobacteriaceae]	LFTEDGVSLPVTVLEVEANR
L04915_M1SalDP4x104T2	4E4	F404474	1764	732.396	3	2194.16	2194.16	2.44741	22.54	297	316	K	ANDIDVPAALIDSEIDVLRR	Q		1	2286.32	L04915_M1SalDP4x104T2.4082.4082.3.dta	gi|447121143|ref|WP_001198399.1|	trigger factor [Salmonella bongori]	ANDLDVPAALLDSELDVLRR
L04915_M1SalDP4x104T2	4E4	F404474	182	415.74	2	829.466	829.466	-0.163961	26.75	264	270	R	KLLDEGR	A		1	606.365	L04915_M1SalDP4x104T2.934.934.2.dta	gi|445953893|ref|WP_000031748.1|	MULTISPECIES: elongation factor Tu [Salmonella]	KLLDEGR
L04915_M1SalDP4x104T2	4E4	F404474	1847	745.371	3	2233.09	2233.09	0.779637	15.78	42	61	K	AEYTPHVDTGDYIIVLNADK	V		0	1737.74	L04915_M1SalDP4x104T2.3098.3098.3.dta	gi|446770300|ref|WP_000847556.1|	MULTISPECIES: 50S ribosomal protein L13 [Enterobacteriaceae]	AEYTPHVDTGDYLLVLNADK
L04915_M1SalDP4x104T2	4E4	F404474	1858	748.377	3	2242.11	2242.11	0.99237	54.53	186	206	R	LGVVEDQVAENTTDIDAQGIR	I		0	1580.82	L04915_M1SalDP4x104T2.2772.2772.3.dta	gi|752550625|ref|WP_041221871.1|	hypothetical protein [Deinococcus proteolyticus]	LGVVEDQVAENTTDLDAQGLR	Deinococcus	Deinococcus proteolyticus
L04915_M1SalDP4x104T2	4E4	F404474	1861	1124.55	2	2247.09	2247.08	0.429	58.94	154	173	R	NTDFFGLVDGLDFALQYQGK	N		0	2878.31	L04915_M1SalDP4x104T2.4903.4903.2.dta	gi|446788260|ref|WP_000865516.1|	porin [Salmonella bongori]	NTDFFGLVDGLDFALQYQGK
L04915_M1SalDP4x104T2	4E4	F404474	1871	753.735	3	2258.18	2258.18	1.56498	34.82	57	76	K	SELEAFEVALENVRPTVEVK	S		0	2172.36	L04915_M1SalDP4x104T2.3904.3904.3.dta	gi|447060786|ref|WP_001138042.1|	MULTISPECIES: 30S ribosomal protein S7 [Enterobacteriaceae]	SELEAFEVALENVRPTVEVK
L04915_M1SalDP4x104T2	4E4	F404474	189	416.749	2	831.483	831.481	1.55506	15.16	910	917	R	SLSTVAVR	V		0	1038.59	L04915_M1SalDP4x104T2.1745.1745.2.dta	gi|445999120|ref|WP_000076975.1|	cell division protein FtsK [Salmonella bongori]	SLSTVAVR
L04915_M1SalDP4x104T2	4E4	F404474	191	417.727	2	833.44	833.44	0.363554	30.21	80	86	R	FNDAVIR	S		0	960.584	L04915_M1SalDP4x104T2.1587.1587.2.dta	gi|447139417|ref|WP_001216673.1|	MULTISPECIES: 30S ribosomal protein S6 [Enterobacteriaceae]	FNDAVLR
L04915_M1SalDP4x104T2	4E4	F404474	1952	1151.61	2	2301.21	2301.21	2.66295	39.44	95	116	R	LLQSGALSGSDISDEDLLVITR	G		0	2164.96	L04915_M1SalDP4x104T2.3893.3893.2.dta	gi|503379992|ref|WP_013614653.1|	S-layer domain-containing protein [Deinococcus proteolyticus]	LLQSGALSGSDLSDEDLLVLTR	Deinococcus	Deinococcus proteolyticus
L04915_M1SalDP4x104T2	4E4	F404474	1953	768.735	3	2303.18	2303.18	1.382	34.76	194	216	R	FGQEEAAPVVAPAPAPAPEVQTK	H		0	1421.82	L04915_M1SalDP4x104T2.2476.2476.3.dta	gi|505804847|ref|WP_015702792.1|	membrane protein [Salmonella bongori]	FGQEEAAPVVAPAPAPAPEVQTK
L04915_M1SalDP4x104T2	4E4	F404474	1973	780.385	3	2338.13	2338.13	0.647098	17.93	430	451	K	LGDRGDVGVSFVQNFSDAATQR	T		1	1717.11	L04915_M1SalDP4x104T2.3055.3055.3.dta	gi|752550625|ref|WP_041221871.1|	hypothetical protein [Deinococcus proteolyticus]	LGDRGDVGVSFVQNFSDAATQR
L04915_M1SalDP4x104T2	4E4	F404474	20	337.198	2	672.381	672.381	0.383711	14.12	456	462	R	VIDAAGK	T		0	590.027	L04915_M1SalDP4x104T2.902.902.2.dta	gi|908631023|ref|WP_049775056.1|	hypothetical protein [Deinococcus proteolyticus]	VLDAAGK
L04915_M1SalDP4x104T2	4E4	F404474	2000	800.431	3	2398.27	2398.27	0.747205	25.37	323	345	R	VVINKDTTTIIDGVGEEAAIQGR	V		1	1581.76	L04915_M1SalDP4x104T2.2774.2774.3.dta	gi|446641762|ref|WP_000719108.1|	molecular chaperone GroEL [Salmonella bongori]	VVLNKDTTTLLDGVGEEAALQGR
L04915_M1SalDP4x104T2	4E4	F404474	2007	806.749	3	2417.22	2417.23	-1.89846	32.22	81	105	K	ANDAAGDGTTTATVLAQSIITEGLK	A		0	2365.98	L04915_M1SalDP4x104T2.4209.4209.3.dta	gi|446641762|ref|WP_000719108.1|	molecular chaperone GroEL [Salmonella bongori]	ANDAAGDGTTTATVLAQSLLTEGLK
L04915_M1SalDP4x104T2	4E4	F404474	2017	808.441	3	2422.3	2422.3	1.51385	16.86	207	231	K	IADQLIVGGGIANTFVAAQGHSVGK	S		0	1834.82	L04915_M1SalDP4x104T2.3293.3293.3.dta	gi|446033415|ref|WP_000111270.1|	phosphoglycerate kinase [Salmonella bongori]	LADQLLVGGGLANTFVAAQGHSVGK
L04915_M1SalDP4x104T2	4E4	F404474	2022	812.725	3	2435.15	2435.15	1.33175	43.57	130	151	R	NEQDGGDLVYFQGHISPGIYAR	A		0	1695.54	L04915_M1SalDP4x104T2.3010.3010.3.dta	gi|445926001|ref|WP_000003856.1|	pyruvate dehydrogenase [Salmonella bongori]	NEQDGGDLVYFQGHLSPGLYAR
L04915_M1SalDP4x104T2	4E4	F404474	2025	815.079	3	2442.21	2442.21	0.417244	27.72	830	854	R	DNLGAQAGLPNLGASSVSPSVADFR	F		0	2061.19	L04915_M1SalDP4x104T2.3720.3720.3.dta	gi|752550625|ref|WP_041221871.1|	hypothetical protein [Deinococcus proteolyticus]	DNLGAQAGLPNLGASSVSPSVADFR	Deinococcus	Deinococcus proteolyticus
L04915_M1SalDP4x104T2	4E4	F404474	2042	825.44	3	2473.3	2473.3	0.660252	29.71	2	24	M	SQIVYFQGNPVTVANVIPQTGNK	A		0	1937.54	L04915_M1SalDP4x104T2.3492.3492.3.dta	gi|446000612|ref|WP_000078467.1|	2-Cys peroxiredoxin [Salmonella bongori]	SQLVYFQGNPVTVANVLPQTGNK
L04915_M1SalDP4x104T2	4E4	F404474	2070	633.59	4	2530.33	2530.33	0.950865	16.66	54	76	R	SGKSELEAFEVALENVRPTVEVK	S		1	1974.68	L04915_M1SalDP4x104T2.3564.3564.4.dta	gi|447060786|ref|WP_001138042.1|	MULTISPECIES: 30S ribosomal protein S7 [Enterobacteriaceae]	SGKSELEAFEVALENVRPTVEVK
L04915_M1SalDP4x104T2	4E4	F404474	2074	849.418	3	2545.23	2545.23	1.63836	16.75	335	358	R	TTDVTGTIELPEGVEMVMPGDNIK	M		0	2252.89	L04915_M1SalDP4x104T2.4024.4024.3.dta	gi|445953893|ref|WP_000031748.1|	MULTISPECIES: elongation factor Tu [Salmonella]	TTDVTGTLELPEGVEMVMPGDNLK
L04915_M1SalDP4x104T2	4E4	F404474	2075	1273.62	2	2545.24	2545.23	2.46579	38.55	335	358	R	TTDVTGTIELPEGVEMVMPGDNIK	M		0	2256.16	L04915_M1SalDP4x104T2.4029.4029.2.dta	gi|445953893|ref|WP_000031748.1|	MULTISPECIES: elongation factor Tu [Salmonella]	TTDVTGTLELPEGVEMVMPGDNLK
L04915_M1SalDP4x104T2	4E4	F404474	2077	854.109	3	2559.31	2559.3	2.33423	13.48	161	184	K	VINDNFGIVEGLMTTVHATTATQK	T		0	2159.6	L04915_M1SalDP4x104T2.3884.3884.3.dta	gi|446075653|ref|WP_000153508.1|	glyceraldehyde-3-phosphate dehydrogenase [Salmonella bongori]	VLNDNFGLVEGLMTTVHATTATQK
L04915_M1SalDP4x104T2	4E4	F404474	2079	854.748	3	2561.22	2561.22	-0.269012	24.45	335	358	R	TTDVTGTIELPEGVEMVMPGDNIK	M	Oxidation (M) [16]	0	2051.74	L04915_M1SalDP4x104T2.3706.3706.3.dta	gi|445953893|ref|WP_000031748.1|	MULTISPECIES: elongation factor Tu [Salmonella]	TTDVTGTLELPEGVEMVMPGDNLK
L04915_M1SalDP4x104T2	4E4	F404474	2080	854.749	3	2561.23	2561.22	0.155004	18.86	369	390	K	ALIEEMASAYEDPKEVIEFYSK	N		1	2260.63	L04915_M1SalDP4x104T2.4038.4038.3.dta	gi|447121143|ref|WP_001198399.1|	trigger factor [Salmonella bongori]	ALLEEMASAYEDPKEVLEFYSK
L04915_M1SalDP4x104T2	4E4	F404474	2081	854.751	3	2561.23	2561.22	3.16294	16.29	335	358	R	TTDVTGTIELPEGVEMVMPGDNIK	M	Oxidation (M) [18]	0	2021.08	L04915_M1SalDP4x104T2.3652.3652.3.dta	gi|445953893|ref|WP_000031748.1|	MULTISPECIES: elongation factor Tu [Salmonella]	TTDVTGTLELPEGVEMVMPGDNLK
L04915_M1SalDP4x104T2	4E4	F404474	2088	1289.62	2	2577.22	2577.22	0.690279	35.08	335	358	R	TTDVTGTIELPEGVEMVMPGDNIK	M	Oxidation (M) [16], Oxidation (M) [18]	0	1816.42	L04915_M1SalDP4x104T2.3257.3257.2.dta	gi|445953893|ref|WP_000031748.1|	MULTISPECIES: elongation factor Tu [Salmonella]	TTDVTGTLELPEGVEMVMPGDNLK
L04915_M1SalDP4x104T2	4E4	F404474	2089	860.081	3	2577.22	2577.22	0.967322	26.56	335	358	R	TTDVTGTIELPEGVEMVMPGDNIK	M	Oxidation (M) [16], Oxidation (M) [18]	0	1813.48	L04915_M1SalDP4x104T2.3251.3251.3.dta	gi|445953893|ref|WP_000031748.1|	MULTISPECIES: elongation factor Tu [Salmonella]	TTDVTGTLELPEGVEMVMPGDNLK
L04915_M1SalDP4x104T2	4E4	F404474	2100	872.77	3	2615.29	2615.29	0.357131	20.33	138	162	K	DHDTGVSPVFAGGIEYAITPEIATR	L		0	2140.52	L04915_M1SalDP4x104T2.3851.3851.3.dta	gi|505804847|ref|WP_015702792.1|	membrane protein [Salmonella bongori]	DHDTGVSPVFAGGLEYALTPELATR	Salmonella
L04915_M1SalDP4x104T2	4E4	F404474	2102	874.49	3	2620.45	2620.45	0.206453	41.85	162	187	R	LGANPVPLQLAIGAEEAFTGVVDLVK	M		0	3282.31	L04915_M1SalDP4x104T2.5438.5438.3.dta	gi|446046852|ref|WP_000124707.1|	elongation factor G [Salmonella bongori]	LGANPVPLQLALGAEEAFTGVVDLVK
L04915_M1SalDP4x104T2	4E4	F404474	2103	874.492	3	2620.46	2620.45	2.93118	13.99	162	187	R	LGANPVPLQLAIGAEEAFTGVVDLVK	M		0	3294.27	L04915_M1SalDP4x104T2.5454.5454.3.dta	gi|446046852|ref|WP_000124707.1|	elongation factor G [Salmonella bongori]	LGANPVPLQLALGAEEAFTGVVDLVK
L04915_M1SalDP4x104T2	4E4	F404474	219	421.758	2	841.502	841.502	0.109328	14.23	2	9	M	SIGIISPR	E		0	1016.88	L04915_M1SalDP4x104T2.1697.1697.2.dta	gi|445944146|ref|WP_000022001.1|	hypothetical protein [Salmonella bongori]	SLGLLSPR
L04915_M1SalDP4x104T2	4E4	F404474	2202	915.784	3	2744.33	2744.33	0.0812585	40.51	91	117	K	NMITGAAQMDGAILVVAATDGPMPQTR	E	Oxidation (M) [23]	0	2241.49	L04915_M1SalDP4x104T2.4007.4007.3.dta	gi|445953893|ref|WP_000031748.1|	MULTISPECIES: elongation factor Tu [Salmonella]	NMLTGAAQMDGALLVVAATDGPMPQTR
L04915_M1SalDP4x104T2	4E4	F404474	2231	926.447	3	2776.32	2776.32	0.405213	33.12	91	117	K	NMITGAAQMDGAILVVAATDGPMPQTR	E	Oxidation (M) [2], Oxidation (M) [9], Oxidation (M) [23]	0	1822.25	L04915_M1SalDP4x104T2.3269.3269.3.dta	gi|445953893|ref|WP_000031748.1|	MULTISPECIES: elongation factor Tu [Salmonella]	NMLTGAAQMDGALLVVAATDGPMPQTR
L04915_M1SalDP4x104T2	4E4	F404474	2278	1018.53	3	3052.58	3052.58	1.91117	20.67	379	408	R	AGDIAAAIGLKDVTTGDTLCDPSAPIILER	M	Carbamidomethyl (C) [20]	1	2161.57	L04915_M1SalDP4x104T2.3888.3888.3.dta	gi|446046852|ref|WP_000124707.1|	elongation factor G [Salmonella bongori]	AGDLAAALGLKDVTTGDTLCDPSAPLLLER
L04915_M1SalDP4x104T2	4E4	F404474	2290	1074.19	3	3219.56	3219.56	0.00403782	28.2	51	80	K	VAAGTGVSNYINTIAVEDEPEYPGNLELER	R		0	2138.52	L04915_M1SalDP4x104T2.3847.3847.3.dta	gi|445926001|ref|WP_000003856.1|	pyruvate dehydrogenase [Salmonella bongori]	VAAGTGVSNYLNTLAVEDEPEYPGNLELER	Salmonella
L04915_M1SalDP4x104T2	4E4	F404474	2374	1190.59	3	3568.73	3568.73	0.753489	28.1	175	208	K	EANNLGIPVFAIVDTNSDPDGVDFVIPGNDDAIR	A		0	2837.19	L04915_M1SalDP4x104T2.4849.4849.3.dta	gi|446169024|ref|WP_000246879.1|	30S ribosomal protein S2 [Salmonella bongori]	EANNLGLPVFALVDTNSDPDGVDFVLPGNDDALR
L04915_M1SalDP4x104T2	4E4	F404474	2382	1254.9	3	3761.68	3761.68	-0.784755	21.51	369	405	K	YYFSSNTTVAQGATGNTGDIYDNATSNNTGGLGFGAR	A		0	1850.94	L04915_M1SalDP4x104T2.3323.3323.3.dta	gi|503379992|ref|WP_013614653.1|	S-layer domain-containing protein [Deinococcus proteolyticus]	YYFSSNTTVAQGATGNTGDLYDNATSNNTGGLGFGAR	Deinococcus	Deinococcus proteolyticus
L04915_M1SalDP4x104T2	4E4	F404474	281	421.76	2	841.505	841.502	3.22281	14.16	2	9	M	SIGIISPR	E		0	1052.14	L04915_M1SalDP4x104T2.1774.1774.2.dta	gi|445944146|ref|WP_000022001.1|	hypothetical protein [Salmonella bongori]	SLGLLSPR
L04915_M1SalDP4x104T2	4E4	F404474	284	425.725	2	849.435	849.434	0.824078	18.26	273	279	K	RYPEGTK	L		1	359.034	L04915_M1SalDP4x104T2.501.501.2.dta	gi|446062464|ref|WP_000140319.1|	MULTISPECIES: 30S ribosomal protein S1 [Salmonella]	RYPEGTK
L04915_M1SalDP4x104T2	4E4	F404474	287	428.766	2	855.517	855.518	-0.565739	16.57	287	294	R	LASVLTPR	E		0	1041.37	L04915_M1SalDP4x104T2.1751.1751.2.dta	gi|446652908|ref|WP_000730254.1|	transcriptional regulator [Salmonella bongori]	LASVLTPR
L04915_M1SalDP4x104T2	4E4	F404474	291	428.767	2	855.52	855.518	2.77727	20.19	287	294	R	LASVLTPR	E		0	1051.91	L04915_M1SalDP4x104T2.1773.1773.2.dta	gi|446652908|ref|WP_000730254.1|	transcriptional regulator [Salmonella bongori]	LASVLTPR
L04915_M1SalDP4x104T2	4E4	F404474	362	438.245	2	874.476	874.476	0.142943	18.13	157	165	R	SDGLTAALK	V		0	410.904	L04915_M1SalDP4x104T2.585.585.2.dta	gi|503379889|ref|WP_013614550.1|	serine/threonine protein kinase [Deinococcus proteolyticus]	SDGLTAALK	Deinococcus	Deinococcus proteolyticus
L04915_M1SalDP4x104T2	4E4	F404474	363	438.271	2	874.527	874.528	-0.578598	13.51	34	41	R	VAFQAVIK	A		0	1254.75	L04915_M1SalDP4x104T2.2175.2175.2.dta	gi|446046995|ref|WP_000124850.1|	MULTISPECIES: 50S ribosomal protein L20 [Proteobacteria]	VAFQAVLK
L04915_M1SalDP4x104T2	4E4	F404474	374	441.792	2	881.57	881.57	0.458273	30.95	103	110	R	LITIAVPR	I		0	1446.97	L04915_M1SalDP4x104T2.2522.2522.2.dta	gi|447018946|ref|WP_001096202.1|	MULTISPECIES: 50S ribosomal protein L5 [Proteobacteria]	LLTLAVPR
L04915_M1SalDP4x104T2	4E4	F404474	381	450.256	2	898.498	898.498	-0.635505	25.57	71	78	R	RPDGSVIR	F		0	544.732	L04915_M1SalDP4x104T2.818.818.2.dta	gi|446536608|ref|WP_000613954.1|	MULTISPECIES: 50S ribosomal protein L14 [Gammaproteobacteria]	RPDGSVLR
L04915_M1SalDP4x104T2	4E4	F404474	39	345.201	2	688.387	688.387	0.084255	26.24	225	231	R	GTVVTGR	V		0	457.832	L04915_M1SalDP4x104T2.667.667.2.dta	gi|445953893|ref|WP_000031748.1|	MULTISPECIES: elongation factor Tu [Salmonella]	GTVVTGR
L04915_M1SalDP4x104T2	4E4	F404474	391	451.729	2	901.443	901.445	-1.92247	14.75	888	894	K	FNYGVFR	F		0	1404.27	L04915_M1SalDP4x104T2.2442.2442.2.dta	gi|752550625|ref|WP_041221871.1|	hypothetical protein [Deinococcus proteolyticus]	FNYGVFR
L04915_M1SalDP4x104T2	4E4	F404474	400	454.241	2	906.467	906.466	1.26094	18.09	2	10	M	SLSTEATAK	I		0	537.086	L04915_M1SalDP4x104T2.803.803.2.dta	gi|445981608|ref|WP_000059463.1|	30S ribosomal protein S15 [Salmonella bongori]	SLSTEATAK
L04915_M1SalDP4x104T2	4E4	F404474	405	456.761	2	911.508	911.508	-0.0724075	31.23	60	69	K	GPSAANVIAL	-		0	1799.29	L04915_M1SalDP4x104T2.3222.3222.2.dta	gi|445956970|ref|WP_000034825.1|	MULTISPECIES: cold-shock protein CspE [Proteobacteria]	GPSAANVLAL
L04915_M1SalDP4x104T2	4E4	F404474	413	458.777	2	915.539	915.539	0.259956	31.94	107	114	K	SILSELVR	Q		0	1761.02	L04915_M1SalDP4x104T2.3144.3144.2.dta	gi|446346540|ref|WP_000424395.1|	MULTISPECIES: 50S ribosomal protein L4 [Proteobacteria]	SLLSELVR
L04915_M1SalDP4x104T2	4E4	F404474	426	467.764	2	933.513	933.513	-0.101766	20.09	106	114	K	KVDVTGTSK	G		1	404.251	L04915_M1SalDP4x104T2.573.573.2.dta	gi|446501983|ref|WP_000579837.1|	MULTISPECIES: 50S ribosomal protein L3 [Enterobacteriaceae]	KVDVTGTSK
L04915_M1SalDP4x104T2	4E4	F404474	433	473.254	2	944.493	944.493	-0.109053	26	141	149	K	AQDVAKDAK	D		1	410.475	L04915_M1SalDP4x104T2.584.584.2.dta	gi|503379899|ref|WP_013614560.1|	hypothetical protein [Deinococcus proteolyticus]	AQDVAKDAK
L04915_M1SalDP4x104T2	4E4	F404474	435	473.262	2	944.508	944.508	0.527259	33.96	79	86	K	LFNELGPR	F		0	1265.6	L04915_M1SalDP4x104T2.2196.2196.2.dta	gi|447139116|ref|WP_001216372.1|	MULTISPECIES: 50S ribosomal protein L17 [Proteobacteria]	LFNELGPR
L04915_M1SalDP4x104T2	4E4	F404474	441	474.779	2	947.543	947.544	-0.736641	15.52	25	33	K	AQAFTLVAK	D		0	1205.61	L04915_M1SalDP4x104T2.2077.2077.2.dta	gi|446000612|ref|WP_000078467.1|	2-Cys peroxiredoxin [Salmonella bongori]	AQAFTLVAK
L04915_M1SalDP4x104T2	4E4	F404474	448	478.774	2	955.534	955.534	0.585013	20.23	26	33	K	VTLEPLER	G		0	1196.84	L04915_M1SalDP4x104T2.2061.2061.2.dta	gi|447084838|ref|WP_001162094.1|	MULTISPECIES: DNA-directed RNA polymerase subunit alpha [Proteobacteria]	VTLEPLER
L04915_M1SalDP4x104T2	4E4	F404474	449	479.254	2	956.493	956.493	0.361738	36.91	265	274	R	LDGPVTGNGK	I		0	624.228	L04915_M1SalDP4x104T2.966.966.2.dta	gi|445926001|ref|WP_000003856.1|	pyruvate dehydrogenase [Salmonella bongori]	LDGPVTGNGK
L04915_M1SalDP4x104T2	4E4	F404474	451	479.782	2	957.55	957.549	0.442797	19.93	20	27	K	IVDLLTER	A		0	1431.92	L04915_M1SalDP4x104T2.2496.2496.2.dta	gi|446450124|ref|WP_000527979.1|	adenylosuccinate synthetase [Salmonella bongori]	LVDLLTER
L04915_M1SalDP4x104T2	4E4	F404474	455	480.741	2	959.468	959.467	0.499235	35.24	64	72	K	ISNGEGVER	V		0	479.294	L04915_M1SalDP4x104T2.701.701.2.dta	gi|445987401|ref|WP_000065256.1|	50S ribosomal protein L19 [Salmonella bongori]	LSNGEGVER
L04915_M1SalDP4x104T2	4E4	F404474	460	482.764	2	963.514	963.514	-0.276073	27.99	622	631	R	GFLIGGTSGR	T		0	1263.36	L04915_M1SalDP4x104T2.2192.2192.2.dta	gi|445926001|ref|WP_000003856.1|	pyruvate dehydrogenase [Salmonella bongori]	GFLLGGTSGR
L04915_M1SalDP4x104T2	4E4	F404474	470	488.237	2	974.46	974.46	-0.424851	44.64	161	169	K	MAGQLGNER	V		0	627.226	L04915_M1SalDP4x104T2.971.971.2.dta	gi|446501983|ref|WP_000579837.1|	MULTISPECIES: 50S ribosomal protein L3 [Enterobacteriaceae]	MAGQLGNER
L04915_M1SalDP4x104T2	4E4	F404474	476	493.288	2	984.562	984.56	1.31429	39.66	19	28	R	GVNVLADAVK	V		0	1277.94	L04915_M1SalDP4x104T2.2222.2222.2.dta	gi|446641762|ref|WP_000719108.1|	molecular chaperone GroEL [Salmonella bongori]	GVNVLADAVK
L04915_M1SalDP4x104T2	4E4	F404474	484	496.235	2	990.455	990.455	0.0272602	24.96	161	169	K	MAGQLGNER	V	Oxidation (M) [1]	0	491.099	L04915_M1SalDP4x104T2.721.721.2.dta	gi|446501983|ref|WP_000579837.1|	MULTISPECIES: 50S ribosomal protein L3 [Enterobacteriaceae]	MAGQLGNER
L04915_M1SalDP4x104T2	4E4	F404474	497	500.248	2	998.482	998.482	0.196298	23.21	34	41	R	SLEQYFGR	E		0	1396.88	L04915_M1SalDP4x104T2.2429.2429.2.dta	gi|446752562|ref|WP_000829818.1|	MULTISPECIES: 30S ribosomal protein S9 [Proteobacteria]	SLEQYFGR
L04915_M1SalDP4x104T2	4E4	F404474	498	500.296	2	998.577	998.576	1.11058	32.13	379	389	R	AGDIAAAIGLK	D		0	1540.8	L04915_M1SalDP4x104T2.2696.2696.2.dta	gi|446046852|ref|WP_000124707.1|	elongation factor G [Salmonella bongori]	AGDLAAALGLK
L04915_M1SalDP4x104T2	4E4	F404474	500	500.775	2	999.536	999.535	1.06249	42.49	157	165	K	AALELAEQR	E		0	996.374	L04915_M1SalDP4x104T2.1654.1654.2.dta	gi|446057371|ref|WP_000135226.1|	MULTISPECIES: 30S ribosomal protein S4 [Gammaproteobacteria]	AALELAEQR
L04915_M1SalDP4x104T2	4E4	F404474	501	500.788	2	999.561	999.56	1.04046	29.68	123	132	K	AVAAAVEELK	A		0	1071.86	L04915_M1SalDP4x104T2.1813.1813.2.dta	gi|446641762|ref|WP_000719108.1|	molecular chaperone GroEL [Salmonella bongori]	AVAAAVEELK
L04915_M1SalDP4x104T2	4E4	F404474	515	503.77	2	1005.53	1005.52	0.87616	16.56	183	191	R	IAYNVEAAR	V		0	903.986	L04915_M1SalDP4x104T2.1480.1480.2.dta	gi|447084838|ref|WP_001162094.1|	MULTISPECIES: DNA-directed RNA polymerase subunit alpha [Proteobacteria]	LAYNVEAAR
L04915_M1SalDP4x104T2	4E4	F404474	525	508.773	2	1015.53	1015.53	1.288	13.06	439	446	K	IQDDLEKR	R		1	1050.03	L04915_M1SalDP4x104T2.1769.1769.2.dta	gi|446279677|ref|WP_000357532.1|	GPH family transporter [Salmonella bongori]	LQDDLEKR
L04915_M1SalDP4x104T2	4E4	F404474	538	514.299	2	1026.58	1026.58	0.666289	62.45	271	280	R	AGENVGVLLR	G		0	1289.59	L04915_M1SalDP4x104T2.2243.2243.2.dta	gi|445953893|ref|WP_000031748.1|	MULTISPECIES: elongation factor Tu [Salmonella]	AGENVGVLLR
L04915_M1SalDP4x104T2	4E4	F404474	540	515.301	2	1028.59	1028.59	0.402494	16.29	749	757	R	VDIELLATR	K		0	1465.76	L04915_M1SalDP4x104T2.2558.2558.2.dta	gi|446659621|ref|WP_000736967.1|	ferrous iron transporter B [Salmonella bongori]	VDLELLATR
L04915_M1SalDP4x104T2	4E4	F404474	541	515.301	2	1028.59	1028.59	0.519159	19.56	749	757	R	VDIELLATR	K		0	1455.33	L04915_M1SalDP4x104T2.2538.2538.2.dta	gi|446659621|ref|WP_000736967.1|	ferrous iron transporter B [Salmonella bongori]	VDLELLATR
L04915_M1SalDP4x104T2	4E4	F404474	542	516.258	2	1030.5	1030.5	-1.85346	22.32	747	756	R	GNAADNTQIK	G		0	472.871	L04915_M1SalDP4x104T2.691.691.2.dta	gi|752550625|ref|WP_041221871.1|	hypothetical protein [Deinococcus proteolyticus]	GNAADNTQLK	Deinococcus	Deinococcus proteolyticus
L04915_M1SalDP4x104T2	4E4	F404474	55	348.177	2	694.34	694.34	-0.0288043	20.55	39	45	K	TYGGAAR	A		0	376.262	L04915_M1SalDP4x104T2.528.528.2.dta	gi|445953893|ref|WP_000031748.1|	MULTISPECIES: elongation factor Tu [Salmonella]	TYGGAAR
L04915_M1SalDP4x104T2	4E4	F404474	553	521.283	2	1040.55	1040.55	0.510307	13.38	93	101	R	VPDLENQVK	T		0	834.263	L04915_M1SalDP4x104T2.1346.1346.2.dta	gi|447048088|ref|WP_001125344.1|	MULTISPECIES: hypothetical protein [Salmonella]	VPDLENQVK
L04915_M1SalDP4x104T2	4E4	F404474	554	522.283	2	1042.55	1042.55	0.0115102	32.14	69	80	K	GGGISGQAGAIR	H		0	760.729	L04915_M1SalDP4x104T2.1209.1209.2.dta	gi|446752562|ref|WP_000829818.1|	MULTISPECIES: 30S ribosomal protein S9 [Proteobacteria]	GGGLSGQAGALR
L04915_M1SalDP4x104T2	4E4	F404474	557	523.286	2	1044.56	1044.56	0.4758	24.26	70	78	R	TRDNEIVAK	L		1	483.844	L04915_M1SalDP4x104T2.710.710.2.dta	gi|447139116|ref|WP_001216372.1|	MULTISPECIES: 50S ribosomal protein L17 [Proteobacteria]	TRDNELVAK
L04915_M1SalDP4x104T2	4E4	F404474	571	527.273	2	1052.53	1052.53	-1.49829	18.38	67	75	R	YEAAMIISR	L		0	1250.64	L04915_M1SalDP4x104T2.2166.2166.2.dta	gi|752550625|ref|WP_041221871.1|	hypothetical protein [Deinococcus proteolyticus]	YEAAMLLSR	Deinococcus	Deinococcus proteolyticus
L04915_M1SalDP4x104T2	4E4	F404474	594	533.294	2	1064.57	1064.57	0.131508	18.07	61	71	R	GATVLPHGTGR	S		0	637.331	L04915_M1SalDP4x104T2.989.989.2.dta	gi|447019436|ref|WP_001096692.1|	50S ribosomal protein L1 [Salmonella bongori]	GATVLPHGTGR
L04915_M1SalDP4x104T2	4E4	F404474	597	534.274	2	1066.53	1066.53	3.13447	43.31	25	35	R	YSAAITGAEGK	I		0	778.09	L04915_M1SalDP4x104T2.1240.1240.2.dta	gi|447139417|ref|WP_001216673.1|	MULTISPECIES: 30S ribosomal protein S6 [Enterobacteriaceae]	YSAALTGAEGK
L04915_M1SalDP4x104T2	4E4	F404474	634	542.276	2	1082.54	1082.54	-1.13622	32.75	222	230	K	SDVLFNFNK	A		0	1601.89	L04915_M1SalDP4x104T2.2818.2818.2.dta	gi|505804847|ref|WP_015702792.1|	membrane protein [Salmonella bongori]	SDVLFNFNK
L04915_M1SalDP4x104T2	4E4	F404474	635	542.342	2	1082.67	1082.67	-0.0452585	27.11	34	43	K	VIVEGINLVK	K		0	1542.61	L04915_M1SalDP4x104T2.2699.2699.2.dta	gi|446651839|ref|WP_000729185.1|	MULTISPECIES: 50S ribosomal protein L24 [Proteobacteria]	VLVEGLNLVK
L04915_M1SalDP4x104T2	4E4	F404474	648	544.788	2	1087.56	1087.56	-0.952589	22.25	63	72	R	KISNGEGVER	V		1	436.838	L04915_M1SalDP4x104T2.631.631.2.dta	gi|445987401|ref|WP_000065256.1|	50S ribosomal protein L19 [Salmonella bongori]	KLSNGEGVER
L04915_M1SalDP4x104T2	4E4	F404474	666	548.821	2	1095.63	1095.63	-0.470962	25.8	516	525	R	LVPIIADEAR	T		0	1406.91	L04915_M1SalDP4x104T2.2447.2447.2.dta	gi|445926001|ref|WP_000003856.1|	pyruvate dehydrogenase [Salmonella bongori]	LVPLLADEAR
L04915_M1SalDP4x104T2	4E4	F404474	688	554.84	2	1107.67	1107.67	0.29973	31.46	322	331	K	VLDLIAHISK	-		0	1422.3	L04915_M1SalDP4x104T2.2477.2477.2.dta	gi|446075653|ref|WP_000153508.1|	glyceraldehyde-3-phosphate dehydrogenase [Salmonella bongori]	VLDLLAHLSK
L04915_M1SalDP4x104T2	4E4	F404474	691	555.284	2	1108.55	1108.55	1.48392	13.41	12	21	K	AGVHFGHQTR	Y		0	618.036	L04915_M1SalDP4x104T2.955.955.2.dta	gi|446169024|ref|WP_000246879.1|	30S ribosomal protein S2 [Salmonella bongori]	AGVHFGHQTR
L04915_M1SalDP4x104T2	4E4	F404474	702	557.311	2	1112.61	1112.61	-0.0575225	38.54	88	98	K	DLVESAPAALK	E		0	1322.1	L04915_M1SalDP4x104T2.2300.2300.2.dta	gi|445951026|ref|WP_000028881.1|	MULTISPECIES: 50S ribosomal protein L7/L12 [Salmonella]	DLVESAPAALK
L04915_M1SalDP4x104T2	4E4	F404474	703	558.325	2	1114.63	1114.63	-0.139956	33.74	170	179	R	VTVQSLDVVR	V		0	1295.51	L04915_M1SalDP4x104T2.2255.2255.2.dta	gi|446501983|ref|WP_000579837.1|	MULTISPECIES: 50S ribosomal protein L3 [Enterobacteriaceae]	VTVQSLDVVR
L04915_M1SalDP4x104T2	4E4	F404474	707	558.817	2	1115.62	1115.62	0.435633	63.65	63	72	K	GIETVLSELR	A		0	1900.06	L04915_M1SalDP4x104T2.3418.3418.2.dta	gi|489114219|ref|WP_003024071.1|	MULTISPECIES: 50S ribosomal protein L28 [Enterobacteriaceae]	GLETVLSELR
L04915_M1SalDP4x104T2	4E4	F404474	74	352.203	2	702.392	702.391	0.431384	33.78	458	464	K	VTAVDAK	G		0	442.321	L04915_M1SalDP4x104T2.641.641.2.dta	gi|446062464|ref|WP_000140319.1|	MULTISPECIES: 30S ribosomal protein S1 [Salmonella]	VTAVDAK
L04915_M1SalDP4x104T2	4E4	F404474	740	567.285	2	1132.56	1132.55	0.751399	16.06	64	73	R	QDVLGDLMSR	N		0	1719.55	L04915_M1SalDP4x104T2.3060.3060.2.dta	gi|447121143|ref|WP_001198399.1|	trigger factor [Salmonella bongori]	QDVLGDLMSR
L04915_M1SalDP4x104T2	4E4	F404474	745	568.819	2	1135.62	1135.62	0.237755	37.88	492	501	K	EISTTIAFVR	A		0	1530.31	L04915_M1SalDP4x104T2.2675.2675.2.dta	gi|445926001|ref|WP_000003856.1|	pyruvate dehydrogenase [Salmonella bongori]	ELSTTLAFVR
L04915_M1SalDP4x104T2	4E4	F404474	75	352.204	2	702.393	702.391	2.53847	25.19	498	504	K	VTGIEGK	H		0	530.929	L04915_M1SalDP4x104T2.793.793.2.dta	gi|446046852|ref|WP_000124707.1|	elongation factor G [Salmonella bongori]	VTGLEGK
L04915_M1SalDP4x104T2	4E4	F404474	753	571.819	2	1141.62	1141.62	0.719152	20.76	73	82	R	LVDIVEPTEK	T		0	1216.42	L04915_M1SalDP4x104T2.2098.2098.2.dta	gi|447103749|ref|WP_001181005.1|	MULTISPECIES: 30S ribosomal protein S10 [Proteobacteria]	LVDLVEPTEK
L04915_M1SalDP4x104T2	4E4	F404474	754	571.831	2	1141.65	1141.65	1.57667	40.11	52	63	K	KAGNVAADGVIK	T		1	671.59	L04915_M1SalDP4x104T2.1052.1052.2.dta	gi|446730849|ref|WP_000808105.1|	elongation factor Ts [Salmonella bongori]	KAGNVAADGVLK
L04915_M1SalDP4x104T2	4E4	F404474	755	571.849	2	1141.68	1141.68	1.461	13.28	727	737	K	VQLLGSGSILR	H		0	1596.29	L04915_M1SalDP4x104T2.2806.2806.2.dta	gi|445926001|ref|WP_000003856.1|	pyruvate dehydrogenase [Salmonella bongori]	VQLLGSGSLLR
L04915_M1SalDP4x104T2	4E4	F404474	767	578.322	2	1154.63	1154.63	-0.0510986	25.51	339	349	K	GIKDVVTQPQA	-		1	1007.95	L04915_M1SalDP4x104T2.1679.1679.2.dta	gi|505804847|ref|WP_015702792.1|	membrane protein [Salmonella bongori]	GLKDVVTQPQA
L04915_M1SalDP4x104T2	4E4	F404474	773	579.763	2	1157.51	1157.51	0.825911	13.88	2	11	M	AENQYYGTGR	R		0	642.437	L04915_M1SalDP4x104T2.1000.1000.2.dta	gi|446752562|ref|WP_000829818.1|	MULTISPECIES: 30S ribosomal protein S9 [Proteobacteria]	AENQYYGTGR
L04915_M1SalDP4x104T2	4E4	F404474	777	581.317	2	1160.62	1160.62	-0.180938	28.9	297	307	K	AGIALNDNFVK	L		0	1412.97	L04915_M1SalDP4x104T2.2457.2457.2.dta	gi|446075653|ref|WP_000153508.1|	glyceraldehyde-3-phosphate dehydrogenase [Salmonella bongori]	AGLALNDNFVK
L04915_M1SalDP4x104T2	4E4	F404474	779	581.814	2	1161.61	1161.61	-0.309053	53.95	118	128	K	GGFTVELNGIR	A		0	1573.42	L04915_M1SalDP4x104T2.2758.2758.2.dta	gi|446062464|ref|WP_000140319.1|	MULTISPECIES: 30S ribosomal protein S1 [Salmonella]	GGFTVELNGLR
L04915_M1SalDP4x104T2	4E4	F404474	78	353.219	2	704.423	704.422	1.62403	17.6	96	102	R	VAFAGLK	F		0	1116.41	L04915_M1SalDP4x104T2.1905.1905.2.dta	gi|446788260|ref|WP_000865516.1|	porin [Salmonella bongori]	VAFAGLK
L04915_M1SalDP4x104T2	4E4	F404474	787	582.823	2	1163.63	1163.63	1.15157	31.52	157	167	R	SAGTYVQIVAR	D		0	1195.89	L04915_M1SalDP4x104T2.2059.2059.2.dta	gi|446224004|ref|WP_000301859.1|	MULTISPECIES: 50S ribosomal protein L2 [Proteobacteria]	SAGTYVQLVAR
L04915_M1SalDP4x104T2	4E4	F404474	793	585.303	2	1168.59	1168.59	0.320044	27.07	94	104	K	HAVTEASPMVK	A		0	657.183	L04915_M1SalDP4x104T2.1026.1026.2.dta	gi|447139417|ref|WP_001216673.1|	MULTISPECIES: 30S ribosomal protein S6 [Enterobacteriaceae]	HAVTEASPMVK
L04915_M1SalDP4x104T2	4E4	F404474	795	585.336	2	1168.66	1168.66	0.556194	26.82	139	149	K	QVIGQVAADLR	A		0	1300.94	L04915_M1SalDP4x104T2.2265.2265.2.dta	gi|446014082|ref|WP_000091937.1|	50S ribosomal protein L6 [Salmonella bongori]	QVLGQVAADLR
L04915_M1SalDP4x104T2	4E4	F404474	796	586.333	2	1170.65	1170.65	1.06864	51.98	239	249	K	VGEEVEIVGIK	E		0	1429.2	L04915_M1SalDP4x104T2.2491.2491.2.dta	gi|445953893|ref|WP_000031748.1|	MULTISPECIES: elongation factor Tu [Salmonella]	VGEEVELVGLK
L04915_M1SalDP4x104T2	4E4	F404474	815	596.271	2	1190.53	1190.53	-0.0167993	21.55	174	185	K	NGSVSGENTNGR	S		0	315.042	L04915_M1SalDP4x104T2.428.428.2.dta	gi|446788260|ref|WP_000865516.1|	porin [Salmonella bongori]	NGSVSGENTNGR
L04915_M1SalDP4x104T2	4E4	F404474	816	397.889	3	1190.65	1190.64	1.10108	18.25	30	39	R	ILFYTGVNHK	I		0	1162.36	L04915_M1SalDP4x104T2.1997.1997.3.dta	gi|446046852|ref|WP_000124707.1|	elongation factor G [Salmonella bongori]	LLFYTGVNHK
L04915_M1SalDP4x104T2	4E4	F404474	824	598.292	2	1194.57	1194.57	-1.01627	22.95	86	95	K	QATFEEMIAR	R		0	1457.89	L04915_M1SalDP4x104T2.2542.2542.2.dta	gi|446770300|ref|WP_000847556.1|	MULTISPECIES: 50S ribosomal protein L13 [Enterobacteriaceae]	QATFEEMLAR
L04915_M1SalDP4x104T2	4E4	F404474	828	598.801	2	1195.59	1195.59	0.728512	25.99	16	27	K	GFGFITPADGSK	D		0	1534.6	L04915_M1SalDP4x104T2.2684.2684.2.dta	gi|446985422|ref|WP_001062678.1|	MULTISPECIES: cold-shock protein CspC [Proteobacteria]	GFGFLTPADGSK
L04915_M1SalDP4x104T2	4E4	F404474	831	600.339	2	1198.66	1198.66	0.26029	14.28	232	242	R	EMLPVLEAVAK	A		0	1912.94	L04915_M1SalDP4x104T2.3443.3443.2.dta	gi|446641762|ref|WP_000719108.1|	molecular chaperone GroEL [Salmonella bongori]	EMLPVLEAVAK
L04915_M1SalDP4x104T2	4E4	F404474	832	600.853	2	1199.69	1199.69	0.459285	13.21	49	60	K	IGVPFVDGGVIK	A		0	1858.37	L04915_M1SalDP4x104T2.3338.3338.2.dta	gi|446193541|ref|WP_000271396.1|	MULTISPECIES: 50S ribosomal protein L21 [Enterobacteriaceae]	LGVPFVDGGVLK
L04915_M1SalDP4x104T2	4E4	F404474	843	603.265	2	1204.51	1204.51	0.0664168	67.33	103	113	K	FADAGSFDYGR	N		0	1252.94	L04915_M1SalDP4x104T2.2171.2171.2.dta	gi|446788260|ref|WP_000865516.1|	porin [Salmonella bongori]	FADAGSFDYGR
L04915_M1SalDP4x104T2	4E4	F404474	854	604.819	2	1207.62	1207.62	0.438878	54.73	36	46	R	VGFFNPIASEK	E		0	1650.06	L04915_M1SalDP4x104T2.2918.2918.2.dta	gi|446178597|ref|WP_000256452.1|	30S ribosomal protein S16 [Salmonella bongori]	VGFFNPLASEK
L04915_M1SalDP4x104T2	4E4	F404474	856	607.814	2	1213.61	1213.61	0.131838	23.76	321	331	R	AALIDCLAPDR	R	Carbamidomethyl (C) [6]	0	1492.61	L04915_M1SalDP4x104T2.2602.2602.2.dta	gi|505804847|ref|WP_015702792.1|	membrane protein [Salmonella bongori]	AALLDCLAPDR
L04915_M1SalDP4x104T2	4E4	F404474	857	607.819	2	1213.62	1213.62	1.00196	52.88	305	314	K	FESEVYILSK	D		0	1511.33	L04915_M1SalDP4x104T2.2638.2638.2.dta	gi|445953893|ref|WP_000031748.1|	MULTISPECIES: elongation factor Tu [Salmonella]	FESEVYLLSK
L04915_M1SalDP4x104T2	4E4	F404474	86	360.177	2	718.34	718.34	0.31183	21.29	278	284	K	APGFGDR	R		0	673.448	L04915_M1SalDP4x104T2.1056.1056.2.dta	gi|446641762|ref|WP_000719108.1|	molecular chaperone GroEL [Salmonella bongori]	APGFGDR
L04915_M1SalDP4x104T2	4E4	F404474	861	614.848	2	1227.68	1227.68	-1.12244	27.43	309	320	R	ISASALPSNLQK	A		0	1120.94	L04915_M1SalDP4x104T2.1914.1914.2.dta	gi|503380424|ref|WP_013615085.1|	iron ABC transporter substrate-binding protein [Deinococcus proteolyticus]	LSASALPSNLQK	Deinococcus	Deinococcus proteolyticus
L04915_M1SalDP4x104T2	4E4	F404474	872	411.878	3	1232.61	1232.61	1.90815	22.93	326	334	K	GYRPQFYFR	T		0	1232.63	L04915_M1SalDP4x104T2.2132.2132.3.dta	gi|445953893|ref|WP_000031748.1|	MULTISPECIES: elongation factor Tu [Salmonella]	GYRPQFYFR
L04915_M1SalDP4x104T2	4E4	F404474	881	620.866	2	1239.72	1239.72	-1.22205	44.21	32	44	K	AILAAAGIAENVK	I		0	1425.57	L04915_M1SalDP4x104T2.2484.2484.2.dta	gi|446012925|ref|WP_000090780.1|	MULTISPECIES: 30S ribosomal protein S13 [Enterobacteriaceae]	ALLAAAGLAENVK
L04915_M1SalDP4x104T2	4E4	F404474	885	622.35	2	1242.68	1242.68	2.06972	22.67	85	96	K	VEGGVVDLNTLK	A		0	1419.91	L04915_M1SalDP4x104T2.2472.2472.2.dta	gi|447161661|ref|WP_001238917.1|	MULTISPECIES: 50S ribosomal protein L15 [Gammaproteobacteria]	VEGGVVDLNTLK
L04915_M1SalDP4x104T2	4E4	F404474	886	416.205	3	1245.59	1245.59	-1.07017	24.18	53	64	R	SDVQAAKDDAAR	A		1	411.33	L04915_M1SalDP4x104T2.586.586.3.dta	gi|447005051|ref|WP_001082307.1|	MULTISPECIES: hypothetical protein [Proteobacteria]	SDVQAAKDDAAR
L04915_M1SalDP4x104T2	4E4	F404474	887	623.805	2	1245.6	1245.59	0.500163	42.01	53	64	R	SDVQAAKDDAAR	A		1	409.527	L04915_M1SalDP4x104T2.582.582.2.dta	gi|447005051|ref|WP_001082307.1|	MULTISPECIES: hypothetical protein [Proteobacteria]	SDVQAAKDDAAR
L04915_M1SalDP4x104T2	4E4	F404474	893	627.804	2	1253.59	1253.59	-0.0686028	16.31	16	27	K	GFGFITPEDGSK	D		0	1550.12	L04915_M1SalDP4x104T2.2714.2714.2.dta	gi|445956970|ref|WP_000034825.1|	MULTISPECIES: cold-shock protein CspE [Proteobacteria]	GFGFLTPEDGSK
L04915_M1SalDP4x104T2	4E4	F404474	899	629.829	2	1257.64	1257.64	0.696541	41.88	65	75	R	ANQRLDNQATK	Y		1	368.449	L04915_M1SalDP4x104T2.515.515.2.dta	gi|447005051|ref|WP_001082307.1|	MULTISPECIES: hypothetical protein [Proteobacteria]	ANQRLDNQATK
L04915_M1SalDP4x104T2	4E4	F404474	900	630.364	2	1258.71	1258.71	0.76745	20.34	72	83	K	INALETVTIASK	A		0	1440.77	L04915_M1SalDP4x104T2.2512.2512.2.dta	gi|447118809|ref|WP_001196065.1|	MULTISPECIES: 50S ribosomal protein L9 [Salmonella]	LNALETVTLASK
L04915_M1SalDP4x104T2	4E4	F404474	902	630.82	2	1259.63	1259.62	0.577156	81.22	112	123	K	SLEEAGAEVEVK	-		0	1035.11	L04915_M1SalDP4x104T2.1738.1738.2.dta	gi|445951026|ref|WP_000028881.1|	MULTISPECIES: 50S ribosomal protein L7/L12 [Salmonella]	SLEEAGAEVEVK
L04915_M1SalDP4x104T2	4E4	F404474	905	631.859	2	1261.7	1261.7	0.439882	31.44	6	16	K	DLVVSLAYQVR	T		0	1901.55	L04915_M1SalDP4x104T2.3421.3421.2.dta	gi|446784084|ref|WP_000861340.1|	peptidyl-prolyl cis-trans isomerase [Salmonella bongori]	DLVVSLAYQVR
L04915_M1SalDP4x104T2	4E4	F404474	907	632.831	2	1263.65	1263.65	0.789778	53.46	255	266	K	DGSVVVLGFTDR	I		0	1831.48	L04915_M1SalDP4x104T2.3286.3286.2.dta	gi|505804847|ref|WP_015702792.1|	membrane protein [Salmonella bongori]	DGSVVVLGFTDR
L04915_M1SalDP4x104T2	4E4	F404474	911	633.328	2	1264.64	1264.64	0.635753	45.39	64	76	K	YTGNKDAAAAVGK	A		1	512.008	L04915_M1SalDP4x104T2.759.759.2.dta	gi|446281101|ref|WP_000358956.1|	MULTISPECIES: 50S ribosomal protein L18 [Gammaproteobacteria]	YTGNKDAAAAVGK
L04915_M1SalDP4x104T2	4E4	F404474	913	633.911	2	1265.81	1265.81	-0.0995412	50.72	345	356	R	VVVGLLLGEVIR	T		0	2277.26	L04915_M1SalDP4x104T2.4066.4066.2.dta	gi|447121143|ref|WP_001198399.1|	trigger factor [Salmonella bongori]	VVVGLLLGEVLR
L04915_M1SalDP4x104T2	4E4	F404474	914	634.336	2	1266.66	1266.66	0.0465793	28.09	192	206	K	AEAAPAAAPAATGAK	D		0	629.924	L04915_M1SalDP4x104T2.976.976.2.dta	gi|446886320|ref|WP_000963576.1|	dihydrolipoamide acetyltransferase [Salmonella bongori]	AEAAPAAAPAATGAK	Salmonella
L04915_M1SalDP4x104T2	4E4	F404474	926	638.849	2	1275.68	1275.68	1.46667	24.67	88	99	R	SDLFNVNAGIVK	N		0	1664.4	L04915_M1SalDP4x104T2.2946.2946.2.dta	gi|446784333|ref|WP_000861589.1|	malate dehydrogenase [Salmonella bongori]	SDLFNVNAGLVK
L04915_M1SalDP4x104T2	4E4	F404474	93	364.193	2	726.371	726.37	0.772334	14.3	46	52	R	VGFGYGK	A		0	912.553	L04915_M1SalDP4x104T2.1493.1493.2.dta	gi|446862865|ref|WP_000940121.1|	MULTISPECIES: 30S ribosomal protein S5 [Proteobacteria]	VGFGYGK
L04915_M1SalDP4x104T2	4E4	F404474	951	640.331	2	1278.65	1278.65	0.687446	13.02	334	344	K	INLLDDSNFTK	A		0	1624.96	L04915_M1SalDP4x104T2.2866.2866.2.dta	gi|446691696|ref|WP_000769042.1|	phosphoporin protein E [Salmonella bongori]	LNLLDDSNFTK	Salmonella
L04915_M1SalDP4x104T2	4E4	F404474	956	642.861	2	1283.71	1283.71	-0.13944	27.07	142	154	K	VGTVTPNVAEAVK	N		0	1111.24	L04915_M1SalDP4x104T2.1894.1894.2.dta	gi|447019436|ref|WP_001096692.1|	50S ribosomal protein L1 [Salmonella bongori]	VGTVTPNVAEAVK
L04915_M1SalDP4x104T2	4E4	F404474	967	645.843	2	1289.67	1289.67	-0.82424	51.36	127	138	K	AYGSTNPINVVR	A		0	1165.96	L04915_M1SalDP4x104T2.2003.2003.2.dta	gi|446862865|ref|WP_000940121.1|	MULTISPECIES: 30S ribosomal protein S5 [Proteobacteria]	AYGSTNPLNVVR
L04915_M1SalDP4x104T2	4E4	F404474	989	649.298	2	1296.58	1296.58	0.823705	14.92	196	206	K	TSNVNMMEAIR	A	Oxidation (M) [6], Oxidation (M) [7]	0	632.513	L04915_M1SalDP4x104T2.981.981.2.dta	gi|503380424|ref|WP_013615085.1|	iron ABC transporter substrate-binding protein [Deinococcus proteolyticus]	TSNVNMMEALR	Deinococcus	Deinococcus proteolyticus
L04915_M1SalDP4x104T2	4E4	F404474	99	367.196	2	732.377	732.377	1.0186	17.62	128	134	R	SIEGTAR	S		0	446.474	L04915_M1SalDP4x104T2.649.649.2.dta	gi|447008670|ref|WP_001085926.1|	MULTISPECIES: 50S ribosomal protein L11 [Proteobacteria]	SLEGTAR
L04915_M1SalDP4x104T2	4E4	F404474	993	649.875	2	1297.74	1297.74	0.339823	61.66	176	187	K	TALAIDAIINQR	D		0	1777.66	L04915_M1SalDP4x104T2.3178.3178.2.dta	gi|447099495|ref|WP_001176751.1|	MULTISPECIES: ATP synthase subunit alpha [Salmonella]	TALALDALLNQR
L04916_M1SalDP4x104T3	4E4	F404475	100	394.225	2	786.435	786.435	0.0623065	21.95	164	170	R	NNVVVSR	R		0	551.845	L04916_M1SalDP4x104T3.706.706.2.dta	gi|446062464|ref|WP_000140319.1|	MULTISPECIES: 30S ribosomal protein S1 [Salmonella]	NNVVVSR
L04916_M1SalDP4x104T3	4E4	F404475	101	394.748	2	787.481	787.48	1.44893	26.81	27	33	K	TNTIVLK	V		0	887.677	L04916_M1SalDP4x104T3.1293.1293.2.dta	gi|446540200|ref|WP_000617546.1|	MULTISPECIES: 50S ribosomal protein L23 [Proteobacteria]	TNTLVLK
L04916_M1SalDP4x104T3	4E4	F404475	102	396.224	2	790.434	790.434	0.401046	18	11	17	K	IVAEFGR	D		0	992.145	L04916_M1SalDP4x104T3.1479.1479.2.dta	gi|445981608|ref|WP_000059463.1|	30S ribosomal protein S15 [Salmonella bongori]	LVAEFGR
L04916_M1SalDP4x104T3	4E4	F404475	1020	681.328	2	1360.64	1360.64	0.253557	27.72	41	52	K	VDQLSNDVNAMR	S		0	1129.14	L04916_M1SalDP4x104T3.1756.1756.2.dta	gi|447005051|ref|WP_001082307.1|	MULTISPECIES: hypothetical protein [Proteobacteria]	VDQLSNDVNAMR
L04916_M1SalDP4x104T3	4E4	F404475	1021	681.329	2	1360.64	1360.64	1.95864	29.45	41	52	K	VDQLSNDVNAMR	S		0	1118.81	L04916_M1SalDP4x104T3.1734.1734.2.dta	gi|447005051|ref|WP_001082307.1|	MULTISPECIES: hypothetical protein [Proteobacteria]	VDQLSNDVNAMR
L04916_M1SalDP4x104T3	4E4	F404475	1026	457.574	3	1369.7	1369.7	0.381106	14.73	349	360	K	LGVLGFEVDHER	N		0	1506.7	L04916_M1SalDP4x104T3.2434.2434.3.dta	gi|446017836|ref|WP_000095691.1|	acetate kinase [Salmonella bongori]	LGVLGFEVDHER
L04916_M1SalDP4x104T3	4E4	F404475	1028	688.82	2	1375.63	1375.63	0.377283	47.95	46	57	R	AFDQIDNAPEEK	A		0	1001.33	L04916_M1SalDP4x104T3.1496.1496.2.dta	gi|445953893|ref|WP_000031748.1|	MULTISPECIES: elongation factor Tu [Salmonella]	AFDQLDNAPEEK
L04916_M1SalDP4x104T3	4E4	F404475	1031	691.333	2	1380.65	1380.65	-0.110093	48.87	267	279	R	IGSDAYNQGLSEK	R		0	892.344	L04916_M1SalDP4x104T3.1303.1303.2.dta	gi|505804847|ref|WP_015702792.1|	membrane protein [Salmonella bongori]	LGSDAYNQGLSEK
L04916_M1SalDP4x104T3	4E4	F404475	1034	693.373	2	1384.73	1384.73	0.469405	37.5	199	213	R	GAAQNIIPSSTGAAK	A		0	985.201	L04916_M1SalDP4x104T3.1467.1467.2.dta	gi|446075653|ref|WP_000153508.1|	glyceraldehyde-3-phosphate dehydrogenase [Salmonella bongori]	GAAQNLLPSSTGAAK
L04916_M1SalDP4x104T3	4E4	F404475	1037	695.907	2	1389.8	1389.8	0.402217	64.01	209	222	R	AVSLYLGAVAATVR	E		0	1858.33	L04916_M1SalDP4x104T3.3107.3107.2.dta	gi|446169024|ref|WP_000246879.1|	30S ribosomal protein S2 [Salmonella bongori]	AVSLYLGAVAATVR
L04916_M1SalDP4x104T3	4E4	F404475	1042	697.327	2	1392.64	1392.64	1.17906	24.32	2	13	M	SMQDPIADMLTR	I	Oxidation (M) [2]	0	1692.21	L04916_M1SalDP4x104T3.2784.2784.2.dta	gi|445984756|ref|WP_000062611.1|	MULTISPECIES: 30S ribosomal protein S8 [Proteobacteria]	SMQDPLADMLTR
L04916_M1SalDP4x104T3	4E4	F404475	1048	465.932	3	1394.77	1394.77	1.40525	13.57	168	179	R	ALLAAFDFPFRK	-		1	1969.84	L04916_M1SalDP4x104T3.3315.3315.3.dta	gi|447018946|ref|WP_001096202.1|	MULTISPECIES: 50S ribosomal protein L5 [Proteobacteria]	ALLAAFDFPFRK
L04916_M1SalDP4x104T3	4E4	F404475	1058	708.372	2	1414.73	1414.73	-0.472882	57.69	98	112	R	DIADAVTAAGVDVAK	S		0	1724.09	L04916_M1SalDP4x104T3.2846.2846.2.dta	gi|447118809|ref|WP_001196065.1|	MULTISPECIES: 50S ribosomal protein L9 [Salmonella]	DLADAVTAAGVDVAK
L04916_M1SalDP4x104T3	4E4	F404475	1059	708.85	2	1415.68	1415.68	0.846234	25.34	83	95	K	GQYYGITAGPAYR	L		0	1275.32	L04916_M1SalDP4x104T3.2029.2029.2.dta	gi|446639416|ref|WP_000716762.1|	MULTISPECIES: outer membrane protein X [Salmonella]	GQYYGLTAGPAYR
L04916_M1SalDP4x104T3	4E4	F404475	1061	710.419	2	1418.82	1418.82	-0.853523	38.76	113	126	R	AVLEVAGVHNVLAK	A		0	1317.48	L04916_M1SalDP4x104T3.2106.2106.2.dta	gi|446862865|ref|WP_000940121.1|	MULTISPECIES: 30S ribosomal protein S5 [Proteobacteria]	AVLEVAGVHNVLAK
L04916_M1SalDP4x104T3	4E4	F404475	1064	711.358	2	1420.7	1420.7	-0.544801	22.25	171	182	R	LLVDACYSPVER	I	Carbamidomethyl (C) [6]	0	1452.92	L04916_M1SalDP4x104T3.2341.2341.2.dta	gi|447084838|ref|WP_001162094.1|	MULTISPECIES: DNA-directed RNA polymerase subunit alpha [Proteobacteria]	LLVDACYSPVER
L04916_M1SalDP4x104T3	4E4	F404475	107	401.245	2	800.475	800.476	-0.684593	18.65	383	391	R	TVGAGVVAK	V		0	671.496	L04916_M1SalDP4x104T3.909.909.2.dta	gi|445953893|ref|WP_000031748.1|	MULTISPECIES: elongation factor Tu [Salmonella]	TVGAGVVAK
L04916_M1SalDP4x104T3	4E4	F404475	1082	479.908	3	1436.7	1436.7	1.20206	13.33	159	170	R	IHSEEDERPIGR	L		0	582.663	L04916_M1SalDP4x104T3.754.754.3.dta	gi|447084838|ref|WP_001162094.1|	MULTISPECIES: DNA-directed RNA polymerase subunit alpha [Proteobacteria]	LHSEEDERPLGR
L04916_M1SalDP4x104T3	4E4	F404475	1085	720.346	2	1438.68	1438.68	0.408709	67.26	329	340	K	YVDVGATYYFNK	N		0	1526.09	L04916_M1SalDP4x104T3.2471.2471.2.dta	gi|446788260|ref|WP_000865516.1|	porin [Salmonella bongori]	YVDVGATYYFNK
L04916_M1SalDP4x104T3	4E4	F404475	1088	724.393	2	1446.77	1446.77	0.430614	30.5	126	138	R	LATLPTYEEAIAR	L		0	1560.4	L04916_M1SalDP4x104T3.2530.2530.2.dta	gi|447129947|ref|WP_001207203.1|	MULTISPECIES: 50S ribosomal protein L10 [Enterobacteriaceae]	LATLPTYEEALAR
L04916_M1SalDP4x104T3	4E4	F404475	1108	734.881	2	1467.75	1467.75	1.25771	47.21	259	272	R	VATEFSETATATLK	S		0	1268.11	L04916_M1SalDP4x104T3.2015.2015.2.dta	gi|446033415|ref|WP_000111270.1|	phosphoglycerate kinase [Salmonella bongori]	VATEFSETATATLK
L04916_M1SalDP4x104T3	4E4	F404475	1127	497.298	3	1488.87	1488.87	0.439259	20.88	125	137	R	QVGVPYIIVFLNK	C		0	2403.35	L04916_M1SalDP4x104T3.4006.4006.3.dta	gi|445953893|ref|WP_000031748.1|	MULTISPECIES: elongation factor Tu [Salmonella]	QVGVPYLLVFLNK
L04916_M1SalDP4x104T3	4E4	F404475	1128	745.443	2	1488.87	1488.87	0.745532	23.35	125	137	R	QVGVPYIIVFLNK	C		0	2401.52	L04916_M1SalDP4x104T3.4003.4003.2.dta	gi|445953893|ref|WP_000031748.1|	MULTISPECIES: elongation factor Tu [Salmonella]	QVGVPYLLVFLNK
L04916_M1SalDP4x104T3	4E4	F404475	1138	748.394	2	1494.77	1494.77	1.19216	33.35	61	74	K	VGDIVIFNDGYGVK	S		0	1796.4	L04916_M1SalDP4x104T3.2988.2988.2.dta	gi|445949972|ref|WP_000027827.1|	MULTISPECIES: molecular chaperone GroES [Gammaproteobacteria]	VGDLVLFNDGYGVK
L04916_M1SalDP4x104T3	4E4	F404475	1139	748.428	2	1494.84	1494.84	1.00747	48.57	233	246	R	VPTPNVSVVDLTVR	L		0	1731.34	L04916_M1SalDP4x104T3.2861.2861.2.dta	gi|446075653|ref|WP_000153508.1|	glyceraldehyde-3-phosphate dehydrogenase [Salmonella bongori]	VPTPNVSVVDLTVR
L04916_M1SalDP4x104T3	4E4	F404475	1142	750.415	2	1498.82	1498.81	0.424335	19.05	561	575	K	SGPLAGYPVVDLGVR	L		0	1883.72	L04916_M1SalDP4x104T3.3153.3153.2.dta	gi|446046852|ref|WP_000124707.1|	elongation factor G [Salmonella bongori]	SGPLAGYPVVDLGVR
L04916_M1SalDP4x104T3	4E4	F404475	1152	756.944	2	1511.87	1511.87	0.898225	22.09	52	65	K	GLPIPVVITVYADR	S		0	2273.86	L04916_M1SalDP4x104T3.3805.3805.2.dta	gi|447008670|ref|WP_001085926.1|	MULTISPECIES: 50S ribosomal protein L11 [Proteobacteria]	GLPLPVVLTVYADR
L04916_M1SalDP4x104T3	4E4	F404475	1156	760.412	2	1518.81	1518.8	2.81735	45.53	33	45	R	AQYLIDQLLSEAR	K		0	2201.88	L04916_M1SalDP4x104T3.3701.3701.2.dta	gi|445926001|ref|WP_000003856.1|	pyruvate dehydrogenase [Salmonella bongori]	AQYLLDQLLSEAR
L04916_M1SalDP4x104T3	4E4	F404475	1163	509.3	3	1524.88	1524.88	0.555454	18.16	129	142	R	AFLPGSLVDVRPVR	D		0	1647.61	L04916_M1SalDP4x104T3.2698.2698.3.dta	gi|446062464|ref|WP_000140319.1|	MULTISPECIES: 30S ribosomal protein S1 [Salmonella]	AFLPGSLVDVRPVR
L04916_M1SalDP4x104T3	4E4	F404475	1165	766.402	2	1530.79	1530.79	0.697679	50.56	27	40	K	IDQLSSDVQTLNAK	V		0	1255.27	L04916_M1SalDP4x104T3.1994.1994.2.dta	gi|447005051|ref|WP_001082307.1|	MULTISPECIES: hypothetical protein [Proteobacteria]	LDQLSSDVQTLNAK
L04916_M1SalDP4x104T3	4E4	F404475	1176	775.378	2	1548.74	1548.74	-0.92914	34.54	38	53	R	QGNALGWATAGGSGFR	G		0	1538.69	L04916_M1SalDP4x104T3.2492.2492.2.dta	gi|446952502|ref|WP_001029758.1|	MULTISPECIES: 30S ribosomal protein S11 [Enterobacteriaceae]	QGNALGWATAGGSGFR
L04916_M1SalDP4x104T3	4E4	F404475	1177	775.397	2	1548.78	1548.78	0.805151	51.66	465	479	K	GATVELADGVEGYLR	A		0	1780.49	L04916_M1SalDP4x104T3.2957.2957.2.dta	gi|446062464|ref|WP_000140319.1|	MULTISPECIES: 30S ribosomal protein S1 [Salmonella]	GATVELADGVEGYLR
L04916_M1SalDP4x104T3	4E4	F404475	1178	778.426	2	1554.84	1554.84	0.122199	30.37	237	253	K	AGDIGNLGNATGVGVLK	T		0	1532.36	L04916_M1SalDP4x104T3.2481.2481.2.dta	gi|503380424|ref|WP_013615085.1|	iron ABC transporter substrate-binding protein [Deinococcus proteolyticus]	AGDLGNLGNATGVGVLK	Deinococcus	Deinococcus proteolyticus
L04916_M1SalDP4x104T3	4E4	F404475	1180	783.888	2	1565.76	1565.76	2.64345	31.67	101	115	K	AYEDAETVTGVINGK	V		0	1329.58	L04916_M1SalDP4x104T3.2125.2125.2.dta	gi|446062464|ref|WP_000140319.1|	MULTISPECIES: 30S ribosomal protein S1 [Salmonella]	AYEDAETVTGVLNGK
L04916_M1SalDP4x104T3	4E4	F404475	1181	784.444	2	1566.87	1566.87	0.352932	67.89	405	421	R	AAVEEGVVAGGGVALIR	V		0	1579.14	L04916_M1SalDP4x104T3.2562.2562.2.dta	gi|446641762|ref|WP_000719108.1|	molecular chaperone GroEL [Salmonella bongori]	AAVEEGVVAGGGVALLR
L04916_M1SalDP4x104T3	4E4	F404475	119	410.228	2	818.442	818.44	2.55608	23.47	5	12	K	VGINGFGR	I		0	1094.99	L04916_M1SalDP4x104T3.1687.1687.2.dta	gi|446075653|ref|WP_000153508.1|	glyceraldehyde-3-phosphate dehydrogenase [Salmonella bongori]	VGLNGFGR
L04916_M1SalDP4x104T3	4E4	F404475	1190	529.97	3	1586.89	1586.89	-0.108388	15.05	69	83	R	AEKINALETVTIASK	A		1	1237.06	L04916_M1SalDP4x104T3.1960.1960.3.dta	gi|447118809|ref|WP_001196065.1|	MULTISPECIES: 50S ribosomal protein L9 [Salmonella]	AEKLNALETVTLASK
L04916_M1SalDP4x104T3	4E4	F404475	1194	799.424	2	1596.83	1596.83	2.60516	43.43	324	337	K	IATDPFVGNLTFFR	V		0	2296.19	L04916_M1SalDP4x104T3.3842.3842.2.dta	gi|446046852|ref|WP_000124707.1|	elongation factor G [Salmonella bongori]	LATDPFVGNLTFFR
L04916_M1SalDP4x104T3	4E4	F404475	120	410.75	2	819.485	819.485	-0.17694	14.56	593	600	K	LAASIAFK	D		0	1205.17	L04916_M1SalDP4x104T3.1901.1901.2.dta	gi|446046852|ref|WP_000124707.1|	elongation factor G [Salmonella bongori]	LAASLAFK
L04916_M1SalDP4x104T3	4E4	F404475	1200	803.446	2	1604.88	1604.88	-0.0386322	39.27	343	357	K	FNQIGSLTETLAAIK	M		0	2055.94	L04916_M1SalDP4x104T3.3473.3473.2.dta	gi|445958879|ref|WP_000036734.1|	MULTISPECIES: enolase [Salmonella]	FNQLGSLTETLAALK
L04916_M1SalDP4x104T3	4E4	F404475	1207	813.919	2	1625.82	1625.82	1.6158	53.28	157	171	R	SVDVGTWIAGVGYRF	-		1	2315.94	L04916_M1SalDP4x104T3.3876.3876.2.dta	gi|446639416|ref|WP_000716762.1|	MULTISPECIES: outer membrane protein X [Salmonella]	SVDVGTWLAGVGYRF
L04916_M1SalDP4x104T3	4E4	F404475	1215	820.913	2	1639.81	1639.81	0.933645	29.5	104	117	K	LGYPITDDLDVYTR	L		0	1913.56	L04916_M1SalDP4x104T3.3209.3209.2.dta	gi|505804847|ref|WP_015702792.1|	membrane protein [Salmonella bongori]	LGYPLTDDLDVYTR
L04916_M1SalDP4x104T3	4E4	F404475	1222	827.434	2	1652.85	1652.85	0.386604	45.93	30	45	R	IFSFTALTVVGDGNGR	V		0	2135.75	L04916_M1SalDP4x104T3.3602.3602.2.dta	gi|446862865|ref|WP_000940121.1|	MULTISPECIES: 30S ribosomal protein S5 [Proteobacteria]	LFSFTALTVVGDGNGR
L04916_M1SalDP4x104T3	4E4	F404475	1223	552.623	3	1654.85	1654.85	-0.13113	14.37	30	44	R	MQAASGQLQQSHLLK	Q	Oxidation (M) [1]	0	860.23	L04916_M1SalDP4x104T3.1243.1243.3.dta	gi|446567396|ref|WP_000644742.1|	MULTISPECIES: 50S ribosomal protein L29 [Gammaproteobacteria]	MQAASGQLQQSHLLK
L04916_M1SalDP4x104T3	4E4	F404475	1225	553.304	3	1656.89	1656.89	-1.37003	13.58	239	253	K	VGEEVEIVGIKETQK	S		1	1164.55	L04916_M1SalDP4x104T3.1828.1828.3.dta	gi|445953893|ref|WP_000031748.1|	MULTISPECIES: elongation factor Tu [Salmonella]	VGEEVELVGLKETQK
L04916_M1SalDP4x104T3	4E4	F404475	1227	829.455	2	1656.9	1656.89	1.18656	61.55	239	253	K	VGEEVEIVGIKETQK	S		1	1167.69	L04916_M1SalDP4x104T3.1834.1834.2.dta	gi|445953893|ref|WP_000031748.1|	MULTISPECIES: elongation factor Tu [Salmonella]	VGEEVELVGLKETQK
L04916_M1SalDP4x104T3	4E4	F404475	1234	843.445	2	1684.88	1684.87	0.305661	27.59	409	423	R	MEFPEPVISIAVEPK	T		0	2133.71	L04916_M1SalDP4x104T3.3598.3598.2.dta	gi|446046852|ref|WP_000124707.1|	elongation factor G [Salmonella bongori]	MEFPEPVLSLAVEPK
L04916_M1SalDP4x104T3	4E4	F404475	1235	844.436	2	1686.86	1686.86	-0.0106707	31.79	110	125	K	AAAFEGELIPASQIDR	L		0	1685.11	L04916_M1SalDP4x104T3.2770.2770.2.dta	gi|447129947|ref|WP_001207203.1|	MULTISPECIES: 50S ribosomal protein L10 [Enterobacteriaceae]	AAAFEGELLPASQLDR
L04916_M1SalDP4x104T3	4E4	F404475	1247	570.988	3	1709.94	1709.94	-0.404107	28.69	265	280	K	LLDEGRAGENVGVLLR	G		1	1471.19	L04916_M1SalDP4x104T3.2374.2374.3.dta	gi|445953893|ref|WP_000031748.1|	MULTISPECIES: elongation factor Tu [Salmonella]	LLDEGRAGENVGVLLR
L04916_M1SalDP4x104T3	4E4	F404475	1248	571.264	3	1710.77	1710.77	-0.476978	22.44	351	364	R	QQIEEATSDYDREK	L		1	720.236	L04916_M1SalDP4x104T3.998.998.3.dta	gi|446641762|ref|WP_000719108.1|	molecular chaperone GroEL [Salmonella bongori]	QQLEEATSDYDREK
L04916_M1SalDP4x104T3	4E4	F404475	1251	858.44	2	1714.87	1714.86	1.03099	32.35	685	700	K	YAEAPNNVAQAVIEAR	G		0	1522.34	L04916_M1SalDP4x104T3.2463.2463.2.dta	gi|446046852|ref|WP_000124707.1|	elongation factor G [Salmonella bongori]	YAEAPNNVAQAVLEAR
L04916_M1SalDP4x104T3	4E4	F404475	1266	870.384	2	1738.75	1738.75	0.104673	56.15	226	241	R	SQDLASQAEESFVEAE	-		0	2005.87	L04916_M1SalDP4x104T3.3383.3383.2.dta	gi|446169024|ref|WP_000246879.1|	30S ribosomal protein S2 [Salmonella bongori]	SQDLASQAEESFVEAE
L04916_M1SalDP4x104T3	4E4	F404475	1276	876.463	2	1750.91	1750.91	0.826427	56.16	338	354	R	VYSGVVNSGDTILNSVK	S		0	1606.33	L04916_M1SalDP4x104T3.2618.2618.2.dta	gi|446046852|ref|WP_000124707.1|	elongation factor G [Salmonella bongori]	VYSGVVNSGDTLLNSVK
L04916_M1SalDP4x104T3	4E4	F404475	1277	876.471	2	1750.93	1750.93	0.698488	29.56	44	59	R	LVSQGIILGYPDGTYR	G		0	1775.83	L04916_M1SalDP4x104T3.2948.2948.2.dta	gi|752550625|ref|WP_041221871.1|	hypothetical protein [Deinococcus proteolyticus]	LVSQGLLLGYPDGTYR	Deinococcus
L04916_M1SalDP4x104T3	4E4	F404475	1302	594.32	3	1779.94	1779.94	0.368552	21.43	359	374	K	MVVTLIHPIAMDDGLR	F		0	1818.8	L04916_M1SalDP4x104T3.3033.3033.3.dta	gi|445953893|ref|WP_000031748.1|	MULTISPECIES: elongation factor Tu [Salmonella]	MVVTLLHPLAMDDGLR
L04916_M1SalDP4x104T3	4E4	F404475	1308	599.651	3	1795.93	1795.93	-0.202123	29.39	359	374	K	MVVTLIHPIAMDDGLR	F	Oxidation (M) [11]	0	1607.32	L04916_M1SalDP4x104T3.2620.2620.3.dta	gi|445953893|ref|WP_000031748.1|	MULTISPECIES: elongation factor Tu [Salmonella]	MVVTLLHPLAMDDGLR
L04916_M1SalDP4x104T3	4E4	F404475	1309	599.652	3	1795.94	1795.93	1.4182	22.4	359	374	K	MVVTLIHPIAMDDGLR	F	Oxidation (M) [1]	0	1675.67	L04916_M1SalDP4x104T3.2751.2751.3.dta	gi|445953893|ref|WP_000031748.1|	MULTISPECIES: elongation factor Tu [Salmonella]	MVVTLLHPLAMDDGLR
L04916_M1SalDP4x104T3	4E4	F404475	1314	899.463	2	1796.91	1796.91	0.825862	58.12	96	112	R	LNDWASIYGVVGVGYGK	F		0	2161.69	L04916_M1SalDP4x104T3.3645.3645.2.dta	gi|446639416|ref|WP_000716762.1|	MULTISPECIES: outer membrane protein X [Salmonella]	LNDWASLYGVVGVGYGK
L04916_M1SalDP4x104T3	4E4	F404475	1315	600.647	3	1798.92	1798.92	0.883309	19.79	426	441	K	LSELRGQNEDQNVGIK	V		1	863.62	L04916_M1SalDP4x104T3.1250.1250.3.dta	gi|446641762|ref|WP_000719108.1|	molecular chaperone GroEL [Salmonella bongori]	LSELRGQNEDQNVGLK
L04916_M1SalDP4x104T3	4E4	F404475	1316	901.417	2	1800.82	1800.82	1.08173	32.1	312	328	K	DISNGYGASYGDQDIVK	Y		0	1391.14	L04916_M1SalDP4x104T3.2226.2226.2.dta	gi|446788260|ref|WP_000865516.1|	porin [Salmonella bongori]	DLSNGYGASYGDQDLVK	Salmonella
L04916_M1SalDP4x104T3	4E4	F404475	1317	601.968	3	1802.88	1802.88	1.19476	22.41	60	75	R	GITINTSHVEYDTPTR	H		0	1096.35	L04916_M1SalDP4x104T3.1690.1690.3.dta	gi|445953893|ref|WP_000031748.1|	MULTISPECIES: elongation factor Tu [Salmonella]	GLTLNTSHVEYDTPTR
L04916_M1SalDP4x104T3	4E4	F404475	1318	904.908	2	1807.8	1807.8	0.571412	37.75	266	283	R	FGTSNGSSPSTSYGFANK	A		0	1127.68	L04916_M1SalDP4x104T3.1753.1753.2.dta	gi|446788260|ref|WP_000865516.1|	porin [Salmonella bongori]	FGTSNGSSPSTSYGFANK	Salmonella
L04916_M1SalDP4x104T3	4E4	F404475	1320	604.983	3	1811.93	1811.93	0.545828	17.32	359	374	K	MVVTLIHPIAMDDGLR	F	Oxidation (M) [1], Oxidation (M) [11]	0	1461.16	L04916_M1SalDP4x104T3.2357.2357.3.dta	gi|445953893|ref|WP_000031748.1|	MULTISPECIES: elongation factor Tu [Salmonella]	MVVTLLHPLAMDDGLR
L04916_M1SalDP4x104T3	4E4	F404475	1325	607.648	3	1819.92	1819.92	-0.519253	31	476	491	R	EFNVEANVGKPQVAYR	E		0	1197.38	L04916_M1SalDP4x104T3.1886.1886.3.dta	gi|446046852|ref|WP_000124707.1|	elongation factor G [Salmonella bongori]	EFNVEANVGKPQVAYR
L04916_M1SalDP4x104T3	4E4	F404475	133	415.74	2	829.466	829.466	0.655844	28.01	264	270	R	KLLDEGR	A		1	620.593	L04916_M1SalDP4x104T3.821.821.2.dta	gi|445953893|ref|WP_000031748.1|	MULTISPECIES: elongation factor Tu [Salmonella]	KLLDEGR
L04916_M1SalDP4x104T3	4E4	F404475	1347	613.655	3	1837.94	1837.94	0.619715	21.93	37	53	K	STAESIVYSALETLAQR	S		0	2608.75	L04916_M1SalDP4x104T3.4292.4292.3.dta	gi|447060786|ref|WP_001138042.1|	MULTISPECIES: 30S ribosomal protein S7 [Enterobacteriaceae]	STAESLVYSALETLAQR
L04916_M1SalDP4x104T3	4E4	F404475	1359	928.939	2	1855.86	1855.86	2.45601	17.86	402	418	R	ELAAFSQFASDLDDATR	K		0	2196.65	L04916_M1SalDP4x104T3.3693.3693.2.dta	gi|447099495|ref|WP_001176751.1|	MULTISPECIES: ATP synthase subunit alpha [Salmonella]	ELAAFSQFASDLDDATR
L04916_M1SalDP4x104T3	4E4	F404475	137	416.749	2	831.483	831.481	1.8437	20.74	910	917	R	SLSTVAVR	V		0	1042.91	L04916_M1SalDP4x104T3.1582.1582.2.dta	gi|445999120|ref|WP_000076975.1|	cell division protein FtsK [Salmonella bongori]	SLSTVAVR
L04916_M1SalDP4x104T3	4E4	F404475	1370	627.32	3	1878.94	1878.94	0.599807	17.6	134	148	R	EQIIFPEIDYDKVDR	V		1	1729.4	L04916_M1SalDP4x104T3.2857.2857.3.dta	gi|447018946|ref|WP_001096202.1|	MULTISPECIES: 50S ribosomal protein L5 [Proteobacteria]	EQLLFPELDYDKVDR
L04916_M1SalDP4x104T3	4E4	F404475	1372	629.663	3	1885.97	1885.97	-0.143693	18.17	435	450	K	QLAEDPFNNWVALNKK	G		1	1700.45	L04916_M1SalDP4x104T3.2800.2800.3.dta	gi|446062464|ref|WP_000140319.1|	MULTISPECIES: 30S ribosomal protein S1 [Salmonella]	QLAEDPFNNWVALNKK
L04916_M1SalDP4x104T3	4E4	F404475	1376	631.996	3	1892.97	1892.96	1.0333	16.43	86	104	K	DAGFQAFADKVLDAAVAGK	I		1	2387.76	L04916_M1SalDP4x104T3.3983.3983.3.dta	gi|446730849|ref|WP_000808105.1|	elongation factor Ts [Salmonella bongori]	DAGFQAFADKVLDAAVAGK
L04916_M1SalDP4x104T3	4E4	F404475	1389	962.49	2	1922.97	1922.96	1.79827	46.55	361	378	R	DAGINTDDIVALGLVYQF	-		0	3408.91	L04916_M1SalDP4x104T3.5332.5332.2.dta	gi|446788260|ref|WP_000865516.1|	porin [Salmonella bongori]	DAGLNTDDLVALGLVYQF
L04916_M1SalDP4x104T3	4E4	F404475	1390	642.314	3	1923.92	1923.92	1.12687	13.01	94	112	R	VFMQPASEGTGIIAGGAMR	A	Oxidation (M) [3], Oxidation (M) [18]	0	1287.3	L04916_M1SalDP4x104T3.2052.2052.3.dta	gi|446862865|ref|WP_000940121.1|	MULTISPECIES: 30S ribosomal protein S5 [Proteobacteria]	VFMQPASEGTGLLAGGAMR
L04916_M1SalDP4x104T3	4E4	F404475	1403	654.679	3	1961.01	1961.01	0.0535437	23.94	189	205	K	IIELAGFLDSYIPEPER	A		0	2565.02	L04916_M1SalDP4x104T3.4233.4233.3.dta	gi|445953893|ref|WP_000031748.1|	MULTISPECIES: elongation factor Tu [Salmonella]	LLELAGFLDSYLPEPER
L04916_M1SalDP4x104T3	4E4	F404475	1404	981.515	2	1961.02	1961.01	0.658333	28.88	189	205	K	IIELAGFLDSYIPEPER	A		0	2563.47	L04916_M1SalDP4x104T3.4230.4230.2.dta	gi|445953893|ref|WP_000031748.1|	MULTISPECIES: elongation factor Tu [Salmonella]	LLELAGFLDSYLPEPER
L04916_M1SalDP4x104T3	4E4	F404475	1405	981.516	2	1961.02	1961.01	1.28046	40.31	189	205	K	IIELAGFLDSYIPEPER	A		0	2574.32	L04916_M1SalDP4x104T3.4244.4244.2.dta	gi|445953893|ref|WP_000031748.1|	MULTISPECIES: elongation factor Tu [Salmonella]	LLELAGFLDSYLPEPER
L04916_M1SalDP4x104T3	4E4	F404475	1406	982.984	2	1963.95	1963.95	0.183304	54.32	156	172	R	ELLSQYDFPGDDTPIVR	G		0	1964.45	L04916_M1SalDP4x104T3.3306.3306.2.dta	gi|445953893|ref|WP_000031748.1|	MULTISPECIES: elongation factor Tu [Salmonella]	ELLSQYDFPGDDTPLVR
L04916_M1SalDP4x104T3	4E4	F404475	1407	982.984	2	1963.95	1963.95	0.682297	62.99	156	172	R	ELLSQYDFPGDDTPIVR	G		0	1975.41	L04916_M1SalDP4x104T3.3326.3326.2.dta	gi|445953893|ref|WP_000031748.1|	MULTISPECIES: elongation factor Tu [Salmonella]	ELLSQYDFPGDDTPLVR
L04916_M1SalDP4x104T3	4E4	F404475	1425	1007.99	2	2013.97	2013.97	-0.0461774	38.13	311	327	K	LIQLMNETVDGDYQTFK	S		0	1878.61	L04916_M1SalDP4x104T3.3144.3144.2.dta	gi|445926001|ref|WP_000003856.1|	pyruvate dehydrogenase [Salmonella bongori]	LLQLMNETVDGDYQTFK
L04916_M1SalDP4x104T3	4E4	F404475	1427	676.045	3	2025.11	2025.11	0.98365	48.75	2	20	M	ALNLQDKQAIVAEVSEVAK	G		1	1677.63	L04916_M1SalDP4x104T3.2755.2755.3.dta	gi|447129947|ref|WP_001207203.1|	MULTISPECIES: 50S ribosomal protein L10 [Enterobacteriaceae]	ALNLQDKQALVAEVSEVAK
L04916_M1SalDP4x104T3	4E4	F404475	1428	677.354	3	2029.04	2029.04	0.481016	22.58	22	40	R	DFNEALVHQVVVAYAAGAR	Q		0	2125.73	L04916_M1SalDP4x104T3.3587.3587.3.dta	gi|446346540|ref|WP_000424395.1|	MULTISPECIES: 50S ribosomal protein L4 [Proteobacteria]	DFNEALVHQVVVAYAAGAR
L04916_M1SalDP4x104T3	4E4	F404475	1430	677.679	3	2030.02	2030.02	-0.233003	16.95	486	504	R	DRVEDATLVLSVGDDVEAK	F		1	1696.56	L04916_M1SalDP4x104T3.2792.2792.3.dta	gi|446062464|ref|WP_000140319.1|	MULTISPECIES: 30S ribosomal protein S1 [Salmonella]	DRVEDATLVLSVGDDVEAK
L04916_M1SalDP4x104T3	4E4	F404475	1447	692.355	3	2074.04	2074.04	-0.0101252	25.31	45	62	K	ISELSEEQIDTLRDEVAK	F		1	1585.07	L04916_M1SalDP4x104T3.2573.2573.3.dta	gi|446012925|ref|WP_000090780.1|	MULTISPECIES: 30S ribosomal protein S13 [Enterobacteriaceae]	LSELSEEQLDTLRDEVAK
L04916_M1SalDP4x104T3	4E4	F404475	1464	706.393	3	2116.16	2116.16	-0.178626	17.07	206	224	R	AIDKPFLLPIEDVFSISGR	G		0	2479.42	L04916_M1SalDP4x104T3.4115.4115.3.dta	gi|445953893|ref|WP_000031748.1|	MULTISPECIES: elongation factor Tu [Salmonella]	ALDKPFLLPLEDVFSLSGR
L04916_M1SalDP4x104T3	4E4	F404475	1465	706.393	3	2116.16	2116.16	0.60109	31.84	206	224	R	AIDKPFLLPIEDVFSISGR	G		0	2468.04	L04916_M1SalDP4x104T3.4100.4100.3.dta	gi|445953893|ref|WP_000031748.1|	MULTISPECIES: elongation factor Tu [Salmonella]	ALDKPFLLPLEDVFSLSGR
L04916_M1SalDP4x104T3	4E4	F404475	1466	706.394	3	2116.16	2116.16	1.38081	33.58	206	224	R	AIDKPFLLPIEDVFSISGR	G		0	2457.57	L04916_M1SalDP4x104T3.4084.4084.3.dta	gi|445953893|ref|WP_000031748.1|	MULTISPECIES: elongation factor Tu [Salmonella]	ALDKPFLLPLEDVFSLSGR
L04916_M1SalDP4x104T3	4E4	F404475	1470	710.364	3	2128.07	2128.07	-0.856644	26.93	321	339	K	VVNVGDVVEVMVLDIDEER	R		0	2905.33	L04916_M1SalDP4x104T3.4687.4687.3.dta	gi|446062464|ref|WP_000140319.1|	MULTISPECIES: 30S ribosomal protein S1 [Salmonella]	VVNVGDVVEVMVLDLDEER
L04916_M1SalDP4x104T3	4E4	F404475	1478	1072.53	2	2143.04	2143.04	2.73257	34.7	207	226	K	DVNVPDIGGDEVEVTEVMVK	V		0	2146.09	L04916_M1SalDP4x104T3.3619.3619.2.dta	gi|446886320|ref|WP_000963576.1|	dihydrolipoamide acetyltransferase [Salmonella bongori]	DVNVPDLGGDEVEVTEVMVK
L04916_M1SalDP4x104T3	4E4	F404475	1485	718.411	3	2152.21	2152.21	0.838673	20.57	49	69	K	LLDNAAADLTAISGQKPLITK	A		0	1780	L04916_M1SalDP4x104T3.2956.2956.3.dta	gi|447018946|ref|WP_001096202.1|	MULTISPECIES: 50S ribosomal protein L5 [Proteobacteria]	LLDNAAADLTALSGQKPLLTK
L04916_M1SalDP4x104T3	4E4	F404475	1486	718.411	3	2152.21	2152.21	1.01988	26.68	49	69	K	LLDNAAADLTAISGQKPLITK	A		0	1769.07	L04916_M1SalDP4x104T3.2935.2935.3.dta	gi|447018946|ref|WP_001096202.1|	MULTISPECIES: 50S ribosomal protein L5 [Proteobacteria]	LLDNAAADLTALSGQKPLLTK
L04916_M1SalDP4x104T3	4E4	F404475	1499	1094.58	2	2187.15	2187.14	1.61352	28.5	14	33	R	IFTEDGVSIPVTVIEVEANR	V		0	2274.86	L04916_M1SalDP4x104T3.3807.3807.2.dta	gi|446501983|ref|WP_000579837.1|	MULTISPECIES: 50S ribosomal protein L3 [Enterobacteriaceae]	LFTEDGVSLPVTVLEVEANR
L04916_M1SalDP4x104T3	4E4	F404475	1513	737.703	3	2210.09	2210.08	4.37541	16.52	106	125	K	DVHVPDIGSDEVEVTEIMVK	V		0	2036.86	L04916_M1SalDP4x104T3.3442.3442.3.dta	gi|446886320|ref|WP_000963576.1|	dihydrolipoamide acetyltransferase [Salmonella bongori]	DVHVPDLGSDEVEVTELMVK
L04916_M1SalDP4x104T3	4E4	F404475	1579	745.37	3	2233.09	2233.09	-0.536924	13.32	42	61	K	AEYTPHVDTGDYIIVLNADK	V		0	1740.41	L04916_M1SalDP4x104T3.2879.2879.3.dta	gi|446770300|ref|WP_000847556.1|	MULTISPECIES: 50S ribosomal protein L13 [Enterobacteriaceae]	AEYTPHVDTGDYLLVLNADK
L04916_M1SalDP4x104T3	4E4	F404475	1590	1124.55	2	2247.09	2247.08	1.51485	63.82	154	173	R	NTDFFGLVDGLDFALQYQGK	N		0	2877.48	L04916_M1SalDP4x104T3.4650.4650.2.dta	gi|446788260|ref|WP_000865516.1|	porin [Salmonella bongori]	NTDFFGLVDGLDFALQYQGK
L04916_M1SalDP4x104T3	4E4	F404475	1632	768.734	3	2303.18	2303.18	-0.128952	23.31	194	216	R	FGQEEAAPVVAPAPAPAPEVQTK	H		0	1422.56	L04916_M1SalDP4x104T3.2284.2284.3.dta	gi|505804847|ref|WP_015702792.1|	membrane protein [Salmonella bongori]	FGQEEAAPVVAPAPAPAPEVQTK
L04916_M1SalDP4x104T3	4E4	F404475	1674	808.44	3	2422.3	2422.3	0.461133	23.95	207	231	K	IADQLIVGGGIANTFVAAQGHSVGK	S		0	1835.25	L04916_M1SalDP4x104T3.3065.3065.3.dta	gi|446033415|ref|WP_000111270.1|	phosphoglycerate kinase [Salmonella bongori]	LADQLLVGGGLANTFVAAQGHSVGK
L04916_M1SalDP4x104T3	4E4	F404475	1676	812.723	3	2435.15	2435.15	-1.23072	16.04	130	151	R	NEQDGGDLVYFQGHISPGIYAR	A		0	1698.52	L04916_M1SalDP4x104T3.2796.2796.3.dta	gi|445926001|ref|WP_000003856.1|	pyruvate dehydrogenase [Salmonella bongori]	NEQDGGDLVYFQGHLSPGLYAR
L04916_M1SalDP4x104T3	4E4	F404475	1684	822.439	3	2464.3	2464.29	1.17965	30.23	375	397	K	EGTRPAVVIPTNEELVIAQDASR	L		0	1633.24	L04916_M1SalDP4x104T3.2669.2669.3.dta	gi|446017836|ref|WP_000095691.1|	acetate kinase [Salmonella bongori]	EGTRPAVVLPTNEELVLAQDASR
L04916_M1SalDP4x104T3	4E4	F404475	1686	825.442	3	2473.3	2473.3	3.02552	32.69	2	24	M	SQIVYFQGNPVTVANVIPQTGNK	A		0	1939.08	L04916_M1SalDP4x104T3.3258.3258.3.dta	gi|446000612|ref|WP_000078467.1|	2-Cys peroxiredoxin [Salmonella bongori]	SQLVYFQGNPVTVANVLPQTGNK
L04916_M1SalDP4x104T3	4E4	F404475	1708	849.418	3	2545.23	2545.23	0.707205	17.14	335	358	R	TTDVTGTIELPEGVEMVMPGDNIK	M		0	2250.71	L04916_M1SalDP4x104T3.3768.3768.3.dta	gi|445953893|ref|WP_000031748.1|	MULTISPECIES: elongation factor Tu [Salmonella]	TTDVTGTLELPEGVEMVMPGDNLK
L04916_M1SalDP4x104T3	4E4	F404475	1709	1273.62	2	2545.23	2545.23	1.60143	34.84	335	358	R	TTDVTGTIELPEGVEMVMPGDNIK	M		0	2252.22	L04916_M1SalDP4x104T3.3771.3771.2.dta	gi|445953893|ref|WP_000031748.1|	MULTISPECIES: elongation factor Tu [Salmonella]	TTDVTGTLELPEGVEMVMPGDNLK
L04916_M1SalDP4x104T3	4E4	F404475	1712	854.751	3	2561.23	2561.22	2.51872	30.89	335	358	R	TTDVTGTIELPEGVEMVMPGDNIK	M	Oxidation (M) [18]	0	2018.22	L04916_M1SalDP4x104T3.3407.3407.3.dta	gi|445953893|ref|WP_000031748.1|	MULTISPECIES: elongation factor Tu [Salmonella]	TTDVTGTLELPEGVEMVMPGDNLK
L04916_M1SalDP4x104T3	4E4	F404475	1716	860.081	3	2577.22	2577.22	0.687951	28.52	335	358	R	TTDVTGTIELPEGVEMVMPGDNIK	M	Oxidation (M) [16], Oxidation (M) [18]	0	1814.89	L04916_M1SalDP4x104T3.3025.3025.3.dta	gi|445953893|ref|WP_000031748.1|	MULTISPECIES: elongation factor Tu [Salmonella]	TTDVTGTLELPEGVEMVMPGDNLK
L04916_M1SalDP4x104T3	4E4	F404475	1717	1289.62	2	2577.22	2577.22	1.92417	42.36	335	358	R	TTDVTGTIELPEGVEMVMPGDNIK	M	Oxidation (M) [16], Oxidation (M) [18]	0	1815.37	L04916_M1SalDP4x104T3.3026.3026.2.dta	gi|445953893|ref|WP_000031748.1|	MULTISPECIES: elongation factor Tu [Salmonella]	TTDVTGTLELPEGVEMVMPGDNLK
L04916_M1SalDP4x104T3	4E4	F404475	1730	872.77	3	2615.29	2615.29	0.976566	26.06	138	162	K	DHDTGVSPVFAGGIEYAITPEIATR	L		0	2140.81	L04916_M1SalDP4x104T3.3610.3610.3.dta	gi|505804847|ref|WP_015702792.1|	membrane protein [Salmonella bongori]	DHDTGVSPVFAGGLEYALTPELATR	Salmonella
L04916_M1SalDP4x104T3	4E4	F404475	1731	874.49	3	2620.45	2620.45	0.0690722	25.2	162	187	R	LGANPVPLQLAIGAEEAFTGVVDLVK	M		0	3282.29	L04916_M1SalDP4x104T3.5171.5171.3.dta	gi|446046852|ref|WP_000124707.1|	elongation factor G [Salmonella bongori]	LGANPVPLQLALGAEEAFTGVVDLVK
L04916_M1SalDP4x104T3	4E4	F404475	1733	881.123	3	2640.35	2640.35	-0.890791	21.74	16	40	R	IAQFNVVSEAHNEGTIVSVSDGVIR	I		0	1732.41	L04916_M1SalDP4x104T3.2863.2863.3.dta	gi|447099495|ref|WP_001176751.1|	MULTISPECIES: ATP synthase subunit alpha [Salmonella]	LAQFNVVSEAHNEGTLVSVSDGVLR
L04916_M1SalDP4x104T3	4E4	F404475	18	337.198	2	672.381	672.381	0.294476	15.01	456	462	R	VIDAAGK	T		0	593.934	L04916_M1SalDP4x104T3.774.774.2.dta	gi|908631023|ref|WP_049775056.1|	hypothetical protein [Deinococcus proteolyticus]	VLDAAGK
L04916_M1SalDP4x104T3	4E4	F404475	1827	915.786	3	2744.34	2744.33	2.15827	26.98	91	117	K	NMITGAAQMDGAILVVAATDGPMPQTR	E	Oxidation (M) [23]	0	2239.39	L04916_M1SalDP4x104T3.3753.3753.3.dta	gi|445953893|ref|WP_000031748.1|	MULTISPECIES: elongation factor Tu [Salmonella]	NMLTGAAQMDGALLVVAATDGPMPQTR
L04916_M1SalDP4x104T3	4E4	F404475	195	421.759	2	841.503	841.502	0.632203	15.18	2	9	M	SIGIISPR	E		0	1076.85	L04916_M1SalDP4x104T3.1651.1651.2.dta	gi|445944146|ref|WP_000022001.1|	hypothetical protein [Salmonella bongori]	SLGLLSPR
L04916_M1SalDP4x104T3	4E4	F404475	1994	1141.91	3	3422.69	3422.69	2.37708	37.37	163	193	R	LEYQWTNNIGDANTIGTRPDNGLLSVGVSYR	F		0	1984.06	L04916_M1SalDP4x104T3.3343.3343.3.dta	gi|505804847|ref|WP_015702792.1|	membrane protein [Salmonella bongori]	LEYQWTNNLGDANTLGTRPDNGLLSVGVSYR
L04916_M1SalDP4x104T3	4E4	F404475	219	428.766	2	855.517	855.518	-0.565739	14.35	287	294	R	LASVLTPR	E		0	1045.29	L04916_M1SalDP4x104T3.1587.1587.2.dta	gi|446652908|ref|WP_000730254.1|	transcriptional regulator [Salmonella bongori]	LASVLTPR
L04916_M1SalDP4x104T3	4E4	F404475	223	428.768	2	855.521	855.518	3.7825	19.68	287	294	R	LASVLTPR	E		0	1055.46	L04916_M1SalDP4x104T3.1607.1607.2.dta	gi|446652908|ref|WP_000730254.1|	transcriptional regulator [Salmonella bongori]	LASVLTPR
L04916_M1SalDP4x104T3	4E4	F404475	272	437.225	2	872.435	872.435	0.0825276	19.17	604	612	R	VIDGADGAR	F		0	537.336	L04916_M1SalDP4x104T3.683.683.2.dta	gi|446886320|ref|WP_000963576.1|	dihydrolipoamide acetyltransferase [Salmonella bongori]	VLDGADGAR
L04916_M1SalDP4x104T3	4E4	F404475	274	437.754	2	873.493	873.492	0.617063	19.09	47	55	R	AVQVTTGAK	K		0	542.357	L04916_M1SalDP4x104T3.690.690.2.dta	gi|446501983|ref|WP_000579837.1|	MULTISPECIES: 50S ribosomal protein L3 [Enterobacteriaceae]	AVQVTTGAK
L04916_M1SalDP4x104T3	4E4	F404475	291	441.793	2	881.57	881.57	0.730515	27.05	103	110	R	LITIAVPR	I		0	1448.63	L04916_M1SalDP4x104T3.2335.2335.2.dta	gi|447018946|ref|WP_001096202.1|	MULTISPECIES: 50S ribosomal protein L5 [Proteobacteria]	LLTLAVPR
L04916_M1SalDP4x104T3	4E4	F404475	30	345.201	2	688.387	688.387	-0.264386	34.4	225	231	R	GTVVTGR	V		0	465.907	L04916_M1SalDP4x104T3.566.566.2.dta	gi|445953893|ref|WP_000031748.1|	MULTISPECIES: elongation factor Tu [Salmonella]	GTVVTGR
L04916_M1SalDP4x104T3	4E4	F404475	300	450.256	2	898.498	898.498	-0.412911	23.71	71	78	R	RPDGSVIR	F		0	566.487	L04916_M1SalDP4x104T3.729.729.2.dta	gi|446536608|ref|WP_000613954.1|	MULTISPECIES: 50S ribosomal protein L14 [Gammaproteobacteria]	RPDGSVLR
L04916_M1SalDP4x104T3	4E4	F404475	305	451.259	2	900.502	900.503	-0.445307	27.84	70	77	K	AVVESIQR	V		0	764.321	L04916_M1SalDP4x104T3.1071.1071.2.dta	gi|445984756|ref|WP_000062611.1|	MULTISPECIES: 30S ribosomal protein S8 [Proteobacteria]	AVVESLQR
L04916_M1SalDP4x104T3	4E4	F404475	316	454.231	2	906.447	906.448	-0.982958	16.62	23	31	K	AAVTMPSSK	L	Oxidation (M) [5]	0	417.149	L04916_M1SalDP4x104T3.493.493.2.dta	gi|445984756|ref|WP_000062611.1|	MULTISPECIES: 30S ribosomal protein S8 [Proteobacteria]	AAVTMPSSK
L04916_M1SalDP4x104T3	4E4	F404475	317	454.241	2	906.467	906.466	1.06237	23.68	2	10	M	SLSTEATAK	I		0	545.854	L04916_M1SalDP4x104T3.696.696.2.dta	gi|445981608|ref|WP_000059463.1|	30S ribosomal protein S15 [Salmonella bongori]	SLSTEATAK
L04916_M1SalDP4x104T3	4E4	F404475	320	456.761	2	911.508	911.508	0.585843	26.37	60	69	K	GPSAANVIAL	-		0	1800.11	L04916_M1SalDP4x104T3.2996.2996.2.dta	gi|445956970|ref|WP_000034825.1|	MULTISPECIES: cold-shock protein CspE [Proteobacteria]	GPSAANVLAL
L04916_M1SalDP4x104T3	4E4	F404475	327	458.777	2	915.539	915.539	-0.32986	28.57	107	114	K	SILSELVR	Q		0	1760.19	L04916_M1SalDP4x104T3.2917.2917.2.dta	gi|446346540|ref|WP_000424395.1|	MULTISPECIES: 50S ribosomal protein L4 [Proteobacteria]	SLLSELVR
L04916_M1SalDP4x104T3	4E4	F404475	337	468.264	2	934.514	934.512	1.55482	19.49	32	40	R	YAGVGDIIK	I		0	1297.13	L04916_M1SalDP4x104T3.2069.2069.2.dta	gi|446536608|ref|WP_000613954.1|	MULTISPECIES: 50S ribosomal protein L14 [Gammaproteobacteria]	YAGVGDLLK
L04916_M1SalDP4x104T3	4E4	F404475	345	473.254	2	944.493	944.493	0.272104	20.31	141	149	K	AQDVAKDAK	D		1	422.099	L04916_M1SalDP4x104T3.501.501.2.dta	gi|503379899|ref|WP_013614560.1|	hypothetical protein [Deinococcus proteolyticus]	AQDVAKDAK
L04916_M1SalDP4x104T3	4E4	F404475	346	473.259	2	944.504	944.504	0.40868	17.78	255	262	K	DRIGSEIR	T		1	727.947	L04916_M1SalDP4x104T3.1009.1009.2.dta	gi|503379283|ref|WP_013613944.1|	magnesium chelatase [Deinococcus proteolyticus]	DRLGSELR
L04916_M1SalDP4x104T3	4E4	F404475	347	315.842	3	944.505	944.504	0.677604	22.45	255	262	K	DRIGSEIR	T		1	729.713	L04916_M1SalDP4x104T3.1012.1012.3.dta	gi|503379283|ref|WP_013613944.1|	magnesium chelatase [Deinococcus proteolyticus]	DRLGSELR
L04916_M1SalDP4x104T3	4E4	F404475	350	478.774	2	955.533	955.534	-0.880136	19.17	26	33	K	VTLEPLER	G		0	1201.47	L04916_M1SalDP4x104T3.1893.1893.2.dta	gi|447084838|ref|WP_001162094.1|	MULTISPECIES: DNA-directed RNA polymerase subunit alpha [Proteobacteria]	VTLEPLER
L04916_M1SalDP4x104T3	4E4	F404475	351	479.782	2	957.549	957.549	-0.330009	21.71	20	27	K	IVDLLTER	A		0	1433.84	L04916_M1SalDP4x104T3.2307.2307.2.dta	gi|446450124|ref|WP_000527979.1|	adenylosuccinate synthetase [Salmonella bongori]	LVDLLTER
L04916_M1SalDP4x104T3	4E4	F404475	353	480.284	2	958.554	958.552	1.56903	13.69	1	8	-	MQVILLDK	V		0	1488.02	L04916_M1SalDP4x104T3.2402.2402.2.dta	gi|447118809|ref|WP_001196065.1|	MULTISPECIES: 50S ribosomal protein L9 [Salmonella]	MQVLLLDK
L04916_M1SalDP4x104T3	4E4	F404475	357	482.764	2	963.513	963.514	-0.608191	28.16	622	631	R	GFLIGGTSGR	T		0	1267.69	L04916_M1SalDP4x104T3.2014.2014.2.dta	gi|445926001|ref|WP_000003856.1|	pyruvate dehydrogenase [Salmonella bongori]	GFLLGGTSGR
L04916_M1SalDP4x104T3	4E4	F404475	414	501.272	2	1000.53	1000.53	-0.307837	16.02	1092	1101	R	QASEGAALVR	-		0	364.637	L04916_M1SalDP4x104T3.419.419.2.dta	gi|503379764|ref|WP_013614425.1|	chromosome segregation protein SMC [Deinococcus proteolyticus]	QASEGAALVR	Deinococcus	Deinococcus proteolyticus
L04916_M1SalDP4x104T3	4E4	F404475	423	503.77	2	1005.53	1005.52	1.53253	14.46	183	191	R	IAYNVEAAR	V		0	908.814	L04916_M1SalDP4x104T3.1332.1332.2.dta	gi|447084838|ref|WP_001162094.1|	MULTISPECIES: DNA-directed RNA polymerase subunit alpha [Proteobacteria]	LAYNVEAAR
L04916_M1SalDP4x104T3	4E4	F404475	431	506.265	2	1010.52	1010.51	1.81294	16	396	404	R	VEDALHATR	A		0	585.194	L04916_M1SalDP4x104T3.759.759.2.dta	gi|446641762|ref|WP_000719108.1|	molecular chaperone GroEL [Salmonella bongori]	VEDALHATR
L04916_M1SalDP4x104T3	4E4	F404475	448	514.298	2	1026.58	1026.58	-0.171443	49.99	271	280	R	AGENVGVLLR	G		0	1291.05	L04916_M1SalDP4x104T3.2060.2060.2.dta	gi|445953893|ref|WP_000031748.1|	MULTISPECIES: elongation factor Tu [Salmonella]	AGENVGVLLR
L04916_M1SalDP4x104T3	4E4	F404475	450	515.301	2	1028.59	1028.59	0.402494	21.8	749	757	R	VDIELLATR	K		0	1466.34	L04916_M1SalDP4x104T3.2365.2365.2.dta	gi|446659621|ref|WP_000736967.1|	ferrous iron transporter B [Salmonella bongori]	VDLELLATR
L04916_M1SalDP4x104T3	4E4	F404475	451	515.301	2	1028.59	1028.59	1.00526	20.43	749	757	R	VDIELLATR	K		0	1456.59	L04916_M1SalDP4x104T3.2348.2348.2.dta	gi|446659621|ref|WP_000736967.1|	ferrous iron transporter B [Salmonella bongori]	VDLELLATR
L04916_M1SalDP4x104T3	4E4	F404475	46	348.177	2	694.34	694.34	0.691304	22.93	39	45	K	TYGGAAR	A		0	385.323	L04916_M1SalDP4x104T3.449.449.2.dta	gi|445953893|ref|WP_000031748.1|	MULTISPECIES: elongation factor Tu [Salmonella]	TYGGAAR
L04916_M1SalDP4x104T3	4E4	F404475	461	346.562	3	1036.66	1036.66	-0.233441	16.42	73	82	K	TPPAAVLLKK	A		1	947.785	L04916_M1SalDP4x104T3.1396.1396.3.dta	gi|447008670|ref|WP_001085926.1|	MULTISPECIES: 50S ribosomal protein L11 [Proteobacteria]	TPPAAVLLKK
L04916_M1SalDP4x104T3	4E4	F404475	465	523.285	2	1044.56	1044.56	-0.70652	36.93	21	31	K	GALSAVVADSR	G		0	1117.01	L04916_M1SalDP4x104T3.1731.1731.2.dta	gi|447129947|ref|WP_001207203.1|	MULTISPECIES: 50S ribosomal protein L10 [Enterobacteriaceae]	GALSAVVADSR
L04916_M1SalDP4x104T3	4E4	F404475	477	526.79	2	1051.57	1051.57	-0.73129	23.08	302	312	K	AEQPAAAPVAK	A		0	590.346	L04916_M1SalDP4x104T3.767.767.2.dta	gi|446886320|ref|WP_000963576.1|	dihydrolipoamide acetyltransferase [Salmonella bongori]	AEQPAAAPVAK	Salmonella
L04916_M1SalDP4x104T3	4E4	F404475	506	534.273	2	1066.53	1066.53	1.428	24.63	25	35	R	YSAAITGAEGK	I		0	778.596	L04916_M1SalDP4x104T3.1095.1095.2.dta	gi|447139417|ref|WP_001216673.1|	MULTISPECIES: 30S ribosomal protein S6 [Enterobacteriaceae]	YSAALTGAEGK
L04916_M1SalDP4x104T3	4E4	F404475	542	542.277	2	1082.54	1082.54	-1.02537	45.82	222	230	K	SDVLFNFNK	A		0	1602.19	L04916_M1SalDP4x104T3.2609.2609.2.dta	gi|505804847|ref|WP_015702792.1|	membrane protein [Salmonella bongori]	SDVLFNFNK
L04916_M1SalDP4x104T3	4E4	F404475	543	542.342	2	1082.67	1082.67	-0.37777	21.98	34	43	K	VIVEGINLVK	K		0	1547.48	L04916_M1SalDP4x104T3.2507.2507.2.dta	gi|446651839|ref|WP_000729185.1|	MULTISPECIES: 50S ribosomal protein L24 [Proteobacteria]	VLVEGLNLVK
L04916_M1SalDP4x104T3	4E4	F404475	55	352.19	2	702.366	702.366	0.185089	40.03	52	58	K	DGVSVAR	E		0	578.556	L04916_M1SalDP4x104T3.747.747.2.dta	gi|446641762|ref|WP_000719108.1|	molecular chaperone GroEL [Salmonella bongori]	DGVSVAR
L04916_M1SalDP4x104T3	4E4	F404475	575	550.256	2	1098.5	1098.5	-0.815659	15.42	814	822	R	TYVPADDYR	V		0	922.326	L04916_M1SalDP4x104T3.1353.1353.2.dta	gi|445926001|ref|WP_000003856.1|	pyruvate dehydrogenase [Salmonella bongori]	TYVPADDYR
L04916_M1SalDP4x104T3	4E4	F404475	576	550.308	2	1098.6	1098.6	-0.969413	13.8	99	111	R	VGLIAGSGGGSPK	F		0	917.982	L04916_M1SalDP4x104T3.1345.1345.2.dta	gi|446739901|ref|WP_000817157.1|	3-oxoacyl-ACP synthase [Salmonella bongori]	VGLLAGSGGGSPK
L04916_M1SalDP4x104T3	4E4	F404475	59	353.219	2	704.423	704.422	0.772264	21.24	96	102	R	VAFAGLK	F		0	1120.22	L04916_M1SalDP4x104T3.1737.1737.2.dta	gi|446788260|ref|WP_000865516.1|	porin [Salmonella bongori]	VAFAGLK
L04916_M1SalDP4x104T3	4E4	F404475	608	557.311	2	1112.61	1112.61	0.589606	21.99	88	98	K	DLVESAPAALK	E		0	1325.02	L04916_M1SalDP4x104T3.2117.2117.2.dta	gi|445951026|ref|WP_000028881.1|	MULTISPECIES: 50S ribosomal protein L7/L12 [Salmonella]	DLVESAPAALK
L04916_M1SalDP4x104T3	4E4	F404475	610	558.325	2	1114.63	1114.63	-0.139956	41.52	170	179	R	VTVQSLDVVR	V		0	1301.74	L04916_M1SalDP4x104T3.2078.2078.2.dta	gi|446501983|ref|WP_000579837.1|	MULTISPECIES: 50S ribosomal protein L3 [Enterobacteriaceae]	VTVQSLDVVR
L04916_M1SalDP4x104T3	4E4	F404475	612	558.817	2	1115.62	1115.62	0.00537818	38	63	72	K	GIETVLSELR	A		0	1901.13	L04916_M1SalDP4x104T3.3186.3186.2.dta	gi|489114219|ref|WP_003024071.1|	MULTISPECIES: 50S ribosomal protein L28 [Enterobacteriaceae]	GLETVLSELR
L04916_M1SalDP4x104T3	4E4	F404475	641	377.557	3	1129.65	1129.65	2.76547	16.09	35	45	K	STRGEIIAVGK	G		1	802.442	L04916_M1SalDP4x104T3.1133.1133.3.dta	gi|445949972|ref|WP_000027827.1|	MULTISPECIES: molecular chaperone GroES [Gammaproteobacteria]	STRGELLAVGK
L04916_M1SalDP4x104T3	4E4	F404475	65	360.177	2	718.34	718.34	-0.133641	18.26	278	284	K	APGFGDR	R		0	682.691	L04916_M1SalDP4x104T3.929.929.2.dta	gi|446641762|ref|WP_000719108.1|	molecular chaperone GroEL [Salmonella bongori]	APGFGDR
L04916_M1SalDP4x104T3	4E4	F404475	659	571.819	2	1141.62	1141.62	-0.349502	31.23	73	82	R	LVDIVEPTEK	T		0	1219.04	L04916_M1SalDP4x104T3.1928.1928.2.dta	gi|447103749|ref|WP_001181005.1|	MULTISPECIES: 30S ribosomal protein S10 [Proteobacteria]	LVDLVEPTEK
L04916_M1SalDP4x104T3	4E4	F404475	667	578.322	2	1154.63	1154.63	0.364619	17.85	339	349	K	GIKDVVTQPQA	-		1	1009.16	L04916_M1SalDP4x104T3.1511.1511.2.dta	gi|505804847|ref|WP_015702792.1|	membrane protein [Salmonella bongori]	GLKDVVTQPQA
L04916_M1SalDP4x104T3	4E4	F404475	668	578.353	2	1154.69	1154.69	-0.339485	13.33	39	49	R	ASLPTIELALK	Q		0	1832.72	L04916_M1SalDP4x104T3.3060.3060.2.dta	gi|446033415|ref|WP_000111270.1|	phosphoglycerate kinase [Salmonella bongori]	ASLPTLELALK
L04916_M1SalDP4x104T3	4E4	F404475	674	581.317	2	1160.62	1160.62	-0.284331	27.94	297	307	K	AGIALNDNFVK	L		0	1417.49	L04916_M1SalDP4x104T3.2274.2274.2.dta	gi|446075653|ref|WP_000153508.1|	glyceraldehyde-3-phosphate dehydrogenase [Salmonella bongori]	AGLALNDNFVK
L04916_M1SalDP4x104T3	4E4	F404475	675	581.815	2	1161.61	1161.61	0.534601	44.35	118	128	K	GGFTVELNGIR	A		0	1578.19	L04916_M1SalDP4x104T3.2560.2560.2.dta	gi|446062464|ref|WP_000140319.1|	MULTISPECIES: 30S ribosomal protein S1 [Salmonella]	GGFTVELNGLR
L04916_M1SalDP4x104T3	4E4	F404475	685	585.303	2	1168.59	1168.59	0.730795	23.78	94	104	K	HAVTEASPMVK	A		0	668.804	L04916_M1SalDP4x104T3.904.904.2.dta	gi|447139417|ref|WP_001216673.1|	MULTISPECIES: 30S ribosomal protein S6 [Enterobacteriaceae]	HAVTEASPMVK
L04916_M1SalDP4x104T3	4E4	F404475	687	586.332	2	1170.65	1170.65	0.453594	51.46	239	249	K	VGEEVEIVGIK	E		0	1431.42	L04916_M1SalDP4x104T3.2302.2302.2.dta	gi|445953893|ref|WP_000031748.1|	MULTISPECIES: elongation factor Tu [Salmonella]	VGEEVELVGLK
L04916_M1SalDP4x104T3	4E4	F404475	689	586.809	2	1171.6	1171.6	0.832194	14.68	465	475	K	AVAAALEQMPR	F	Oxidation (M) [9]	0	899.106	L04916_M1SalDP4x104T3.1317.1317.2.dta	gi|446886320|ref|WP_000963576.1|	dihydrolipoamide acetyltransferase [Salmonella bongori]	AVAAALEQMPR
L04916_M1SalDP4x104T3	4E4	F404475	698	395.553	3	1183.64	1183.63	2.73987	13.15	60	70	R	VTKPEAGHFAK	A		0	583.124	L04916_M1SalDP4x104T3.755.755.3.dta	gi|446501983|ref|WP_000579837.1|	MULTISPECIES: 50S ribosomal protein L3 [Enterobacteriaceae]	VTKPEAGHFAK
L04916_M1SalDP4x104T3	4E4	F404475	707	598.293	2	1194.57	1194.57	0.306386	14.75	86	95	K	QATFEEMIAR	R		0	1459.39	L04916_M1SalDP4x104T3.2354.2354.2.dta	gi|446770300|ref|WP_000847556.1|	MULTISPECIES: 50S ribosomal protein L13 [Enterobacteriaceae]	QATFEEMLAR
L04916_M1SalDP4x104T3	4E4	F404475	709	598.8	2	1195.59	1195.59	-1.01122	18.5	16	27	K	GFGFITPADGSK	D		0	1533.34	L04916_M1SalDP4x104T3.2483.2483.2.dta	gi|446985422|ref|WP_001062678.1|	MULTISPECIES: cold-shock protein CspC [Proteobacteria]	GFGFLTPADGSK
L04916_M1SalDP4x104T3	4E4	F404475	711	600.339	2	1198.66	1198.66	-0.457176	35.4	232	242	R	EMLPVLEAVAK	A		0	1917.09	L04916_M1SalDP4x104T3.3216.3216.2.dta	gi|446641762|ref|WP_000719108.1|	molecular chaperone GroEL [Salmonella bongori]	EMLPVLEAVAK
L04916_M1SalDP4x104T3	4E4	F404475	712	600.853	2	1199.69	1199.69	-0.257566	24.19	49	60	K	IGVPFVDGGVIK	A		0	1857.34	L04916_M1SalDP4x104T3.3105.3105.2.dta	gi|446193541|ref|WP_000271396.1|	MULTISPECIES: 50S ribosomal protein L21 [Enterobacteriaceae]	LGVPFVDGGVLK
L04916_M1SalDP4x104T3	4E4	F404475	72	364.192	2	726.37	726.37	-0.246431	14.17	46	52	R	VGFGYGK	A		0	920.435	L04916_M1SalDP4x104T3.1349.1349.2.dta	gi|446862865|ref|WP_000940121.1|	MULTISPECIES: 30S ribosomal protein S5 [Proteobacteria]	VGFGYGK
L04916_M1SalDP4x104T3	4E4	F404475	728	603.265	2	1204.51	1204.51	0.0664168	64.03	103	113	K	FADAGSFDYGR	N		0	1254.35	L04916_M1SalDP4x104T3.1992.1992.2.dta	gi|446788260|ref|WP_000865516.1|	porin [Salmonella bongori]	FADAGSFDYGR
L04916_M1SalDP4x104T3	4E4	F404475	744	607.814	2	1213.61	1213.61	0.131838	26.62	321	331	R	AALIDCLAPDR	R	Carbamidomethyl (C) [6]	0	1493.33	L04916_M1SalDP4x104T3.2411.2411.2.dta	gi|505804847|ref|WP_015702792.1|	membrane protein [Salmonella bongori]	AALLDCLAPDR
L04916_M1SalDP4x104T3	4E4	F404475	745	607.82	2	1213.62	1213.62	1.19971	51.79	305	314	K	FESEVYILSK	D		0	1512.51	L04916_M1SalDP4x104T3.2446.2446.2.dta	gi|445953893|ref|WP_000031748.1|	MULTISPECIES: elongation factor Tu [Salmonella]	FESEVYLLSK
L04916_M1SalDP4x104T3	4E4	F404475	755	614.848	2	1227.68	1227.68	-0.340479	19.56	309	320	R	ISASALPSNLQK	A		0	1122.5	L04916_M1SalDP4x104T3.1742.1742.2.dta	gi|503380424|ref|WP_013615085.1|	iron ABC transporter substrate-binding protein [Deinococcus proteolyticus]	LSASALPSNLQK	Deinococcus	Deinococcus proteolyticus
L04916_M1SalDP4x104T3	4E4	F404475	767	411.877	3	1232.61	1232.61	0.180106	16.64	326	334	K	GYRPQFYFR	T		0	1245.85	L04916_M1SalDP4x104T3.1976.1976.3.dta	gi|445953893|ref|WP_000031748.1|	MULTISPECIES: elongation factor Tu [Salmonella]	GYRPQFYFR
L04916_M1SalDP4x104T3	4E4	F404475	768	411.877	3	1232.61	1232.61	0.934603	16.01	326	334	K	GYRPQFYFR	T		0	1256.2	L04916_M1SalDP4x104T3.1996.1996.3.dta	gi|445953893|ref|WP_000031748.1|	MULTISPECIES: elongation factor Tu [Salmonella]	GYRPQFYFR
L04916_M1SalDP4x104T3	4E4	F404475	77	373.214	2	744.413	744.413	-0.0886605	22.51	106	112	R	LPTSTAR	L		0	624.198	L04916_M1SalDP4x104T3.828.828.2.dta	gi|503379301|ref|WP_013613962.1|	GCN5-related N-acetyltransferase [Deinococcus proteolyticus]	LPTSTAR
L04916_M1SalDP4x104T3	4E4	F404475	777	620.867	2	1239.72	1239.72	0.649341	59.43	32	44	K	AILAAAGIAENVK	I		0	1429.06	L04916_M1SalDP4x104T3.2297.2297.2.dta	gi|446012925|ref|WP_000090780.1|	MULTISPECIES: 30S ribosomal protein S13 [Enterobacteriaceae]	ALLAAAGLAENVK
L04916_M1SalDP4x104T3	4E4	F404475	784	623.805	2	1245.59	1245.59	-0.174214	54.83	53	64	R	SDVQAAKDDAAR	A		1	423.848	L04916_M1SalDP4x104T3.504.504.2.dta	gi|447005051|ref|WP_001082307.1|	MULTISPECIES: hypothetical protein [Proteobacteria]	SDVQAAKDDAAR
L04916_M1SalDP4x104T3	4E4	F404475	785	416.206	3	1245.6	1245.59	0.688025	29.29	53	64	R	SDVQAAKDDAAR	A		1	424.294	L04916_M1SalDP4x104T3.505.505.3.dta	gi|447005051|ref|WP_001082307.1|	MULTISPECIES: hypothetical protein [Proteobacteria]	SDVQAAKDDAAR
L04916_M1SalDP4x104T3	4E4	F404475	793	627.803	2	1253.59	1253.59	-0.355777	25.56	16	27	K	GFGFITPEDGSK	D		0	1551.62	L04916_M1SalDP4x104T3.2514.2514.2.dta	gi|445956970|ref|WP_000034825.1|	MULTISPECIES: cold-shock protein CspE [Proteobacteria]	GFGFLTPEDGSK
L04916_M1SalDP4x104T3	4E4	F404475	804	630.82	2	1259.63	1259.62	1.45043	73.96	112	123	K	SLEEAGAEVEVK	-		0	1040.97	L04916_M1SalDP4x104T3.1578.1578.2.dta	gi|445951026|ref|WP_000028881.1|	MULTISPECIES: 50S ribosomal protein L7/L12 [Salmonella]	SLEEAGAEVEVK
L04916_M1SalDP4x104T3	4E4	F404475	806	631.859	2	1261.7	1261.7	0.534991	32.18	6	16	K	DLVVSLAYQVR	T		0	1898.11	L04916_M1SalDP4x104T3.3180.3180.2.dta	gi|446784084|ref|WP_000861340.1|	peptidyl-prolyl cis-trans isomerase [Salmonella bongori]	DLVVSLAYQVR
L04916_M1SalDP4x104T3	4E4	F404475	811	632.83	2	1263.65	1263.65	0.0142445	42.87	255	266	K	DGSVVVLGFTDR	I		0	1829.31	L04916_M1SalDP4x104T3.3053.3053.2.dta	gi|505804847|ref|WP_015702792.1|	membrane protein [Salmonella bongori]	DGSVVVLGFTDR
L04916_M1SalDP4x104T3	4E4	F404475	812	632.831	2	1263.65	1263.65	0.789778	32.31	255	266	K	DGSVVVLGFTDR	I		0	1840.54	L04916_M1SalDP4x104T3.3074.3074.2.dta	gi|505804847|ref|WP_015702792.1|	membrane protein [Salmonella bongori]	DGSVVVLGFTDR
L04916_M1SalDP4x104T3	4E4	F404475	817	634.336	2	1266.66	1266.66	-0.142896	32.93	192	206	K	AEAAPAAAPAATGAK	D		0	633.346	L04916_M1SalDP4x104T3.843.843.2.dta	gi|446886320|ref|WP_000963576.1|	dihydrolipoamide acetyltransferase [Salmonella bongori]	AEAAPAAAPAATGAK	Salmonella
L04916_M1SalDP4x104T3	4E4	F404475	83	378.753	2	755.491	755.491	0.660498	16.97	115	121	R	TPAVIKK	A		1	484.328	L04916_M1SalDP4x104T3.594.594.2.dta	gi|447210127|ref|WP_001287383.1|	MULTISPECIES: DNA-binding protein H-NS [Salmonella]	TPAVLKK
L04916_M1SalDP4x104T3	4E4	F404475	85	379.73	2	757.445	757.445	0.418512	27.1	128	135	R	AGIKAGNK	G		1	452.765	L04916_M1SalDP4x104T3.547.547.2.dta	gi|503379425|ref|WP_013614086.1|	6,7-dimethyl-8-ribityllumazine synthase [Deinococcus proteolyticus]	AGLKAGNK
L04916_M1SalDP4x104T3	4E4	F404475	86	379.736	2	757.457	757.456	1.0192	13.06	434	440	K	LLSGRGR	E		1	504.65	L04916_M1SalDP4x104T3.627.627.2.dta	gi|503388456|ref|WP_013623117.1|	adenine permease [Deinococcus proteolyticus]	LLSGRGR
L04916_M1SalDP4x104T3	4E4	F404475	869	642.862	2	1283.71	1283.71	-0.0459606	27.45	142	154	K	VGTVTPNVAEAVK	N		0	1114.11	L04916_M1SalDP4x104T3.1725.1725.2.dta	gi|447019436|ref|WP_001096692.1|	50S ribosomal protein L1 [Salmonella bongori]	VGTVTPNVAEAVK
L04916_M1SalDP4x104T3	4E4	F404475	872	645.844	2	1289.67	1289.67	1.16076	66.3	127	138	K	AYGSTNPINVVR	A		0	1168.16	L04916_M1SalDP4x104T3.1835.1835.2.dta	gi|446862865|ref|WP_000940121.1|	MULTISPECIES: 30S ribosomal protein S5 [Proteobacteria]	AYGSTNPLNVVR
L04916_M1SalDP4x104T3	4E4	F404475	898	649.875	2	1297.74	1297.74	-0.0300524	26.72	176	187	K	TALAIDAIINQR	D		0	1783.49	L04916_M1SalDP4x104T3.2963.2963.2.dta	gi|447099495|ref|WP_001176751.1|	MULTISPECIES: ATP synthase subunit alpha [Salmonella]	TALALDALLNQR
L04916_M1SalDP4x104T3	4E4	F404475	920	652.395	2	1302.78	1302.78	0.171941	74.08	26	38	K	TTLTAAITTVLAK	T		0	1963.42	L04916_M1SalDP4x104T3.3304.3304.2.dta	gi|445953893|ref|WP_000031748.1|	MULTISPECIES: elongation factor Tu [Salmonella]	TTLTAALTTVLAK
L04916_M1SalDP4x104T3	4E4	F404475	921	652.395	2	1302.78	1302.78	0.264052	95.09	26	38	K	TTLTAAITTVLAK	T		0	1974.96	L04916_M1SalDP4x104T3.3325.3325.2.dta	gi|445953893|ref|WP_000031748.1|	MULTISPECIES: elongation factor Tu [Salmonella]	TTLTAALTTVLAK
L04916_M1SalDP4x104T3	4E4	F404475	96	386.253	2	770.491	770.49	1.55096	17.33	100	106	R	VIEIAVK	G		0	1107.9	L04916_M1SalDP4x104T3.1714.1714.2.dta	gi|446770300|ref|WP_000847556.1|	MULTISPECIES: 50S ribosomal protein L13 [Enterobacteriaceae]	VLELAVK
L04916_M1SalDP4x104T3	4E4	F404475	966	663.857	2	1325.7	1325.7	0.400544	18.45	261	272	K	QLGEDPWVAIAK	R		0	1722.1	L04916_M1SalDP4x104T3.2842.2842.2.dta	gi|446062464|ref|WP_000140319.1|	MULTISPECIES: 30S ribosomal protein S1 [Salmonella]	QLGEDPWVALAK
L04916_M1SalDP4x104T3	4E4	F404475	972	666.881	2	1331.75	1331.75	0.0841	69.41	95	108	K	VMAGLGIAVVSTSK	G		0	1594.45	L04916_M1SalDP4x104T3.2593.2593.2.dta	gi|445984756|ref|WP_000062611.1|	MULTISPECIES: 30S ribosomal protein S8 [Proteobacteria]	VMAGLGLAVVSTSK
L04916_M1SalDP4x104T3	4E4	F404475	989	450.245	3	1347.71	1347.71	-0.358384	22.29	350	360	K	INLLDKNDFTR	D		1	1300.33	L04916_M1SalDP4x104T3.2075.2075.3.dta	gi|446788260|ref|WP_000865516.1|	porin [Salmonella bongori]	LNLLDKNDFTR
L04916_M1SalDP4x104T3	4E4	F404475	99	393.727	2	785.439	785.44	-0.510542	26.48	157	164	R	LGGAEIAR	T		0	741.104	L04916_M1SalDP4x104T3.1031.1031.2.dta	gi|446452090|ref|WP_000529945.1|	MULTISPECIES: 30S ribosomal protein S3 [Proteobacteria]	LGGAELAR
L04916_M1SalDP4x104T3	4E4	F404475	990	675.84	2	1349.67	1349.66	0.960238	14.72	118	130	R	QAGLGGEIICYVA	-	Carbamidomethyl (C) [10]	0	2179.76	L04916_M1SalDP4x104T3.3671.3671.2.dta	gi|445984756|ref|WP_000062611.1|	MULTISPECIES: 30S ribosomal protein S8 [Proteobacteria]	QAGLGGELLCYVA
L04917_M1SalDP8x104T1	8E4	F404476	1007	603.265	2	1204.51	1204.51	-0.0332084	60.56	103	113	K	FADAGSFDYGR	N		0	1252.46	L04917_M1SalDP8x104T1.2165.2165.2.dta	gi|446788260|ref|WP_000865516.1|	porin [Salmonella bongori]	FADAGSFDYGR
L04917_M1SalDP8x104T1	8E4	F404476	1008	603.31	2	1204.61	1204.61	-0.00415073	25.06	96	105	R	WLGGMLTNWK	T		0	1993.32	L04917_M1SalDP8x104T1.3639.3639.2.dta	gi|446169024|ref|WP_000246879.1|	30S ribosomal protein S2 [Salmonella bongori]	WLGGMLTNWK
L04917_M1SalDP8x104T1	8E4	F404476	1010	603.809	2	1205.6	1205.6	-0.379063	30.25	256	267	R	FGVEDGSVAGLR	A		0	1384.14	L04917_M1SalDP8x104T1.2420.2420.2.dta	gi|447121143|ref|WP_001198399.1|	trigger factor [Salmonella bongori]	FGVEDGSVAGLR
L04917_M1SalDP8x104T1	8E4	F404476	1012	403.243	3	1206.71	1206.71	-0.0149166	13.15	36	45	R	NKVHIINLEK	T		1	1005.8	L04917_M1SalDP8x104T1.1638.1638.3.dta	gi|446169024|ref|WP_000246879.1|	30S ribosomal protein S2 [Salmonella bongori]	NKVHLLNLEK
L04917_M1SalDP8x104T1	8E4	F404476	1019	604.819	2	1207.62	1207.62	-0.786669	46.46	36	46	R	VGFFNPIASEK	E		0	1650	L04917_M1SalDP8x104T1.2950.2950.2.dta	gi|446178597|ref|WP_000256452.1|	30S ribosomal protein S16 [Salmonella bongori]	VGFFNPLASEK
L04917_M1SalDP8x104T1	8E4	F404476	1023	606.291	2	1210.57	1210.57	1.47617	14.69	86	95	K	QATFEEMIAR	R	Oxidation (M) [7]	0	1065.43	L04917_M1SalDP8x104T1.1770.1770.2.dta	gi|446770300|ref|WP_000847556.1|	MULTISPECIES: 50S ribosomal protein L13 [Enterobacteriaceae]	QATFEEMLAR
L04917_M1SalDP8x104T1	8E4	F404476	1025	606.39	2	1210.77	1210.76	0.887868	14.47	34	44	K	VIVEGINLVKK	H		1	1218.45	L04917_M1SalDP8x104T1.2097.2097.2.dta	gi|446651839|ref|WP_000729185.1|	MULTISPECIES: 50S ribosomal protein L24 [Proteobacteria]	VLVEGLNLVKK
L04917_M1SalDP8x104T1	8E4	F404476	103	360.177	2	718.339	718.34	-0.968901	21.63	278	284	K	APGFGDR	R		0	673.619	L04917_M1SalDP8x104T1.993.993.2.dta	gi|446641762|ref|WP_000719108.1|	molecular chaperone GroEL [Salmonella bongori]	APGFGDR
L04917_M1SalDP8x104T1	8E4	F404476	1031	607.814	2	1213.61	1213.61	1.1371	53.37	321	331	R	AALIDCLAPDR	R	Carbamidomethyl (C) [6]	0	1488.28	L04917_M1SalDP8x104T1.2626.2626.2.dta	gi|505804847|ref|WP_015702792.1|	membrane protein [Salmonella bongori]	AALLDCLAPDR
L04917_M1SalDP8x104T1	8E4	F404476	1032	607.818	2	1213.62	1213.62	-1.32166	40.51	305	314	K	FESEVYILSK	D		0	1508.21	L04917_M1SalDP8x104T1.2663.2663.2.dta	gi|445953893|ref|WP_000031748.1|	MULTISPECIES: elongation factor Tu [Salmonella]	FESEVYLLSK
L04917_M1SalDP8x104T1	8E4	F404476	1033	607.819	2	1213.62	1213.62	0.491092	39.83	305	314	K	FESEVYILSK	D		0	1518.61	L04917_M1SalDP8x104T1.2684.2684.2.dta	gi|445953893|ref|WP_000031748.1|	MULTISPECIES: elongation factor Tu [Salmonella]	FESEVYLLSK
L04917_M1SalDP8x104T1	8E4	F404476	1037	609.786	2	1217.56	1217.56	0.97901	59.58	178	188	K	ALEGDAEWEAK	I		0	1073.59	L04917_M1SalDP8x104T1.1786.1786.2.dta	gi|445953893|ref|WP_000031748.1|	MULTISPECIES: elongation factor Tu [Salmonella]	ALEGDAEWEAK
L04917_M1SalDP8x104T1	8E4	F404476	1040	611.838	2	1221.66	1221.66	0.700686	27.54	281	291	R	AQSVVDYLISK	G		0	1719.39	L04917_M1SalDP8x104T1.3094.3094.2.dta	gi|505804847|ref|WP_015702792.1|	membrane protein [Salmonella bongori]	AQSVVDYLLSK
L04917_M1SalDP8x104T1	8E4	F404476	1045	614.351	2	1226.69	1226.69	0.0660315	34.76	12	22	R	DVAEILLEGLR	R		0	2517.83	L04917_M1SalDP8x104T1.4530.4530.2.dta	gi|505805132|ref|WP_015703071.1|	glutamine--fructose-6-phosphate aminotransferase [Salmonella bongori]	DVAELLLEGLR
L04917_M1SalDP8x104T1	8E4	F404476	1046	614.357	2	1226.7	1226.7	0.184234	41.9	155	165	R	VKAALELAEQR	E		1	930.835	L04917_M1SalDP8x104T1.1487.1487.2.dta	gi|446057371|ref|WP_000135226.1|	MULTISPECIES: 30S ribosomal protein S4 [Gammaproteobacteria]	VKAALELAEQR
L04917_M1SalDP8x104T1	8E4	F404476	1048	614.801	2	1227.59	1227.59	-0.147444	45.47	612	623	R	VAGFAGYTTDAR	D		0	1144.41	L04917_M1SalDP8x104T1.1939.1939.2.dta	gi|752550625|ref|WP_041221871.1|	hypothetical protein [Deinococcus proteolyticus]	VAGFAGYTTDAR	Deinococcus	Deinococcus proteolyticus
L04917_M1SalDP8x104T1	8E4	F404476	1049	614.849	2	1227.68	1227.68	0.360028	22.82	309	320	R	ISASALPSNLQK	A		0	1122.69	L04917_M1SalDP8x104T1.1892.1892.2.dta	gi|503380424|ref|WP_013615085.1|	iron ABC transporter substrate-binding protein [Deinococcus proteolyticus]	LSASALPSNLQK	Deinococcus	Deinococcus proteolyticus
L04917_M1SalDP8x104T1	8E4	F404476	1063	617.312	2	1232.61	1232.61	0.322892	19.14	326	334	K	GYRPQFYFR	T		0	1241.17	L04917_M1SalDP8x104T1.2141.2141.2.dta	gi|445953893|ref|WP_000031748.1|	MULTISPECIES: elongation factor Tu [Salmonella]	GYRPQFYFR
L04917_M1SalDP8x104T1	8E4	F404476	1064	411.877	3	1232.61	1232.61	0.642539	22.73	326	334	K	GYRPQFYFR	T		0	1249.71	L04917_M1SalDP8x104T1.2159.2159.3.dta	gi|445953893|ref|WP_000031748.1|	MULTISPECIES: elongation factor Tu [Salmonella]	GYRPQFYFR
L04917_M1SalDP8x104T1	8E4	F404476	1065	411.877	3	1232.61	1232.61	1.22667	21.39	326	334	K	GYRPQFYFR	T		0	1239.71	L04917_M1SalDP8x104T1.2138.2138.3.dta	gi|445953893|ref|WP_000031748.1|	MULTISPECIES: elongation factor Tu [Salmonella]	GYRPQFYFR
L04917_M1SalDP8x104T1	8E4	F404476	1075	619.294	2	1236.57	1236.57	-0.394639	32.82	118	128	K	LYNDAGISNDR	I		0	853.826	L04917_M1SalDP8x104T1.1336.1336.2.dta	gi|446052325|ref|WP_000130180.1|	transaldolase [Salmonella bongori]	LYNDAGLSNDR
L04917_M1SalDP8x104T1	8E4	F404476	1076	413.589	3	1237.75	1237.75	-0.281156	15.07	606	616	K	AKPVLLEPIMK	V		0	1320.82	L04917_M1SalDP8x104T1.2302.2302.3.dta	gi|446046852|ref|WP_000124707.1|	elongation factor G [Salmonella bongori]	AKPVLLEPLMK
L04917_M1SalDP8x104T1	8E4	F404476	1077	619.896	2	1237.78	1237.78	1.63277	14.72	46	56	R	RVVEPLITLAK	T		1	1318.58	L04917_M1SalDP8x104T1.2298.2298.2.dta	gi|447139116|ref|WP_001216372.1|	MULTISPECIES: 50S ribosomal protein L17 [Proteobacteria]	RVVEPLLTLAK
L04917_M1SalDP8x104T1	8E4	F404476	1078	620.285	2	1238.56	1238.55	2.44963	30.92	476	486	R	FNSSLSEDGQR	L		0	781.598	L04917_M1SalDP8x104T1.1194.1194.2.dta	gi|446886320|ref|WP_000963576.1|	dihydrolipoamide acetyltransferase [Salmonella bongori]	FNSSLSEDGQR
L04917_M1SalDP8x104T1	8E4	F404476	1084	620.868	2	1239.72	1239.72	1.93996	50.1	32	44	K	AILAAAGIAENVK	I		0	1422.02	L04917_M1SalDP8x104T1.2495.2495.2.dta	gi|446012925|ref|WP_000090780.1|	MULTISPECIES: 30S ribosomal protein S13 [Enterobacteriaceae]	ALLAAAGLAENVK
L04917_M1SalDP8x104T1	8E4	F404476	1087	622.348	2	1242.68	1242.68	-0.682395	18.49	85	96	K	VEGGVVDLNTLK	A		0	1417.72	L04917_M1SalDP8x104T1.2486.2486.2.dta	gi|447161661|ref|WP_001238917.1|	MULTISPECIES: 50S ribosomal protein L15 [Gammaproteobacteria]	VEGGVVDLNTLK
L04917_M1SalDP8x104T1	8E4	F404476	1088	622.349	2	1242.68	1242.68	1.40181	37.82	9	20	K	QAIVAEVSEVAK	G		0	1306.08	L04917_M1SalDP8x104T1.2273.2273.2.dta	gi|447129947|ref|WP_001207203.1|	MULTISPECIES: 50S ribosomal protein L10 [Enterobacteriaceae]	QALVAEVSEVAK
L04917_M1SalDP8x104T1	8E4	F404476	109	364.192	2	726.37	726.37	0.331787	16.05	46	52	R	VGFGYGK	A		0	913.858	L04917_M1SalDP8x104T1.1453.1453.2.dta	gi|446862865|ref|WP_000940121.1|	MULTISPECIES: 30S ribosomal protein S5 [Proteobacteria]	VGFGYGK
L04917_M1SalDP8x104T1	8E4	F404476	1092	623.364	2	1244.71	1244.71	0.584874	20.07	94	104	R	FLGEEVALVLR	M		0	2103.24	L04917_M1SalDP8x104T1.3844.3844.2.dta	gi|582119043|ref|WP_024135124.1|	ribosome maturation factor RimP [Salmonella bongori]	FLGEEVALVLR
L04917_M1SalDP8x104T1	8E4	F404476	1099	623.805	2	1245.59	1245.59	-0.28661	59.1	53	64	R	SDVQAAKDDAAR	A		1	405.851	L04917_M1SalDP8x104T1.504.504.2.dta	gi|447005051|ref|WP_001082307.1|	MULTISPECIES: hypothetical protein [Proteobacteria]	SDVQAAKDDAAR
L04917_M1SalDP8x104T1	8E4	F404476	1100	416.206	3	1245.6	1245.59	1.43466	51.89	53	64	R	SDVQAAKDDAAR	A		1	408.06	L04917_M1SalDP8x104T1.509.509.3.dta	gi|447005051|ref|WP_001082307.1|	MULTISPECIES: hypothetical protein [Proteobacteria]	SDVQAAKDDAAR
L04917_M1SalDP8x104T1	8E4	F404476	1101	624.323	2	1246.63	1246.63	1.26982	21.49	58	69	K	STPFAAQVAAER	C		0	1140.77	L04917_M1SalDP8x104T1.1931.1931.2.dta	gi|446952502|ref|WP_001029758.1|	MULTISPECIES: 30S ribosomal protein S11 [Enterobacteriaceae]	STPFAAQVAAER
L04917_M1SalDP8x104T1	8E4	F404476	1102	624.371	2	1246.73	1246.73	-0.130742	26.39	143	153	K	LFGVTTLDIIR	S		0	2165.25	L04917_M1SalDP8x104T1.3953.3953.2.dta	gi|446784333|ref|WP_000861589.1|	malate dehydrogenase [Salmonella bongori]	LFGVTTLDLLR
L04917_M1SalDP8x104T1	8E4	F404476	1104	625.33	2	1248.65	1248.65	-0.146559	56.52	83	94	K	ASFVTLQDVGGR	I		0	1456.62	L04917_M1SalDP8x104T1.2566.2566.2.dta	gi|445925480|ref|WP_000003335.1|	lysine--tRNA ligase [Salmonella bongori]	ASFVTLQDVGGR
L04917_M1SalDP8x104T1	8E4	F404476	1110	627.804	2	1253.59	1253.59	-0.164328	15.96	16	27	K	GFGFITPEDGSK	D		0	1548.94	L04917_M1SalDP8x104T1.2743.2743.2.dta	gi|445956970|ref|WP_000034825.1|	MULTISPECIES: cold-shock protein CspE [Proteobacteria]	GFGFLTPEDGSK
L04917_M1SalDP8x104T1	8E4	F404476	1120	629.829	2	1257.64	1257.64	1.26904	37.94	65	75	R	ANQRLDNQATK	Y		1	364.032	L04917_M1SalDP8x104T1.436.436.2.dta	gi|447005051|ref|WP_001082307.1|	MULTISPECIES: hypothetical protein [Proteobacteria]	ANQRLDNQATK
L04917_M1SalDP8x104T1	8E4	F404476	1121	629.836	2	1257.66	1257.66	1.3549	36.46	206	217	R	IQNAGTEVVEAK	A		0	791.117	L04917_M1SalDP8x104T1.1211.1211.2.dta	gi|446784333|ref|WP_000861589.1|	malate dehydrogenase [Salmonella bongori]	LQNAGTEVVEAK
L04917_M1SalDP8x104T1	8E4	F404476	1122	630.281	2	1258.55	1258.55	1.27369	13.96	422	431	K	EINSTDDFYR	L		0	1112.41	L04917_M1SalDP8x104T1.1870.1870.2.dta	gi|446674105|ref|WP_000751451.1|	pyruvate kinase [Salmonella bongori]	ELNSTDDFYR
L04917_M1SalDP8x104T1	8E4	F404476	1123	630.364	2	1258.71	1258.71	0.862786	48.63	72	83	K	INALETVTIASK	A		0	1434.72	L04917_M1SalDP8x104T1.2522.2522.2.dta	gi|447118809|ref|WP_001196065.1|	MULTISPECIES: 50S ribosomal protein L9 [Salmonella]	LNALETVTLASK
L04917_M1SalDP8x104T1	8E4	F404476	1124	630.808	2	1259.6	1259.6	1.37266	37.11	120	131	R	LANELSDAADNK	G		0	859.574	L04917_M1SalDP8x104T1.1347.1347.2.dta	gi|447060786|ref|WP_001138042.1|	MULTISPECIES: 30S ribosomal protein S7 [Enterobacteriaceae]	LANELSDAADNK
L04917_M1SalDP8x104T1	8E4	F404476	1125	630.821	2	1259.63	1259.62	2.22844	92.22	112	123	K	SLEEAGAEVEVK	-		0	1038.01	L04917_M1SalDP8x104T1.1709.1709.2.dta	gi|445951026|ref|WP_000028881.1|	MULTISPECIES: 50S ribosomal protein L7/L12 [Salmonella]	SLEEAGAEVEVK
L04917_M1SalDP8x104T1	8E4	F404476	1128	631.858	2	1261.7	1261.7	-0.717284	49.11	6	16	K	DLVVSLAYQVR	T		0	1896.32	L04917_M1SalDP8x104T1.3442.3442.2.dta	gi|446784084|ref|WP_000861340.1|	peptidyl-prolyl cis-trans isomerase [Salmonella bongori]	DLVVSLAYQVR
L04917_M1SalDP8x104T1	8E4	F404476	1129	632.315	2	1262.62	1262.61	1.51669	51.15	396	406	K	FGEVEEVELGR	I		0	1413.02	L04917_M1SalDP8x104T1.2476.2476.2.dta	gi|446886320|ref|WP_000963576.1|	dihydrolipoamide acetyltransferase [Salmonella bongori]	FGEVEEVELGR
L04917_M1SalDP8x104T1	8E4	F404476	1132	632.831	2	1263.65	1263.65	1.07467	57.02	255	266	K	DGSVVVLGFTDR	I		0	1838.19	L04917_M1SalDP8x104T1.3333.3333.2.dta	gi|505804847|ref|WP_015702792.1|	membrane protein [Salmonella bongori]	DGSVVVLGFTDR
L04917_M1SalDP8x104T1	8E4	F404476	1133	632.831	2	1263.65	1263.65	1.47035	37.3	255	266	K	DGSVVVLGFTDR	I		0	1827.32	L04917_M1SalDP8x104T1.3311.3311.2.dta	gi|505804847|ref|WP_015702792.1|	membrane protein [Salmonella bongori]	DGSVVVLGFTDR
L04917_M1SalDP8x104T1	8E4	F404476	1137	633.327	2	1264.64	1264.64	-1.59413	26.46	64	76	K	YTGNKDAAAAVGK	A		1	511.322	L04917_M1SalDP8x104T1.697.697.2.dta	gi|446281101|ref|WP_000358956.1|	MULTISPECIES: 50S ribosomal protein L18 [Gammaproteobacteria]	YTGNKDAAAAVGK
L04917_M1SalDP8x104T1	8E4	F404476	1141	633.911	2	1265.81	1265.81	0.564067	38.5	345	356	R	VVVGLLLGEVIR	T		0	2277.27	L04917_M1SalDP8x104T1.4143.4143.2.dta	gi|447121143|ref|WP_001198399.1|	trigger factor [Salmonella bongori]	VVVGLLLGEVLR
L04917_M1SalDP8x104T1	8E4	F404476	1142	634.336	2	1266.66	1266.66	0.236054	62.67	192	206	K	AEAAPAAAPAATGAK	D		0	627.939	L04917_M1SalDP8x104T1.913.913.2.dta	gi|446886320|ref|WP_000963576.1|	dihydrolipoamide acetyltransferase [Salmonella bongori]	AEAAPAAAPAATGAK	Salmonella
L04917_M1SalDP8x104T1	8E4	F404476	1154	638.849	2	1275.68	1275.68	0.62006	46.51	88	99	R	SDLFNVNAGIVK	N		0	1663.53	L04917_M1SalDP8x104T1.2978.2978.2.dta	gi|446784333|ref|WP_000861589.1|	malate dehydrogenase [Salmonella bongori]	SDLFNVNAGLVK
L04917_M1SalDP8x104T1	8E4	F404476	117	367.196	2	732.377	732.377	1.0186	16.97	128	134	R	SIEGTAR	S		0	442.706	L04917_M1SalDP8x104T1.569.569.2.dta	gi|447008670|ref|WP_001085926.1|	MULTISPECIES: 50S ribosomal protein L11 [Proteobacteria]	SLEGTAR
L04917_M1SalDP8x104T1	8E4	F404476	1189	640.33	2	1278.65	1278.65	0.499748	20.02	334	344	K	INLLDDSNFTK	A		0	1628.4	L04917_M1SalDP8x104T1.2905.2905.2.dta	gi|446691696|ref|WP_000769042.1|	phosphoporin protein E [Salmonella bongori]	LNLLDDSNFTK	Salmonella
L04917_M1SalDP8x104T1	8E4	F404476	1190	427.596	3	1279.76	1279.77	-0.387571	14.95	7	17	K	KGPFIDLHLLK	K		1	1585.05	L04917_M1SalDP8x104T1.2813.2813.3.dta	gi|447060859|ref|WP_001138115.1|	MULTISPECIES: 30S ribosomal protein S19 [Enterobacteriaceae]	KGPFLDLHLLK
L04917_M1SalDP8x104T1	8E4	F404476	1192	642.862	2	1283.71	1283.71	0.234477	34.96	142	154	K	VGTVTPNVAEAVK	N		0	1113.37	L04917_M1SalDP8x104T1.1872.1872.2.dta	gi|447019436|ref|WP_001096692.1|	50S ribosomal protein L1 [Salmonella bongori]	VGTVTPNVAEAVK
L04917_M1SalDP8x104T1	8E4	F404476	1193	643.864	2	1285.71	1285.71	0.157111	17.81	228	239	K	IALESVLLGDKE	-		1	1907.08	L04917_M1SalDP8x104T1.3463.3463.2.dta	gi|446147012|ref|WP_000224867.1|	purine nucleoside phosphorylase [Salmonella bongori]	LALESVLLGDKE
L04917_M1SalDP8x104T1	8E4	F404476	1199	645.844	2	1289.67	1289.67	0.695525	48.45	127	138	K	AYGSTNPINVVR	A		0	1166.13	L04917_M1SalDP8x104T1.1987.1987.2.dta	gi|446862865|ref|WP_000940121.1|	MULTISPECIES: 30S ribosomal protein S5 [Proteobacteria]	AYGSTNPLNVVR
L04917_M1SalDP8x104T1	8E4	F404476	120	368.721	2	735.428	735.428	0.286908	27.48	72	78	R	KSVAGFK	I		1	516.318	L04917_M1SalDP8x104T1.704.704.2.dta	gi|447018946|ref|WP_001096202.1|	MULTISPECIES: 50S ribosomal protein L5 [Proteobacteria]	KSVAGFK
L04917_M1SalDP8x104T1	8E4	F404476	1226	649.875	2	1297.74	1297.74	-0.21499	33.31	176	187	K	TALAIDAIINQR	D		0	1773.83	L04917_M1SalDP8x104T1.3205.3205.2.dta	gi|447099495|ref|WP_001176751.1|	MULTISPECIES: ATP synthase subunit alpha [Salmonella]	TALALDALLNQR
L04917_M1SalDP8x104T1	8E4	F404476	124	374.721	2	747.428	747.431	-3.86122	14.48	53	59	K	AIKGTMK	A		1	1446.33	L04917_M1SalDP8x104T1.2544.2544.2.dta	gi|446829060|ref|WP_000906316.1|	MULTISPECIES: motility protein A [Salmonella]	ALKGTMK
L04917_M1SalDP8x104T1	8E4	F404476	1257	652.395	2	1302.77	1302.78	-0.856632	41.58	26	38	K	TTLTAAITTVLAK	T		0	1984.95	L04917_M1SalDP8x104T1.3621.3621.2.dta	gi|445953893|ref|WP_000031748.1|	MULTISPECIES: elongation factor Tu [Salmonella]	TTLTAALTTVLAK
L04917_M1SalDP8x104T1	8E4	F404476	1258	652.395	2	1302.78	1302.78	0.371514	112.06	26	38	K	TTLTAAITTVLAK	T		0	1961.55	L04917_M1SalDP8x104T1.3574.3574.2.dta	gi|445953893|ref|WP_000031748.1|	MULTISPECIES: elongation factor Tu [Salmonella]	TTLTAALTTVLAK
L04917_M1SalDP8x104T1	8E4	F404476	1259	652.396	2	1302.78	1302.78	0.555736	95.33	26	38	K	TTLTAAITTVLAK	T		0	1972.7	L04917_M1SalDP8x104T1.3596.3596.2.dta	gi|445953893|ref|WP_000031748.1|	MULTISPECIES: elongation factor Tu [Salmonella]	TTLTAALTTVLAK
L04917_M1SalDP8x104T1	8E4	F404476	1260	652.821	2	1303.63	1303.63	1.91313	19.75	503	514	K	ASSGLNEEEIQK	M		0	784.836	L04917_M1SalDP8x104T1.1201.1201.2.dta	gi|446438271|ref|WP_000516126.1|	MULTISPECIES: molecular chaperone DnaK [Salmonella]	ASSGLNEEELQK
L04917_M1SalDP8x104T1	8E4	F404476	1261	653.338	2	1304.66	1304.66	0.279	24.46	117	128	K	NYGVEITDGPLK	G		0	1416.27	L04917_M1SalDP8x104T1.2483.2483.2.dta	gi|446000612|ref|WP_000078467.1|	2-Cys peroxiredoxin [Salmonella bongori]	NYGVELTDGPLK
L04917_M1SalDP8x104T1	8E4	F404476	1268	654.359	2	1306.7	1306.7	-0.016071	17.58	496	507	K	AVAFALFGLQDR	G		0	2150	L04917_M1SalDP8x104T1.3926.3926.2.dta	gi|446494214|ref|WP_000572068.1|	GTP-binding protein [Salmonella bongori]	AVAFALFGLQDR
L04917_M1SalDP8x104T1	8E4	F404476	1274	654.897	2	1307.78	1307.78	-0.685895	33.16	282	293	R	LLDLAAPDIIVR	N		0	2057.53	L04917_M1SalDP8x104T1.3763.3763.2.dta	gi|446576623|ref|WP_000653969.1|	DNA-directed RNA polymerase subunit beta' [Salmonella bongori]	LLDLAAPDLLVR
L04917_M1SalDP8x104T1	8E4	F404476	1282	658.31	2	1314.61	1314.61	-0.0920428	36.45	254	264	K	STCTGVEMFRK	L	Carbamidomethyl (C) [3]	1	900.703	L04917_M1SalDP8x104T1.1432.1432.2.dta	gi|445953893|ref|WP_000031748.1|	MULTISPECIES: elongation factor Tu [Salmonella]	STCTGVEMFRK
L04917_M1SalDP8x104T1	8E4	F404476	1283	439.209	3	1314.61	1314.61	0.473906	19.11	254	264	K	STCTGVEMFRK	L	Carbamidomethyl (C) [3]	1	900.253	L04917_M1SalDP8x104T1.1431.1431.3.dta	gi|445953893|ref|WP_000031748.1|	MULTISPECIES: elongation factor Tu [Salmonella]	STCTGVEMFRK
L04917_M1SalDP8x104T1	8E4	F404476	1286	658.39	2	1314.77	1314.77	-0.0859469	50.76	40	51	R	LQAFEGVVIAIR	N		0	1954.33	L04917_M1SalDP8x104T1.3559.3559.2.dta	gi|445987401|ref|WP_000065256.1|	50S ribosomal protein L19 [Salmonella bongori]	LQAFEGVVLALR
L04917_M1SalDP8x104T1	8E4	F404476	1294	660.325	2	1318.63	1318.63	0.599863	43.43	50	60	K	AFNEMQPIVDR	Q		0	1344.57	L04917_M1SalDP8x104T1.2349.2349.2.dta	gi|486152460|ref|WP_001518655.1|	MULTISPECIES: 30S ribosomal protein S20 [Enterobacteriaceae]	AFNEMQPLVDR
L04917_M1SalDP8x104T1	8E4	F404476	1296	660.867	2	1319.72	1319.72	-0.234141	35.72	217	229	R	LTLGVGGSYGQLR	R		0	1481.34	L04917_M1SalDP8x104T1.2614.2614.2.dta	gi|752550625|ref|WP_041221871.1|	hypothetical protein [Deinococcus proteolyticus]	LTLGVGGSYGQLR	Deinococcus	Deinococcus proteolyticus
L04917_M1SalDP8x104T1	8E4	F404476	1308	441.896	3	1322.67	1322.67	0.683468	13.82	475	486	R	LQYGAMTVTSPR	L		0	893.967	L04917_M1SalDP8x104T1.1418.1418.3.dta	gi|446599697|ref|WP_000677043.1|	hypothetical protein [Salmonella bongori]	LQYGAMTVTSPR	Salmonella
L04917_M1SalDP8x104T1	8E4	F404476	1313	663.857	2	1325.7	1325.7	0.672099	26.66	261	272	K	QLGEDPWVAIAK	R		0	1728.33	L04917_M1SalDP8x104T1.3113.3113.2.dta	gi|446062464|ref|WP_000140319.1|	MULTISPECIES: 30S ribosomal protein S1 [Salmonella]	QLGEDPWVALAK
L04917_M1SalDP8x104T1	8E4	F404476	1314	663.857	2	1325.7	1325.7	0.762617	27.11	261	272	K	QLGEDPWVAIAK	R		0	1718.48	L04917_M1SalDP8x104T1.3092.3092.2.dta	gi|446062464|ref|WP_000140319.1|	MULTISPECIES: 30S ribosomal protein S1 [Salmonella]	QLGEDPWVALAK
L04917_M1SalDP8x104T1	8E4	F404476	132	379.73	2	757.445	757.445	0.23368	18.17	128	135	R	AGIKAGNK	G		1	445.345	L04917_M1SalDP8x104T1.575.575.2.dta	gi|503379425|ref|WP_013614086.1|	6,7-dimethyl-8-ribityllumazine synthase [Deinococcus proteolyticus]	AGLKAGNK
L04917_M1SalDP8x104T1	8E4	F404476	1321	666.363	2	1330.71	1330.71	0.991201	62.97	115	126	K	LVADSITSQLER	R		0	1451.6	L04917_M1SalDP8x104T1.2555.2555.2.dta	gi|446452090|ref|WP_000529945.1|	MULTISPECIES: 30S ribosomal protein S3 [Proteobacteria]	LVADSLTSQLER
L04917_M1SalDP8x104T1	8E4	F404476	1322	666.882	2	1331.75	1331.75	0.639761	64.12	95	108	K	VMAGLGIAVVSTSK	G		0	1595.66	L04917_M1SalDP8x104T1.2836.2836.2.dta	gi|445984756|ref|WP_000062611.1|	MULTISPECIES: 30S ribosomal protein S8 [Proteobacteria]	VMAGLGLAVVSTSK
L04917_M1SalDP8x104T1	8E4	F404476	133	379.73	2	757.445	757.445	0.23368	27.31	128	135	R	AGIKAGNK	G		1	434.977	L04917_M1SalDP8x104T1.556.556.2.dta	gi|503379425|ref|WP_013614086.1|	6,7-dimethyl-8-ribityllumazine synthase [Deinococcus proteolyticus]	AGLKAGNK
L04917_M1SalDP8x104T1	8E4	F404476	1335	449.926	3	1346.76	1346.76	-0.123259	21.62	54	65	R	YGKDAELVALLR	Q		1	1556.3	L04917_M1SalDP8x104T1.2758.2758.3.dta	gi|503380424|ref|WP_013615085.1|	iron ABC transporter substrate-binding protein [Deinococcus proteolyticus]	YGKDAELVALLR
L04917_M1SalDP8x104T1	8E4	F404476	1336	450.245	3	1347.71	1347.71	-0.692283	25.22	350	360	K	INLLDKNDFTR	D		1	1292.02	L04917_M1SalDP8x104T1.2247.2247.3.dta	gi|446788260|ref|WP_000865516.1|	porin [Salmonella bongori]	LNLLDKNDFTR
L04917_M1SalDP8x104T1	8E4	F404476	1337	674.866	2	1347.72	1347.71	1.39718	30.73	350	360	K	INLLDKNDFTR	D		1	1294.79	L04917_M1SalDP8x104T1.2253.2253.2.dta	gi|446788260|ref|WP_000865516.1|	porin [Salmonella bongori]	LNLLDKNDFTR
L04917_M1SalDP8x104T1	8E4	F404476	1338	674.88	2	1347.74	1347.74	1.13746	53.02	95	108	K	VMAGLGIAVVSTSK	G	Oxidation (M) [2]	0	1396.49	L04917_M1SalDP8x104T1.2445.2445.2.dta	gi|445984756|ref|WP_000062611.1|	MULTISPECIES: 30S ribosomal protein S8 [Proteobacteria]	VMAGLGLAVVSTSK
L04917_M1SalDP8x104T1	8E4	F404476	1339	675.34	2	1348.67	1348.66	2.55068	25.41	140	151	R	QSVDQPVQTGYK	A		0	782.04	L04917_M1SalDP8x104T1.1195.1195.2.dta	gi|447099495|ref|WP_001176751.1|	MULTISPECIES: ATP synthase subunit alpha [Salmonella]	QSVDQPVQTGYK
L04917_M1SalDP8x104T1	8E4	F404476	1340	675.84	2	1349.67	1349.66	0.0563103	23.95	118	130	R	QAGLGGEIICYVA	-	Carbamidomethyl (C) [10]	0	2175.72	L04917_M1SalDP8x104T1.3970.3970.2.dta	gi|445984756|ref|WP_000062611.1|	MULTISPECIES: 30S ribosomal protein S8 [Proteobacteria]	QAGLGGELLCYVA
L04917_M1SalDP8x104T1	8E4	F404476	1379	681.328	2	1360.64	1360.64	0.518138	21.37	41	52	K	VDQLSNDVNAMR	S		0	1131.5	L04917_M1SalDP8x104T1.1911.1911.2.dta	gi|447005051|ref|WP_001082307.1|	MULTISPECIES: hypothetical protein [Proteobacteria]	VDQLSNDVNAMR
L04917_M1SalDP8x104T1	8E4	F404476	1380	681.328	2	1360.64	1360.64	0.973806	55.2	41	52	K	VDQLSNDVNAMR	S		0	1120.37	L04917_M1SalDP8x104T1.1887.1887.2.dta	gi|447005051|ref|WP_001082307.1|	MULTISPECIES: hypothetical protein [Proteobacteria]	VDQLSNDVNAMR
L04917_M1SalDP8x104T1	8E4	F404476	1385	457.573	3	1369.7	1369.7	-0.560707	17.89	349	360	K	LGVLGFEVDHER	N		0	1501.92	L04917_M1SalDP8x104T1.2650.2650.3.dta	gi|446017836|ref|WP_000095691.1|	acetate kinase [Salmonella bongori]	LGVLGFEVDHER
L04917_M1SalDP8x104T1	8E4	F404476	1386	685.877	2	1369.74	1369.74	-0.658519	22.22	85	96	R	ITAVIPYFGYAR	Q		0	1955.73	L04917_M1SalDP8x104T1.3562.3562.2.dta	gi|486152135|ref|WP_001518537.1|	MULTISPECIES: ribose-phosphate pyrophosphokinase [Gammaproteobacteria]	LTAVLPYFGYAR
L04917_M1SalDP8x104T1	8E4	F404476	1389	459.248	3	1374.72	1374.73	-1.81709	16.01	57	69	R	KSTPFAAQVAAER	C		1	897.175	L04917_M1SalDP8x104T1.1425.1425.3.dta	gi|446952502|ref|WP_001029758.1|	MULTISPECIES: 30S ribosomal protein S11 [Enterobacteriaceae]	KSTPFAAQVAAER
L04917_M1SalDP8x104T1	8E4	F404476	1390	688.82	2	1375.63	1375.63	0.377283	54.64	46	57	R	AFDQIDNAPEEK	A		0	999.49	L04917_M1SalDP8x104T1.1624.1624.2.dta	gi|445953893|ref|WP_000031748.1|	MULTISPECIES: elongation factor Tu [Salmonella]	AFDQLDNAPEEK
L04917_M1SalDP8x104T1	8E4	F404476	1391	688.862	2	1375.71	1375.71	-0.79668	53.64	75	88	R	VAVFTQGANAEAAK	A		0	988.767	L04917_M1SalDP8x104T1.1603.1603.2.dta	gi|447019436|ref|WP_001096692.1|	50S ribosomal protein L1 [Salmonella bongori]	VAVFTQGANAEAAK
L04917_M1SalDP8x104T1	8E4	F404476	1392	688.862	2	1375.71	1375.71	0.177363	18.46	75	88	R	VAVFTQGANAEAAK	A		0	997.183	L04917_M1SalDP8x104T1.1619.1619.2.dta	gi|447019436|ref|WP_001096692.1|	50S ribosomal protein L1 [Salmonella bongori]	VAVFTQGANAEAAK
L04917_M1SalDP8x104T1	8E4	F404476	1394	689.326	2	1376.64	1376.64	0.745295	49.84	41	52	K	VDQLSNDVNAMR	S	Oxidation (M) [11]	0	816.548	L04917_M1SalDP8x104T1.1256.1256.2.dta	gi|447005051|ref|WP_001082307.1|	MULTISPECIES: hypothetical protein [Proteobacteria]	VDQLSNDVNAMR
L04917_M1SalDP8x104T1	8E4	F404476	140	380.71	2	759.406	759.406	0.0526727	13.27	122	128	K	AIMVNGR	V		0	709.516	L04917_M1SalDP8x104T1.1058.1058.2.dta	gi|446057371|ref|WP_000135226.1|	MULTISPECIES: 30S ribosomal protein S4 [Gammaproteobacteria]	ALMVNGR
L04917_M1SalDP8x104T1	8E4	F404476	1400	691.333	2	1380.65	1380.65	-0.457755	74.01	267	279	R	IGSDAYNQGLSEK	R		0	892.538	L04917_M1SalDP8x104T1.1415.1415.2.dta	gi|505804847|ref|WP_015702792.1|	membrane protein [Salmonella bongori]	LGSDAYNQGLSEK
L04917_M1SalDP8x104T1	8E4	F404476	1403	693.373	2	1384.73	1384.73	-0.238313	31.95	199	213	R	GAAQNIIPSSTGAAK	A		0	989.215	L04917_M1SalDP8x104T1.1604.1604.2.dta	gi|446075653|ref|WP_000153508.1|	glyceraldehyde-3-phosphate dehydrogenase [Salmonella bongori]	GAAQNLLPSSTGAAK
L04917_M1SalDP8x104T1	8E4	F404476	1404	693.374	2	1384.73	1384.73	1.78374	18.91	199	213	R	GAAQNIIPSSTGAAK	A		0	977.111	L04917_M1SalDP8x104T1.1580.1580.2.dta	gi|446075653|ref|WP_000153508.1|	glyceraldehyde-3-phosphate dehydrogenase [Salmonella bongori]	GAAQNLLPSSTGAAK
L04917_M1SalDP8x104T1	8E4	F404476	1408	462.9	3	1385.68	1385.68	0.423619	13.47	297	309	K	GILDDGKDTPAER	H		1	875.485	L04917_M1SalDP8x104T1.1381.1381.3.dta	gi|446046852|ref|WP_000124707.1|	elongation factor G [Salmonella bongori]	GLLDDGKDTPAER
L04917_M1SalDP8x104T1	8E4	F404476	1409	693.847	2	1385.68	1385.68	0.810433	18.71	297	309	K	GILDDGKDTPAER	H		1	876.481	L04917_M1SalDP8x104T1.1383.1383.2.dta	gi|446046852|ref|WP_000124707.1|	elongation factor G [Salmonella bongori]	GLLDDGKDTPAER
L04917_M1SalDP8x104T1	8E4	F404476	1414	694.401	2	1386.79	1386.79	0.623023	23.92	97	109	K	AANIIGIQIEFAK	V		0	1960.54	L04917_M1SalDP8x104T1.3572.3572.2.dta	gi|447161661|ref|WP_001238917.1|	MULTISPECIES: 50S ribosomal protein L15 [Gammaproteobacteria]	AANLLGLQLEFAK
L04917_M1SalDP8x104T1	8E4	F404476	1416	463.933	3	1388.78	1388.78	-0.418354	19.02	116	128	K	VKGGFTVELNGIR	A		1	1314.86	L04917_M1SalDP8x104T1.2291.2291.3.dta	gi|446062464|ref|WP_000140319.1|	MULTISPECIES: 30S ribosomal protein S1 [Salmonella]	VKGGFTVELNGLR
L04917_M1SalDP8x104T1	8E4	F404476	1419	695.906	2	1389.8	1389.8	-0.115844	71.88	209	222	R	AVSLYLGAVAATVR	E		0	1856.24	L04917_M1SalDP8x104T1.3367.3367.2.dta	gi|446169024|ref|WP_000246879.1|	30S ribosomal protein S2 [Salmonella bongori]	AVSLYLGAVAATVR
L04917_M1SalDP8x104T1	8E4	F404476	142	382.209	2	762.402	762.402	0.036726	20.08	35	41	K	FLEGAAR	Q		0	798.004	L04917_M1SalDP8x104T1.1223.1223.2.dta	gi|446351531|ref|WP_000429386.1|	MULTISPECIES: ATP synthase subunit c [Proteobacteria]	FLEGAAR
L04917_M1SalDP8x104T1	8E4	F404476	1428	697.326	2	1392.64	1392.64	0.489718	37.55	2	13	M	SMQDPIADMLTR	I	Oxidation (M) [2]	0	1685.85	L04917_M1SalDP8x104T1.3024.3024.2.dta	gi|445984756|ref|WP_000062611.1|	MULTISPECIES: 30S ribosomal protein S8 [Proteobacteria]	SMQDPLADMLTR
L04917_M1SalDP8x104T1	8E4	F404476	1436	465.931	3	1394.77	1394.77	0.157732	14.7	168	179	R	ALLAAFDFPFRK	-		1	1979.57	L04917_M1SalDP8x104T1.3610.3610.3.dta	gi|447018946|ref|WP_001096202.1|	MULTISPECIES: 50S ribosomal protein L5 [Proteobacteria]	ALLAAFDFPFRK
L04917_M1SalDP8x104T1	8E4	F404476	1438	698.394	2	1394.77	1394.77	1.78237	18.57	168	179	R	ALLAAFDFPFRK	-		1	1970.73	L04917_M1SalDP8x104T1.3592.3592.2.dta	gi|447018946|ref|WP_001096202.1|	MULTISPECIES: 50S ribosomal protein L5 [Proteobacteria]	ALLAAFDFPFRK
L04917_M1SalDP8x104T1	8E4	F404476	1443	703.879	2	1405.74	1405.75	-0.815937	18.54	20	31	K	QYDINEAISLLK	E		0	2075.5	L04917_M1SalDP8x104T1.3794.3794.2.dta	gi|447019436|ref|WP_001096692.1|	50S ribosomal protein L1 [Salmonella bongori]	QYDLNEALSLLK
L04917_M1SalDP8x104T1	8E4	F404476	1445	469.912	3	1406.71	1406.72	-0.569412	14.36	84	97	K	AGDEGKLFGSIGTR	D		1	1180.3	L04917_M1SalDP8x104T1.2017.2017.3.dta	gi|447118809|ref|WP_001196065.1|	MULTISPECIES: 50S ribosomal protein L9 [Salmonella]	AGDEGKLFGSLGTR
L04917_M1SalDP8x104T1	8E4	F404476	1446	705.323	2	1408.63	1408.63	-0.338626	31.58	2	13	M	SMQDPIADMLTR	I	Oxidation (M) [2], Oxidation (M) [9]	0	1190.14	L04917_M1SalDP8x104T1.2038.2038.2.dta	gi|445984756|ref|WP_000062611.1|	MULTISPECIES: 30S ribosomal protein S8 [Proteobacteria]	SMQDPLADMLTR
L04917_M1SalDP8x104T1	8E4	F404476	1453	707.899	2	1413.78	1413.78	0.811299	30.98	153	166	K	LSGSVTVGETPVIR	I		0	1308.42	L04917_M1SalDP8x104T1.2278.2278.2.dta	gi|446444398|ref|WP_000522253.1|	MULTISPECIES: glucose-specific phosphotransferase enzyme IIA component [Gammaproteobacteria]	LSGSVTVGETPVLR
L04917_M1SalDP8x104T1	8E4	F404476	1455	708.372	2	1414.73	1414.73	0.0501862	74.17	98	112	R	DIADAVTAAGVDVAK	S		0	1723.63	L04917_M1SalDP8x104T1.3103.3103.2.dta	gi|447118809|ref|WP_001196065.1|	MULTISPECIES: 50S ribosomal protein L9 [Salmonella]	DLADAVTAAGVDVAK
L04917_M1SalDP8x104T1	8E4	F404476	1456	708.85	2	1415.69	1415.68	1.35482	46.75	83	95	K	GQYYGITAGPAYR	L		0	1268.88	L04917_M1SalDP8x104T1.2198.2198.2.dta	gi|446639416|ref|WP_000716762.1|	MULTISPECIES: outer membrane protein X [Salmonella]	GQYYGLTAGPAYR
L04917_M1SalDP8x104T1	8E4	F404476	1457	708.878	2	1415.74	1415.74	0.828541	32.01	355	368	K	VTPNVGLFAEANGK	Y		0	1483.71	L04917_M1SalDP8x104T1.2619.2619.2.dta	gi|503379992|ref|WP_013614653.1|	S-layer domain-containing protein [Deinococcus proteolyticus]	VTPNVGLFAEANGK	Deinococcus	Deinococcus proteolyticus
L04917_M1SalDP8x104T1	8E4	F404476	1458	710.42	2	1418.83	1418.82	0.527902	40.35	113	126	R	AVLEVAGVHNVLAK	A		0	1309.84	L04917_M1SalDP8x104T1.2281.2281.2.dta	gi|446862865|ref|WP_000940121.1|	MULTISPECIES: 30S ribosomal protein S5 [Proteobacteria]	AVLEVAGVHNVLAK
L04917_M1SalDP8x104T1	8E4	F404476	1461	711.35	2	1420.68	1420.68	0.991072	30.82	76	87	R	AAQEEEFSLELR	N		0	1553.95	L04917_M1SalDP8x104T1.2753.2753.2.dta	gi|447077976|ref|WP_001155232.1|	MULTISPECIES: RNA polymerase-binding transcription factor DksA [Enterobacteriaceae]	AAQEEEFSLELR
L04917_M1SalDP8x104T1	8E4	F404476	1462	711.359	2	1420.7	1420.7	0.48286	40.24	171	182	R	LLVDACYSPVER	I	Carbamidomethyl (C) [6]	0	1448.72	L04917_M1SalDP8x104T1.2549.2549.2.dta	gi|447084838|ref|WP_001162094.1|	MULTISPECIES: DNA-directed RNA polymerase subunit alpha [Proteobacteria]	LLVDACYSPVER
L04917_M1SalDP8x104T1	8E4	F404476	1471	476.256	3	1425.75	1425.75	0.54638	26.76	13	25	R	LVDIEQVSSTHAK	V		0	968.99	L04917_M1SalDP8x104T1.1564.1564.3.dta	gi|447084838|ref|WP_001162094.1|	MULTISPECIES: DNA-directed RNA polymerase subunit alpha [Proteobacteria]	LVDLEQVSSTHAK
L04917_M1SalDP8x104T1	8E4	F404476	1481	718.381	2	1434.75	1434.75	0.42795	57.63	185	199	R	TGSAALDLAYVAAGR	V		0	1687.78	L04917_M1SalDP8x104T1.3028.3028.2.dta	gi|446475615|ref|WP_000553469.1|	inositol monophosphatase [Salmonella bongori]	TGSAALDLAYVAAGR
L04917_M1SalDP8x104T1	8E4	F404476	1485	720.346	2	1438.68	1438.68	0.575529	67.11	329	340	K	YVDVGATYYFNK	N		0	1523.96	L04917_M1SalDP8x104T1.2695.2695.2.dta	gi|446788260|ref|WP_000865516.1|	porin [Salmonella bongori]	YVDVGATYYFNK
L04917_M1SalDP8x104T1	8E4	F404476	1487	482.557	3	1444.65	1444.65	-0.766275	15.13	121	133	K	SFDGRGNYSMGVR	E		1	939.323	L04917_M1SalDP8x104T1.1503.1503.3.dta	gi|447018946|ref|WP_001096202.1|	MULTISPECIES: 50S ribosomal protein L5 [Proteobacteria]	SFDGRGNYSMGVR
L04917_M1SalDP8x104T1	8E4	F404476	1489	723.859	2	1445.7	1445.7	0.0836963	22.29	355	367	R	EVTTTPLAADDWK	G		0	1436.64	L04917_M1SalDP8x104T1.2526.2526.2.dta	gi|446450124|ref|WP_000527979.1|	adenylosuccinate synthetase [Salmonella bongori]	EVTTTPLAADDWK
L04917_M1SalDP8x104T1	8E4	F404476	1491	724.393	2	1446.77	1446.77	0.430614	26.95	126	138	R	LATLPTYEEAIAR	L		0	1569.6	L04917_M1SalDP8x104T1.2784.2784.2.dta	gi|447129947|ref|WP_001207203.1|	MULTISPECIES: 50S ribosomal protein L10 [Enterobacteriaceae]	LATLPTYEEALAR
L04917_M1SalDP8x104T1	8E4	F404476	1492	724.394	2	1446.77	1446.77	1.45358	31.62	126	138	R	LATLPTYEEAIAR	L		0	1558.62	L04917_M1SalDP8x104T1.2763.2763.2.dta	gi|447129947|ref|WP_001207203.1|	MULTISPECIES: 50S ribosomal protein L10 [Enterobacteriaceae]	LATLPTYEEALAR
L04917_M1SalDP8x104T1	8E4	F404476	1495	725.367	2	1448.72	1448.72	0.596389	17.91	430	442	K	IYYITADSYAAAK	N		0	1405.82	L04917_M1SalDP8x104T1.2463.2463.2.dta	gi|505804798|ref|WP_015702744.1|	molecular chaperone HtpG [Salmonella bongori]	LYYLTADSYAAAK
L04917_M1SalDP8x104T1	8E4	F404476	1498	726.336	2	1450.66	1450.66	0.489433	33.57	22	34	K	NYETPDAVEASQK	G		0	854.814	L04917_M1SalDP8x104T1.1338.1338.2.dta	gi|446475615|ref|WP_000553469.1|	inositol monophosphatase [Salmonella bongori]	NYETPDAVEASQK
L04917_M1SalDP8x104T1	8E4	F404476	1499	726.827	2	1451.64	1451.64	0.14122	54.53	114	127	K	AADMTGADIEAMTR	S		0	1383.69	L04917_M1SalDP8x104T1.2419.2419.2.dta	gi|447008670|ref|WP_001085926.1|	MULTISPECIES: 50S ribosomal protein L11 [Proteobacteria]	AADMTGADLEAMTR
L04917_M1SalDP8x104T1	8E4	F404476	1501	727.933	2	1453.85	1453.85	0.0818516	49.47	110	123	K	VILAGEVTTPVTVR	G		0	1538.11	L04917_M1SalDP8x104T1.2721.2721.2.dta	gi|447161661|ref|WP_001238917.1|	MULTISPECIES: 50S ribosomal protein L15 [Gammaproteobacteria]	VLLAGEVTTPVTVR
L04917_M1SalDP8x104T1	8E4	F404476	1503	485.956	3	1454.84	1454.85	-0.45022	25.77	30	44	R	SKAILAAAGIAENVK	I		1	1240.16	L04917_M1SalDP8x104T1.2139.2139.3.dta	gi|446012925|ref|WP_000090780.1|	MULTISPECIES: 30S ribosomal protein S13 [Enterobacteriaceae]	SKALLAAAGLAENVK
L04917_M1SalDP8x104T1	8E4	F404476	1505	486.284	3	1455.83	1455.83	0.770008	14.04	92	104	R	VQGKDEVILTLNK	S		1	1119.91	L04917_M1SalDP8x104T1.1886.1886.3.dta	gi|447084838|ref|WP_001162094.1|	MULTISPECIES: DNA-directed RNA polymerase subunit alpha [Proteobacteria]	VQGKDEVLLTLNK
L04917_M1SalDP8x104T1	8E4	F404476	1511	731.371	2	1460.73	1460.73	0.486744	21.16	451	463	R	VVAAAIEQNFDER	G		0	1340.39	L04917_M1SalDP8x104T1.2341.2341.2.dta	gi|447183429|ref|WP_001260685.1|	proline--tRNA ligase [Salmonella bongori]	VVAAALEQNFDER
L04917_M1SalDP8x104T1	8E4	F404476	1520	734.88	2	1467.75	1467.75	0.262988	75.39	259	272	R	VATEFSETATATLK	S		0	1264.52	L04917_M1SalDP8x104T1.2189.2189.2.dta	gi|446033415|ref|WP_000111270.1|	phosphoglycerate kinase [Salmonella bongori]	VATEFSETATATLK
L04917_M1SalDP8x104T1	8E4	F404476	1541	744.904	2	1487.79	1487.79	-0.218444	29.06	346	360	R	GETQALVTATLGTAR	D		0	1467.5	L04917_M1SalDP8x104T1.2589.2589.2.dta	gi|505805091|ref|WP_015703031.1|	polynucleotide phosphorylase/polyadenylase [Salmonella bongori]	GETQALVTATLGTAR
L04917_M1SalDP8x104T1	8E4	F404476	1547	497.297	3	1488.87	1488.87	0.0564186	26.23	125	137	R	QVGVPYIIVFLNK	C		0	2404.39	L04917_M1SalDP8x104T1.4362.4362.3.dta	gi|445953893|ref|WP_000031748.1|	MULTISPECIES: elongation factor Tu [Salmonella]	QVGVPYLLVFLNK
L04917_M1SalDP8x104T1	8E4	F404476	1548	745.443	2	1488.87	1488.87	0.664934	18.83	125	137	R	QVGVPYIIVFLNK	C		0	2401.74	L04917_M1SalDP8x104T1.4358.4358.2.dta	gi|445953893|ref|WP_000031748.1|	MULTISPECIES: elongation factor Tu [Salmonella]	QVGVPYLLVFLNK
L04917_M1SalDP8x104T1	8E4	F404476	1569	748.394	2	1494.77	1494.77	1.52665	47.59	61	74	K	VGDIVIFNDGYGVK	S		0	1792.81	L04917_M1SalDP8x104T1.3242.3242.2.dta	gi|445949972|ref|WP_000027827.1|	MULTISPECIES: molecular chaperone GroES [Gammaproteobacteria]	VGDLVLFNDGYGVK
L04917_M1SalDP8x104T1	8E4	F404476	1570	748.428	2	1494.84	1494.84	0.525809	39.68	233	246	R	VPTPNVSVVDLTVR	L		0	1728.78	L04917_M1SalDP8x104T1.3114.3114.2.dta	gi|446075653|ref|WP_000153508.1|	glyceraldehyde-3-phosphate dehydrogenase [Salmonella bongori]	VPTPNVSVVDLTVR
L04917_M1SalDP8x104T1	8E4	F404476	1571	748.892	2	1495.77	1495.77	1.1118	44.35	19	34	R	GLAAGADVSFGSFGLK	A		0	1921.82	L04917_M1SalDP8x104T1.3493.3493.2.dta	gi|446863952|ref|WP_000941208.1|	MULTISPECIES: 50S ribosomal protein L16 [Gammaproteobacteria]	GLAAGADVSFGSFGLK
L04917_M1SalDP8x104T1	8E4	F404476	1572	749.338	2	1496.66	1496.66	-0.840537	64.34	116	128	K	DLETQSQDGTFEK	L		0	990.658	L04917_M1SalDP8x104T1.1607.1607.2.dta	gi|446169024|ref|WP_000246879.1|	30S ribosomal protein S2 [Salmonella bongori]	DLETQSQDGTFEK
L04917_M1SalDP8x104T1	8E4	F404476	1575	750.414	2	1498.81	1498.81	0.024019	38.49	561	575	K	SGPLAGYPVVDLGVR	L		0	1880.27	L04917_M1SalDP8x104T1.3411.3411.2.dta	gi|446046852|ref|WP_000124707.1|	elongation factor G [Salmonella bongori]	SGPLAGYPVVDLGVR
L04917_M1SalDP8x104T1	8E4	F404476	1586	753.399	2	1504.78	1504.78	1.59026	33.98	1	13	-	MQLNSTEISELIK	Q		0	1854.26	L04917_M1SalDP8x104T1.3363.3363.2.dta	gi|447099495|ref|WP_001176751.1|	MULTISPECIES: ATP synthase subunit alpha [Salmonella]	MQLNSTELSELLK
L04917_M1SalDP8x104T1	8E4	F404476	1590	754.866	2	1507.72	1507.72	0.712336	74.8	172	185	R	VTAVDGELASFDER	L		0	1515.32	L04917_M1SalDP8x104T1.2678.2678.2.dta	gi|752550625|ref|WP_041221871.1|	hypothetical protein [Deinococcus proteolyticus]	VTAVDGELASFDER	Deinococcus	Deinococcus proteolyticus
L04917_M1SalDP8x104T1	8E4	F404476	1592	755.43	2	1508.85	1508.85	0.44206	13.56	548	562	R	ASGTDEAVILVPPIK	M		0	1771.34	L04917_M1SalDP8x104T1.3200.3200.2.dta	gi|446494214|ref|WP_000572068.1|	GTP-binding protein [Salmonella bongori]	ASGTDEAVLLVPPLK
L04917_M1SalDP8x104T1	8E4	F404476	1595	756.944	2	1511.87	1511.87	0.898225	32.88	52	65	K	GLPIPVVITVYADR	S		0	2271.27	L04917_M1SalDP8x104T1.4132.4132.2.dta	gi|447008670|ref|WP_001085926.1|	MULTISPECIES: 50S ribosomal protein L11 [Proteobacteria]	GLPLPVVLTVYADR
L04917_M1SalDP8x104T1	8E4	F404476	1598	757.435	2	1512.86	1512.86	0.425685	25.49	432	445	R	LGIQAFEPVLIEGK	A		0	2104.25	L04917_M1SalDP8x104T1.3846.3846.2.dta	gi|446576623|ref|WP_000653969.1|	DNA-directed RNA polymerase subunit beta' [Salmonella bongori]	LGLQAFEPVLLEGK
L04917_M1SalDP8x104T1	8E4	F404476	1604	759.406	2	1516.8	1516.8	-0.397548	38.28	17	30	R	LIDQSTAEIVETAK	R		0	1343.15	L04917_M1SalDP8x104T1.2346.2346.2.dta	gi|447103749|ref|WP_001181005.1|	MULTISPECIES: 30S ribosomal protein S10 [Proteobacteria]	LLDQSTAELVETAK
L04917_M1SalDP8x104T1	8E4	F404476	1607	760.411	2	1518.81	1518.8	2.1721	37.43	33	45	R	AQYLIDQLLSEAR	K		0	2194.84	L04917_M1SalDP8x104T1.4000.4000.2.dta	gi|445926001|ref|WP_000003856.1|	pyruvate dehydrogenase [Salmonella bongori]	AQYLLDQLLSEAR
L04917_M1SalDP8x104T1	8E4	F404476	161	387.217	2	772.42	772.419	1.47588	37.18	96	102	R	LGNNLSR	N		0	575.402	L04917_M1SalDP8x104T1.811.811.2.dta	gi|503380424|ref|WP_013615085.1|	iron ABC transporter substrate-binding protein [Deinococcus proteolyticus]	LGNNLSR
L04917_M1SalDP8x104T1	8E4	F404476	1620	766.402	2	1530.79	1530.79	0.135878	65.03	27	40	K	IDQLSSDVQTLNAK	V		0	1263.55	L04917_M1SalDP8x104T1.2187.2187.2.dta	gi|447005051|ref|WP_001082307.1|	MULTISPECIES: hypothetical protein [Proteobacteria]	LDQLSSDVQTLNAK
L04917_M1SalDP8x104T1	8E4	F404476	1621	511.27	3	1530.79	1530.79	0.380196	21.37	27	40	K	IDQLSSDVQTLNAK	V		0	1257.48	L04917_M1SalDP8x104T1.2175.2175.3.dta	gi|447005051|ref|WP_001082307.1|	MULTISPECIES: hypothetical protein [Proteobacteria]	LDQLSSDVQTLNAK
L04917_M1SalDP8x104T1	8E4	F404476	1622	766.404	2	1530.79	1530.79	2.44841	45.2	27	40	K	IDQLSSDVQTLNAK	V		0	1253.8	L04917_M1SalDP8x104T1.2168.2168.2.dta	gi|447005051|ref|WP_001082307.1|	MULTISPECIES: hypothetical protein [Proteobacteria]	LDQLSSDVQTLNAK
L04917_M1SalDP8x104T1	8E4	F404476	1626	513.253	3	1536.74	1536.74	0.0533598	16.94	284	296	R	EAFPGDVFYLHSR	L		0	1637.48	L04917_M1SalDP8x104T1.2924.2924.3.dta	gi|447099495|ref|WP_001176751.1|	MULTISPECIES: ATP synthase subunit alpha [Salmonella]	EAFPGDVFYLHSR
L04917_M1SalDP8x104T1	8E4	F404476	1627	513.259	3	1536.75	1536.75	0.753537	21.71	267	280	R	IGSDAYNQGLSEKR	A		1	751.597	L04917_M1SalDP8x104T1.1138.1138.3.dta	gi|505804847|ref|WP_015702792.1|	membrane protein [Salmonella bongori]	LGSDAYNQGLSEKR
L04917_M1SalDP8x104T1	8E4	F404476	1628	769.393	2	1536.77	1536.77	1.36585	28.59	99	112	R	AFVGTDFVVNQNAR	V		0	1524.41	L04917_M1SalDP8x104T1.2696.2696.2.dta	gi|503379337|ref|WP_013613998.1|	hypothetical protein [Deinococcus proteolyticus]	AFVGTDFVVNQNAR	Deinococcus	Deinococcus proteolyticus
L04917_M1SalDP8x104T1	8E4	F404476	1638	771.375	2	1540.73	1540.73	0.19601	41.87	480	494	K	AVYVASMPDAFSGAR	T		0	1616.26	L04917_M1SalDP8x104T1.2880.2880.2.dta	gi|752550625|ref|WP_041221871.1|	hypothetical protein [Deinococcus proteolyticus]	AVYVASMPDAFSGAR	Deinococcus	Deinococcus proteolyticus
L04917_M1SalDP8x104T1	8E4	F404476	1640	773.377	2	1544.74	1544.74	-1.21574	28.32	9	21	R	WYVVQAFSGFEGR	V		0	2124.8	L04917_M1SalDP8x104T1.3882.3882.2.dta	gi|447210263|ref|WP_001287519.1|	transcription termination/antitermination protein NusG [Salmonella bongori]	WYVVQAFSGFEGR
L04917_M1SalDP8x104T1	8E4	F404476	1641	775.378	2	1548.74	1548.74	-0.838745	51.58	38	53	R	QGNALGWATAGGSGFR	G		0	1533.51	L04917_M1SalDP8x104T1.2712.2712.2.dta	gi|446952502|ref|WP_001029758.1|	MULTISPECIES: 30S ribosomal protein S11 [Enterobacteriaceae]	QGNALGWATAGGSGFR
L04917_M1SalDP8x104T1	8E4	F404476	1642	775.398	2	1548.78	1548.78	1.76074	44.14	465	479	K	GATVELADGVEGYLR	A		0	1776.21	L04917_M1SalDP8x104T1.3209.3209.2.dta	gi|446062464|ref|WP_000140319.1|	MULTISPECIES: 30S ribosomal protein S1 [Salmonella]	GATVELADGVEGYLR
L04917_M1SalDP8x104T1	8E4	F404476	1645	778.427	2	1554.84	1554.84	1.6915	35.01	237	253	K	AGDIGNLGNATGVGVLK	T		0	1528.48	L04917_M1SalDP8x104T1.2703.2703.2.dta	gi|503380424|ref|WP_013615085.1|	iron ABC transporter substrate-binding protein [Deinococcus proteolyticus]	AGDLGNLGNATGVGVLK	Deinococcus	Deinococcus proteolyticus
L04917_M1SalDP8x104T1	8E4	F404476	1646	780.427	2	1558.84	1558.84	0.305355	25.18	34	48	K	ITLNMGVGEAIADKK	L		1	1363.47	L04917_M1SalDP8x104T1.2379.2379.2.dta	gi|447018946|ref|WP_001096202.1|	MULTISPECIES: 50S ribosomal protein L5 [Proteobacteria]	LTLNMGVGEALADKK
L04917_M1SalDP8x104T1	8E4	F404476	1647	780.865	2	1559.72	1559.72	0.535354	25.66	608	621	R	IGDLCWAAGDQQAR	G	Carbamidomethyl (C) [5]	0	1413.46	L04917_M1SalDP8x104T1.2477.2477.2.dta	gi|445926001|ref|WP_000003856.1|	pyruvate dehydrogenase [Salmonella bongori]	LGDLCWAAGDQQAR
L04917_M1SalDP8x104T1	8E4	F404476	1649	781.41	2	1560.8	1560.8	0.643899	52.61	171	185	R	DATGIDPVSLIAFDK	V		0	2378.36	L04917_M1SalDP8x104T1.4320.4320.2.dta	gi|446346540|ref|WP_000424395.1|	MULTISPECIES: 50S ribosomal protein L4 [Proteobacteria]	DATGLDPVSLLAFDK
L04917_M1SalDP8x104T1	8E4	F404476	1652	783.888	2	1565.76	1565.76	2.01755	30.79	101	115	K	AYEDAETVTGVINGK	V		0	1325.95	L04917_M1SalDP8x104T1.2312.2312.2.dta	gi|446062464|ref|WP_000140319.1|	MULTISPECIES: 30S ribosomal protein S1 [Salmonella]	AYEDAETVTGVLNGK
L04917_M1SalDP8x104T1	8E4	F404476	1654	784.444	2	1566.87	1566.87	-0.272517	32.03	405	421	R	AAVEEGVVAGGGVALIR	V		0	1589.62	L04917_M1SalDP8x104T1.2823.2823.2.dta	gi|446641762|ref|WP_000719108.1|	molecular chaperone GroEL [Salmonella bongori]	AAVEEGVVAGGGVALLR
L04917_M1SalDP8x104T1	8E4	F404476	1655	784.445	2	1566.88	1566.87	1.60383	66.49	405	421	R	AAVEEGVVAGGGVALIR	V		0	1578.39	L04917_M1SalDP8x104T1.2801.2801.2.dta	gi|446641762|ref|WP_000719108.1|	molecular chaperone GroEL [Salmonella bongori]	AAVEEGVVAGGGVALLR
L04917_M1SalDP8x104T1	8E4	F404476	166	393.727	2	785.44	785.44	1.04273	33.88	157	164	R	LGGAEIAR	T		0	734.199	L04917_M1SalDP8x104T1.1105.1105.2.dta	gi|446452090|ref|WP_000529945.1|	MULTISPECIES: 30S ribosomal protein S3 [Proteobacteria]	LGGAELAR
L04917_M1SalDP8x104T1	8E4	F404476	1663	525.914	3	1574.72	1574.72	1.19641	31.06	41	54	R	REEESAAAAEVEER	T		1	680.487	L04917_M1SalDP8x104T1.1007.1007.3.dta	gi|447210127|ref|WP_001287383.1|	MULTISPECIES: DNA-binding protein H-NS [Salmonella]	REEESAAAAEVEER
L04917_M1SalDP8x104T1	8E4	F404476	1664	525.932	3	1574.77	1574.77	0.129542	19.98	310	323	R	HSDDKEPFAALAFK	I		1	1390.52	L04917_M1SalDP8x104T1.2433.2433.3.dta	gi|446046852|ref|WP_000124707.1|	elongation factor G [Salmonella bongori]	HSDDKEPFAALAFK
L04917_M1SalDP8x104T1	8E4	F404476	1669	788.906	2	1575.8	1575.8	0.0520372	24.4	46	59	K	TVPMFNEALAELNK	I		0	2028.07	L04917_M1SalDP8x104T1.3709.3709.2.dta	gi|446169024|ref|WP_000246879.1|	30S ribosomal protein S2 [Salmonella bongori]	TVPMFNEALAELNK
L04917_M1SalDP8x104T1	8E4	F404476	1670	788.906	2	1575.8	1575.8	0.826249	22.5	46	59	K	TVPMFNEALAELNK	I		0	2017.88	L04917_M1SalDP8x104T1.3689.3689.2.dta	gi|446169024|ref|WP_000246879.1|	30S ribosomal protein S2 [Salmonella bongori]	TVPMFNEALAELNK
L04917_M1SalDP8x104T1	8E4	F404476	1677	791.89	2	1581.77	1581.76	1.10889	83.83	7	21	K	DAQSALTVSETTFGR	D		0	1562.41	L04917_M1SalDP8x104T1.2771.2771.2.dta	gi|446346540|ref|WP_000424395.1|	MULTISPECIES: 50S ribosomal protein L4 [Proteobacteria]	DAQSALTVSETTFGR
L04917_M1SalDP8x104T1	8E4	F404476	168	394.225	2	786.436	786.435	1.99508	20.3	164	170	R	NNVVVSR	R		0	535.87	L04917_M1SalDP8x104T1.739.739.2.dta	gi|446062464|ref|WP_000140319.1|	MULTISPECIES: 30S ribosomal protein S1 [Salmonella]	NNVVVSR
L04917_M1SalDP8x104T1	8E4	F404476	1682	795.402	2	1588.79	1588.79	1.00706	33.09	84	98	K	INPAGAPNYVPGEYK	V		0	1221.23	L04917_M1SalDP8x104T1.2102.2102.2.dta	gi|447121143|ref|WP_001198399.1|	trigger factor [Salmonella bongori]	LNPAGAPNYVPGEYK
L04917_M1SalDP8x104T1	8E4	F404476	1684	796.903	2	1591.79	1591.79	0.1024	18.48	46	59	K	TVPMFNEALAELNK	I	Oxidation (M) [4]	0	1755.79	L04917_M1SalDP8x104T1.3168.3168.2.dta	gi|446169024|ref|WP_000246879.1|	30S ribosomal protein S2 [Salmonella bongori]	TVPMFNEALAELNK
L04917_M1SalDP8x104T1	8E4	F404476	1686	532.296	3	1593.86	1593.86	1.38657	15.94	13	25	K	KRPFYQVVVTDSR	N		1	1259.38	L04917_M1SalDP8x104T1.2179.2179.3.dta	gi|446178597|ref|WP_000256452.1|	30S ribosomal protein S16 [Salmonella bongori]	KRPFYQVVVTDSR
L04917_M1SalDP8x104T1	8E4	F404476	1688	798.382	2	1594.75	1594.75	0.477191	39.62	82	95	K	DVFMGVDELQVGMR	F		0	2189.18	L04917_M1SalDP8x104T1.3990.3990.2.dta	gi|446784084|ref|WP_000861340.1|	peptidyl-prolyl cis-trans isomerase [Salmonella bongori]	DVFMGVDELQVGMR
L04917_M1SalDP8x104T1	8E4	F404476	1690	799.422	2	1596.83	1596.83	-0.538567	46.17	324	337	K	IATDPFVGNLTFFR	V		0	2293.56	L04917_M1SalDP8x104T1.4176.4176.2.dta	gi|446046852|ref|WP_000124707.1|	elongation factor G [Salmonella bongori]	LATDPFVGNLTFFR
L04917_M1SalDP8x104T1	8E4	F404476	1691	799.423	2	1596.83	1596.83	1.30258	65.62	324	337	K	IATDPFVGNLTFFR	V		0	2302.52	L04917_M1SalDP8x104T1.4195.4195.2.dta	gi|446046852|ref|WP_000124707.1|	elongation factor G [Salmonella bongori]	LATDPFVGNLTFFR
L04917_M1SalDP8x104T1	8E4	F404476	1695	535.262	3	1602.77	1602.76	0.872867	18.32	46	59	R	AFDQIDNAPEEKAR	G		1	868.554	L04917_M1SalDP8x104T1.1367.1367.3.dta	gi|445953893|ref|WP_000031748.1|	MULTISPECIES: elongation factor Tu [Salmonella]	AFDQLDNAPEEKAR
L04917_M1SalDP8x104T1	8E4	F404476	1696	802.39	2	1602.77	1602.76	1.06379	19.98	46	59	R	AFDQIDNAPEEKAR	G		1	870.848	L04917_M1SalDP8x104T1.1372.1372.2.dta	gi|445953893|ref|WP_000031748.1|	MULTISPECIES: elongation factor Tu [Salmonella]	AFDQLDNAPEEKAR
L04917_M1SalDP8x104T1	8E4	F404476	1699	803.447	2	1604.88	1604.88	1.18264	42.04	343	357	K	FNQIGSLTETLAAIK	M		0	2052.98	L04917_M1SalDP8x104T1.3754.3754.2.dta	gi|445958879|ref|WP_000036734.1|	MULTISPECIES: enolase [Salmonella]	FNQLGSLTETLAALK
L04917_M1SalDP8x104T1	8E4	F404476	170	394.748	2	787.481	787.48	0.20445	28.69	27	33	K	TNTIVLK	V		0	883.427	L04917_M1SalDP8x104T1.1395.1395.2.dta	gi|446540200|ref|WP_000617546.1|	MULTISPECIES: 50S ribosomal protein L23 [Proteobacteria]	TNTLVLK
L04917_M1SalDP8x104T1	8E4	F404476	1703	806.944	2	1611.87	1611.87	0.592479	22.25	172	187	K	EGEATLAPSLDLVGKI	-		1	2121.29	L04917_M1SalDP8x104T1.3875.3875.2.dta	gi|445974947|ref|WP_000052802.1|	MULTISPECIES: alkyl hydroperoxide reductase subunit C [Enterobacteriaceae]	EGEATLAPSLDLVGKL
L04917_M1SalDP8x104T1	8E4	F404476	1708	810.9	2	1619.79	1619.79	-0.380297	22.73	101	114	K	VLYEMDGVPEELAR	E		0	1735.06	L04917_M1SalDP8x104T1.3127.3127.2.dta	gi|446863952|ref|WP_000941208.1|	MULTISPECIES: 50S ribosomal protein L16 [Gammaproteobacteria]	VLYEMDGVPEELAR
L04917_M1SalDP8x104T1	8E4	F404476	1713	813.917	2	1625.82	1625.82	-0.413945	76.53	157	171	R	SVDVGTWIAGVGYRF	-		1	2315.68	L04917_M1SalDP8x104T1.4222.4222.2.dta	gi|446639416|ref|WP_000716762.1|	MULTISPECIES: outer membrane protein X [Salmonella]	SVDVGTWLAGVGYRF
L04917_M1SalDP8x104T1	8E4	F404476	1714	813.919	2	1625.82	1625.82	1.68961	36.07	157	171	R	SVDVGTWIAGVGYRF	-		1	2326.33	L04917_M1SalDP8x104T1.4241.4241.2.dta	gi|446639416|ref|WP_000716762.1|	MULTISPECIES: outer membrane protein X [Salmonella]	SVDVGTWLAGVGYRF
L04917_M1SalDP8x104T1	8E4	F404476	1715	542.967	3	1625.88	1625.88	0.517259	19.11	73	87	R	VFQTHSPVVDSIAVK	R		0	1226.03	L04917_M1SalDP8x104T1.2111.2111.3.dta	gi|445987401|ref|WP_000065256.1|	50S ribosomal protein L19 [Salmonella bongori]	VFQTHSPVVDSLAVK
L04917_M1SalDP8x104T1	8E4	F404476	1717	817.898	2	1633.78	1633.78	2.22185	22.46	104	118	R	AGDNAPMAYIELVDR	S		0	1968.36	L04917_M1SalDP8x104T1.3588.3588.2.dta	gi|447139116|ref|WP_001216372.1|	MULTISPECIES: 50S ribosomal protein L17 [Proteobacteria]	AGDNAPMAYLELVDR
L04917_M1SalDP8x104T1	8E4	F404476	1718	818.897	2	1635.78	1635.78	1.43235	31.95	273	287	K	ESGLLGLTEVTSDCR	Y	Carbamidomethyl (C) [14]	0	1769.35	L04917_M1SalDP8x104T1.3196.3196.2.dta	gi|446017836|ref|WP_000095691.1|	acetate kinase [Salmonella bongori]	ESGLLGLTEVTSDCR
L04917_M1SalDP8x104T1	8E4	F404476	1731	820.913	2	1639.81	1639.81	1.60445	42.57	104	117	K	LGYPITDDLDVYTR	L		0	1909.6	L04917_M1SalDP8x104T1.3468.3468.2.dta	gi|505804847|ref|WP_015702792.1|	membrane protein [Salmonella bongori]	LGYPLTDDLDVYTR
L04917_M1SalDP8x104T1	8E4	F404476	1732	821.954	2	1641.89	1641.89	-0.182107	47.37	10	23	K	SVEELNTELLNLLR	E		0	2486.8	L04917_M1SalDP8x104T1.4483.4483.2.dta	gi|446567396|ref|WP_000644742.1|	MULTISPECIES: 50S ribosomal protein L29 [Gammaproteobacteria]	SVEELNTELLNLLR
L04917_M1SalDP8x104T1	8E4	F404476	1737	550.622	3	1648.84	1648.84	1.52895	17.79	230	244	K	HPSEIVNVGDEINVK	V		0	1218.89	L04917_M1SalDP8x104T1.2098.2098.3.dta	gi|446062464|ref|WP_000140319.1|	MULTISPECIES: 30S ribosomal protein S1 [Salmonella]	HPSELVNVGDELNVK
L04917_M1SalDP8x104T1	8E4	F404476	1742	827.434	2	1652.85	1652.85	0.677012	37.32	30	45	R	IFSFTALTVVGDGNGR	V		0	2132.26	L04917_M1SalDP8x104T1.3894.3894.2.dta	gi|446862865|ref|WP_000940121.1|	MULTISPECIES: 30S ribosomal protein S5 [Proteobacteria]	LFSFTALTVVGDGNGR
L04917_M1SalDP8x104T1	8E4	F404476	1743	827.434	2	1652.85	1652.85	1.19732	48.9	30	45	R	IFSFTALTVVGDGNGR	V		0	2142.3	L04917_M1SalDP8x104T1.3912.3912.2.dta	gi|446862865|ref|WP_000940121.1|	MULTISPECIES: 30S ribosomal protein S5 [Proteobacteria]	LFSFTALTVVGDGNGR
L04917_M1SalDP8x104T1	8E4	F404476	1746	553.305	3	1656.89	1656.89	0.730282	37.37	239	253	K	VGEEVEIVGIKETQK	S		1	1165.21	L04917_M1SalDP8x104T1.1985.1985.3.dta	gi|445953893|ref|WP_000031748.1|	MULTISPECIES: elongation factor Tu [Salmonella]	VGEEVELVGLKETQK
L04917_M1SalDP8x104T1	8E4	F404476	1747	829.455	2	1656.9	1656.89	1.18656	70.07	239	253	K	VGEEVEIVGIKETQK	S		1	1166.58	L04917_M1SalDP8x104T1.1988.1988.2.dta	gi|445953893|ref|WP_000031748.1|	MULTISPECIES: elongation factor Tu [Salmonella]	VGEEVELVGLKETQK
L04917_M1SalDP8x104T1	8E4	F404476	1749	830.957	2	1659.9	1659.89	2.72849	44.72	104	120	K	SNFGANAILAVSLANAK	A		0	1964.48	L04917_M1SalDP8x104T1.3580.3580.2.dta	gi|445958879|ref|WP_000036734.1|	MULTISPECIES: enolase [Salmonella]	SNFGANALLAVSLANAK
L04917_M1SalDP8x104T1	8E4	F404476	1752	555.951	3	1664.83	1664.83	-0.651117	14.04	28	42	K	DVFVHFSAIQGNGFK	T		0	1721.18	L04917_M1SalDP8x104T1.3098.3098.3.dta	gi|446985422|ref|WP_001062678.1|	MULTISPECIES: cold-shock protein CspC [Proteobacteria]	DVFVHFSALQGNGFK
L04917_M1SalDP8x104T1	8E4	F404476	1756	560.64	3	1678.9	1678.9	0.64864	27.14	70	85	R	ALLNSMVIGVTEGFTK	K		0	2245.77	L04917_M1SalDP8x104T1.4080.4080.3.dta	gi|446014082|ref|WP_000091937.1|	50S ribosomal protein L6 [Salmonella bongori]	ALLNSMVLGVTEGFTK
L04917_M1SalDP8x104T1	8E4	F404476	1757	840.456	2	1678.9	1678.9	1.12872	40.2	70	85	R	ALLNSMVIGVTEGFTK	K		0	2246.66	L04917_M1SalDP8x104T1.4082.4082.2.dta	gi|446014082|ref|WP_000091937.1|	50S ribosomal protein L6 [Salmonella bongori]	ALLNSMVLGVTEGFTK
L04917_M1SalDP8x104T1	8E4	F404476	176	395.209	2	788.403	788.403	-0.163622	41.51	69	75	R	LDNQATK	Y		0	289.653	L04917_M1SalDP8x104T1.320.320.2.dta	gi|447005051|ref|WP_001082307.1|	MULTISPECIES: hypothetical protein [Proteobacteria]	LDNQATK
L04917_M1SalDP8x104T1	8E4	F404476	1762	843.446	2	1684.88	1684.87	1.6114	52.88	409	423	R	MEFPEPVISIAVEPK	T		0	2131.8	L04917_M1SalDP8x104T1.3893.3893.2.dta	gi|446046852|ref|WP_000124707.1|	elongation factor G [Salmonella bongori]	MEFPEPVLSLAVEPK
L04917_M1SalDP8x104T1	8E4	F404476	1763	844.436	2	1686.86	1686.86	0.273882	59.56	110	125	K	AAAFEGELIPASQIDR	L		0	1684.49	L04917_M1SalDP8x104T1.3021.3021.2.dta	gi|447129947|ref|WP_001207203.1|	MULTISPECIES: 50S ribosomal protein L10 [Enterobacteriaceae]	AAAFEGELLPASQLDR
L04917_M1SalDP8x104T1	8E4	F404476	1764	845.443	2	1688.87	1688.87	-0.780994	26.93	1201	1216	K	LGDLPTSGQITLFDGR	T		0	1952.81	L04917_M1SalDP8x104T1.3556.3556.2.dta	gi|446185245|ref|WP_000263100.1|	DNA-directed RNA polymerase subunit beta [Salmonella bongori]	LGDLPTSGQLTLFDGR
L04917_M1SalDP8x104T1	8E4	F404476	1768	566.656	3	1696.95	1696.95	-0.891012	15.58	82	97	R	LKGNTGENLLALLEGR	L		1	1959.2	L04917_M1SalDP8x104T1.3569.3569.3.dta	gi|446057371|ref|WP_000135226.1|	MULTISPECIES: 30S ribosomal protein S4 [Gammaproteobacteria]	LKGNTGENLLALLEGR
L04917_M1SalDP8x104T1	8E4	F404476	1769	849.955	2	1697.9	1697.89	0.358091	73.4	100	115	R	NAINELSAELAALDVR	V		0	2388.05	L04917_M1SalDP8x104T1.4337.4337.2.dta	gi|752550625|ref|WP_041221871.1|	hypothetical protein [Deinococcus proteolyticus]	NALNELSAELAALDVR	Deinococcus
L04917_M1SalDP8x104T1	8E4	F404476	177	395.214	2	788.413	788.414	-0.881516	21.23	60	66	R	GTQNLTR	Y		0	434.072	L04917_M1SalDP8x104T1.554.554.2.dta	gi|752550625|ref|WP_041221871.1|	hypothetical protein [Deinococcus proteolyticus]	GTQNLTR
L04917_M1SalDP8x104T1	8E4	F404476	1770	566.973	3	1697.9	1697.89	1.45592	35.05	100	115	R	NAINELSAELAALDVR	V		0	2386.26	L04917_M1SalDP8x104T1.4334.4334.3.dta	gi|752550625|ref|WP_041221871.1|	hypothetical protein [Deinococcus proteolyticus]	NALNELSAELAALDVR	Deinococcus
L04917_M1SalDP8x104T1	8E4	F404476	1772	851.443	2	1700.87	1700.87	1.64387	26.91	409	423	R	MEFPEPVISIAVEPK	T	Oxidation (M) [1]	0	1939.85	L04917_M1SalDP8x104T1.3530.3530.2.dta	gi|446046852|ref|WP_000124707.1|	elongation factor G [Salmonella bongori]	MEFPEPVLSLAVEPK
L04917_M1SalDP8x104T1	8E4	F404476	1787	571.264	3	1710.77	1710.77	0.0491007	22.49	351	364	R	QQIEEATSDYDREK	L		1	717.133	L04917_M1SalDP8x104T1.1073.1073.3.dta	gi|446641762|ref|WP_000719108.1|	molecular chaperone GroEL [Salmonella bongori]	QQLEEATSDYDREK
L04917_M1SalDP8x104T1	8E4	F404476	1790	857.416	2	1712.82	1712.82	0.818535	18.45	371	386	K	GISYETATFPWAASGR	A		0	1874.84	L04917_M1SalDP8x104T1.3400.3400.2.dta	gi|526245311|ref|WP_020842665.1|	glutathione reductase [Salmonella bongori]	GLSYETATFPWAASGR
L04917_M1SalDP8x104T1	8E4	F404476	1791	858.44	2	1714.87	1714.86	1.53248	40.46	685	700	K	YAEAPNNVAQAVIEAR	G		0	1519.05	L04917_M1SalDP8x104T1.2685.2685.2.dta	gi|446046852|ref|WP_000124707.1|	elongation factor G [Salmonella bongori]	YAEAPNNVAQAVLEAR
L04917_M1SalDP8x104T1	8E4	F404476	1795	858.941	2	1715.87	1715.87	-0.332193	27.64	120	136	R	LANELSDAADNKGTAVK	K		1	840.197	L04917_M1SalDP8x104T1.1307.1307.2.dta	gi|447060786|ref|WP_001138042.1|	MULTISPECIES: 30S ribosomal protein S7 [Enterobacteriaceae]	LANELSDAADNKGTAVK
L04917_M1SalDP8x104T1	8E4	F404476	1796	572.964	3	1715.87	1715.87	0.480223	18.29	120	136	R	LANELSDAADNKGTAVK	K		1	839.173	L04917_M1SalDP8x104T1.1305.1305.3.dta	gi|447060786|ref|WP_001138042.1|	MULTISPECIES: 30S ribosomal protein S7 [Enterobacteriaceae]	LANELSDAADNKGTAVK
L04917_M1SalDP8x104T1	8E4	F404476	1797	860.412	2	1718.81	1718.81	0.907024	22.17	27	45	R	GVGEDISDGGSAISGAATR	A		0	1196.31	L04917_M1SalDP8x104T1.2051.2051.2.dta	gi|446161743|ref|WP_000239598.1|	MULTISPECIES: entericidin B [Salmonella]	GVGEDLSDGGSALSGAATR
L04917_M1SalDP8x104T1	8E4	F404476	180	396.217	2	790.419	790.418	0.0961516	16.75	517	523	K	SVTELSR	E		0	661.88	L04917_M1SalDP8x104T1.973.973.2.dta	gi|446886320|ref|WP_000963576.1|	dihydrolipoamide acetyltransferase [Salmonella bongori]	SVTELSR
L04917_M1SalDP8x104T1	8E4	F404476	1801	574.956	3	1721.84	1721.85	-1.32764	19.35	251	265	R	DRGEDALIIYDDLSK	Q		1	1793.26	L04917_M1SalDP8x104T1.3243.3243.3.dta	gi|447099495|ref|WP_001176751.1|	MULTISPECIES: ATP synthase subunit alpha [Salmonella]	DRGEDALLLYDDLSK
L04917_M1SalDP8x104T1	8E4	F404476	1807	863.487	2	1724.96	1724.96	2.08121	57.52	72	86	K	EGVQEDILEILLNLK	G		0	3111.51	L04917_M1SalDP8x104T1.5329.5329.2.dta	gi|447084838|ref|WP_001162094.1|	MULTISPECIES: DNA-directed RNA polymerase subunit alpha [Proteobacteria]	EGVQEDLLELLLNLK
L04917_M1SalDP8x104T1	8E4	F404476	181	396.224	2	790.434	790.434	-0.130308	27.97	11	17	K	IVAEFGR	D		0	982.283	L04917_M1SalDP8x104T1.1590.1590.2.dta	gi|445981608|ref|WP_000059463.1|	30S ribosomal protein S15 [Salmonella bongori]	LVAEFGR
L04917_M1SalDP8x104T1	8E4	F404476	1817	580.288	3	1737.84	1737.84	0.402798	35.07	114	128	R	LKDLETQSQDGTFEK	L		1	885.689	L04917_M1SalDP8x104T1.1400.1400.3.dta	gi|446169024|ref|WP_000246879.1|	30S ribosomal protein S2 [Salmonella bongori]	LKDLETQSQDGTFEK
L04917_M1SalDP8x104T1	8E4	F404476	1818	869.929	2	1737.84	1737.84	0.866592	49.88	114	128	R	LKDLETQSQDGTFEK	L		1	886.16	L04917_M1SalDP8x104T1.1401.1401.2.dta	gi|446169024|ref|WP_000246879.1|	30S ribosomal protein S2 [Salmonella bongori]	LKDLETQSQDGTFEK
L04917_M1SalDP8x104T1	8E4	F404476	1820	870.384	2	1738.75	1738.75	0.392235	84.68	226	241	R	SQDLASQAEESFVEAE	-		0	2001.65	L04917_M1SalDP8x104T1.3655.3655.2.dta	gi|446169024|ref|WP_000246879.1|	30S ribosomal protein S2 [Salmonella bongori]	SQDLASQAEESFVEAE
L04917_M1SalDP8x104T1	8E4	F404476	1825	872.943	2	1743.87	1743.87	0.588346	34.63	89	105	K	AAGAELVGMEDLAEQIK	K		0	1995.61	L04917_M1SalDP8x104T1.3643.3643.2.dta	gi|447019436|ref|WP_001096692.1|	50S ribosomal protein L1 [Salmonella bongori]	AAGAELVGMEDLAEQLK
L04917_M1SalDP8x104T1	8E4	F404476	1826	582.298	3	1743.87	1743.87	0.676655	15.64	89	105	K	AAGAELVGMEDLAEQIK	K		0	1999.89	L04917_M1SalDP8x104T1.3651.3651.3.dta	gi|447019436|ref|WP_001096692.1|	50S ribosomal protein L1 [Salmonella bongori]	AAGAELVGMEDLAEQLK
L04917_M1SalDP8x104T1	8E4	F404476	183	396.242	2	790.47	790.47	-0.373196	27.01	234	240	R	FGLSLVR	A		0	1513.92	L04917_M1SalDP8x104T1.2675.2675.2.dta	gi|446784333|ref|WP_000861589.1|	malate dehydrogenase [Salmonella bongori]	FGLSLVR
L04917_M1SalDP8x104T1	8E4	F404476	1830	584.644	3	1750.91	1750.91	0.291848	24.68	338	354	R	VYSGVVNSGDTILNSVK	S		0	1607.8	L04917_M1SalDP8x104T1.2862.2862.3.dta	gi|446046852|ref|WP_000124707.1|	elongation factor G [Salmonella bongori]	VYSGVVNSGDTLLNSVK
L04917_M1SalDP8x104T1	8E4	F404476	1831	876.463	2	1750.91	1750.91	0.757892	99.74	338	354	R	VYSGVVNSGDTILNSVK	S		0	1605.81	L04917_M1SalDP8x104T1.2858.2858.2.dta	gi|446046852|ref|WP_000124707.1|	elongation factor G [Salmonella bongori]	VYSGVVNSGDTLLNSVK
L04917_M1SalDP8x104T1	8E4	F404476	1832	876.471	2	1750.93	1750.93	0.767023	14.11	44	59	R	LVSQGIILGYPDGTYR	G		0	1771.8	L04917_M1SalDP8x104T1.3201.3201.2.dta	gi|752550625|ref|WP_041221871.1|	hypothetical protein [Deinococcus proteolyticus]	LVSQGLLLGYPDGTYR	Deinococcus
L04917_M1SalDP8x104T1	8E4	F404476	185	396.734	2	791.454	791.454	-0.232483	24.56	156	163	K	AGLIGFSK	S		0	1269.8	L04917_M1SalDP8x104T1.2200.2200.2.dta	gi|445929381|ref|WP_000007236.1|	MULTISPECIES: beta-ketoacyl-ACP reductase [Salmonella]	AGLLGFSK
L04917_M1SalDP8x104T1	8E4	F404476	1850	587.325	3	1758.95	1758.95	0.0926688	33.22	220	235	R	AATILAEQLEAFVDLR	D		0	2598.74	L04917_M1SalDP8x104T1.4647.4647.3.dta	gi|447084838|ref|WP_001162094.1|	MULTISPECIES: DNA-directed RNA polymerase subunit alpha [Proteobacteria]	AATLLAEQLEAFVDLR
L04917_M1SalDP8x104T1	8E4	F404476	1852	880.484	2	1758.95	1758.95	1.0114	44.44	220	235	R	AATILAEQLEAFVDLR	D		0	2599.8	L04917_M1SalDP8x104T1.4649.4649.2.dta	gi|447084838|ref|WP_001162094.1|	MULTISPECIES: DNA-directed RNA polymerase subunit alpha [Proteobacteria]	AATLLAEQLEAFVDLR
L04917_M1SalDP8x104T1	8E4	F404476	1853	880.956	2	1759.9	1759.9	1.40065	70.76	143	160	K	AIAQVGTISANSDETVGK	L		0	1154.64	L04917_M1SalDP8x104T1.1962.1962.2.dta	gi|446641762|ref|WP_000719108.1|	molecular chaperone GroEL [Salmonella bongori]	ALAQVGTLSANSDETVGK
L04917_M1SalDP8x104T1	8E4	F404476	187	397.693	2	793.372	793.372	0.165118	15.25	230	236	R	LYGNGDR	A		0	488.937	L04917_M1SalDP8x104T1.650.650.2.dta	gi|446788260|ref|WP_000865516.1|	porin [Salmonella bongori]	LYGNGDR
L04917_M1SalDP8x104T1	8E4	F404476	1870	889.48	2	1776.95	1776.94	1.05293	60.57	256	271	R	VLNNEIILVTCGSAFK	N	Carbamidomethyl (C) [11]	0	1926.99	L04917_M1SalDP8x104T1.3504.3504.2.dta	gi|446046852|ref|WP_000124707.1|	elongation factor G [Salmonella bongori]	VLNNELLLVTCGSAFK
L04917_M1SalDP8x104T1	8E4	F404476	1872	594.32	3	1779.94	1779.94	0.469679	36.28	359	374	K	MVVTLIHPIAMDDGLR	F		0	1818.12	L04917_M1SalDP8x104T1.3293.3293.3.dta	gi|445953893|ref|WP_000031748.1|	MULTISPECIES: elongation factor Tu [Salmonella]	MVVTLLHPLAMDDGLR
L04917_M1SalDP8x104T1	8E4	F404476	1873	890.976	2	1779.94	1779.94	0.506759	26.51	359	374	K	MVVTLIHPIAMDDGLR	F		0	1821.95	L04917_M1SalDP8x104T1.3301.3301.2.dta	gi|445953893|ref|WP_000031748.1|	MULTISPECIES: elongation factor Tu [Salmonella]	MVVTLLHPLAMDDGLR
L04917_M1SalDP8x104T1	8E4	F404476	1882	599.286	3	1794.84	1794.84	-1.84808	27.18	116	131	R	VSDLEDSAVSREDFAR	L		1	1127.31	L04917_M1SalDP8x104T1.1902.1902.3.dta	gi|752550625|ref|WP_041221871.1|	hypothetical protein [Deinococcus proteolyticus]	VSDLEDSAVSREDFAR
L04917_M1SalDP8x104T1	8E4	F404476	1883	599.307	3	1794.9	1794.9	-0.733188	29.51	44	60	K	SLDEGQKVSFTIESGAK	G		1	1196.77	L04917_M1SalDP8x104T1.2052.2052.3.dta	gi|445936739|ref|WP_000014594.1|	MULTISPECIES: cold-shock protein [Proteobacteria]	SLDEGQKVSFTLESGAK
L04917_M1SalDP8x104T1	8E4	F404476	1884	599.652	3	1795.93	1795.93	0.198783	30.38	359	374	K	MVVTLIHPIAMDDGLR	F	Oxidation (M) [1]	0	1675.62	L04917_M1SalDP8x104T1.3003.3003.3.dta	gi|445953893|ref|WP_000031748.1|	MULTISPECIES: elongation factor Tu [Salmonella]	MVVTLLHPLAMDDGLR
L04917_M1SalDP8x104T1	8E4	F404476	1885	599.652	3	1795.93	1795.93	0.499462	15.65	359	374	K	MVVTLIHPIAMDDGLR	F	Oxidation (M) [11]	0	1607.32	L04917_M1SalDP8x104T1.2861.2861.3.dta	gi|445953893|ref|WP_000031748.1|	MULTISPECIES: elongation factor Tu [Salmonella]	MVVTLLHPLAMDDGLR
L04917_M1SalDP8x104T1	8E4	F404476	1892	899.444	2	1796.87	1796.88	-1.51429	38.07	654	669	R	AQVPLSEMFGYATDLR	S		0	2221.76	L04917_M1SalDP8x104T1.4041.4041.2.dta	gi|446046852|ref|WP_000124707.1|	elongation factor G [Salmonella bongori]	AQVPLSEMFGYATDLR
L04917_M1SalDP8x104T1	8E4	F404476	1894	899.463	2	1796.91	1796.91	0.759081	56.08	96	112	R	LNDWASIYGVVGVGYGK	F		0	2160.24	L04917_M1SalDP8x104T1.3945.3945.2.dta	gi|446639416|ref|WP_000716762.1|	MULTISPECIES: outer membrane protein X [Salmonella]	LNDWASLYGVVGVGYGK
L04917_M1SalDP8x104T1	8E4	F404476	1895	600.646	3	1798.92	1798.92	0.0661509	28.79	426	441	K	LSELRGQNEDQNVGIK	V		1	863.982	L04917_M1SalDP8x104T1.1357.1357.3.dta	gi|446641762|ref|WP_000719108.1|	molecular chaperone GroEL [Salmonella bongori]	LSELRGQNEDQNVGLK
L04917_M1SalDP8x104T1	8E4	F404476	1896	900.467	2	1798.92	1798.92	1.64265	23.94	426	441	K	LSELRGQNEDQNVGIK	V		1	862.213	L04917_M1SalDP8x104T1.1353.1353.2.dta	gi|446641762|ref|WP_000719108.1|	molecular chaperone GroEL [Salmonella bongori]	LSELRGQNEDQNVGLK
L04917_M1SalDP8x104T1	8E4	F404476	1897	900.494	2	1798.97	1798.97	2.97504	13.13	4	19	R	TILVPIDISDSELTQR	V		0	2093.97	L04917_M1SalDP8x104T1.3828.3828.2.dta	gi|447005044|ref|WP_001082300.1|	universal stress protein F [Salmonella bongori]	TLLVPLDLSDSELTQR
L04917_M1SalDP8x104T1	8E4	F404476	1898	901.417	2	1800.82	1800.82	1.15947	52.72	312	328	K	DISNGYGASYGDQDIVK	Y		0	1387.35	L04917_M1SalDP8x104T1.2427.2427.2.dta	gi|446788260|ref|WP_000865516.1|	porin [Salmonella bongori]	DLSNGYGASYGDQDLVK	Salmonella
L04917_M1SalDP8x104T1	8E4	F404476	1900	601.967	3	1802.88	1802.88	-0.0366081	17.23	60	75	R	GITINTSHVEYDTPTR	H		0	1104.55	L04917_M1SalDP8x104T1.1853.1853.3.dta	gi|445953893|ref|WP_000031748.1|	MULTISPECIES: elongation factor Tu [Salmonella]	GLTLNTSHVEYDTPTR
L04917_M1SalDP8x104T1	8E4	F404476	1901	601.969	3	1802.89	1802.88	3.00852	30.44	60	75	R	GITINTSHVEYDTPTR	H		0	1093.72	L04917_M1SalDP8x104T1.1829.1829.3.dta	gi|445953893|ref|WP_000031748.1|	MULTISPECIES: elongation factor Tu [Salmonella]	GLTLNTSHVEYDTPTR
L04917_M1SalDP8x104T1	8E4	F404476	1902	601.99	3	1802.95	1802.95	-3.00895	29.76	62	79	K	EAAIQVSNVAIFNAATGK	A		0	1811.62	L04917_M1SalDP8x104T1.3280.3280.3.dta	gi|446651839|ref|WP_000729185.1|	MULTISPECIES: 50S ribosomal protein L24 [Proteobacteria]	EAALQVSNVALFNAATGK
L04917_M1SalDP8x104T1	8E4	F404476	1903	902.487	2	1802.96	1802.95	3.50037	73.12	62	79	K	EAAIQVSNVAIFNAATGK	A		0	1811.15	L04917_M1SalDP8x104T1.3279.3279.2.dta	gi|446651839|ref|WP_000729185.1|	MULTISPECIES: 50S ribosomal protein L24 [Proteobacteria]	EAALQVSNVALFNAATGK
L04917_M1SalDP8x104T1	8E4	F404476	1905	602.975	3	1805.9	1805.9	0.831164	28.12	151	167	R	GLDITITTTAKSDEEGR	A		1	1192.5	L04917_M1SalDP8x104T1.2043.2043.3.dta	gi|447018946|ref|WP_001096202.1|	MULTISPECIES: 50S ribosomal protein L5 [Proteobacteria]	GLDLTLTTTAKSDEEGR
L04917_M1SalDP8x104T1	8E4	F404476	1906	904.908	2	1807.8	1807.8	-0.0370616	46.1	266	283	R	FGTSNGSSPSTSYGFANK	A		0	1126.3	L04917_M1SalDP8x104T1.1900.1900.2.dta	gi|446788260|ref|WP_000865516.1|	porin [Salmonella bongori]	FGTSNGSSPSTSYGFANK	Salmonella
L04917_M1SalDP8x104T1	8E4	F404476	1911	604.983	3	1811.93	1811.93	-0.464147	14.23	359	374	K	MVVTLIHPIAMDDGLR	F	Oxidation (M) [1], Oxidation (M) [11]	0	1458.58	L04917_M1SalDP8x104T1.2570.2570.3.dta	gi|445953893|ref|WP_000031748.1|	MULTISPECIES: elongation factor Tu [Salmonella]	MVVTLLHPLAMDDGLR
L04917_M1SalDP8x104T1	8E4	F404476	1912	604.983	3	1811.93	1811.93	0.131904	22.4	359	374	K	MVVTLIHPIAMDDGLR	F	Oxidation (M) [1], Oxidation (M) [11]	0	1469.28	L04917_M1SalDP8x104T1.2592.2592.3.dta	gi|445953893|ref|WP_000031748.1|	MULTISPECIES: elongation factor Tu [Salmonella]	MVVTLLHPLAMDDGLR
L04917_M1SalDP8x104T1	8E4	F404476	1919	606.652	3	1816.93	1816.93	0.499193	15.06	75	91	R	AEFGEVDILVNNAGITR	D		0	2017.4	L04917_M1SalDP8x104T1.3688.3688.3.dta	gi|445929381|ref|WP_000007236.1|	MULTISPECIES: beta-ketoacyl-ACP reductase [Salmonella]	AEFGEVDLLVNNAGLTR
L04917_M1SalDP8x104T1	8E4	F404476	1920	909.474	2	1816.93	1816.93	0.645594	52.38	75	91	R	AEFGEVDILVNNAGITR	D		0	2015.9	L04917_M1SalDP8x104T1.3685.3685.2.dta	gi|445929381|ref|WP_000007236.1|	MULTISPECIES: beta-ketoacyl-ACP reductase [Salmonella]	AEFGEVDLLVNNAGLTR
L04917_M1SalDP8x104T1	8E4	F404476	1925	910.473	2	1818.93	1818.93	0.58441	30.17	325	342	R	LDAVVFTGGIGENAAMVR	E		0	1919.92	L04917_M1SalDP8x104T1.3489.3489.2.dta	gi|446017836|ref|WP_000095691.1|	acetate kinase [Salmonella bongori]	LDAVVFTGGLGENAAMVR
L04917_M1SalDP8x104T1	8E4	F404476	1926	910.969	2	1819.92	1819.92	0.566508	14.71	476	491	R	EFNVEANVGKPQVAYR	E		0	1195.84	L04917_M1SalDP8x104T1.2050.2050.2.dta	gi|446046852|ref|WP_000124707.1|	elongation factor G [Salmonella bongori]	EFNVEANVGKPQVAYR
L04917_M1SalDP8x104T1	8E4	F404476	1927	607.648	3	1819.92	1819.92	0.684095	30.72	476	491	R	EFNVEANVGKPQVAYR	E		0	1192.02	L04917_M1SalDP8x104T1.2042.2042.3.dta	gi|446046852|ref|WP_000124707.1|	elongation factor G [Salmonella bongori]	EFNVEANVGKPQVAYR
L04917_M1SalDP8x104T1	8E4	F404476	1929	912.47	2	1822.92	1822.92	-0.118491	77.69	94	110	R	FCGAEGLSNVVTLSTLR	N	Carbamidomethyl (C) [2]	0	1973.62	L04917_M1SalDP8x104T1.3598.3598.2.dta	gi|446000612|ref|WP_000078467.1|	2-Cys peroxiredoxin [Salmonella bongori]	FCGAEGLSNVVTLSTLR
L04917_M1SalDP8x104T1	8E4	F404476	1937	914.939	2	1827.86	1827.86	-0.893392	19.47	16	30	K	LMTEFNYNSVMQVPR	V		0	1861.2	L04917_M1SalDP8x104T1.3377.3377.2.dta	gi|447018946|ref|WP_001096202.1|	MULTISPECIES: 50S ribosomal protein L5 [Proteobacteria]	LMTEFNYNSVMQVPR
L04917_M1SalDP8x104T1	8E4	F404476	195	400.256	2	798.497	798.496	0.832815	19.74	19	25	R	LVADLIR	G		0	1328.31	L04917_M1SalDP8x104T1.2317.2317.2.dta	gi|446369674|ref|WP_000447529.1|	MULTISPECIES: 50S ribosomal protein L22 [Proteobacteria]	LVADLLR
L04917_M1SalDP8x104T1	8E4	F404476	1957	613.655	3	1837.94	1837.94	0.113714	31.17	37	53	K	STAESIVYSALETLAQR	S		0	2600.88	L04917_M1SalDP8x104T1.4651.4651.3.dta	gi|447060786|ref|WP_001138042.1|	MULTISPECIES: 30S ribosomal protein S7 [Enterobacteriaceae]	STAESLVYSALETLAQR
L04917_M1SalDP8x104T1	8E4	F404476	1958	919.979	2	1837.94	1837.94	0.394463	48.4	37	53	K	STAESIVYSALETLAQR	S		0	2606.24	L04917_M1SalDP8x104T1.4658.4658.2.dta	gi|447060786|ref|WP_001138042.1|	MULTISPECIES: 30S ribosomal protein S7 [Enterobacteriaceae]	STAESLVYSALETLAQR
L04917_M1SalDP8x104T1	8E4	F404476	1959	613.655	3	1837.94	1837.94	0.815586	31.89	37	53	K	STAESIVYSALETLAQR	S		0	2611.9	L04917_M1SalDP8x104T1.4665.4665.3.dta	gi|447060786|ref|WP_001138042.1|	MULTISPECIES: 30S ribosomal protein S7 [Enterobacteriaceae]	STAESLVYSALETLAQR
L04917_M1SalDP8x104T1	8E4	F404476	196	400.729	2	799.444	799.444	0.236414	16.21	108	114	R	KPELDAK	L		0	430.2	L04917_M1SalDP8x104T1.547.547.2.dta	gi|446452090|ref|WP_000529945.1|	MULTISPECIES: 30S ribosomal protein S3 [Proteobacteria]	KPELDAK
L04917_M1SalDP8x104T1	8E4	F404476	1965	923.464	2	1844.91	1844.91	1.5269	29.23	328	345	K	DTTTIIDGVGEEAAIQGR	V		0	1744.38	L04917_M1SalDP8x104T1.3145.3145.2.dta	gi|446641762|ref|WP_000719108.1|	molecular chaperone GroEL [Salmonella bongori]	DTTTLLDGVGEEAALQGR
L04917_M1SalDP8x104T1	8E4	F404476	1979	928.937	2	1855.86	1855.86	0.0959125	59.56	402	418	R	ELAAFSQFASDLDDATR	K		0	2192.36	L04917_M1SalDP8x104T1.3996.3996.2.dta	gi|447099495|ref|WP_001176751.1|	MULTISPECIES: ATP synthase subunit alpha [Salmonella]	ELAAFSQFASDLDDATR
L04917_M1SalDP8x104T1	8E4	F404476	1981	929.934	2	1857.85	1857.85	0.156632	61.4	575	590	R	AELGLAADTYTNWYDR	A		0	1888.64	L04917_M1SalDP8x104T1.3428.3428.2.dta	gi|752550625|ref|WP_041221871.1|	hypothetical protein [Deinococcus proteolyticus]	AELGLAADTYTNWYDR	Deinococcus	Deinococcus proteolyticus
L04917_M1SalDP8x104T1	8E4	F404476	1984	621.658	3	1861.95	1861.95	-0.320631	20.82	43	59	K	TLAEGQRVEFEITNGAK	G		1	1243.06	L04917_M1SalDP8x104T1.2145.2145.3.dta	gi|445956970|ref|WP_000034825.1|	MULTISPECIES: cold-shock protein CspE [Proteobacteria]	TLAEGQRVEFELTNGAK
L04917_M1SalDP8x104T1	8E4	F404476	1985	931.986	2	1861.96	1861.95	2.67407	18.84	43	59	K	TLAEGQRVEFEITNGAK	G		1	1244.5	L04917_M1SalDP8x104T1.2148.2148.2.dta	gi|445956970|ref|WP_000034825.1|	MULTISPECIES: cold-shock protein CspE [Proteobacteria]	TLAEGQRVEFELTNGAK
L04917_M1SalDP8x104T1	8E4	F404476	1995	470.009	4	1876.01	1876.01	-0.19243	16.32	228	244	R	VKHPSEIVNVGDEINVK	V		1	1193.94	L04917_M1SalDP8x104T1.2046.2046.4.dta	gi|446062464|ref|WP_000140319.1|	MULTISPECIES: 30S ribosomal protein S1 [Salmonella]	VKHPSELVNVGDELNVK
L04917_M1SalDP8x104T1	8E4	F404476	2000	627.319	3	1878.93	1878.94	-1.06071	19.94	134	148	R	EQIIFPEIDYDKVDR	V		1	1726.51	L04917_M1SalDP8x104T1.3109.3109.3.dta	gi|447018946|ref|WP_001096202.1|	MULTISPECIES: 50S ribosomal protein L5 [Proteobacteria]	EQLLFPELDYDKVDR
L04917_M1SalDP8x104T1	8E4	F404476	2001	627.319	3	1878.94	1878.94	-0.565746	21	134	148	R	EQIIFPEIDYDKVDR	V		1	1736.55	L04917_M1SalDP8x104T1.3130.3130.3.dta	gi|447018946|ref|WP_001096202.1|	MULTISPECIES: 50S ribosomal protein L5 [Proteobacteria]	EQLLFPELDYDKVDR
L04917_M1SalDP8x104T1	8E4	F404476	2002	940.478	2	1878.94	1878.94	2.4285	31.17	134	148	R	EQIIFPEIDYDKVDR	V		1	1733.69	L04917_M1SalDP8x104T1.3124.3124.2.dta	gi|447018946|ref|WP_001096202.1|	MULTISPECIES: 50S ribosomal protein L5 [Proteobacteria]	EQLLFPELDYDKVDR
L04917_M1SalDP8x104T1	8E4	F404476	2005	945.95	2	1889.89	1889.89	-0.028044	24.33	139	156	R	ATIDGLENMNSPEMVAAK	R		0	1563.36	L04917_M1SalDP8x104T1.2773.2773.2.dta	gi|446862865|ref|WP_000940121.1|	MULTISPECIES: 30S ribosomal protein S5 [Proteobacteria]	ATLDGLENMNSPEMVAAK
L04917_M1SalDP8x104T1	8E4	F404476	2006	946.973	2	1891.93	1891.93	1.54974	100.81	94	112	R	VFMQPASEGTGIIAGGAMR	A		0	1655.26	L04917_M1SalDP8x104T1.2961.2961.2.dta	gi|446862865|ref|WP_000940121.1|	MULTISPECIES: 30S ribosomal protein S5 [Proteobacteria]	VFMQPASEGTGLLAGGAMR
L04917_M1SalDP8x104T1	8E4	F404476	2008	631.996	3	1892.97	1892.96	2.28531	13.91	86	104	K	DAGFQAFADKVLDAAVAGK	I		1	2384.79	L04917_M1SalDP8x104T1.4331.4331.3.dta	gi|446730849|ref|WP_000808105.1|	elongation factor Ts [Salmonella bongori]	DAGFQAFADKVLDAAVAGK
L04917_M1SalDP8x104T1	8E4	F404476	201	401.743	2	801.471	801.471	0.708697	47.18	241	248	K	GAITIATR	E		0	889.865	L04917_M1SalDP8x104T1.1409.1409.2.dta	gi|445926001|ref|WP_000003856.1|	pyruvate dehydrogenase [Salmonella bongori]	GALTLATR
L04917_M1SalDP8x104T1	8E4	F404476	2011	952.978	2	1903.94	1903.94	1.8614	20.3	59	76	R	DAQGLLPTETSCLALMGK	D	Carbamidomethyl (C) [12]	0	2059.51	L04917_M1SalDP8x104T1.3767.3767.2.dta	gi|503380890|ref|WP_013615551.1|	pilin, type IV, putative [Deinococcus proteolyticus]	DAQGLLPTETSCLALMGK	Deinococcus	Deinococcus proteolyticus
L04917_M1SalDP8x104T1	8E4	F404476	2013	953.463	2	1904.91	1904.91	-0.308151	33.96	43	59	K	TLAEGQNVEFEIQDGQK	G		0	1381.78	L04917_M1SalDP8x104T1.2415.2415.2.dta	gi|446985422|ref|WP_001062678.1|	MULTISPECIES: cold-shock protein CspC [Proteobacteria]	TLAEGQNVEFELQDGQK
L04917_M1SalDP8x104T1	8E4	F404476	2017	636.981	3	1907.92	1907.92	-0.735354	15.49	94	112	R	VFMQPASEGTGIIAGGAMR	A	Oxidation (M) [18]	0	1492.46	L04917_M1SalDP8x104T1.2633.2633.3.dta	gi|446862865|ref|WP_000940121.1|	MULTISPECIES: 30S ribosomal protein S5 [Proteobacteria]	VFMQPASEGTGLLAGGAMR
L04917_M1SalDP8x104T1	8E4	F404476	2018	954.969	2	1907.92	1907.92	0.551909	39.84	94	112	R	VFMQPASEGTGIIAGGAMR	A	Oxidation (M) [18]	0	1493.95	L04917_M1SalDP8x104T1.2636.2636.2.dta	gi|446862865|ref|WP_000940121.1|	MULTISPECIES: 30S ribosomal protein S5 [Proteobacteria]	VFMQPASEGTGLLAGGAMR
L04917_M1SalDP8x104T1	8E4	F404476	2019	954.97	2	1907.93	1907.92	1.39052	69.16	94	112	R	VFMQPASEGTGIIAGGAMR	A	Oxidation (M) [3]	0	1452.91	L04917_M1SalDP8x104T1.2558.2558.2.dta	gi|446862865|ref|WP_000940121.1|	MULTISPECIES: 30S ribosomal protein S5 [Proteobacteria]	VFMQPASEGTGLLAGGAMR
L04917_M1SalDP8x104T1	8E4	F404476	2021	955.441	2	1908.87	1908.87	-0.0812	62.58	1	17	-	MIQEQTMLNVADNSGAR	R	Oxidation (M) [1], Oxidation (M) [7]	0	991.56	L04917_M1SalDP8x104T1.1609.1609.2.dta	gi|446536608|ref|WP_000613954.1|	MULTISPECIES: 50S ribosomal protein L14 [Gammaproteobacteria]	MLQEQTMLNVADNSGAR
L04917_M1SalDP8x104T1	8E4	F404476	2027	960.503	2	1918.99	1918.98	4.58524	13.55	173	190	R	GITVNVVAPGFIETDMTR	A		0	2106.27	L04917_M1SalDP8x104T1.3850.3850.2.dta	gi|445929381|ref|WP_000007236.1|	MULTISPECIES: beta-ketoacyl-ACP reductase [Salmonella]	GLTVNVVAPGFLETDMTR
L04917_M1SalDP8x104T1	8E4	F404476	2029	962.49	2	1922.96	1922.96	1.10143	57.52	361	378	R	DAGINTDDIVALGLVYQF	-		0	3416	L04917_M1SalDP8x104T1.5723.5723.2.dta	gi|446788260|ref|WP_000865516.1|	porin [Salmonella bongori]	DAGLNTDDLVALGLVYQF
L04917_M1SalDP8x104T1	8E4	F404476	2030	962.49	2	1922.97	1922.96	1.29904	56.54	361	378	R	DAGINTDDIVALGLVYQF	-		0	3405.31	L04917_M1SalDP8x104T1.5708.5708.2.dta	gi|446788260|ref|WP_000865516.1|	porin [Salmonella bongori]	DAGLNTDDLVALGLVYQF
L04917_M1SalDP8x104T1	8E4	F404476	2031	642.313	3	1923.92	1923.92	-0.978212	19.9	94	112	R	VFMQPASEGTGIIAGGAMR	A	Oxidation (M) [3], Oxidation (M) [18]	0	1281.95	L04917_M1SalDP8x104T1.2226.2226.3.dta	gi|446862865|ref|WP_000940121.1|	MULTISPECIES: 30S ribosomal protein S5 [Proteobacteria]	VFMQPASEGTGLLAGGAMR
L04917_M1SalDP8x104T1	8E4	F404476	2032	962.967	2	1923.92	1923.92	0.267163	69.13	94	112	R	VFMQPASEGTGIIAGGAMR	A	Oxidation (M) [3], Oxidation (M) [18]	0	1282.43	L04917_M1SalDP8x104T1.2227.2227.2.dta	gi|446862865|ref|WP_000940121.1|	MULTISPECIES: 30S ribosomal protein S5 [Proteobacteria]	VFMQPASEGTGLLAGGAMR
L04917_M1SalDP8x104T1	8E4	F404476	2036	647.296	3	1938.87	1938.87	-0.751986	33.65	251	267	K	QYTNQTAADDDATDRVR	G		1	668.01	L04917_M1SalDP8x104T1.984.984.3.dta	gi|752550625|ref|WP_041221871.1|	hypothetical protein [Deinococcus proteolyticus]	QYTNQTAADDDATDRVR
L04917_M1SalDP8x104T1	8E4	F404476	2048	976.503	2	1950.99	1950.99	0.374169	42.08	783	801	R	YTTGLVDNNTVIGSELGAK	A		0	1633.78	L04917_M1SalDP8x104T1.2916.2916.2.dta	gi|752550625|ref|WP_041221871.1|	hypothetical protein [Deinococcus proteolyticus]	YTTGLVDNNTVLGSELGAK	Deinococcus	Deinococcus proteolyticus
L04917_M1SalDP8x104T1	8E4	F404476	2049	977.486	2	1952.96	1952.96	0.709182	40.03	223	240	K	FTGEVSLTGQPFVMEPSK	S		0	1858.67	L04917_M1SalDP8x104T1.3372.3372.2.dta	gi|446730849|ref|WP_000808105.1|	elongation factor Ts [Salmonella bongori]	FTGEVSLTGQPFVMEPSK
L04917_M1SalDP8x104T1	8E4	F404476	2052	978.489	2	1954.96	1954.96	-0.140668	42.4	2	20	M	AITGIFFGSDTGNTENIAK	M		0	1865.38	L04917_M1SalDP8x104T1.3384.3384.2.dta	gi|446941365|ref|WP_001018621.1|	MULTISPECIES: flavodoxin-1 [Salmonella]	ALTGLFFGSDTGNTENLAK
L04917_M1SalDP8x104T1	8E4	F404476	2058	979.009	2	1956	1956	2.31135	24.28	453	470	R	QIVLNCGEEPSVVANTVK	G	Carbamidomethyl (C) [6]	0	1476.54	L04917_M1SalDP8x104T1.2605.2605.2.dta	gi|446641762|ref|WP_000719108.1|	molecular chaperone GroEL [Salmonella bongori]	QLVLNCGEEPSVVANTVK
L04917_M1SalDP8x104T1	8E4	F404476	2060	979.508	2	1957	1957	1.58764	58.16	400	417	R	FLSQPFFVAEVFTGSPGK	Y		0	2478.69	L04917_M1SalDP8x104T1.4471.4471.2.dta	gi|446112644|ref|WP_000190499.1|	MULTISPECIES: ATP synthase subunit beta [Salmonella]	FLSQPFFVAEVFTGSPGK
L04917_M1SalDP8x104T1	8E4	F404476	2061	980.529	2	1959.04	1959.04	0.952506	63.72	129	146	R	VVNIASYQVSPNDVVSIR	E		0	1797.94	L04917_M1SalDP8x104T1.3253.3253.2.dta	gi|446057371|ref|WP_000135226.1|	MULTISPECIES: 30S ribosomal protein S4 [Gammaproteobacteria]	VVNLASYQVSPNDVVSLR
L04917_M1SalDP8x104T1	8E4	F404476	2062	654.024	3	1959.05	1959.04	3.40472	25.86	129	146	R	VVNIASYQVSPNDVVSIR	E		0	1796.96	L04917_M1SalDP8x104T1.3251.3251.3.dta	gi|446057371|ref|WP_000135226.1|	MULTISPECIES: 30S ribosomal protein S4 [Gammaproteobacteria]	VVNLASYQVSPNDVVSLR
L04917_M1SalDP8x104T1	8E4	F404476	2063	654.679	3	1961.02	1961.01	0.711366	25.56	189	205	K	IIELAGFLDSYIPEPER	A		0	2565.34	L04917_M1SalDP8x104T1.4598.4598.3.dta	gi|445953893|ref|WP_000031748.1|	MULTISPECIES: elongation factor Tu [Salmonella]	LLELAGFLDSYLPEPER
L04917_M1SalDP8x104T1	8E4	F404476	2064	654.679	3	1961.02	1961.01	0.986734	25.66	189	205	K	IIELAGFLDSYIPEPER	A		0	2577.53	L04917_M1SalDP8x104T1.4616.4616.3.dta	gi|445953893|ref|WP_000031748.1|	MULTISPECIES: elongation factor Tu [Salmonella]	LLELAGFLDSYLPEPER
L04917_M1SalDP8x104T1	8E4	F404476	2065	981.516	2	1961.02	1961.01	1.15807	85.56	189	205	K	IIELAGFLDSYIPEPER	A		0	2573.09	L04917_M1SalDP8x104T1.4609.4609.2.dta	gi|445953893|ref|WP_000031748.1|	MULTISPECIES: elongation factor Tu [Salmonella]	LLELAGFLDSYLPEPER
L04917_M1SalDP8x104T1	8E4	F404476	2066	981.516	2	1961.02	1961.01	1.40285	22.94	189	205	K	IIELAGFLDSYIPEPER	A		0	2584.65	L04917_M1SalDP8x104T1.4627.4627.2.dta	gi|445953893|ref|WP_000031748.1|	MULTISPECIES: elongation factor Tu [Salmonella]	LLELAGFLDSYLPEPER
L04917_M1SalDP8x104T1	8E4	F404476	2067	981.516	2	1961.02	1961.01	1.58642	24.59	189	205	K	IIELAGFLDSYIPEPER	A		0	2562.26	L04917_M1SalDP8x104T1.4592.4592.2.dta	gi|445953893|ref|WP_000031748.1|	MULTISPECIES: elongation factor Tu [Salmonella]	LLELAGFLDSYLPEPER
L04917_M1SalDP8x104T1	8E4	F404476	2068	655.05	3	1962.13	1962.13	1.27005	24.31	89	107	R	KVVADIAGVPAQINIAEVR	K		1	1652.26	L04917_M1SalDP8x104T1.2955.2955.3.dta	gi|446452090|ref|WP_000529945.1|	MULTISPECIES: 30S ribosomal protein S3 [Proteobacteria]	KVVADLAGVPAQLNLAEVR
L04917_M1SalDP8x104T1	8E4	F404476	2069	982.976	2	1963.94	1963.94	-1.10441	52.87	535	551	R	QIGIYSPNGQQYTPQDR	E		0	1286.72	L04917_M1SalDP8x104T1.2236.2236.2.dta	gi|445926001|ref|WP_000003856.1|	pyruvate dehydrogenase [Salmonella bongori]	QLGLYSPNGQQYTPQDR
L04917_M1SalDP8x104T1	8E4	F404476	2070	982.984	2	1963.95	1963.95	0.498994	66.15	156	172	R	ELLSQYDFPGDDTPIVR	G		0	1972.22	L04917_M1SalDP8x104T1.3595.3595.2.dta	gi|445953893|ref|WP_000031748.1|	MULTISPECIES: elongation factor Tu [Salmonella]	ELLSQYDFPGDDTPLVR
L04917_M1SalDP8x104T1	8E4	F404476	2071	982.984	2	1963.95	1963.95	0.682297	55.62	156	172	R	ELLSQYDFPGDDTPIVR	G		0	1961.99	L04917_M1SalDP8x104T1.3575.3575.2.dta	gi|445953893|ref|WP_000031748.1|	MULTISPECIES: elongation factor Tu [Salmonella]	ELLSQYDFPGDDTPLVR
L04917_M1SalDP8x104T1	8E4	F404476	2072	982.986	2	1963.96	1963.95	2.54589	17	156	172	R	ELLSQYDFPGDDTPIVR	G		0	1987.79	L04917_M1SalDP8x104T1.3627.3627.2.dta	gi|445953893|ref|WP_000031748.1|	MULTISPECIES: elongation factor Tu [Salmonella]	ELLSQYDFPGDDTPLVR
L04917_M1SalDP8x104T1	8E4	F404476	2092	662.987	3	1985.94	1985.93	2.99507	16.68	310	328	K	GKDISNGYGASYGDQDIVK	Y		1	1053.4	L04917_M1SalDP8x104T1.1744.1744.3.dta	gi|446788260|ref|WP_000865516.1|	porin [Salmonella bongori]	GKDLSNGYGASYGDQDLVK
L04917_M1SalDP8x104T1	8E4	F404476	2096	994.527	2	1987.04	1987.04	-0.538489	36.63	275	292	K	IVNELEGIFEGAGWNVIK	V		0	2540.89	L04917_M1SalDP8x104T1.4563.4563.2.dta	gi|445926001|ref|WP_000003856.1|	pyruvate dehydrogenase [Salmonella bongori]	LVNELEGLFEGAGWNVLK
L04917_M1SalDP8x104T1	8E4	F404476	2097	663.355	3	1987.04	1987.04	1.19474	27.59	275	292	K	IVNELEGIFEGAGWNVIK	V		0	2541.92	L04917_M1SalDP8x104T1.4565.4565.3.dta	gi|445926001|ref|WP_000003856.1|	pyruvate dehydrogenase [Salmonella bongori]	LVNELEGLFEGAGWNVLK
L04917_M1SalDP8x104T1	8E4	F404476	2098	664.043	3	1989.11	1989.1	1.80483	16.23	53	72	K	VKAPVIVQFSNGGASFIAGK	G		1	1660.5	L04917_M1SalDP8x104T1.2972.2972.3.dta	gi|445956516|ref|WP_000034371.1|	class II fructose-bisphosphate aldolase [Salmonella bongori]	VKAPVLVQFSNGGASFLAGK
L04917_M1SalDP8x104T1	8E4	F404476	2107	1002.03	2	2002.04	2002.04	-0.200296	36.85	325	343	R	QIASLGIYPAVDPLDSTSR	Q		0	2076.5	L04917_M1SalDP8x104T1.3796.3796.2.dta	gi|446112644|ref|WP_000190499.1|	MULTISPECIES: ATP synthase subunit beta [Salmonella]	QLASLGLYPAVDPLDSTSR
L04917_M1SalDP8x104T1	8E4	F404476	2108	670.989	3	2009.95	2009.94	1.17466	17.42	59	75	R	EIELEDKFENMGAQMVK	E		1	1700.61	L04917_M1SalDP8x104T1.3055.3055.3.dta	gi|446641762|ref|WP_000719108.1|	molecular chaperone GroEL [Salmonella bongori]	ELELEDKFENMGAQMVK
L04917_M1SalDP8x104T1	8E4	F404476	2112	1007.99	2	2013.97	2013.97	0.142504	66.5	311	327	K	LIQLMNETVDGDYQTFK	S		0	1874.37	L04917_M1SalDP8x104T1.3399.3399.2.dta	gi|445926001|ref|WP_000003856.1|	pyruvate dehydrogenase [Salmonella bongori]	LLQLMNETVDGDYQTFK
L04917_M1SalDP8x104T1	8E4	F404476	2113	1008.45	2	2014.89	2014.88	1.60208	55.21	223	240	K	QTVYAFLGDGEMDEPESK	G		0	1783.04	L04917_M1SalDP8x104T1.3223.3223.2.dta	gi|445926001|ref|WP_000003856.1|	pyruvate dehydrogenase [Salmonella bongori]	QTVYAFLGDGEMDEPESK
L04917_M1SalDP8x104T1	8E4	F404476	2115	1011.49	2	2020.97	2020.97	0.673934	65.86	578	596	R	ALTEETGTTIEIEDDGTVK	I		0	1437.09	L04917_M1SalDP8x104T1.2527.2527.2.dta	gi|505805091|ref|WP_015703031.1|	polynucleotide phosphorylase/polyadenylase [Salmonella bongori]	ALTEETGTTLELEDDGTVK
L04917_M1SalDP8x104T1	8E4	F404476	2116	676.044	3	2025.11	2025.11	0.346648	28.18	2	20	M	ALNLQDKQAIVAEVSEVAK	G		1	1676.59	L04917_M1SalDP8x104T1.3005.3005.3.dta	gi|447129947|ref|WP_001207203.1|	MULTISPECIES: 50S ribosomal protein L10 [Enterobacteriaceae]	ALNLQDKQALVAEVSEVAK
L04917_M1SalDP8x104T1	8E4	F404476	2117	677.017	3	2028.03	2028.03	1.44673	26.6	16	32	R	DWLQAIESVIREEGVER	A		1	2734.96	L04917_M1SalDP8x104T1.4836.4836.3.dta	gi|445926001|ref|WP_000003856.1|	pyruvate dehydrogenase [Salmonella bongori]	DWLQALESVLREEGVER
L04917_M1SalDP8x104T1	8E4	F404476	2118	1015.05	2	2028.09	2028.09	-0.663678	39.85	63	82	R	ENVTSIIGNGVVLSPSALMK	E		0	2222.22	L04917_M1SalDP8x104T1.4042.4042.2.dta	gi|446450124|ref|WP_000527979.1|	adenylosuccinate synthetase [Salmonella bongori]	ENVTSLLGNGVVLSPSALMK
L04917_M1SalDP8x104T1	8E4	F404476	2119	677.354	3	2029.04	2029.04	0.835864	22.59	22	40	R	DFNEALVHQVVVAYAAGAR	Q		0	2124.31	L04917_M1SalDP8x104T1.3881.3881.3.dta	gi|446346540|ref|WP_000424395.1|	MULTISPECIES: 50S ribosomal protein L4 [Proteobacteria]	DFNEALVHQVVVAYAAGAR
L04917_M1SalDP8x104T1	8E4	F404476	2121	677.679	3	2030.02	2030.02	-0.321672	32.75	486	504	R	DRVEDATLVLSVGDDVEAK	F		1	1695.92	L04917_M1SalDP8x104T1.3045.3045.3.dta	gi|446062464|ref|WP_000140319.1|	MULTISPECIES: 30S ribosomal protein S1 [Salmonella]	DRVEDATLVLSVGDDVEAK
L04917_M1SalDP8x104T1	8E4	F404476	2122	1017.02	2	2032.03	2032.03	-0.10679	40.92	1049	1067	R	QTDELTGLSSLVVLDSAER	T		0	2214.1	L04917_M1SalDP8x104T1.4029.4029.2.dta	gi|446576623|ref|WP_000653969.1|	DNA-directed RNA polymerase subunit beta' [Salmonella bongori]	QTDELTGLSSLVVLDSAER
L04917_M1SalDP8x104T1	8E4	F404476	2127	682.684	3	2045.03	2045.03	-0.523219	17.43	189	206	R	SDLSADINEHLIVELYSK	-		0	1982.9	L04917_M1SalDP8x104T1.3617.3617.3.dta	gi|446057371|ref|WP_000135226.1|	MULTISPECIES: 30S ribosomal protein S4 [Gammaproteobacteria]	SDLSADLNEHLLVELYSK
L04917_M1SalDP8x104T1	8E4	F404476	2136	1028.9	2	2055.78	2055.78	0.93298	53.42	113	131	R	RDDFANETADDAEAGDSEE	-		1	995.262	L04917_M1SalDP8x104T1.1615.1615.2.dta	gi|447139417|ref|WP_001216673.1|	MULTISPECIES: 30S ribosomal protein S6 [Enterobacteriaceae]	RDDFANETADDAEAGDSEE
L04917_M1SalDP8x104T1	8E4	F404476	2139	1037.01	2	2072.01	2072.01	0.00482623	23.57	390	408	K	DVTTGDTLCDPSAPIILER	M	Carbamidomethyl (C) [9]	0	1936.35	L04917_M1SalDP8x104T1.3523.3523.2.dta	gi|446046852|ref|WP_000124707.1|	elongation factor G [Salmonella bongori]	DVTTGDTLCDPSAPLLLER
L04917_M1SalDP8x104T1	8E4	F404476	2140	692.355	3	2074.04	2074.04	-0.0101252	32.14	45	62	K	ISELSEEQIDTLRDEVAK	F		1	1587.81	L04917_M1SalDP8x104T1.2819.2819.3.dta	gi|446012925|ref|WP_000090780.1|	MULTISPECIES: 30S ribosomal protein S13 [Enterobacteriaceae]	LSELSEEQLDTLRDEVAK
L04917_M1SalDP8x104T1	8E4	F404476	2149	1044.55	2	2087.08	2087.08	1.71819	41.53	757	775	K	GGVNLSTQPLDLAFQPQFR	A		0	2151.93	L04917_M1SalDP8x104T1.3930.3930.2.dta	gi|752550625|ref|WP_041221871.1|	hypothetical protein [Deinococcus proteolyticus]	GGVNLSTQPLDLAFQPQFR	Deinococcus	Deinococcus proteolyticus
L04917_M1SalDP8x104T1	8E4	F404476	215	408.235	2	814.455	814.455	-0.0503404	26.98	165	171	R	ELIIGDR	Q		0	1105.9	L04917_M1SalDP8x104T1.1856.1856.2.dta	gi|447099495|ref|WP_001176751.1|	MULTISPECIES: ATP synthase subunit alpha [Salmonella]	ELLLGDR
L04917_M1SalDP8x104T1	8E4	F404476	2152	697.02	3	2088.04	2088.05	-4.75755	23.09	31	54	K	FGVSAAAAVAVAGAGAAAEAAEEK	T		0	2041.2	L04917_M1SalDP8x104T1.3732.3732.3.dta	gi|445951026|ref|WP_000028881.1|	MULTISPECIES: 50S ribosomal protein L7/L12 [Salmonella]	FGVSAAAAVAVAGAGAAAEAAEEK
L04917_M1SalDP8x104T1	8E4	F404476	216	408.733	2	815.451	815.45	0.557974	16.43	51	57	R	RAELEAK	L		1	406.296	L04917_M1SalDP8x104T1.505.505.2.dta	gi|447118809|ref|WP_001196065.1|	MULTISPECIES: 50S ribosomal protein L9 [Salmonella]	RAELEAK
L04917_M1SalDP8x104T1	8E4	F404476	2160	702.012	3	2103.01	2103.01	0.333331	14.59	124	142	K	VYAGNEHNHAAQQPQVLDI	-		0	1204.21	L04917_M1SalDP8x104T1.2068.2068.3.dta	gi|446770300|ref|WP_000847556.1|	MULTISPECIES: 50S ribosomal protein L13 [Enterobacteriaceae]	VYAGNEHNHAAQQPQVLDL
L04917_M1SalDP8x104T1	8E4	F404476	2163	706.393	3	2116.16	2116.16	-0.433805	30.85	206	224	R	AIDKPFLLPIEDVFSISGR	G		0	2481.34	L04917_M1SalDP8x104T1.4475.4475.3.dta	gi|445953893|ref|WP_000031748.1|	MULTISPECIES: elongation factor Tu [Salmonella]	ALDKPFLLPLEDVFSLSGR
L04917_M1SalDP8x104T1	8E4	F404476	2164	706.393	3	2116.16	2116.16	0.51603	40.61	206	224	R	AIDKPFLLPIEDVFSISGR	G		0	2460.32	L04917_M1SalDP8x104T1.4444.4444.3.dta	gi|445953893|ref|WP_000031748.1|	MULTISPECIES: elongation factor Tu [Salmonella]	ALDKPFLLPLEDVFSLSGR
L04917_M1SalDP8x104T1	8E4	F404476	2165	706.394	3	2116.16	2116.16	1.02639	39.68	206	224	R	AIDKPFLLPIEDVFSISGR	G		0	2470.64	L04917_M1SalDP8x104T1.4460.4460.3.dta	gi|445953893|ref|WP_000031748.1|	MULTISPECIES: elongation factor Tu [Salmonella]	ALDKPFLLPLEDVFSLSGR
L04917_M1SalDP8x104T1	8E4	F404476	2166	706.69	3	2117.05	2117.05	-0.125647	22.47	372	393	R	SGETEDATIADLAVGTAAGQIK	T		0	1915.48	L04917_M1SalDP8x104T1.3480.3480.3.dta	gi|445958879|ref|WP_000036734.1|	MULTISPECIES: enolase [Salmonella]	SGETEDATLADLAVGTAAGQLK
L04917_M1SalDP8x104T1	8E4	F404476	2167	1062.02	2	2122.02	2122.02	0.623462	27.34	212	234	K	VSISTTMGAGVAVDQAGLSASAN	-	Oxidation (M) [7]	0	1638.92	L04917_M1SalDP8x104T1.2927.2927.2.dta	gi|447019436|ref|WP_001096692.1|	50S ribosomal protein L1 [Salmonella bongori]	VSLSTTMGAGVAVDQAGLSASAN
L04917_M1SalDP8x104T1	8E4	F404476	2168	1062.49	2	2122.97	2122.97	1.06219	62.92	749	767	K	DYDVGSDVYSVTSFTELAR	D		0	2317.14	L04917_M1SalDP8x104T1.4225.4225.2.dta	gi|445926001|ref|WP_000003856.1|	pyruvate dehydrogenase [Salmonella bongori]	DYDVGSDVYSVTSFTELAR	Salmonella
L04917_M1SalDP8x104T1	8E4	F404476	2169	710.365	3	2128.07	2128.07	0.778639	25.15	321	339	K	VVNVGDVVEVMVLDIDEER	R		0	2906.82	L04917_M1SalDP8x104T1.5058.5058.3.dta	gi|446062464|ref|WP_000140319.1|	MULTISPECIES: 30S ribosomal protein S1 [Salmonella]	VVNVGDVVEVMVLDLDEER
L04917_M1SalDP8x104T1	8E4	F404476	217	410.229	2	818.442	818.44	3.14256	44.83	5	12	K	VGINGFGR	I		0	1091.46	L04917_M1SalDP8x104T1.1824.1824.2.dta	gi|446075653|ref|WP_000153508.1|	glyceraldehyde-3-phosphate dehydrogenase [Salmonella bongori]	VGLNGFGR
L04917_M1SalDP8x104T1	8E4	F404476	2176	1072.52	2	2143.03	2143.04	-0.571152	46.93	207	226	K	DVNVPDIGGDEVEVTEVMVK	V		0	2148.58	L04917_M1SalDP8x104T1.3923.3923.2.dta	gi|446886320|ref|WP_000963576.1|	dihydrolipoamide acetyltransferase [Salmonella bongori]	DVNVPDLGGDEVEVTEVMVK
L04917_M1SalDP8x104T1	8E4	F404476	218	410.75	2	819.486	819.485	0.335576	23.72	593	600	K	LAASIAFK	D		0	1202.43	L04917_M1SalDP8x104T1.2064.2064.2.dta	gi|446046852|ref|WP_000124707.1|	elongation factor G [Salmonella bongori]	LAASLAFK
L04917_M1SalDP8x104T1	8E4	F404476	2186	718.411	3	2152.21	2152.21	0.169593	32.39	49	69	K	LLDNAAADLTAISGQKPLITK	A		0	1765.48	L04917_M1SalDP8x104T1.3188.3188.3.dta	gi|447018946|ref|WP_001096202.1|	MULTISPECIES: 50S ribosomal protein L5 [Proteobacteria]	LLDNAAADLTALSGQKPLLTK
L04917_M1SalDP8x104T1	8E4	F404476	2187	718.411	3	2152.21	2152.21	0.755038	36.87	49	69	K	LLDNAAADLTAISGQKPLITK	A		0	1775.73	L04917_M1SalDP8x104T1.3208.3208.3.dta	gi|447018946|ref|WP_001096202.1|	MULTISPECIES: 50S ribosomal protein L5 [Proteobacteria]	LLDNAAADLTALSGQKPLLTK
L04917_M1SalDP8x104T1	8E4	F404476	2192	726.047	3	2175.12	2175.12	1.57463	22.97	268	288	R	GVDTTNEGRFDLSPAITVGVK	A		1	1600.67	L04917_M1SalDP8x104T1.2847.2847.3.dta	gi|752550625|ref|WP_041221871.1|	hypothetical protein [Deinococcus proteolyticus]	GVDTTNEGRFDLSPALTVGVK
L04917_M1SalDP8x104T1	8E4	F404476	220	411.727	2	821.44	821.44	0.959292	25.8	505	511	K	FTGVDRK	N		1	474.516	L04917_M1SalDP8x104T1.626.626.2.dta	gi|446062464|ref|WP_000140319.1|	MULTISPECIES: 30S ribosomal protein S1 [Salmonella]	FTGVDRK
L04917_M1SalDP8x104T1	8E4	F404476	2207	1094.58	2	2187.14	2187.14	-0.84631	20.34	14	33	R	IFTEDGVSIPVTVIEVEANR	V		0	2273.1	L04917_M1SalDP8x104T1.4135.4135.2.dta	gi|446501983|ref|WP_000579837.1|	MULTISPECIES: 50S ribosomal protein L3 [Enterobacteriaceae]	LFTEDGVSLPVTVLEVEANR
L04917_M1SalDP8x104T1	8E4	F404476	2208	730.056	3	2187.15	2187.14	1.3776	26.64	14	33	R	IFTEDGVSIPVTVIEVEANR	V		0	2273.58	L04917_M1SalDP8x104T1.4136.4136.3.dta	gi|446501983|ref|WP_000579837.1|	MULTISPECIES: 50S ribosomal protein L3 [Enterobacteriaceae]	LFTEDGVSLPVTVLEVEANR
L04917_M1SalDP8x104T1	8E4	F404476	2213	732.393	3	2194.16	2194.16	-0.314471	23.95	297	316	K	ANDIDVPAALIDSEIDVLRR	Q		1	2284.81	L04917_M1SalDP8x104T1.4158.4158.3.dta	gi|447121143|ref|WP_001198399.1|	trigger factor [Salmonella bongori]	ANDLDVPAALLDSELDVLRR
L04917_M1SalDP8x104T1	8E4	F404476	2227	736.39	3	2206.15	2206.14	2.83572	18.71	133	155	R	IITIGSVVGTMGNAGQANYAAAK	A		0	1884.28	L04917_M1SalDP8x104T1.3419.3419.3.dta	gi|445929381|ref|WP_000007236.1|	MULTISPECIES: beta-ketoacyl-ACP reductase [Salmonella]	LLTLGSVVGTMGNAGQANYAAAK
L04917_M1SalDP8x104T1	8E4	F404476	229	413.2	2	824.385	824.385	-0.543435	19.84	47	53	R	EAGVYMR	V		0	766.583	L04917_M1SalDP8x104T1.1166.1166.2.dta	gi|447129947|ref|WP_001207203.1|	MULTISPECIES: 50S ribosomal protein L10 [Enterobacteriaceae]	EAGVYMR
L04917_M1SalDP8x104T1	8E4	F404476	2290	745.371	3	2233.09	2233.09	-0.133895	24.22	42	61	K	AEYTPHVDTGDYIIVLNADK	V		0	1737.03	L04917_M1SalDP8x104T1.3131.3131.3.dta	gi|446770300|ref|WP_000847556.1|	MULTISPECIES: 50S ribosomal protein L13 [Enterobacteriaceae]	AEYTPHVDTGDYLLVLNADK
L04917_M1SalDP8x104T1	8E4	F404476	2296	747.331	3	2238.97	2238.97	0.205898	33.06	138	155	K	CDMVDDEELLELVEMEVR	E	Oxidation (M) [3], Carbamidomethyl (C) [1]	0	2697.83	L04917_M1SalDP8x104T1.4786.4786.3.dta	gi|445953893|ref|WP_000031748.1|	MULTISPECIES: elongation factor Tu [Salmonella]	CDMVDDEELLELVEMEVR
L04917_M1SalDP8x104T1	8E4	F404476	2297	1120.49	2	2238.97	2238.97	1.27157	32.04	138	155	K	CDMVDDEELLELVEMEVR	E	Oxidation (M) [3], Carbamidomethyl (C) [1]	0	2696.68	L04917_M1SalDP8x104T1.4784.4784.2.dta	gi|445953893|ref|WP_000031748.1|	MULTISPECIES: elongation factor Tu [Salmonella]	CDMVDDEELLELVEMEVR
L04917_M1SalDP8x104T1	8E4	F404476	2301	748.378	3	2242.11	2242.11	1.3135	46.04	186	206	R	LGVVEDQVAENTTDIDAQGIR	I		0	1577.91	L04917_M1SalDP8x104T1.2800.2800.3.dta	gi|752550625|ref|WP_041221871.1|	hypothetical protein [Deinococcus proteolyticus]	LGVVEDQVAENTTDLDAQGLR	Deinococcus	Deinococcus proteolyticus
L04917_M1SalDP8x104T1	8E4	F404476	2303	1124.55	2	2247.09	2247.08	1.30124	85.69	154	173	R	NTDFFGLVDGLDFALQYQGK	N		0	2877.02	L04917_M1SalDP8x104T1.5017.5017.2.dta	gi|446788260|ref|WP_000865516.1|	porin [Salmonella bongori]	NTDFFGLVDGLDFALQYQGK
L04917_M1SalDP8x104T1	8E4	F404476	2304	750.037	3	2247.09	2247.08	1.34752	13.08	154	173	R	NTDFFGLVDGLDFALQYQGK	N		0	2878.07	L04917_M1SalDP8x104T1.5019.5019.3.dta	gi|446788260|ref|WP_000865516.1|	porin [Salmonella bongori]	NTDFFGLVDGLDFALQYQGK
L04917_M1SalDP8x104T1	8E4	F404476	2309	752.664	3	2254.97	2254.96	1.9344	17.38	138	155	K	CDMVDDEELLELVEMEVR	E	Oxidation (M) [3], Oxidation (M) [15], Carbamidomethyl (C) [1]	0	2612.37	L04917_M1SalDP8x104T1.4666.4666.3.dta	gi|445953893|ref|WP_000031748.1|	MULTISPECIES: elongation factor Tu [Salmonella]	CDMVDDEELLELVEMEVR
L04917_M1SalDP8x104T1	8E4	F404476	2311	753.734	3	2258.18	2258.18	0.8343	45.83	57	76	K	SELEAFEVALENVRPTVEVK	S		0	2170.29	L04917_M1SalDP8x104T1.3962.3962.3.dta	gi|447060786|ref|WP_001138042.1|	MULTISPECIES: 30S ribosomal protein S7 [Enterobacteriaceae]	SELEAFEVALENVRPTVEVK
L04917_M1SalDP8x104T1	8E4	F404476	2318	1133.05	2	2264.09	2264.08	2.21282	56.69	149	170	R	MGQDIAVEGEIDSATNTITATK	I		0	1752.41	L04917_M1SalDP8x104T1.3161.3161.2.dta	gi|503388294|ref|WP_013622955.1|	hypothetical protein [Deinococcus proteolyticus]	MGQDLAVEGELDSATNTLTATK	Deinococcus	Deinococcus proteolyticus
L04917_M1SalDP8x104T1	8E4	F404476	2321	1139.05	2	2276.09	2276.08	1.88262	56.46	146	167	R	IDAIEAAIEDMDTGDTSALVAR	I		0	2488.85	L04917_M1SalDP8x104T1.4487.4487.2.dta	gi|503379992|ref|WP_013614653.1|	S-layer domain-containing protein [Deinococcus proteolyticus]	LDALEAALEDMDTGDTSALVAR	Deinococcus	Deinococcus proteolyticus
L04917_M1SalDP8x104T1	8E4	F404476	235	415.74	2	829.466	829.466	0.125382	22.7	264	270	R	KLLDEGR	A		1	605.847	L04917_M1SalDP8x104T1.869.869.2.dta	gi|445953893|ref|WP_000031748.1|	MULTISPECIES: elongation factor Tu [Salmonella]	KLLDEGR
L04917_M1SalDP8x104T1	8E4	F404476	2350	1151.61	2	2301.21	2301.21	0.655308	67.95	95	116	R	LLQSGALSGSDISDEDLLVITR	G		0	2161.3	L04917_M1SalDP8x104T1.3947.3947.2.dta	gi|503379992|ref|WP_013614653.1|	S-layer domain-containing protein [Deinococcus proteolyticus]	LLQSGALSGSDLSDEDLLVLTR	Deinococcus	Deinococcus proteolyticus
L04917_M1SalDP8x104T1	8E4	F404476	2351	1152.6	2	2303.18	2303.18	0.650839	45.24	194	216	R	FGQEEAAPVVAPAPAPAPEVQTK	H		0	1423.46	L04917_M1SalDP8x104T1.2498.2498.2.dta	gi|505804847|ref|WP_015702792.1|	membrane protein [Salmonella bongori]	FGQEEAAPVVAPAPAPAPEVQTK
L04917_M1SalDP8x104T1	8E4	F404476	2352	768.735	3	2303.18	2303.18	1.14754	29.2	194	216	R	FGQEEAAPVVAPAPAPAPEVQTK	H		0	1420.14	L04917_M1SalDP8x104T1.2491.2491.3.dta	gi|505804847|ref|WP_015702792.1|	membrane protein [Salmonella bongori]	FGQEEAAPVVAPAPAPAPEVQTK
L04917_M1SalDP8x104T1	8E4	F404476	2371	780.384	3	2338.13	2338.13	0.570114	29.45	430	451	K	LGDRGDVGVSFVQNFSDAATQR	T		1	1710.31	L04917_M1SalDP8x104T1.3075.3075.3.dta	gi|752550625|ref|WP_041221871.1|	hypothetical protein [Deinococcus proteolyticus]	LGDRGDVGVSFVQNFSDAATQR
L04917_M1SalDP8x104T1	8E4	F404476	2372	780.702	3	2339.08	2339.08	1.21201	39.61	246	265	K	YDANNIYLAAQYSQTYNATR	F		0	1699.58	L04917_M1SalDP8x104T1.3053.3053.3.dta	gi|446788260|ref|WP_000865516.1|	porin [Salmonella bongori]	YDANNLYLAAQYSQTYNATR
L04917_M1SalDP8x104T1	8E4	F404476	2375	782.676	3	2345.01	2345.01	0.431982	39.37	40	59	K	IGEVHEGAATMDWMEQEQER	G		0	1424.36	L04917_M1SalDP8x104T1.2500.2500.3.dta	gi|446046852|ref|WP_000124707.1|	elongation factor G [Salmonella bongori]	LGEVHEGAATMDWMEQEQER
L04917_M1SalDP8x104T1	8E4	F404476	24	337.198	2	672.381	672.381	0.428329	13.28	357	363	R	AAAEIAK	G		0	586.85	L04917_M1SalDP8x104T1.832.832.2.dta	gi|447063427|ref|WP_001140683.1|	3-isopropylmalate dehydratase large subunit [Salmonella bongori]	AAAELAK
L04917_M1SalDP8x104T1	8E4	F404476	2402	806.751	3	2417.23	2417.23	1.3532	48.16	81	105	K	ANDAAGDGTTTATVLAQSIITEGLK	A		0	2360.62	L04917_M1SalDP8x104T1.4292.4292.3.dta	gi|446641762|ref|WP_000719108.1|	molecular chaperone GroEL [Salmonella bongori]	ANDAAGDGTTTATVLAQSLLTEGLK
L04917_M1SalDP8x104T1	8E4	F404476	2403	806.751	3	2417.23	2417.23	1.65106	41.83	81	105	K	ANDAAGDGTTTATVLAQSIITEGLK	A		0	2371.35	L04917_M1SalDP8x104T1.4309.4309.3.dta	gi|446641762|ref|WP_000719108.1|	molecular chaperone GroEL [Salmonella bongori]	ANDAAGDGTTTATVLAQSLLTEGLK
L04917_M1SalDP8x104T1	8E4	F404476	2408	808.44	3	2422.3	2422.3	0.535442	24.71	207	231	K	IADQLIVGGGIANTFVAAQGHSVGK	S		0	1829.83	L04917_M1SalDP8x104T1.3316.3316.3.dta	gi|446033415|ref|WP_000111270.1|	phosphoglycerate kinase [Salmonella bongori]	LADQLLVGGGLANTFVAAQGHSVGK
L04917_M1SalDP8x104T1	8E4	F404476	241	416.748	2	831.482	831.481	1.02588	29	910	917	R	SLSTVAVR	V		0	1048.02	L04917_M1SalDP8x104T1.1731.1731.2.dta	gi|445999120|ref|WP_000076975.1|	cell division protein FtsK [Salmonella bongori]	SLSTVAVR
L04917_M1SalDP8x104T1	8E4	F404476	2410	812.724	3	2435.15	2435.15	0.0505102	28.33	130	151	R	NEQDGGDLVYFQGHISPGIYAR	A		0	1694.98	L04917_M1SalDP8x104T1.3043.3043.3.dta	gi|445926001|ref|WP_000003856.1|	pyruvate dehydrogenase [Salmonella bongori]	NEQDGGDLVYFQGHLSPGLYAR
L04917_M1SalDP8x104T1	8E4	F404476	2411	813.791	3	2438.35	2438.35	0.716878	35.23	4	27	R	AVITGLGIVSSIGNNQQEVLASLR	E		0	2333.45	L04917_M1SalDP8x104T1.4253.4253.3.dta	gi|446739901|ref|WP_000817157.1|	3-oxoacyl-ACP synthase [Salmonella bongori]	AVLTGLGLVSSLGNNQQEVLASLR
L04917_M1SalDP8x104T1	8E4	F404476	242	416.749	2	831.483	831.481	2.2045	14.51	910	917	R	SLSTVAVR	V		0	1039.34	L04917_M1SalDP8x104T1.1712.1712.2.dta	gi|445999120|ref|WP_000076975.1|	cell division protein FtsK [Salmonella bongori]	SLSTVAVR
L04917_M1SalDP8x104T1	8E4	F404476	2424	822.439	3	2464.29	2464.29	0.668346	28.1	375	397	K	EGTRPAVVIPTNEELVIAQDASR	L		0	1630.87	L04917_M1SalDP8x104T1.2910.2910.3.dta	gi|446017836|ref|WP_000095691.1|	acetate kinase [Salmonella bongori]	EGTRPAVVLPTNEELVLAQDASR
L04917_M1SalDP8x104T1	8E4	F404476	2425	825.441	3	2473.3	2473.3	1.84895	28.78	2	24	M	SQIVYFQGNPVTVANVIPQTGNK	A		0	1934.82	L04917_M1SalDP8x104T1.3520.3520.3.dta	gi|446000612|ref|WP_000078467.1|	2-Cys peroxiredoxin [Salmonella bongori]	SQLVYFQGNPVTVANVLPQTGNK
L04917_M1SalDP8x104T1	8E4	F404476	2432	830.424	3	2488.25	2488.25	0.396665	18.52	76	99	R	LLDQVGSGEVDLGKVDDATMASIR	N		1	1786.46	L04917_M1SalDP8x104T1.3229.3229.3.dta	gi|752550625|ref|WP_041221871.1|	hypothetical protein [Deinococcus proteolyticus]	LLDQVGSGEVDLGKVDDATMASLR
L04917_M1SalDP8x104T1	8E4	F404476	244	417.727	2	833.44	833.44	0.00359954	50.27	80	86	R	FNDAVIR	S		0	959.617	L04917_M1SalDP8x104T1.1546.1546.2.dta	gi|447139417|ref|WP_001216673.1|	MULTISPECIES: 30S ribosomal protein S6 [Enterobacteriaceae]	FNDAVLR
L04917_M1SalDP8x104T1	8E4	F404476	2452	844.087	3	2529.24	2529.24	0.572109	14.83	25	46	R	SDIEIVAINDLLDAEYMAYMLK	Y		0	3256.84	L04917_M1SalDP8x104T1.5518.5518.3.dta	gi|446075653|ref|WP_000153508.1|	glyceraldehyde-3-phosphate dehydrogenase [Salmonella bongori]	SDLELVALNDLLDAEYMAYMLK
L04917_M1SalDP8x104T1	8E4	F404476	2453	633.59	4	2530.33	2530.33	1.44092	20.88	54	76	R	SGKSELEAFEVALENVRPTVEVK	S		1	1975.13	L04917_M1SalDP8x104T1.3601.3601.4.dta	gi|447060786|ref|WP_001138042.1|	MULTISPECIES: 30S ribosomal protein S7 [Enterobacteriaceae]	SGKSELEAFEVALENVRPTVEVK
L04917_M1SalDP8x104T1	8E4	F404476	2458	849.417	3	2545.23	2545.23	-0.447897	25.22	335	358	R	TTDVTGTIELPEGVEMVMPGDNIK	M		0	2247.64	L04917_M1SalDP8x104T1.4084.4084.3.dta	gi|445953893|ref|WP_000031748.1|	MULTISPECIES: elongation factor Tu [Salmonella]	TTDVTGTLELPEGVEMVMPGDNLK
L04917_M1SalDP8x104T1	8E4	F404476	2459	1273.63	2	2545.24	2545.23	2.56008	28.97	335	358	R	TTDVTGTIELPEGVEMVMPGDNIK	M		0	2249.62	L04917_M1SalDP8x104T1.4088.4088.2.dta	gi|445953893|ref|WP_000031748.1|	MULTISPECIES: elongation factor Tu [Salmonella]	TTDVTGTLELPEGVEMVMPGDNLK
L04917_M1SalDP8x104T1	8E4	F404476	246	419.251	2	836.487	836.487	0.0382552	21.56	118	124	R	EHILLGR	Q		0	869.989	L04917_M1SalDP8x104T1.1370.1370.2.dta	gi|445953893|ref|WP_000031748.1|	MULTISPECIES: elongation factor Tu [Salmonella]	EHLLLGR
L04917_M1SalDP8x104T1	8E4	F404476	2463	854.108	3	2559.3	2559.3	1.05654	25.52	161	184	K	VINDNFGIVEGLMTTVHATTATQK	T		0	2157.61	L04917_M1SalDP8x104T1.3940.3940.3.dta	gi|446075653|ref|WP_000153508.1|	glyceraldehyde-3-phosphate dehydrogenase [Salmonella bongori]	VLNDNFGLVEGLMTTVHATTATQK
L04917_M1SalDP8x104T1	8E4	F404476	2465	854.749	3	2561.22	2561.22	0.0238167	22.26	335	358	R	TTDVTGTIELPEGVEMVMPGDNIK	M	Oxidation (M) [16]	0	2044.76	L04917_M1SalDP8x104T1.3739.3739.3.dta	gi|445953893|ref|WP_000031748.1|	MULTISPECIES: elongation factor Tu [Salmonella]	TTDVTGTLELPEGVEMVMPGDNLK
L04917_M1SalDP8x104T1	8E4	F404476	2466	1281.62	2	2561.22	2561.22	0.0456813	43.25	335	358	R	TTDVTGTIELPEGVEMVMPGDNIK	M	Oxidation (M) [18]	0	2014.87	L04917_M1SalDP8x104T1.3683.3683.2.dta	gi|445953893|ref|WP_000031748.1|	MULTISPECIES: elongation factor Tu [Salmonella]	TTDVTGTLELPEGVEMVMPGDNLK
L04917_M1SalDP8x104T1	8E4	F404476	2467	854.749	3	2561.23	2561.22	0.515769	38.08	335	358	R	TTDVTGTIELPEGVEMVMPGDNIK	M	Oxidation (M) [18]	0	2011.65	L04917_M1SalDP8x104T1.3676.3676.3.dta	gi|445953893|ref|WP_000031748.1|	MULTISPECIES: elongation factor Tu [Salmonella]	TTDVTGTLELPEGVEMVMPGDNLK
L04917_M1SalDP8x104T1	8E4	F404476	2468	854.749	3	2561.23	2561.22	0.518112	20.47	369	390	K	ALIEEMASAYEDPKEVIEFYSK	N		1	2258.6	L04917_M1SalDP8x104T1.4105.4105.3.dta	gi|447121143|ref|WP_001198399.1|	trigger factor [Salmonella bongori]	ALLEEMASAYEDPKEVLEFYSK
L04917_M1SalDP8x104T1	8E4	F404476	2469	854.75	3	2561.23	2561.22	1.23027	22.9	335	358	R	TTDVTGTIELPEGVEMVMPGDNIK	M	Oxidation (M) [16]	0	2055.46	L04917_M1SalDP8x104T1.3759.3759.3.dta	gi|445953893|ref|WP_000031748.1|	MULTISPECIES: elongation factor Tu [Salmonella]	TTDVTGTLELPEGVEMVMPGDNLK
L04917_M1SalDP8x104T1	8E4	F404476	2475	1289.62	2	2577.22	2577.22	-0.256478	20.79	335	358	R	TTDVTGTIELPEGVEMVMPGDNIK	M	Oxidation (M) [16], Oxidation (M) [18]	0	1810.68	L04917_M1SalDP8x104T1.3278.3278.2.dta	gi|445953893|ref|WP_000031748.1|	MULTISPECIES: elongation factor Tu [Salmonella]	TTDVTGTLELPEGVEMVMPGDNLK
L04917_M1SalDP8x104T1	8E4	F404476	2476	860.081	3	2577.22	2577.22	1.39802	43.74	335	358	R	TTDVTGTIELPEGVEMVMPGDNIK	M	Oxidation (M) [16], Oxidation (M) [18]	0	1812.65	L04917_M1SalDP8x104T1.3282.3282.3.dta	gi|445953893|ref|WP_000031748.1|	MULTISPECIES: elongation factor Tu [Salmonella]	TTDVTGTLELPEGVEMVMPGDNLK
L04917_M1SalDP8x104T1	8E4	F404476	2490	872.77	3	2615.29	2615.29	0.139182	32.79	138	162	K	DHDTGVSPVFAGGIEYAITPEIATR	L		0	2140.72	L04917_M1SalDP8x104T1.3909.3909.3.dta	gi|505804847|ref|WP_015702792.1|	membrane protein [Salmonella bongori]	DHDTGVSPVFAGGLEYALTPELATR	Salmonella
L04917_M1SalDP8x104T1	8E4	F404476	2491	872.771	3	2615.29	2615.29	1.7566	44.05	138	162	K	DHDTGVSPVFAGGIEYAITPEIATR	L		0	2151.46	L04917_M1SalDP8x104T1.3929.3929.3.dta	gi|505804847|ref|WP_015702792.1|	membrane protein [Salmonella bongori]	DHDTGVSPVFAGGLEYALTPELATR	Salmonella
L04917_M1SalDP8x104T1	8E4	F404476	2492	874.435	3	2620.28	2620.28	2.11237	22.41	105	128	R	VLDGAVMVYCAVGGVQPQSETVWR	Q	Carbamidomethyl (C) [10]	0	2206.56	L04917_M1SalDP8x104T1.4018.4018.3.dta	gi|446046852|ref|WP_000124707.1|	elongation factor G [Salmonella bongori]	VLDGAVMVYCAVGGVQPQSETVWR
L04917_M1SalDP8x104T1	8E4	F404476	2493	874.491	3	2620.45	2620.45	1.11088	30.13	162	187	R	LGANPVPLQLAIGAEEAFTGVVDLVK	M		0	3289.47	L04917_M1SalDP8x104T1.5559.5559.3.dta	gi|446046852|ref|WP_000124707.1|	elongation factor G [Salmonella bongori]	LGANPVPLQLALGAEEAFTGVVDLVK
L04917_M1SalDP8x104T1	8E4	F404476	2494	874.491	3	2620.45	2620.45	1.3284	24.52	162	187	R	LGANPVPLQLAIGAEEAFTGVVDLVK	M		0	3278.99	L04917_M1SalDP8x104T1.5547.5547.3.dta	gi|446046852|ref|WP_000124707.1|	elongation factor G [Salmonella bongori]	LGANPVPLQLALGAEEAFTGVVDLVK
L04917_M1SalDP8x104T1	8E4	F404476	2497	880.773	3	2639.3	2639.3	-0.633123	17.58	864	887	R	AVANGNYTQTQGIYSQLAWNEALK	F		0	1917.46	L04917_M1SalDP8x104T1.3484.3484.3.dta	gi|752550625|ref|WP_041221871.1|	hypothetical protein [Deinococcus proteolyticus]	AVANGNYTQTQGLYSQLAWNEALK	Deinococcus	Deinococcus proteolyticus
L04917_M1SalDP8x104T1	8E4	F404476	2506	886.464	3	2656.37	2656.37	-0.237542	13.19	231	254	K	ATLKPEGQQALDQLYSQLSNLDPK	D		0	2107.34	L04917_M1SalDP8x104T1.3852.3852.3.dta	gi|505804847|ref|WP_015702792.1|	membrane protein [Salmonella bongori]	ATLKPEGQQALDQLYSQLSNLDPK
L04917_M1SalDP8x104T1	8E4	F404476	256	421.758	2	841.502	841.502	-0.247177	13.23	474	480	R	VLLLDNR	D		0	1141.71	L04917_M1SalDP8x104T1.1933.1933.2.dta	gi|503379416|ref|WP_013614077.1|	anthranilate synthase [Deinococcus proteolyticus]	VLLLDNR
L04917_M1SalDP8x104T1	8E4	F404476	2576	907.448	3	2719.32	2719.32	2.15385	38.34	57	79	K	AHYVLMNVEAPQEVIDELETTFR	F	Oxidation (M) [6]	0	2408.71	L04917_M1SalDP8x104T1.4369.4369.3.dta	gi|447139417|ref|WP_001216673.1|	MULTISPECIES: 30S ribosomal protein S6 [Enterobacteriaceae]	AHYVLMNVEAPQEVLDELETTFR
L04917_M1SalDP8x104T1	8E4	F404476	2580	915.783	3	2744.33	2744.33	-0.585571	44.48	91	117	K	NMITGAAQMDGAILVVAATDGPMPQTR	E	Oxidation (M) [23]	0	2238.14	L04917_M1SalDP8x104T1.4068.4068.3.dta	gi|445953893|ref|WP_000031748.1|	MULTISPECIES: elongation factor Tu [Salmonella]	NMLTGAAQMDGALLVVAATDGPMPQTR
L04917_M1SalDP8x104T1	8E4	F404476	2581	915.785	3	2744.33	2744.33	0.813678	24.83	91	117	K	NMITGAAQMDGAILVVAATDGPMPQTR	E	Oxidation (M) [9]	0	2145.14	L04917_M1SalDP8x104T1.3917.3917.3.dta	gi|445953893|ref|WP_000031748.1|	MULTISPECIES: elongation factor Tu [Salmonella]	NMLTGAAQMDGALLVVAATDGPMPQTR
L04917_M1SalDP8x104T1	8E4	F404476	2582	915.786	3	2744.34	2744.33	2.08175	34.43	91	117	K	NMITGAAQMDGAILVVAATDGPMPQTR	E	Oxidation (M) [9]	0	2128.07	L04917_M1SalDP8x104T1.3887.3887.3.dta	gi|445953893|ref|WP_000031748.1|	MULTISPECIES: elongation factor Tu [Salmonella]	NMLTGAAQMDGALLVVAATDGPMPQTR
L04917_M1SalDP8x104T1	8E4	F404476	2603	921.116	3	2760.33	2760.32	0.84193	28.92	91	117	K	NMITGAAQMDGAILVVAATDGPMPQTR	E	Oxidation (M) [2], Oxidation (M) [9]	0	1962.47	L04917_M1SalDP8x104T1.3576.3576.3.dta	gi|445953893|ref|WP_000031748.1|	MULTISPECIES: elongation factor Tu [Salmonella]	NMLTGAAQMDGALLVVAATDGPMPQTR
L04917_M1SalDP8x104T1	8E4	F404476	2605	926.448	3	2776.32	2776.32	0.729383	51.9	91	117	K	NMITGAAQMDGAILVVAATDGPMPQTR	E	Oxidation (M) [2], Oxidation (M) [9], Oxidation (M) [23]	0	1815.12	L04917_M1SalDP8x104T1.3287.3287.3.dta	gi|445953893|ref|WP_000031748.1|	MULTISPECIES: elongation factor Tu [Salmonella]	NMLTGAAQMDGALLVVAATDGPMPQTR
L04917_M1SalDP8x104T1	8E4	F404476	2607	933.112	3	2796.31	2796.31	-0.0840392	17.85	85	110	K	FDGFVHSIGFAPGDQLDGDYVNAVTR	E		0	2053.44	L04917_M1SalDP8x104T1.3755.3755.3.dta	gi|446428653|ref|WP_000506508.1|	enoyl-ACP reductase [Salmonella bongori]	FDGFVHSLGFAPGDQLDGDYVNAVTR
L04917_M1SalDP8x104T1	8E4	F404476	2616	703.379	4	2809.49	2809.48	1.6277	13.32	200	225	K	VWIFKGEILGGMAAVEQPEKPAAQPK	K	Oxidation (M) [12]	1	1546.15	L04917_M1SalDP8x104T1.2737.2737.4.dta	gi|446452090|ref|WP_000529945.1|	MULTISPECIES: 30S ribosomal protein S3 [Proteobacteria]	VWLFKGELLGGMAAVEQPEKPAAQPK
L04917_M1SalDP8x104T1	8E4	F404476	2618	944.463	3	2830.37	2830.37	0.508768	18.57	172	196	R	AVIESENSAERDQLLENLQEGMEVK	G		1	1790.85	L04917_M1SalDP8x104T1.3238.3238.3.dta	gi|446062464|ref|WP_000140319.1|	MULTISPECIES: 30S ribosomal protein S1 [Salmonella]	AVLESENSAERDQLLENLQEGMEVK
L04917_M1SalDP8x104T1	8E4	F404476	2619	951.118	3	2850.33	2850.32	2.81863	43.15	172	197	K	EGVITVEDGTGLQDELDVVEGMQFDR	G		0	2512.12	L04917_M1SalDP8x104T1.4521.4521.3.dta	gi|446641762|ref|WP_000719108.1|	molecular chaperone GroEL [Salmonella bongori]	EGVLTVEDGTGLQDELDVVEGMQFDR
L04917_M1SalDP8x104T1	8E4	F404476	2620	956.447	3	2866.32	2866.32	0.53239	17.77	172	197	K	EGVITVEDGTGLQDELDVVEGMQFDR	G	Oxidation (M) [22]	0	2282.84	L04917_M1SalDP8x104T1.4154.4154.3.dta	gi|446641762|ref|WP_000719108.1|	molecular chaperone GroEL [Salmonella bongori]	EGVLTVEDGTGLQDELDVVEGMQFDR
L04917_M1SalDP8x104T1	8E4	F404476	2646	981.173	3	2940.5	2940.49	1.294	54.19	273	299	K	SVNDVKEDEQILDIGDASAQQLAEILK	N		1	2459.32	L04917_M1SalDP8x104T1.4442.4442.3.dta	gi|446033415|ref|WP_000111270.1|	phosphoglycerate kinase [Salmonella bongori]	SVNDVKEDEQLLDLGDASAQQLAELLK
L04917_M1SalDP8x104T1	8E4	F404476	2648	983.817	3	2948.43	2948.43	0.230631	43	741	767	R	EAAEILAKDYDVGSDVYSVTSFTELAR	D		1	2166.28	L04917_M1SalDP8x104T1.3955.3955.3.dta	gi|445926001|ref|WP_000003856.1|	pyruvate dehydrogenase [Salmonella bongori]	EAAELLAKDYDVGSDVYSVTSFTELAR
L04917_M1SalDP8x104T1	8E4	F404476	2653	997.156	3	2988.45	2988.45	-0.912513	29.32	201	231	K	GMNTAVGDEGGYAPNLGSNAEALAVIAEAVK	A		0	2442.4	L04917_M1SalDP8x104T1.4418.4418.3.dta	gi|445958879|ref|WP_000036734.1|	MULTISPECIES: enolase [Salmonella]	GMNTAVGDEGGYAPNLGSNAEALAVLAEAVK
L04917_M1SalDP8x104T1	8E4	F404476	2654	1001.17	3	3000.47	3000.48	-0.315283	14.85	300	326	R	TLAQDVLGTTQVPYGDEVFDFGKPFEK	L		0	2301.52	L04917_M1SalDP8x104T1.4193.4193.3.dta	gi|445925480|ref|WP_000003335.1|	lysine--tRNA ligase [Salmonella bongori]	TLAQDVLGTTQVPYGDEVFDFGKPFEK
L04917_M1SalDP8x104T1	8E4	F404476	266	421.758	2	841.502	841.502	-0.0332738	14.83	2	9	M	SIGIISPR	E		0	1017.9	L04917_M1SalDP8x104T1.1662.1662.2.dta	gi|445944146|ref|WP_000022001.1|	hypothetical protein [Salmonella bongori]	SLGLLSPR
L04917_M1SalDP8x104T1	8E4	F404476	2671	1074.19	3	3219.56	3219.56	0.80539	45.34	51	80	K	VAAGTGVSNYINTIAVEDEPEYPGNLELER	R		0	2138.71	L04917_M1SalDP8x104T1.3905.3905.3.dta	gi|445926001|ref|WP_000003856.1|	pyruvate dehydrogenase [Salmonella bongori]	VAAGTGVSNYLNTLAVEDEPEYPGNLELER	Salmonella
L04917_M1SalDP8x104T1	8E4	F404476	2673	1077.53	3	3229.57	3229.57	-0.251117	30.71	237	265	R	ATVYTGGLKYDANNIYLAAQYSQTYNATR	F		1	1763.99	L04917_M1SalDP8x104T1.3185.3185.3.dta	gi|446788260|ref|WP_000865516.1|	porin [Salmonella bongori]	ATVYTGGLKYDANNLYLAAQYSQTYNATR
L04917_M1SalDP8x104T1	8E4	F404476	2745	1130.22	3	3387.64	3387.63	1.75108	46.88	55	86	K	NAQGELEIQVGDEVDVALDAVEDGFGETLLSR	E		0	3242.43	L04917_M1SalDP8x104T1.5497.5497.3.dta	gi|446062464|ref|WP_000140319.1|	MULTISPECIES: 30S ribosomal protein S1 [Salmonella]	NAQGELELQVGDEVDVALDAVEDGFGETLLSR
L04917_M1SalDP8x104T1	8E4	F404476	2748	1141.9	3	3422.69	3422.69	0.133229	66.44	163	193	R	LEYQWTNNIGDANTIGTRPDNGLLSVGVSYR	F		0	1980.02	L04917_M1SalDP8x104T1.3611.3611.3.dta	gi|505804847|ref|WP_015702792.1|	membrane protein [Salmonella bongori]	LEYQWTNNLGDANTLGTRPDNGLLSVGVSYR
L04917_M1SalDP8x104T1	8E4	F404476	2756	1190.59	3	3568.74	3568.73	0.955241	42.38	175	208	K	EANNLGIPVFAIVDTNSDPDGVDFVIPGNDDAIR	A		0	2838.42	L04917_M1SalDP8x104T1.4967.4967.3.dta	gi|446169024|ref|WP_000246879.1|	30S ribosomal protein S2 [Salmonella bongori]	EANNLGLPVFALVDTNSDPDGVDFVLPGNDDALR
L04917_M1SalDP8x104T1	8E4	F404476	2757	1216.21	3	3645.6	3645.6	0.13578	38.92	114	145	R	NYGVTYDVTSWTDVLPEFGGDTYGADNFMQQR	G		0	2732.91	L04917_M1SalDP8x104T1.4833.4833.3.dta	gi|446788260|ref|WP_000865516.1|	porin [Salmonella bongori]	NYGVTYDVTSWTDVLPEFGGDTYGADNFMQQR
L04917_M1SalDP8x104T1	8E4	F404476	2767	1254.9	3	3761.68	3761.68	-0.393973	29.74	369	405	K	YYFSSNTTVAQGATGNTGDIYDNATSNNTGGLGFGAR	A		0	1850	L04917_M1SalDP8x104T1.3354.3354.3.dta	gi|503379992|ref|WP_013614653.1|	S-layer domain-containing protein [Deinococcus proteolyticus]	YYFSSNTTVAQGATGNTGDLYDNATSNNTGGLGFGAR	Deinococcus	Deinococcus proteolyticus
L04917_M1SalDP8x104T1	8E4	F404476	2768	1295	3	3881.97	3881.96	2.5075	44.24	134	168	R	AVIVLDENDNVIFSQLVDEITHEPDYDAALNVLKA	-		1	3030.48	L04917_M1SalDP8x104T1.5215.5215.3.dta	gi|446000612|ref|WP_000078467.1|	2-Cys peroxiredoxin [Salmonella bongori]	AVLVLDENDNVLFSQLVDELTHEPDYDAALNVLKA
L04917_M1SalDP8x104T1	8E4	F404476	298	421.759	2	841.503	841.502	0.703504	16.21	2	9	M	SIGIISPR	E		0	1073.2	L04917_M1SalDP8x104T1.1785.1785.2.dta	gi|445944146|ref|WP_000022001.1|	hypothetical protein [Salmonella bongori]	SLGLLSPR
L04917_M1SalDP8x104T1	8E4	F404476	312	421.759	2	841.504	841.502	2.3672	14.7	2	9	M	SIGIISPR	E		0	1060.96	L04917_M1SalDP8x104T1.1760.1760.2.dta	gi|445944146|ref|WP_000022001.1|	hypothetical protein [Salmonella bongori]	SLGLLSPR
L04917_M1SalDP8x104T1	8E4	F404476	317	423.24	2	844.466	844.465	0.236836	13.35	10	18	K	IAAGADISK	A		0	663.602	L04917_M1SalDP8x104T1.976.976.2.dta	gi|446966288|ref|WP_001043544.1|	MULTISPECIES: DNA-binding protein HU-beta [Salmonella]	LAAGADLSK
L04917_M1SalDP8x104T1	8E4	F404476	319	425.245	2	848.476	848.476	0.120216	16.31	64	70	R	IYGVLER	Q		0	1151.16	L04917_M1SalDP8x104T1.1954.1954.2.dta	gi|446057371|ref|WP_000135226.1|	MULTISPECIES: 30S ribosomal protein S4 [Gammaproteobacteria]	LYGVLER
L04917_M1SalDP8x104T1	8E4	F404476	320	425.725	2	849.435	849.434	0.894713	16.65	273	279	K	RYPEGTK	L		1	352.335	L04917_M1SalDP8x104T1.420.420.2.dta	gi|446062464|ref|WP_000140319.1|	MULTISPECIES: 30S ribosomal protein S1 [Salmonella]	RYPEGTK
L04917_M1SalDP8x104T1	8E4	F404476	327	428.767	2	855.519	855.518	1.2811	18.2	287	294	R	LASVLTPR	E		0	1063.58	L04917_M1SalDP8x104T1.1766.1766.2.dta	gi|446652908|ref|WP_000730254.1|	transcriptional regulator [Salmonella bongori]	LASVLTPR
L04917_M1SalDP8x104T1	8E4	F404476	329	428.768	2	855.521	855.518	4.2033	16.08	287	294	R	LASVLTPR	E		0	1053.18	L04917_M1SalDP8x104T1.1743.1743.2.dta	gi|446652908|ref|WP_000730254.1|	transcriptional regulator [Salmonella bongori]	LASVLTPR
L04917_M1SalDP8x104T1	8E4	F404476	374	437.225	2	872.436	872.435	0.449317	16.66	604	612	R	VIDGADGAR	F		0	524.209	L04917_M1SalDP8x104T1.717.717.2.dta	gi|446886320|ref|WP_000963576.1|	dihydrolipoamide acetyltransferase [Salmonella bongori]	VLDGADGAR
L04917_M1SalDP8x104T1	8E4	F404476	376	437.753	2	873.491	873.492	-0.779629	15.4	47	55	R	AVQVTTGAK	K		0	528.866	L04917_M1SalDP8x104T1.725.725.2.dta	gi|446501983|ref|WP_000579837.1|	MULTISPECIES: 50S ribosomal protein L3 [Enterobacteriaceae]	AVQVTTGAK
L04917_M1SalDP8x104T1	8E4	F404476	379	438.246	2	874.477	874.476	0.641527	35.05	37	44	K	DATKAEIK	A		1	404.12	L04917_M1SalDP8x104T1.501.501.2.dta	gi|446540200|ref|WP_000617546.1|	MULTISPECIES: 50S ribosomal protein L23 [Proteobacteria]	DATKAELK
L04917_M1SalDP8x104T1	8E4	F404476	380	438.271	2	874.528	874.528	0.816441	19.11	34	41	R	VAFQAVIK	A		0	1253.38	L04917_M1SalDP8x104T1.2167.2167.2.dta	gi|446046995|ref|WP_000124850.1|	MULTISPECIES: 50S ribosomal protein L20 [Proteobacteria]	VAFQAVLK
L04917_M1SalDP8x104T1	8E4	F404476	382	439.243	2	876.471	876.471	0.117517	15.43	338	345	R	EFGVNLAK	V		0	1211.02	L04917_M1SalDP8x104T1.2081.2081.2.dta	gi|446886320|ref|WP_000963576.1|	dihydrolipoamide acetyltransferase [Salmonella bongori]	EFGVNLAK
L04917_M1SalDP8x104T1	8E4	F404476	392	441.792	2	881.569	881.57	-0.449199	18.8	103	110	R	LITIAVPR	I		0	1443.1	L04917_M1SalDP8x104T1.2538.2538.2.dta	gi|447018946|ref|WP_001096202.1|	MULTISPECIES: 50S ribosomal protein L5 [Proteobacteria]	LLTLAVPR
L04917_M1SalDP8x104T1	8E4	F404476	393	441.793	2	881.57	881.57	0.730515	15.8	103	110	R	LITIAVPR	I		0	1455.23	L04917_M1SalDP8x104T1.2563.2563.2.dta	gi|447018946|ref|WP_001096202.1|	MULTISPECIES: 50S ribosomal protein L5 [Proteobacteria]	LLTLAVPR
L04917_M1SalDP8x104T1	8E4	F404476	404	450.205	2	898.396	898.397	-0.812559	25.58	126	133	R	GNYSMGVR	E	Oxidation (M) [5]	0	509.87	L04917_M1SalDP8x104T1.694.694.2.dta	gi|447018946|ref|WP_001096202.1|	MULTISPECIES: 50S ribosomal protein L5 [Proteobacteria]	GNYSMGVR
L04917_M1SalDP8x104T1	8E4	F404476	405	450.257	2	898.499	898.498	0.25487	21.57	71	78	R	RPDGSVIR	F		0	546.805	L04917_M1SalDP8x104T1.759.759.2.dta	gi|446536608|ref|WP_000613954.1|	MULTISPECIES: 50S ribosomal protein L14 [Gammaproteobacteria]	RPDGSVLR
L04917_M1SalDP8x104T1	8E4	F404476	410	451.259	2	900.503	900.503	0.376456	28.85	70	77	K	AVVESIQR	V		0	759.383	L04917_M1SalDP8x104T1.1153.1153.2.dta	gi|445984756|ref|WP_000062611.1|	MULTISPECIES: 30S ribosomal protein S8 [Proteobacteria]	AVVESLQR
L04917_M1SalDP8x104T1	8E4	F404476	415	451.733	2	901.451	901.45	0.469244	40.04	7	14	K	QAGELQEK	L		0	453.831	L04917_M1SalDP8x104T1.590.590.2.dta	gi|446862865|ref|WP_000940121.1|	MULTISPECIES: 30S ribosomal protein S5 [Proteobacteria]	QAGELQEK
L04917_M1SalDP8x104T1	8E4	F404476	424	454.241	2	906.467	906.466	1.19475	13.22	2	10	M	SLSTEATAK	I		0	531.759	L04917_M1SalDP8x104T1.731.731.2.dta	gi|445981608|ref|WP_000059463.1|	30S ribosomal protein S15 [Salmonella bongori]	SLSTEATAK
L04917_M1SalDP8x104T1	8E4	F404476	426	455.292	2	908.569	908.569	-0.265252	24.29	73	81	K	TPPAAVLLK	K		0	1237.44	L04917_M1SalDP8x104T1.2134.2134.2.dta	gi|447008670|ref|WP_001085926.1|	MULTISPECIES: 50S ribosomal protein L11 [Proteobacteria]	TPPAAVLLK
L04917_M1SalDP8x104T1	8E4	F404476	428	456.761	2	911.507	911.508	-0.204058	20.17	60	69	K	GPSAANVIAL	-		0	1795.21	L04917_M1SalDP8x104T1.3247.3247.2.dta	gi|445956970|ref|WP_000034825.1|	MULTISPECIES: cold-shock protein CspE [Proteobacteria]	GPSAANVLAL
L04917_M1SalDP8x104T1	8E4	F404476	43	345.201	2	688.387	688.387	0.897751	26.27	225	231	R	GTVVTGR	V		0	451.719	L04917_M1SalDP8x104T1.586.586.2.dta	gi|445953893|ref|WP_000031748.1|	MULTISPECIES: elongation factor Tu [Salmonella]	GTVVTGR
L04917_M1SalDP8x104T1	8E4	F404476	434	458.267	2	914.519	914.519	0.813543	22.24	95	103	K	AQGVQLTAK	L		0	716.223	L04917_M1SalDP8x104T1.1071.1071.2.dta	gi|505804847|ref|WP_015702792.1|	membrane protein [Salmonella bongori]	AQGVQLTAK
L04917_M1SalDP8x104T1	8E4	F404476	437	458.777	2	915.539	915.539	0.128886	37.48	107	114	K	SILSELVR	Q		0	1757.7	L04917_M1SalDP8x104T1.3172.3172.2.dta	gi|446346540|ref|WP_000424395.1|	MULTISPECIES: 50S ribosomal protein L4 [Proteobacteria]	SLLSELVR
L04917_M1SalDP8x104T1	8E4	F404476	440	459.256	2	916.498	916.498	0.344791	16.61	86	93	K	ASVEIDRK	I		1	507.192	L04917_M1SalDP8x104T1.688.688.2.dta	gi|446046995|ref|WP_000124850.1|	MULTISPECIES: 50S ribosomal protein L20 [Proteobacteria]	ASVELDRK
L04917_M1SalDP8x104T1	8E4	F404476	442	461.243	2	920.472	920.472	0.048888	29.6	823	831	R	VLGTDGFGR	S		0	1102.74	L04917_M1SalDP8x104T1.1849.1849.2.dta	gi|445926001|ref|WP_000003856.1|	pyruvate dehydrogenase [Salmonella bongori]	VLGTDGFGR
L04917_M1SalDP8x104T1	8E4	F404476	445	461.753	2	921.492	921.492	0.35703	34.79	78	84	R	YTQLIER	L		0	919.044	L04917_M1SalDP8x104T1.1463.1463.2.dta	gi|445981608|ref|WP_000059463.1|	30S ribosomal protein S15 [Salmonella bongori]	YTQLLER
L04917_M1SalDP8x104T1	8E4	F404476	448	466.276	2	930.538	930.539	-0.156898	20.9	2	10	M	AEITASLVK	E		0	1103.17	L04917_M1SalDP8x104T1.1850.1850.2.dta	gi|446730849|ref|WP_000808105.1|	elongation factor Ts [Salmonella bongori]	AELTASLVK
L04917_M1SalDP8x104T1	8E4	F404476	454	467.764	2	933.513	933.513	0.0267806	22.46	106	114	K	KVDVTGTSK	G		1	398.909	L04917_M1SalDP8x104T1.491.491.2.dta	gi|446501983|ref|WP_000579837.1|	MULTISPECIES: 50S ribosomal protein L3 [Enterobacteriaceae]	KVDVTGTSK
L04917_M1SalDP8x104T1	8E4	F404476	457	468.247	2	934.479	934.479	-0.135905	16.7	12	19	R	VVSDKMEK	S		1	411.694	L04917_M1SalDP8x104T1.517.517.2.dta	gi|446052246|ref|WP_000130101.1|	MULTISPECIES: 30S ribosomal protein S17 [Salmonella]	VVSDKMEK
L04917_M1SalDP8x104T1	8E4	F404476	458	468.264	2	934.513	934.512	0.69876	23.51	32	40	R	YAGVGDIIK	I		0	1292.47	L04917_M1SalDP8x104T1.2248.2248.2.dta	gi|446536608|ref|WP_000613954.1|	MULTISPECIES: 50S ribosomal protein L14 [Gammaproteobacteria]	YAGVGDLLK
L04917_M1SalDP8x104T1	8E4	F404476	462	472.275	2	942.535	942.536	-0.695995	19.5	164	171	R	NNVVVSRR	A		1	443.552	L04917_M1SalDP8x104T1.571.571.2.dta	gi|446062464|ref|WP_000140319.1|	MULTISPECIES: 30S ribosomal protein S1 [Salmonella]	NNVVVSRR
L04917_M1SalDP8x104T1	8E4	F404476	463	472.282	2	942.55	942.55	0.427564	34.91	20	28	R	AIAETLVAR	G		0	1087.46	L04917_M1SalDP8x104T1.1816.1816.2.dta	gi|445929381|ref|WP_000007236.1|	MULTISPECIES: beta-ketoacyl-ACP reductase [Salmonella]	ALAETLVAR
L04917_M1SalDP8x104T1	8E4	F404476	466	472.762	2	943.508	943.509	-0.24801	33.32	138	145	R	LTVEQQAR	I		0	619.897	L04917_M1SalDP8x104T1.897.897.2.dta	gi|503379992|ref|WP_013614653.1|	S-layer domain-containing protein [Deinococcus proteolyticus]	LTVEQQAR
L04917_M1SalDP8x104T1	8E4	F404476	467	473.253	2	944.492	944.493	-0.680789	13.62	141	149	K	AQDVAKDAK	D		1	415.156	L04917_M1SalDP8x104T1.523.523.2.dta	gi|503379899|ref|WP_013614560.1|	hypothetical protein [Deinococcus proteolyticus]	AQDVAKDAK
L04917_M1SalDP8x104T1	8E4	F404476	469	473.254	2	944.494	944.493	1.05559	15.5	141	149	K	AQDVAKDAK	D		1	403.209	L04917_M1SalDP8x104T1.499.499.2.dta	gi|503379899|ref|WP_013614560.1|	hypothetical protein [Deinococcus proteolyticus]	AQDVAKDAK
L04917_M1SalDP8x104T1	8E4	F404476	470	473.259	2	944.504	944.504	-0.0359977	17.41	255	262	K	DRIGSEIR	T		1	720.847	L04917_M1SalDP8x104T1.1081.1081.2.dta	gi|503379283|ref|WP_013613944.1|	magnesium chelatase [Deinococcus proteolyticus]	DRLGSELR
L04917_M1SalDP8x104T1	8E4	F404476	471	473.261	2	944.508	944.508	0.463734	29.97	79	86	K	LFNELGPR	F		0	1265.98	L04917_M1SalDP8x104T1.2192.2192.2.dta	gi|447139116|ref|WP_001216372.1|	MULTISPECIES: 50S ribosomal protein L17 [Proteobacteria]	LFNELGPR
L04917_M1SalDP8x104T1	8E4	F404476	478	474.779	2	947.544	947.544	-0.0823181	17.14	25	33	K	AQAFTLVAK	D		0	1202.85	L04917_M1SalDP8x104T1.2065.2065.2.dta	gi|446000612|ref|WP_000078467.1|	2-Cys peroxiredoxin [Salmonella bongori]	AQAFTLVAK
L04917_M1SalDP8x104T1	8E4	F404476	482	476.245	2	950.475	950.474	0.456614	16.35	12	19	R	VVSDKMEK	S	Oxidation (M) [6]	1	247.809	L04917_M1SalDP8x104T1.253.253.2.dta	gi|446052246|ref|WP_000130101.1|	MULTISPECIES: 30S ribosomal protein S17 [Salmonella]	VVSDKMEK
L04917_M1SalDP8x104T1	8E4	F404476	483	478.774	2	955.534	955.534	0.208261	25.06	26	33	K	VTLEPLER	G		0	1198.22	L04917_M1SalDP8x104T1.2055.2055.2.dta	gi|447084838|ref|WP_001162094.1|	MULTISPECIES: DNA-directed RNA polymerase subunit alpha [Proteobacteria]	VTLEPLER
L04917_M1SalDP8x104T1	8E4	F404476	484	479.253	2	956.492	956.493	-1.10194	29.99	265	274	R	LDGPVTGNGK	I		0	622.609	L04917_M1SalDP8x104T1.903.903.2.dta	gi|445926001|ref|WP_000003856.1|	pyruvate dehydrogenase [Salmonella bongori]	LDGPVTGNGK
L04917_M1SalDP8x104T1	8E4	F404476	486	479.782	2	957.55	957.549	0.23393	38.29	20	27	K	IVDLLTER	A		0	1428.52	L04917_M1SalDP8x104T1.2509.2509.2.dta	gi|446450124|ref|WP_000527979.1|	adenylosuccinate synthetase [Salmonella bongori]	LVDLLTER
L04917_M1SalDP8x104T1	8E4	F404476	491	481.277	2	960.539	960.539	0.121807	18.96	146	156	K	VGLFGGAGVGK	T		0	1340.84	L04917_M1SalDP8x104T1.2342.2342.2.dta	gi|446112644|ref|WP_000190499.1|	MULTISPECIES: ATP synthase subunit beta [Salmonella]	VGLFGGAGVGK
L04917_M1SalDP8x104T1	8E4	F404476	498	482.764	2	963.513	963.514	-0.795007	31.57	622	631	R	GFLIGGTSGR	T		0	1262.6	L04917_M1SalDP8x104T1.2185.2185.2.dta	gi|445926001|ref|WP_000003856.1|	pyruvate dehydrogenase [Salmonella bongori]	GFLLGGTSGR
L04917_M1SalDP8x104T1	8E4	F404476	509	485.26	2	968.505	968.504	0.692821	15.31	147	156	R	AQASTHGIGK	F		0	375.954	L04917_M1SalDP8x104T1.455.455.2.dta	gi|446033415|ref|WP_000111270.1|	phosphoglycerate kinase [Salmonella bongori]	AQASTHGLGK
L04917_M1SalDP8x104T1	8E4	F404476	516	488.289	2	974.563	974.565	-2.27384	16.01	198	206	K	LTVLDSLSK	I		0	1469.75	L04917_M1SalDP8x104T1.2593.2593.2.dta	gi|446033415|ref|WP_000111270.1|	phosphoglycerate kinase [Salmonella bongori]	LTVLDSLSK
L04917_M1SalDP8x104T1	8E4	F404476	525	488.782	2	975.55	975.55	0.176311	13.1	18	26	K	NVIGSIFAR	F		0	1619.25	L04917_M1SalDP8x104T1.2886.2886.2.dta	gi|446886588|ref|WP_000963844.1|	nucleoside diphosphate kinase [Salmonella bongori]	NVLGSLFAR
L04917_M1SalDP8x104T1	8E4	F404476	530	493.287	2	984.56	984.56	-0.127976	50.84	19	28	R	GVNVLADAVK	V		0	1274.92	L04917_M1SalDP8x104T1.2211.2211.2.dta	gi|446641762|ref|WP_000719108.1|	molecular chaperone GroEL [Salmonella bongori]	GVNVLADAVK
L04917_M1SalDP8x104T1	8E4	F404476	531	493.306	2	984.598	984.597	1.29698	22.09	19	27	K	INGQVITIK	G		0	1097.14	L04917_M1SalDP8x104T1.1837.1837.2.dta	gi|446014082|ref|WP_000091937.1|	50S ribosomal protein L6 [Salmonella bongori]	LNGQVLTLK
L04917_M1SalDP8x104T1	8E4	F404476	539	496.235	2	990.455	990.455	0.0878384	21.03	161	169	K	MAGQLGNER	V	Oxidation (M) [1]	0	487.601	L04917_M1SalDP8x104T1.647.647.2.dta	gi|446501983|ref|WP_000579837.1|	MULTISPECIES: 50S ribosomal protein L3 [Enterobacteriaceae]	MAGQLGNER
L04917_M1SalDP8x104T1	8E4	F404476	540	496.246	2	990.478	990.477	0.703701	40.32	546	554	R	GDISEFAPR	I		0	1168.89	L04917_M1SalDP8x104T1.1993.1993.2.dta	gi|505805091|ref|WP_015703031.1|	polynucleotide phosphorylase/polyadenylase [Salmonella bongori]	GDLSEFAPR
L04917_M1SalDP8x104T1	8E4	F404476	558	499.293	2	996.571	996.572	-0.462586	49.53	184	193	R	VNAISAGPIR	T		0	1005.37	L04917_M1SalDP8x104T1.1637.1637.2.dta	gi|446428653|ref|WP_000506508.1|	enoyl-ACP reductase [Salmonella bongori]	VNALSAGPLR
L04917_M1SalDP8x104T1	8E4	F404476	564	500.249	2	998.484	998.482	2.0391	16.95	34	41	R	SLEQYFGR	E		0	1394.67	L04917_M1SalDP8x104T1.2441.2441.2.dta	gi|446752562|ref|WP_000829818.1|	MULTISPECIES: 30S ribosomal protein S9 [Proteobacteria]	SLEQYFGR
L04917_M1SalDP8x104T1	8E4	F404476	565	500.296	2	998.578	998.576	1.83161	18.27	379	389	R	AGDIAAAIGLK	D		0	1539.09	L04917_M1SalDP8x104T1.2723.2723.2.dta	gi|446046852|ref|WP_000124707.1|	elongation factor G [Salmonella bongori]	AGDLAAALGLK
L04917_M1SalDP8x104T1	8E4	F404476	566	500.775	2	999.535	999.535	0.382178	40.32	157	165	K	AALELAEQR	E		0	996.754	L04917_M1SalDP8x104T1.1618.1618.2.dta	gi|446057371|ref|WP_000135226.1|	MULTISPECIES: 30S ribosomal protein S4 [Gammaproteobacteria]	AALELAEQR
L04917_M1SalDP8x104T1	8E4	F404476	571	501.783	2	1001.55	1001.55	0.455294	18.4	135	144	R	STIIGDAAVR	T		0	1046.29	L04917_M1SalDP8x104T1.1728.1728.2.dta	gi|446948098|ref|WP_001025354.1|	arginine--tRNA ligase [Salmonella bongori]	STLLGDAAVR
L04917_M1SalDP8x104T1	8E4	F404476	578	503.77	2	1005.52	1005.52	0.199896	38.4	183	191	R	IAYNVEAAR	V		0	907.511	L04917_M1SalDP8x104T1.1443.1443.2.dta	gi|447084838|ref|WP_001162094.1|	MULTISPECIES: DNA-directed RNA polymerase subunit alpha [Proteobacteria]	LAYNVEAAR
L04917_M1SalDP8x104T1	8E4	F404476	586	506.265	2	1010.51	1010.51	0.130627	31.53	396	404	R	VEDALHATR	A		0	575.821	L04917_M1SalDP8x104T1.812.812.2.dta	gi|446641762|ref|WP_000719108.1|	molecular chaperone GroEL [Salmonella bongori]	VEDALHATR
L04917_M1SalDP8x104T1	8E4	F404476	597	508.773	2	1015.53	1015.53	1.9379	13.61	439	446	K	IQDDLEKR	R		1	1052.3	L04917_M1SalDP8x104T1.1741.1741.2.dta	gi|446279677|ref|WP_000357532.1|	GPH family transporter [Salmonella bongori]	LQDDLEKR
L04917_M1SalDP8x104T1	8E4	F404476	60	348.176	2	694.338	694.34	-2.99565	15.58	39	45	K	TYGGAAR	A		0	369.452	L04917_M1SalDP8x104T1.445.445.2.dta	gi|445953893|ref|WP_000031748.1|	MULTISPECIES: elongation factor Tu [Salmonella]	TYGGAAR
L04917_M1SalDP8x104T1	8E4	F404476	607	514.298	2	1026.58	1026.58	0.0623428	65.23	271	280	R	AGENVGVLLR	G		0	1295.76	L04917_M1SalDP8x104T1.2255.2255.2.dta	gi|445953893|ref|WP_000031748.1|	MULTISPECIES: elongation factor Tu [Salmonella]	AGENVGVLLR
L04917_M1SalDP8x104T1	8E4	F404476	608	514.299	2	1026.58	1026.58	0.413021	34.65	271	280	R	AGENVGVLLR	G		0	1285.3	L04917_M1SalDP8x104T1.2233.2233.2.dta	gi|445953893|ref|WP_000031748.1|	MULTISPECIES: elongation factor Tu [Salmonella]	AGENVGVLLR
L04917_M1SalDP8x104T1	8E4	F404476	610	515.301	2	1028.59	1028.59	0.635824	19.53	749	757	R	VDIELLATR	K		0	1454.79	L04917_M1SalDP8x104T1.2562.2562.2.dta	gi|446659621|ref|WP_000736967.1|	ferrous iron transporter B [Salmonella bongori]	VDLELLATR
L04917_M1SalDP8x104T1	8E4	F404476	619	346.186	3	1035.54	1035.53	0.869116	23.42	86	94	K	GIKDVSFDR	S		1	889.427	L04917_M1SalDP8x104T1.1408.1408.3.dta	gi|446281101|ref|WP_000358956.1|	MULTISPECIES: 50S ribosomal protein L18 [Gammaproteobacteria]	GLKDVSFDR
L04917_M1SalDP8x104T1	8E4	F404476	620	346.562	3	1036.66	1036.66	0.374277	26.88	73	82	K	TPPAAVLLKK	A		1	941.21	L04917_M1SalDP8x104T1.1507.1507.3.dta	gi|447008670|ref|WP_001085926.1|	MULTISPECIES: 50S ribosomal protein L11 [Proteobacteria]	TPPAAVLLKK
L04917_M1SalDP8x104T1	8E4	F404476	625	347.885	3	1040.63	1040.63	0.193151	24.97	63	73	K	AAGANKVAVIK	A		1	625.181	L04917_M1SalDP8x104T1.907.907.3.dta	gi|445951026|ref|WP_000028881.1|	MULTISPECIES: 50S ribosomal protein L7/L12 [Salmonella]	AAGANKVAVLK
L04917_M1SalDP8x104T1	8E4	F404476	626	522.283	2	1042.55	1042.55	0.126612	21.86	69	80	K	GGGISGQAGAIR	H		0	758.433	L04917_M1SalDP8x104T1.1151.1151.2.dta	gi|446752562|ref|WP_000829818.1|	MULTISPECIES: 30S ribosomal protein S9 [Proteobacteria]	GGGLSGQAGALR
L04917_M1SalDP8x104T1	8E4	F404476	628	522.734	2	1043.45	1043.45	-0.12267	15.89	96	102	R	MWEFFER	L		0	1904.65	L04917_M1SalDP8x104T1.3458.3458.2.dta	gi|447018946|ref|WP_001096202.1|	MULTISPECIES: 50S ribosomal protein L5 [Proteobacteria]	MWEFFER
L04917_M1SalDP8x104T1	8E4	F404476	633	523.286	2	1044.56	1044.56	1.414	32.04	70	78	R	TRDNEIVAK	L		1	481.309	L04917_M1SalDP8x104T1.637.637.2.dta	gi|447139116|ref|WP_001216372.1|	MULTISPECIES: 50S ribosomal protein L17 [Proteobacteria]	TRDNELVAK
L04917_M1SalDP8x104T1	8E4	F404476	641	525.782	2	1049.55	1049.55	-0.384927	53.4	48	56	R	LSDYGVQLR	E		0	1194.97	L04917_M1SalDP8x104T1.2048.2048.2.dta	gi|446057371|ref|WP_000135226.1|	MULTISPECIES: 30S ribosomal protein S4 [Gammaproteobacteria]	LSDYGVQLR
L04917_M1SalDP8x104T1	8E4	F404476	643	526.79	2	1051.57	1051.57	-0.845406	20.87	302	312	K	AEQPAAAPVAK	A		0	582.756	L04917_M1SalDP8x104T1.823.823.2.dta	gi|446886320|ref|WP_000963576.1|	dihydrolipoamide acetyltransferase [Salmonella bongori]	AEQPAAAPVAK	Salmonella
L04917_M1SalDP8x104T1	8E4	F404476	645	527.273	2	1052.53	1052.53	-0.795225	36.61	67	75	R	YEAAMIISR	L		0	1251.5	L04917_M1SalDP8x104T1.2163.2163.2.dta	gi|752550625|ref|WP_041221871.1|	hypothetical protein [Deinococcus proteolyticus]	YEAAMLLSR	Deinococcus	Deinococcus proteolyticus
L04917_M1SalDP8x104T1	8E4	F404476	648	527.799	2	1053.58	1053.58	1.56609	17.26	179	188	K	ALEALQANPK	T		0	926.176	L04917_M1SalDP8x104T1.1478.1478.2.dta	gi|503379510|ref|WP_013614171.1|	elongation factor Tu [Deinococcus proteolyticus]	ALEALQANPK	Deinococcus
L04917_M1SalDP8x104T1	8E4	F404476	658	530.307	2	1058.6	1058.6	1.37446	27.15	158	167	R	GKSVEEILGK	-		1	949.141	L04917_M1SalDP8x104T1.1523.1523.2.dta	gi|446862865|ref|WP_000940121.1|	MULTISPECIES: 30S ribosomal protein S5 [Proteobacteria]	GKSVEELLGK
L04917_M1SalDP8x104T1	8E4	F404476	663	531.801	2	1061.59	1061.59	0.799746	30.98	60	68	R	YAIALNLER	D		0	1510.01	L04917_M1SalDP8x104T1.2667.2667.2.dta	gi|447099495|ref|WP_001176751.1|	MULTISPECIES: ATP synthase subunit alpha [Salmonella]	YALALNLER
L04917_M1SalDP8x104T1	8E4	F404476	671	532.268	2	1062.52	1062.52	0.191055	17.33	130	139	R	GQGAQLNGYR	L		0	704.331	L04917_M1SalDP8x104T1.1049.1049.2.dta	gi|446475615|ref|WP_000553469.1|	inositol monophosphatase [Salmonella bongori]	GQGAQLNGYR
L04917_M1SalDP8x104T1	8E4	F404476	680	533.294	2	1064.57	1064.57	-0.0939344	17.52	61	71	R	GATVLPHGTGR	S		0	637.542	L04917_M1SalDP8x104T1.929.929.2.dta	gi|447019436|ref|WP_001096692.1|	50S ribosomal protein L1 [Salmonella bongori]	GATVLPHGTGR
L04917_M1SalDP8x104T1	8E4	F404476	683	533.835	2	1065.65	1065.65	0.254304	27.23	384	393	K	ATVILAHTIK	G		0	953.789	L04917_M1SalDP8x104T1.1533.1533.2.dta	gi|445926001|ref|WP_000003856.1|	pyruvate dehydrogenase [Salmonella bongori]	ATVLLAHTLK
L04917_M1SalDP8x104T1	8E4	F404476	686	534.272	2	1066.53	1066.53	0.396614	44.35	25	35	R	YSAAITGAEGK	I		0	774.287	L04917_M1SalDP8x104T1.1181.1181.2.dta	gi|447139417|ref|WP_001216673.1|	MULTISPECIES: 30S ribosomal protein S6 [Enterobacteriaceae]	YSAALTGAEGK
L04917_M1SalDP8x104T1	8E4	F404476	691	534.806	2	1067.6	1067.6	-0.20607	35.39	4	13	R	IAGINIPDQK	H		0	1275.35	L04917_M1SalDP8x104T1.2212.2212.2.dta	gi|446012925|ref|WP_000090780.1|	MULTISPECIES: 30S ribosomal protein S13 [Enterobacteriaceae]	LAGLNLPDQK
L04917_M1SalDP8x104T1	8E4	F404476	705	539.793	2	1077.57	1077.57	-0.068673	38.48	454	463	R	GYLADVELAK	I		0	1423.93	L04917_M1SalDP8x104T1.2499.2499.2.dta	gi|447099495|ref|WP_001176751.1|	MULTISPECIES: ATP synthase subunit alpha [Salmonella]	GYLADVELAK
L04917_M1SalDP8x104T1	8E4	F404476	706	539.8	2	1077.59	1077.58	3.54497	15.8	14	22	R	REGTDLFLK	S		1	1081.37	L04917_M1SalDP8x104T1.1803.1803.2.dta	gi|446057371|ref|WP_000135226.1|	MULTISPECIES: 30S ribosomal protein S4 [Gammaproteobacteria]	REGTDLFLK
L04917_M1SalDP8x104T1	8E4	F404476	707	360.854	3	1079.54	1079.54	1.12455	13.94	38	45	R	FWVESEKR	F		1	896.734	L04917_M1SalDP8x104T1.1424.1424.3.dta	gi|489114219|ref|WP_003024071.1|	MULTISPECIES: 50S ribosomal protein L28 [Enterobacteriaceae]	FWVESEKR
L04917_M1SalDP8x104T1	8E4	F404476	708	540.779	2	1079.54	1079.54	0.294569	14.19	1	9	-	MFTINAEVR	K		0	1391.94	L04917_M1SalDP8x104T1.2436.2436.2.dta	gi|446416335|ref|WP_000494190.1|	50S ribosomal protein L25 [Salmonella bongori]	MFTLNAEVR
L04917_M1SalDP8x104T1	8E4	F404476	734	541.844	2	1081.67	1081.67	-0.476114	16.25	47	56	R	VVEPLITLAK	T		0	1612.13	L04917_M1SalDP8x104T1.2871.2871.2.dta	gi|447139116|ref|WP_001216372.1|	MULTISPECIES: 50S ribosomal protein L17 [Proteobacteria]	VVEPLLTLAK
L04917_M1SalDP8x104T1	8E4	F404476	740	542.278	2	1082.54	1082.54	1.67199	14.72	222	230	K	SDVLFNFNK	A		0	1599.27	L04917_M1SalDP8x104T1.2844.2844.2.dta	gi|505804847|ref|WP_015702792.1|	membrane protein [Salmonella bongori]	SDVLFNFNK
L04917_M1SalDP8x104T1	8E4	F404476	741	542.343	2	1082.67	1082.67	0.749074	28.12	34	43	K	VIVEGINLVK	K		0	1542.47	L04917_M1SalDP8x104T1.2730.2730.2.dta	gi|446651839|ref|WP_000729185.1|	MULTISPECIES: 50S ribosomal protein L24 [Proteobacteria]	VLVEGLNLVK
L04917_M1SalDP8x104T1	8E4	F404476	758	544.789	2	1087.56	1087.56	1.7507	33.68	63	72	R	KISNGEGVER	V		1	433.634	L04917_M1SalDP8x104T1.553.553.2.dta	gi|445987401|ref|WP_000065256.1|	50S ribosomal protein L19 [Salmonella bongori]	KLSNGEGVER
L04917_M1SalDP8x104T1	8E4	F404476	764	364.205	3	1089.59	1089.59	-0.313879	13.46	63	71	K	FVVEGDLRR	E		1	956.064	L04917_M1SalDP8x104T1.1538.1538.3.dta	gi|446012925|ref|WP_000090780.1|	MULTISPECIES: 30S ribosomal protein S13 [Enterobacteriaceae]	FVVEGDLRR
L04917_M1SalDP8x104T1	8E4	F404476	775	548.822	2	1095.63	1095.63	-0.142384	19.88	516	525	R	LVPIIADEAR	T		0	1403.58	L04917_M1SalDP8x104T1.2458.2458.2.dta	gi|445926001|ref|WP_000003856.1|	pyruvate dehydrogenase [Salmonella bongori]	LVPLLADEAR
L04917_M1SalDP8x104T1	8E4	F404476	782	550.257	2	1098.5	1098.5	0.731908	19.86	814	822	R	TYVPADDYR	V		0	918.055	L04917_M1SalDP8x104T1.1461.1461.2.dta	gi|445926001|ref|WP_000003856.1|	pyruvate dehydrogenase [Salmonella bongori]	TYVPADDYR
L04917_M1SalDP8x104T1	8E4	F404476	783	550.308	2	1098.6	1098.6	-0.860183	22.16	99	111	R	VGLIAGSGGGSPK	F		0	911.115	L04917_M1SalDP8x104T1.1449.1449.2.dta	gi|446739901|ref|WP_000817157.1|	3-oxoacyl-ACP synthase [Salmonella bongori]	VGLLAGSGGGSPK
L04917_M1SalDP8x104T1	8E4	F404476	787	551.823	2	1101.63	1101.63	1.93168	17.82	45	53	R	RQLAYPINK	L		1	798.909	L04917_M1SalDP8x104T1.1225.1225.2.dta	gi|447139417|ref|WP_001216673.1|	MULTISPECIES: 30S ribosomal protein S6 [Enterobacteriaceae]	RQLAYPLNK
L04917_M1SalDP8x104T1	8E4	F404476	789	552.296	2	1102.58	1102.58	0.553249	37.72	308	317	R	TGWLDSVAVR	R		0	1646.26	L04917_M1SalDP8x104T1.2942.2942.2.dta	gi|446450124|ref|WP_000527979.1|	adenylosuccinate synthetase [Salmonella bongori]	TGWLDSVAVR
L04917_M1SalDP8x104T1	8E4	F404476	80	352.19	2	702.366	702.366	-0.071188	28.49	52	58	K	DGVSVAR	E		0	569.632	L04917_M1SalDP8x104T1.800.800.2.dta	gi|446641762|ref|WP_000719108.1|	molecular chaperone GroEL [Salmonella bongori]	DGVSVAR
L04917_M1SalDP8x104T1	8E4	F404476	812	554.288	2	1106.56	1106.56	0.643435	14.63	50	59	R	VEFEITNGAK	G		0	1176.55	L04917_M1SalDP8x104T1.2009.2009.2.dta	gi|445956970|ref|WP_000034825.1|	MULTISPECIES: cold-shock protein CspE [Proteobacteria]	VEFELTNGAK
L04917_M1SalDP8x104T1	8E4	F404476	814	554.803	2	1107.59	1107.59	-0.496573	29.56	76	85	R	VGYLVVSTDR	G		0	1260.36	L04917_M1SalDP8x104T1.2181.2181.2.dta	gi|446819250|ref|WP_000896506.1|	MULTISPECIES: ATP synthase subunit gamma [Salmonella]	VGYLVVSTDR
L04917_M1SalDP8x104T1	8E4	F404476	82	352.203	2	702.392	702.391	1.14324	16.54	458	464	K	VTAVDAK	G		0	438.325	L04917_M1SalDP8x104T1.561.561.2.dta	gi|446062464|ref|WP_000140319.1|	MULTISPECIES: 30S ribosomal protein S1 [Salmonella]	VTAVDAK
L04917_M1SalDP8x104T1	8E4	F404476	83	352.203	2	702.392	702.391	1.3995	22.77	498	504	K	VTGIEGK	H		0	527.957	L04917_M1SalDP8x104T1.723.723.2.dta	gi|446046852|ref|WP_000124707.1|	elongation factor G [Salmonella bongori]	VTGLEGK
L04917_M1SalDP8x104T1	8E4	F404476	830	557.311	2	1112.61	1112.61	-0.399062	19.74	88	98	K	DLVESAPAALK	E		0	1320.39	L04917_M1SalDP8x104T1.2301.2301.2.dta	gi|445951026|ref|WP_000028881.1|	MULTISPECIES: 50S ribosomal protein L7/L12 [Salmonella]	DLVESAPAALK
L04917_M1SalDP8x104T1	8E4	F404476	831	558.325	2	1114.63	1114.63	0.0933041	49.18	170	179	R	VTVQSLDVVR	V		0	1296.19	L04917_M1SalDP8x104T1.2256.2256.2.dta	gi|446501983|ref|WP_000579837.1|	MULTISPECIES: 50S ribosomal protein L3 [Enterobacteriaceae]	VTVQSLDVVR
L04917_M1SalDP8x104T1	8E4	F404476	835	558.817	2	1115.62	1115.62	0.112942	13.81	63	72	K	GIETVLSELR	A		0	1905.08	L04917_M1SalDP8x104T1.3459.3459.2.dta	gi|489114219|ref|WP_003024071.1|	MULTISPECIES: 50S ribosomal protein L28 [Enterobacteriaceae]	GLETVLSELR
L04917_M1SalDP8x104T1	8E4	F404476	836	558.817	2	1115.62	1115.62	0.328069	36.43	63	72	K	GIETVLSELR	A		0	1893.85	L04917_M1SalDP8x104T1.3437.3437.2.dta	gi|489114219|ref|WP_003024071.1|	MULTISPECIES: 50S ribosomal protein L28 [Enterobacteriaceae]	GLETVLSELR
L04917_M1SalDP8x104T1	8E4	F404476	849	560.753	2	1119.49	1119.49	0.59134	33.33	341	349	K	NMSTYVDYK	I		0	1040.9	L04917_M1SalDP8x104T1.1716.1716.2.dta	gi|446788260|ref|WP_000865516.1|	porin [Salmonella bongori]	NMSTYVDYK
L04917_M1SalDP8x104T1	8E4	F404476	851	561.295	2	1120.58	1120.58	-3.02076	13.83	833	842	K	SMLIKEGAEK	I	Oxidation (M) [2]	1	1100.86	L04917_M1SalDP8x104T1.1845.1845.2.dta	gi|446061844|ref|WP_000139699.1|	ATP-dependent helicase [Salmonella bongori]	SMLLKEGAEK
L04917_M1SalDP8x104T1	8E4	F404476	866	563.798	2	1125.58	1125.58	0.262087	19.15	92	100	R	HEAWITLEK	A		0	1167.04	L04917_M1SalDP8x104T1.1989.1989.2.dta	gi|446062464|ref|WP_000140319.1|	MULTISPECIES: 30S ribosomal protein S1 [Salmonella]	HEAWLTLEK
L04917_M1SalDP8x104T1	8E4	F404476	871	565.314	2	1128.61	1128.61	-0.543144	28.95	104	113	R	AQLQEIAQTK	A		0	884.303	L04917_M1SalDP8x104T1.1397.1397.2.dta	gi|447008670|ref|WP_001085926.1|	MULTISPECIES: 50S ribosomal protein L11 [Proteobacteria]	AQLQELAQTK
L04917_M1SalDP8x104T1	8E4	F404476	875	377.556	3	1129.65	1129.65	0.18944	18.2	35	45	K	STRGEIIAVGK	G		1	794.134	L04917_M1SalDP8x104T1.1216.1216.3.dta	gi|445949972|ref|WP_000027827.1|	MULTISPECIES: molecular chaperone GroES [Gammaproteobacteria]	STRGELLAVGK
L04917_M1SalDP8x104T1	8E4	F404476	88	353.218	2	704.422	704.422	0.232815	33.66	96	102	R	VAFAGLK	F		0	1115.77	L04917_M1SalDP8x104T1.1877.1877.2.dta	gi|446788260|ref|WP_000865516.1|	porin [Salmonella bongori]	VAFAGLK
L04917_M1SalDP8x104T1	8E4	F404476	881	567.324	2	1132.63	1132.63	0.150976	51.71	151	161	R	GLDITITTTAK	S		0	1369.01	L04917_M1SalDP8x104T1.2388.2388.2.dta	gi|447018946|ref|WP_001096202.1|	MULTISPECIES: 50S ribosomal protein L5 [Proteobacteria]	GLDLTLTTTAK
L04917_M1SalDP8x104T1	8E4	F404476	885	568.313	2	1134.61	1134.61	1.26034	38.74	26	35	K	FVNILMVDGK	K		0	1789.4	L04917_M1SalDP8x104T1.3235.3235.2.dta	gi|447060786|ref|WP_001138042.1|	MULTISPECIES: 30S ribosomal protein S7 [Enterobacteriaceae]	FVNLLMVDGK
L04917_M1SalDP8x104T1	8E4	F404476	887	568.75	2	1135.49	1135.49	-0.10304	16.11	341	349	K	NMSTYVDYK	I	Oxidation (M) [2]	0	800.733	L04917_M1SalDP8x104T1.1229.1229.2.dta	gi|446788260|ref|WP_000865516.1|	porin [Salmonella bongori]	NMSTYVDYK
L04917_M1SalDP8x104T1	8E4	F404476	888	568.82	2	1135.63	1135.62	1.20639	25.1	492	501	K	EISTTIAFVR	A		0	1527.52	L04917_M1SalDP8x104T1.2701.2701.2.dta	gi|445926001|ref|WP_000003856.1|	pyruvate dehydrogenase [Salmonella bongori]	ELSTTLAFVR
L04917_M1SalDP8x104T1	8E4	F404476	901	571.818	2	1141.62	1141.62	-0.980183	39.08	73	82	R	LVDIVEPTEK	T		0	1212.36	L04917_M1SalDP8x104T1.2084.2084.2.dta	gi|447103749|ref|WP_001181005.1|	MULTISPECIES: 30S ribosomal protein S10 [Proteobacteria]	LVDLVEPTEK
L04917_M1SalDP8x104T1	8E4	F404476	905	574.301	2	1146.59	1146.59	0.252924	22.43	32	43	K	VIGTATSENGAK	N		0	536.789	L04917_M1SalDP8x104T1.741.741.2.dta	gi|445929381|ref|WP_000007236.1|	MULTISPECIES: beta-ketoacyl-ACP reductase [Salmonella]	VLGTATSENGAK
L04917_M1SalDP8x104T1	8E4	F404476	913	577.279	2	1152.54	1152.55	-0.64466	28.27	14	23	R	DWYVVDATGK	T		0	1584.61	L04917_M1SalDP8x104T1.2812.2812.2.dta	gi|446770300|ref|WP_000847556.1|	MULTISPECIES: 50S ribosomal protein L13 [Enterobacteriaceae]	DWYVVDATGK
L04917_M1SalDP8x104T1	8E4	F404476	916	578.322	2	1154.63	1154.63	-0.691997	20.97	339	349	K	GIKDVVTQPQA	-		1	1007.22	L04917_M1SalDP8x104T1.1641.1641.2.dta	gi|505804847|ref|WP_015702792.1|	membrane protein [Salmonella bongori]	GLKDVVTQPQA
L04917_M1SalDP8x104T1	8E4	F404476	922	579.762	2	1157.51	1157.51	-0.124405	25.45	2	11	M	AENQYYGTGR	R		0	641.122	L04917_M1SalDP8x104T1.936.936.2.dta	gi|446752562|ref|WP_000829818.1|	MULTISPECIES: 30S ribosomal protein S9 [Proteobacteria]	AENQYYGTGR
L04917_M1SalDP8x104T1	8E4	F404476	926	579.804	2	1157.59	1157.59	0.721324	14.94	133	144	R	AAIEAAGGKIEE	-		1	917.617	L04917_M1SalDP8x104T1.1460.1460.2.dta	gi|447161661|ref|WP_001238917.1|	MULTISPECIES: 50S ribosomal protein L15 [Gammaproteobacteria]	AALEAAGGKLEE
L04917_M1SalDP8x104T1	8E4	F404476	928	580.838	2	1159.66	1159.66	0.97701	16.7	36	45	R	NGIFIIDLQK	T		0	1952.38	L04917_M1SalDP8x104T1.3555.3555.2.dta	gi|503379490|ref|WP_013614151.1|	30S ribosomal protein S2 [Deinococcus proteolyticus]	NGLFLLDLQK
L04917_M1SalDP8x104T1	8E4	F404476	930	581.317	2	1160.62	1160.62	0.766832	27.15	297	307	K	AGIALNDNFVK	L		0	1411.11	L04917_M1SalDP8x104T1.2472.2472.2.dta	gi|446075653|ref|WP_000153508.1|	glyceraldehyde-3-phosphate dehydrogenase [Salmonella bongori]	AGLALNDNFVK
L04917_M1SalDP8x104T1	8E4	F404476	936	582.822	2	1163.63	1163.63	-0.635941	29.87	157	167	R	SAGTYVQIVAR	D		0	1198.65	L04917_M1SalDP8x104T1.2056.2056.2.dta	gi|446224004|ref|WP_000301859.1|	MULTISPECIES: 50S ribosomal protein L2 [Proteobacteria]	SAGTYVQLVAR
L04917_M1SalDP8x104T1	8E4	F404476	939	585.303	2	1168.59	1168.59	0.217356	27.58	94	104	K	HAVTEASPMVK	A		0	657.606	L04917_M1SalDP8x104T1.966.966.2.dta	gi|447139417|ref|WP_001216673.1|	MULTISPECIES: 30S ribosomal protein S6 [Enterobacteriaceae]	HAVTEASPMVK
L04917_M1SalDP8x104T1	8E4	F404476	941	585.336	2	1168.66	1168.66	1.29208	21.92	139	149	K	QVIGQVAADLR	A		0	1303.32	L04917_M1SalDP8x104T1.2268.2268.2.dta	gi|446014082|ref|WP_000091937.1|	50S ribosomal protein L6 [Salmonella bongori]	QVLGQVAADLR
L04917_M1SalDP8x104T1	8E4	F404476	942	585.349	2	1168.68	1168.68	0.786356	19.08	123	134	K	QVAILAVAGAEK	I		0	1421.07	L04917_M1SalDP8x104T1.2493.2493.2.dta	gi|446974956|ref|WP_001052212.1|	MULTISPECIES: ATP synthase subunit b [Salmonella]	QVALLAVAGAEK
L04917_M1SalDP8x104T1	8E4	F404476	943	586.332	2	1170.65	1170.65	0.026481	69.78	239	249	K	VGEEVEIVGIK	E		0	1429.47	L04917_M1SalDP8x104T1.2511.2511.2.dta	gi|445953893|ref|WP_000031748.1|	MULTISPECIES: elongation factor Tu [Salmonella]	VGEEVELVGLK
L04917_M1SalDP8x104T1	8E4	F404476	946	586.808	2	1171.6	1171.6	0.0981562	49.43	465	475	K	AVAAALEQMPR	F	Oxidation (M) [9]	0	895.722	L04917_M1SalDP8x104T1.1422.1422.2.dta	gi|446886320|ref|WP_000963576.1|	dihydrolipoamide acetyltransferase [Salmonella bongori]	AVAAALEQMPR
L04917_M1SalDP8x104T1	8E4	F404476	950	588.273	2	1174.53	1174.53	-0.498922	69.76	219	229	R	TADQNNTANAR	L		0	250.961	L04917_M1SalDP8x104T1.258.258.2.dta	gi|446788260|ref|WP_000865516.1|	porin [Salmonella bongori]	TADQNNTANAR	Salmonella
L04917_M1SalDP8x104T1	8E4	F404476	964	596.271	2	1190.53	1190.53	0.184792	56.42	174	185	K	NGSVSGENTNGR	S		0	310.868	L04917_M1SalDP8x104T1.351.351.2.dta	gi|446788260|ref|WP_000865516.1|	porin [Salmonella bongori]	NGSVSGENTNGR
L04917_M1SalDP8x104T1	8E4	F404476	976	598.292	2	1194.57	1194.57	-0.296341	51.23	86	95	K	QATFEEMIAR	R		0	1453.89	L04917_M1SalDP8x104T1.2560.2560.2.dta	gi|446770300|ref|WP_000847556.1|	MULTISPECIES: 50S ribosomal protein L13 [Enterobacteriaceae]	QATFEEMLAR
L04917_M1SalDP8x104T1	8E4	F404476	979	598.8	2	1195.59	1195.59	-0.910849	37.87	16	27	K	GFGFITPADGSK	D		0	1532.12	L04917_M1SalDP8x104T1.2709.2709.2.dta	gi|446985422|ref|WP_001062678.1|	MULTISPECIES: cold-shock protein CspC [Proteobacteria]	GFGFLTPADGSK
L04917_M1SalDP8x104T1	8E4	F404476	982	599.802	2	1197.59	1197.59	-0.0818311	27.29	45	55	K	HADNALTFGPR	D		0	963.916	L04917_M1SalDP8x104T1.1555.1555.2.dta	gi|446014082|ref|WP_000091937.1|	50S ribosomal protein L6 [Salmonella bongori]	HADNALTFGPR
L04917_M1SalDP8x104T1	8E4	F404476	983	600.339	2	1198.66	1198.66	0.26029	21.13	232	242	R	EMLPVLEAVAK	A		0	1910.55	L04917_M1SalDP8x104T1.3470.3470.2.dta	gi|446641762|ref|WP_000719108.1|	molecular chaperone GroEL [Salmonella bongori]	EMLPVLEAVAK
L04917_M1SalDP8x104T1	8E4	F404476	984	600.34	2	1198.66	1198.66	1.17798	19.85	232	242	R	EMLPVLEAVAK	A		0	1922.72	L04917_M1SalDP8x104T1.3495.3495.2.dta	gi|446641762|ref|WP_000719108.1|	molecular chaperone GroEL [Salmonella bongori]	EMLPVLEAVAK
L04917_M1SalDP8x104T1	8E4	F404476	985	400.562	3	1198.67	1198.67	-1.15128	14.13	22	32	K	AVESGDKKPLR	T		1	441.78	L04917_M1SalDP8x104T1.567.567.3.dta	gi|447060859|ref|WP_001138115.1|	MULTISPECIES: 30S ribosomal protein S19 [Enterobacteriaceae]	AVESGDKKPLR
L04917_M1SalDP8x104T1	8E4	F404476	988	601.295	2	1200.57	1200.57	1.11363	15.5	431	441	R	GQNEDQNVGIK	V		0	618.972	L04917_M1SalDP8x104T1.895.895.2.dta	gi|446641762|ref|WP_000719108.1|	molecular chaperone GroEL [Salmonella bongori]	GQNEDQNVGLK
L04918_M1SalDP8x104T2	8E4	F404477	1002	586.332	2	1170.65	1170.65	-0.708154	48.23	239	249	K	VGEEVEIVGIK	E		0	1425.2	L04918_M1SalDP8x104T2.2598.2598.2.dta	gi|445953893|ref|WP_000031748.1|	MULTISPECIES: elongation factor Tu [Salmonella]	VGEEVELVGLK
L04918_M1SalDP8x104T2	8E4	F404477	1003	586.332	2	1170.65	1170.65	0.658609	47.89	239	249	K	VGEEVEIVGIK	E		0	1436.25	L04918_M1SalDP8x104T2.2619.2619.2.dta	gi|445953893|ref|WP_000031748.1|	MULTISPECIES: elongation factor Tu [Salmonella]	VGEEVELVGLK
L04918_M1SalDP8x104T2	8E4	F404477	1005	586.809	2	1171.6	1171.6	1.75401	18.26	465	475	K	AVAAALEQMPR	F	Oxidation (M) [9]	0	886.649	L04918_M1SalDP8x104T2.1491.1491.2.dta	gi|446886320|ref|WP_000963576.1|	dihydrolipoamide acetyltransferase [Salmonella bongori]	AVAAALEQMPR
L04918_M1SalDP8x104T2	8E4	F404477	1017	395.552	3	1183.64	1183.63	0.509448	15.67	60	70	R	VTKPEAGHFAK	A		0	572.31	L04918_M1SalDP8x104T2.886.886.3.dta	gi|446501983|ref|WP_000579837.1|	MULTISPECIES: 50S ribosomal protein L3 [Enterobacteriaceae]	VTKPEAGHFAK
L04918_M1SalDP8x104T2	8E4	F404477	102	360.177	2	718.34	718.34	-0.300693	19.25	278	284	K	APGFGDR	R		0	666.211	L04918_M1SalDP8x104T2.1063.1063.2.dta	gi|446641762|ref|WP_000719108.1|	molecular chaperone GroEL [Salmonella bongori]	APGFGDR
L04918_M1SalDP8x104T2	8E4	F404477	1022	596.27	2	1190.53	1190.53	-1.25995	30.77	174	185	K	NGSVSGENTNGR	S		0	305.835	L04918_M1SalDP8x104T2.418.418.2.dta	gi|446788260|ref|WP_000865516.1|	porin [Salmonella bongori]	NGSVSGENTNGR
L04918_M1SalDP8x104T2	8E4	F404477	1030	598.292	2	1194.57	1194.57	-0.195886	22.94	86	95	K	QATFEEMIAR	R		0	1452.91	L04918_M1SalDP8x104T2.2652.2652.2.dta	gi|446770300|ref|WP_000847556.1|	MULTISPECIES: 50S ribosomal protein L13 [Enterobacteriaceae]	QATFEEMLAR
L04918_M1SalDP8x104T2	8E4	F404477	1032	598.308	2	1194.6	1194.6	1.97472	20.34	332	341	K	LHDVAEEVQR	C		0	777.168	L04918_M1SalDP8x104T2.1273.1273.2.dta	gi|486156026|ref|WP_001519776.1|	MULTISPECIES: RNA polymerase sigma factor RpoD [Salmonella]	LHDVAEEVQR	Salmonella
L04918_M1SalDP8x104T2	8E4	F404477	1037	599.803	2	1197.59	1197.59	1.53809	23.46	45	55	K	HADNALTFGPR	D		0	954.343	L04918_M1SalDP8x104T2.1625.1625.2.dta	gi|446014082|ref|WP_000091937.1|	50S ribosomal protein L6 [Salmonella bongori]	HADNALTFGPR
L04918_M1SalDP8x104T2	8E4	F404477	1038	600.338	2	1198.66	1198.66	-1.87542	35.11	232	242	R	EMLPVLEAVAK	A		0	1912.57	L04918_M1SalDP8x104T2.3591.3591.2.dta	gi|446641762|ref|WP_000719108.1|	molecular chaperone GroEL [Salmonella bongori]	EMLPVLEAVAK
L04918_M1SalDP8x104T2	8E4	F404477	1039	600.853	2	1199.69	1199.69	0.55931	25.41	49	60	K	IGVPFVDGGVIK	A		0	1852.09	L04918_M1SalDP8x104T2.3475.3475.2.dta	gi|446193541|ref|WP_000271396.1|	MULTISPECIES: 50S ribosomal protein L21 [Enterobacteriaceae]	LGVPFVDGGVLK
L04918_M1SalDP8x104T2	8E4	F404477	1048	603.265	2	1204.52	1204.51	0.464917	66.81	103	113	K	FADAGSFDYGR	N		0	1245.93	L04918_M1SalDP8x104T2.2242.2242.2.dta	gi|446788260|ref|WP_000865516.1|	porin [Salmonella bongori]	FADAGSFDYGR
L04918_M1SalDP8x104T2	8E4	F404477	1051	603.804	2	1205.59	1205.59	0.2646	18.53	44	54	K	SESAIPAEQFK	N		0	1061.42	L04918_M1SalDP8x104T2.1849.1849.2.dta	gi|446062464|ref|WP_000140319.1|	MULTISPECIES: 30S ribosomal protein S1 [Salmonella]	SESALPAEQFK
L04918_M1SalDP8x104T2	8E4	F404477	1052	603.81	2	1205.61	1205.6	1.84389	21.05	256	267	R	FGVEDGSVAGLR	A		0	1378.86	L04918_M1SalDP8x104T2.2501.2501.2.dta	gi|447121143|ref|WP_001198399.1|	trigger factor [Salmonella bongori]	FGVEDGSVAGLR
L04918_M1SalDP8x104T2	8E4	F404477	1062	604.82	2	1207.63	1207.62	1.44913	43.99	36	46	R	VGFFNPIASEK	E		0	1648.28	L04918_M1SalDP8x104T2.3050.3050.2.dta	gi|446178597|ref|WP_000256452.1|	30S ribosomal protein S16 [Salmonella bongori]	VGFFNPLASEK
L04918_M1SalDP8x104T2	8E4	F404477	1068	607.814	2	1213.61	1213.61	0.527351	38.65	321	331	R	AALIDCLAPDR	R	Carbamidomethyl (C) [6]	0	1487.83	L04918_M1SalDP8x104T2.2716.2716.2.dta	gi|505804847|ref|WP_015702792.1|	membrane protein [Salmonella bongori]	AALLDCLAPDR
L04918_M1SalDP8x104T2	8E4	F404477	1069	607.818	2	1213.62	1213.62	-0.61304	38.82	305	314	K	FESEVYILSK	D		0	1505.21	L04918_M1SalDP8x104T2.2751.2751.2.dta	gi|445953893|ref|WP_000031748.1|	MULTISPECIES: elongation factor Tu [Salmonella]	FESEVYLLSK
L04918_M1SalDP8x104T2	8E4	F404477	1070	607.819	2	1213.62	1213.62	0.392214	33.92	305	314	K	FESEVYILSK	D		0	1515.98	L04918_M1SalDP8x104T2.2774.2774.2.dta	gi|445953893|ref|WP_000031748.1|	MULTISPECIES: elongation factor Tu [Salmonella]	FESEVYLLSK
L04918_M1SalDP8x104T2	8E4	F404477	1077	611.838	2	1221.66	1221.66	1.6011	18.05	281	291	R	AQSVVDYLISK	G		0	1722.66	L04918_M1SalDP8x104T2.3208.3208.2.dta	gi|505804847|ref|WP_015702792.1|	membrane protein [Salmonella bongori]	AQSVVDYLLSK
L04918_M1SalDP8x104T2	8E4	F404477	1082	614.35	2	1226.69	1226.69	-1.43394	30.41	12	22	R	DVAEILLEGLR	R		0	2516.58	L04918_M1SalDP8x104T2.4673.4673.2.dta	gi|505805132|ref|WP_015703071.1|	glutamine--fructose-6-phosphate aminotransferase [Salmonella bongori]	DVAELLLEGLR
L04918_M1SalDP8x104T2	8E4	F404477	1084	614.802	2	1227.59	1227.59	0.357612	53.42	612	623	R	VAGFAGYTTDAR	D		0	1136.78	L04918_M1SalDP8x104T2.2012.2012.2.dta	gi|752550625|ref|WP_041221871.1|	hypothetical protein [Deinococcus proteolyticus]	VAGFAGYTTDAR	Deinococcus	Deinococcus proteolyticus
L04918_M1SalDP8x104T2	8E4	F404477	1085	614.848	2	1227.68	1227.68	-0.73146	18.93	309	320	R	ISASALPSNLQK	A		0	1115.73	L04918_M1SalDP8x104T2.1966.1966.2.dta	gi|503380424|ref|WP_013615085.1|	iron ABC transporter substrate-binding protein [Deinococcus proteolyticus]	LSASALPSNLQK	Deinococcus	Deinococcus proteolyticus
L04918_M1SalDP8x104T2	8E4	F404477	1099	411.877	3	1232.61	1232.61	0.326137	23.6	326	334	K	GYRPQFYFR	T		0	1252.7	L04918_M1SalDP8x104T2.2256.2256.3.dta	gi|445953893|ref|WP_000031748.1|	MULTISPECIES: elongation factor Tu [Salmonella]	GYRPQFYFR
L04918_M1SalDP8x104T2	8E4	F404477	1100	411.877	3	1232.61	1232.61	0.569524	27.18	326	334	K	GYRPQFYFR	T		0	1242.31	L04918_M1SalDP8x104T2.2234.2234.3.dta	gi|445953893|ref|WP_000031748.1|	MULTISPECIES: elongation factor Tu [Salmonella]	GYRPQFYFR
L04918_M1SalDP8x104T2	8E4	F404477	1111	413.59	3	1237.75	1237.75	1.63361	26.7	606	616	K	AKPVLLEPIMK	V		0	1320.72	L04918_M1SalDP8x104T2.2395.2395.3.dta	gi|446046852|ref|WP_000124707.1|	elongation factor G [Salmonella bongori]	AKPVLLEPLMK
L04918_M1SalDP8x104T2	8E4	F404477	1120	620.285	2	1238.55	1238.55	1.5615	37.87	476	486	R	FNSSLSEDGQR	L		0	776.279	L04918_M1SalDP8x104T2.1271.1271.2.dta	gi|446886320|ref|WP_000963576.1|	dihydrolipoamide acetyltransferase [Salmonella bongori]	FNSSLSEDGQR
L04918_M1SalDP8x104T2	8E4	F404477	1128	620.866	2	1239.72	1239.72	-0.43155	26.64	32	44	K	AILAAAGIAENVK	I		0	1430.54	L04918_M1SalDP8x104T2.2608.2608.2.dta	gi|446012925|ref|WP_000090780.1|	MULTISPECIES: 30S ribosomal protein S13 [Enterobacteriaceae]	ALLAAAGLAENVK
L04918_M1SalDP8x104T2	8E4	F404477	1129	620.867	2	1239.72	1239.72	0.358952	40.07	32	44	K	AILAAAGIAENVK	I		0	1419.64	L04918_M1SalDP8x104T2.2586.2586.2.dta	gi|446012925|ref|WP_000090780.1|	MULTISPECIES: 30S ribosomal protein S13 [Enterobacteriaceae]	ALLAAAGLAENVK
L04918_M1SalDP8x104T2	8E4	F404477	113	364.192	2	726.37	726.37	-0.0812258	16.25	46	52	R	VGFGYGK	A		0	905.113	L04918_M1SalDP8x104T2.1524.1524.2.dta	gi|446862865|ref|WP_000940121.1|	MULTISPECIES: 30S ribosomal protein S5 [Proteobacteria]	VGFGYGK
L04918_M1SalDP8x104T2	8E4	F404477	1132	622.348	2	1242.68	1242.68	-0.875526	25.24	85	96	K	VEGGVVDLNTLK	A		0	1415.52	L04918_M1SalDP8x104T2.2577.2577.2.dta	gi|447161661|ref|WP_001238917.1|	MULTISPECIES: 50S ribosomal protein L15 [Gammaproteobacteria]	VEGGVVDLNTLK
L04918_M1SalDP8x104T2	8E4	F404477	1133	622.348	2	1242.68	1242.68	-0.658254	31.18	9	20	K	QAIVAEVSEVAK	G		0	1302.83	L04918_M1SalDP8x104T2.2358.2358.2.dta	gi|447129947|ref|WP_001207203.1|	MULTISPECIES: 50S ribosomal protein L10 [Enterobacteriaceae]	QALVAEVSEVAK
L04918_M1SalDP8x104T2	8E4	F404477	114	364.208	2	726.402	726.402	-1.00082	13.51	15	21	R	DPVAVAR	E		0	612.801	L04918_M1SalDP8x104T2.964.964.2.dta	gi|503379916|ref|WP_013614577.1|	3-methyladenine DNA glycosylase [Deinococcus proteolyticus]	DPVAVAR
L04918_M1SalDP8x104T2	8E4	F404477	1149	623.804	2	1245.59	1245.59	-0.768308	58.58	53	64	R	SDVQAAKDDAAR	A		1	403.72	L04918_M1SalDP8x104T2.574.574.2.dta	gi|447005051|ref|WP_001082307.1|	MULTISPECIES: hypothetical protein [Proteobacteria]	SDVQAAKDDAAR
L04918_M1SalDP8x104T2	8E4	F404477	1150	416.206	3	1245.59	1245.59	-0.0345217	37.72	53	64	R	SDVQAAKDDAAR	A		1	405.531	L04918_M1SalDP8x104T2.578.578.3.dta	gi|447005051|ref|WP_001082307.1|	MULTISPECIES: hypothetical protein [Proteobacteria]	SDVQAAKDDAAR
L04918_M1SalDP8x104T2	8E4	F404477	1151	624.324	2	1246.63	1246.63	2.45702	27.68	58	69	K	STPFAAQVAAER	C		0	1130.55	L04918_M1SalDP8x104T2.1998.1998.2.dta	gi|446952502|ref|WP_001029758.1|	MULTISPECIES: 30S ribosomal protein S11 [Enterobacteriaceae]	STPFAAQVAAER
L04918_M1SalDP8x104T2	8E4	F404477	1168	629.829	2	1257.64	1257.64	1.38036	25.07	65	75	R	ANQRLDNQATK	Y		1	361.997	L04918_M1SalDP8x104T2.503.503.2.dta	gi|447005051|ref|WP_001082307.1|	MULTISPECIES: hypothetical protein [Proteobacteria]	ANQRLDNQATK
[truncated: 5,595 more rows]
