# Supplementary material for: Evaluation of the Limit of Detection of Bacteria by Tandem Mass Spectrometry Proteotyping and Phylopeptidomics
Source: Microorganisms. 2023 Apr 29;11(5):1170. doi: 10.3390/microorganisms11051170 (PMC10223342; doi:10.3390/microorganisms11051170)
Supplement: Supplementary file 1 [file microorganisms-11-01170-s001.zip › Supplementary20230420/Revised_LOD_Table S6_List of identified proteins for S. bongori and D. proteolyticus mixtures.xlsx]

## Sheet: Table S6
Table S6_List of identified proteins for S. bongori and D. proteolyticus mixtures at 2E4 cfu, 4E4 cfu, 8E4 cfu, 1E5 cfu and 2E5 cfu.
													Total spectral count mixture 1:1 2E4 cfu/mL			Total spectral count mixture 1:1 4E4 cfu/mL			Total spectral count mixture 1:1 8E4 cfu/mL			Total spectral count mixture 1:1 1E5 cfu/mL			Total spectral count mixture 1:1 1E5 cfu/mL
													55	82	45	289	284	197	560	366	508	234	601	878	443	1060	1541
212 protein validated with at least 2 peptides
							Best Hit						Spectral count mixture 1:1 2xE4 cfu/mL			Spectral count mixture 1:1 4E4 cfu/mL			Spectral count mixture 1:1 8E4 cfu/mL			Spectral count mixture 1:1 1E5 cfu/mL			Spectral count mixture 1:1 2E5 cfu/mL
accession	description	pI	mass	Total peptides	Total SC	NSAF	Sample	File dat	score	coverage	#peptides	emPAI	L04911_M1SalDP2x104T1	L04912_M1SalDP2x104T2	L04913_M1SalDP2x104T3	L04914_M1SalDP4x104T1	L04915_M1SalDP4x104T2	L04916_M1SalDP4x104T3	L04917_M1SalDP8x104T1	L04918_M1SalDP8x104T2	L04919_M1SalDP8x104T3	L04920_M1SalDP1x105T1	L04921_M1SalDP1x105T2	L04922_M1SalDP1x105T3	L04923_M1SalDP2x105T1	L04924_M1SalDP2x105T2	L04925_M1SalDP2x105T3
gi|752550625|ref|WP_041221871.1|	hypothetical protein [Deinococcus proteolyticus]		96867.3	42	261	2.69441	L04925_M1SalDP2x105T3	F404484	1902.53	74.4444	40	3.25459	0	0	0	12	15	1	19	14	31	11	24	27	12	40	55
gi|446046852|ref|WP_000124707.1|	elongation factor G [Salmonella bongori]		77584.4	36	320	4.12454	L04925_M1SalDP2x105T3	F404484	1393.88	67.234	34	5.30369	4	6	1	18	18	8	24	19	34	7	39	44	15	20	63
gi|445926001|ref|WP_000003856.1|	pyruvate dehydrogenase [Salmonella bongori]		99936.1	31	199	1.99127	L04925_M1SalDP2x105T3	F404484	1156.02	39.978	30	1.57319	1	1	0	14	13	5	20	17	20	1	26	25	5	15	36
gi|446062464|ref|WP_000140319.1|	MULTISPECIES: 30S ribosomal protein S1 [Salmonella]		61263.8	30	205	3.34619	L04925_M1SalDP2x105T3	F404484	929.254	51.9784	27	2.85017	2	3	2	11	10	9	17	11	13	11	22	23	11	23	37
gi|446641762|ref|WP_000719108.1|	molecular chaperone GroEL [Salmonella bongori]		57505.8	30	184	3.19968	L04925_M1SalDP2x105T3	F404484	1095.47	72.2433	27	4.91977	0	1	1	8	9	7	20	10	15	2	19	29	6	17	40
gi|445953893|ref|WP_000031748.1|	MULTISPECIES: elongation factor Tu [Salmonella]		43427.4	28	680	15.6583	L04925_M1SalDP2x105T3	F404484	1334.28	74.1117	26	30.4706	13	19	14	34	37	36	60	45	56	27	64	88	35	63	89
gi|446788260|ref|WP_000865516.1|	porin [Salmonella bongori]		41285.7	22	225	5.44983	L04925_M1SalDP2x105T3	F404484	1044.14	74.8677	19	4.93588	2	3	4	10	10	8	20	9	15	15	20	26	17	34	32
gi|505804847|ref|WP_015702792.1|	membrane protein [Salmonella bongori]		37501.8	20	202	5.3864	L04925_M1SalDP2x105T3	F404484	811.09	67.6218	18	4.64226	3	4	1	10	8	10	16	13	14	12	18	25	12	29	27
gi|446033415|ref|WP_000111270.1|	phosphoglycerate kinase [Salmonella bongori]		41238.7	18	72	1.74593	L04925_M1SalDP2x105T3	F404484	563.79	50	14	1.60911	0	0	0	3	2	3	5	4	4	3	6	11	5	12	14
gi|446057371|ref|WP_000135226.1|	MULTISPECIES: 30S ribosomal protein S4 [Gammaproteobacteria]		23527.7	18	68	2.89022	L04925_M1SalDP2x105T3	F404484	541.84	61.5023	16	9.65359	0	0	0	3	3	0	10	5	6	0	6	9	2	2	22
gi|446075653|ref|WP_000153508.1|	glyceraldehyde-3-phosphate dehydrogenase [Salmonella bongori]		35672.2	17	107	2.99953	L04925_M1SalDP2x105T3	F404484	617.94	71.2991	16	3.84294	3	3	0	7	6	4	7	4	10	5	10	11	5	8	24
gi|447084838|ref|WP_001162094.1|	MULTISPECIES: DNA-directed RNA polymerase subunit alpha [Proteobacteria]		36717.2	17	114	3.10481	L04925_M1SalDP2x105T3	F404484	518.34	57.6577	15	3.3011	0	0	0	5	7	4	8	3	8	5	9	11	9	22	23
gi|447099495|ref|WP_001176751.1|	MULTISPECIES: ATP synthase subunit alpha [Salmonella]		55306.7	17	84	1.5188	L04925_M1SalDP2x105T3	F404484	685.72	48.6056	17	1.93954	0	0	0	4	1	3	9	2	6	0	8	21	0	8	22
gi|446576623|ref|WP_000653969.1|	DNA-directed RNA polymerase subunit beta' [Salmonella bongori]		155925	16	36	0.23088	L04925_M1SalDP2x105T3	F404484	524.68	14.9612	16	0.342875	0	0	0	1	2	0	3	1	3	0	4	3	0	3	16
gi|446886320|ref|WP_000963576.1|	dihydrolipoamide acetyltransferase [Salmonella bongori]		66153.4	16	63	0.952332	L04922_M1SalDP1x105T3	F404481	438.25	34.4942	15	1.08072	0	0	0	3	1	6	9	4	5	0	4	17	0	2	12
gi|447018946|ref|WP_001096202.1|	MULTISPECIES: 50S ribosomal protein L5 [Proteobacteria]		20375.7	16	176	8.63773	L04925_M1SalDP2x105T3	F404484	567.97	70.8108	14	32.9181	2	1	0	4	6	5	17	7	9	9	11	22	22	29	32
gi|447121143|ref|WP_001198399.1|	trigger factor [Salmonella bongori]		47994.7	16	94	1.95855	L04925_M1SalDP2x105T3	F404484	604.41	42.6606	15	1.72774	0	1	0	9	6	0	5	9	14	1	10	9	2	9	19
gi|446112644|ref|WP_000190499.1|	MULTISPECIES: ATP synthase subunit beta [Salmonella]		50308.8	15	69	1.37153	L04925_M1SalDP2x105T3	F404484	539.47	56.0175	15	2.0861	0	0	0	3	1	0	3	5	6	0	3	9	5	14	20
gi|503380424|ref|WP_013615085.1|	iron ABC transporter substrate-binding protein [Deinococcus proteolyticus]		36389.8	15	77	2.11598	L04925_M1SalDP2x105T3	F404484	524.51	47.2727	13	3.70846	0	0	0	2	3	2	4	2	8	0	3	11	4	17	21
gi|446169024|ref|WP_000246879.1|	30S ribosomal protein S2 [Salmonella bongori]		26782.8	14	114	4.25646	L04925_M1SalDP2x105T3	F404484	558.08	62.1399	13	6.22832	1	1	1	5	5	2	11	3	4	3	10	17	7	18	26
gi|446452090|ref|WP_000529945.1|	MULTISPECIES: 30S ribosomal protein S3 [Proteobacteria]		25967.2	14	52	2.00253	L04925_M1SalDP2x105T3	F404484	468.09	52.9661	13	5.22314	0	0	0	1	0	1	5	4	3	0	4	9	2	6	17
gi|446730849|ref|WP_000808105.1|	elongation factor Ts [Salmonella bongori]		30436.8	13	70	2.29985	L04924_M1SalDP2x105T2	F404483	360.35	41.9929	10	2.3056	1	0	0	5	4	1	3	2	6	2	6	7	8	13	12
gi|446784333|ref|WP_000861589.1|	malate dehydrogenase [Salmonella bongori]		32581.4	13	44	1.35046	L04925_M1SalDP2x105T3	F404484	449.71	48.1728	10	1.36757	0	0	0	1	1	0	4	1	2	1	2	6	5	11	10
gi|446862865|ref|WP_000940121.1|	MULTISPECIES: 30S ribosomal protein S5 [Proteobacteria]		17592.3	13	159	9.03803	L04925_M1SalDP2x105T3	F404484	523.29	78.4431	12	25.3661	1	2	2	6	7	5	14	12	13	5	17	19	12	18	26
gi|503379992|ref|WP_013614653.1|	S-layer domain-containing protein [Deinococcus proteolyticus]		42289.2	13	72	1.70256	L04924_M1SalDP2x105T2	F404483	598.25	58.5185	13	2.81265	0	0	0	0	2	0	5	1	4	2	4	13	4	22	15
gi|503380398|ref|WP_013615059.1|	peptide ABC transporter substrate-binding protein [Deinococcus proteolyticus]		65323.7	13	18	0.275551	L04924_M1SalDP2x105T2	F404483	467.37	29.0051	12	0.687545	0	0	0	0	0	0	0	0	0	0	0	0	0	12	6
gi|447060786|ref|WP_001138042.1|	MULTISPECIES: 30S ribosomal protein S7 [Enterobacteriaceae]		17579.4	12	81	4.60766	L04925_M1SalDP2x105T3	F404484	444.707	62.8931	12	11.0977	1	1	1	7	3	1	9	9	8	1	10	7	1	2	20
gi|505805091|ref|WP_015703031.1|	polynucleotide phosphorylase/polyadenylase [Salmonella bongori]		77109.9	12	35	0.453898	L04925_M1SalDP2x105T3	F404484	427.17	26.5823	12	0.618368	0	0	0	1	0	0	3	0	3	0	4	8	0	3	13
gi|446185245|ref|WP_000263100.1|	DNA-directed RNA polymerase subunit beta [Salmonella bongori]		150860	11	25	0.165716	L04925_M1SalDP2x105T3	F404484	377.45	10.868	11	0.256565	0	0	0	1	0	0	1	1	1	0	4	3	0	2	12
gi|446450124|ref|WP_000527979.1|	adenylosuccinate synthetase [Salmonella bongori]		47428.4	11	47	0.990967	L04925_M1SalDP2x105T3	F404484	421.95	32.0186	10	0.928514	0	0	0	0	1	1	4	1	3	1	5	8	4	8	11
gi|447019436|ref|WP_001096692.1|	50S ribosomal protein L1 [Salmonella bongori]		24718.3	11	71	2.87237	L04925_M1SalDP2x105T3	F404484	427.88	52.5641	10	2.86504	1	2	0	4	4	1	8	5	9	3	7	8	3	4	12
gi|447118809|ref|WP_001196065.1|	MULTISPECIES: 50S ribosomal protein L9 [Salmonella]		15774.5	11	70	4.43756	L04925_M1SalDP2x105T3	F404484	315.3	65.035	8	4.60196	0	0	0	3	3	3	4	2	4	7	4	8	9	13	10
gi|447129947|ref|WP_001207203.1|	MULTISPECIES: 50S ribosomal protein L10 [Enterobacteriaceae]		17846.5	11	98	5.49129	L04924_M1SalDP2x105T2	F404483	393.22	51.8519	9	3.66322	1	3	2	3	3	4	6	5	6	6	9	12	11	13	14
gi|503379510|ref|WP_013614171.1|	elongation factor Tu [Deinococcus proteolyticus]		44333.5	11	28	0.631576	L04924_M1SalDP2x105T2	F404483	361.67	36.2283	11	1.29197	0	0	0	0	0	0	1	2	2	0	2	1	2	14	4
gi|445929381|ref|WP_000007236.1|	MULTISPECIES: beta-ketoacyl-ACP reductase [Salmonella]		25586.2	10	67	2.6186	L04925_M1SalDP2x105T3	F404484	464.18	62.069	10	4.71057	0	0	0	1	0	0	7	2	2	2	4	7	11	15	16
gi|446346540|ref|WP_000424395.1|	MULTISPECIES: 50S ribosomal protein L4 [Proteobacteria]		22072.9	10	57	2.58236	L04925_M1SalDP2x105T3	F404484	277.32	59.5	8	2.10025	1	0	0	5	3	2	4	3	7	2	6	7	3	4	10
gi|446501983|ref|WP_000579837.1|	MULTISPECIES: 50S ribosomal protein L3 [Enterobacteriaceae]		22272.8	10	74	3.32243	L04925_M1SalDP2x105T3	F404484	279.23	49.505	8	2.47355	0	1	0	8	5	4	6	9	7	4	8	6	2	3	11
gi|526245311|ref|WP_020842665.1|	glutathione reductase [Salmonella bongori]		50918.7	10	25	0.490979	L04925_M1SalDP2x105T3	F404484	458.35	33.9827	10	0.846264	0	0	0	0	0	0	1	0	3	0	2	5	0	3	11
gi|752551331|ref|WP_041222576.1|	hypothetical protein [Deinococcus proteolyticus]		30711.2	10	20	0.651227	L04924_M1SalDP2x105T2	F404483	462.01	59.8566	10	2.27799	0	0	0	0	0	0	0	0	0	0	0	1	1	14	4
gi|445925480|ref|WP_000003335.1|	lysine--tRNA ligase [Salmonella bongori]		57582.1	9	19	0.329964	L04925_M1SalDP2x105T3	F404484	281.66	24.4742	7	0.413092	0	0	0	0	0	0	2	0	0	0	0	5	0	4	8
gi|446017836|ref|WP_000095691.1|	acetate kinase [Salmonella bongori]		43586.1	9	47	1.07832	L04925_M1SalDP2x105T3	F404484	365.56	38.2872	9	0.793606	0	0	0	1	1	2	4	3	1	2	5	6	5	8	9
gi|446052325|ref|WP_000130180.1|	transaldolase [Salmonella bongori]		35325.3	9	28	0.792632	L04925_M1SalDP2x105T3	F404484	281.44	29.595	7	0.745771	0	0	0	0	0	0	1	0	2	0	2	5	3	8	7
gi|446369674|ref|WP_000447529.1|	MULTISPECIES: 50S ribosomal protein L22 [Proteobacteria]		12218.8	9	20	1.63683	L04925_M1SalDP2x105T3	F404484	270.35	60.3604	8	7.90004	0	0	0	1	0	0	1	0	0	0	0	3	2	3	10
gi|503379490|ref|WP_013614151.1|	30S ribosomal protein S2 [Deinococcus proteolyticus]		30013.6	9	18	0.599729	L04924_M1SalDP2x105T2	F404483	344.02	41.1765	9	1.31544	0	0	0	0	0	0	1	0	0	0	0	0	1	9	7
gi|445958879|ref|WP_000036734.1|	MULTISPECIES: enolase [Salmonella]		45627.3	8	56	1.22733	L04925_M1SalDP2x105T3	F404484	404.48	28.9855	7	0.746835	0	0	0	3	6	1	4	4	7	1	6	6	2	4	12
gi|445987401|ref|WP_000065256.1|	50S ribosomal protein L19 [Salmonella bongori]		13123.2	8	43	3.27664	L04925_M1SalDP2x105T3	F404484	219.37	46.2185	7	5.31938	0	0	0	1	3	0	3	2	3	3	4	6	5	3	10
gi|446000612|ref|WP_000078467.1|	2-Cys peroxiredoxin [Salmonella bongori]		18195.4	8	60	3.29754	L04925_M1SalDP2x105T3	F404484	327.597	72.0238	7	2.90236	0	0	0	2	2	1	5	3	5	4	4	9	6	9	10
gi|446014082|ref|WP_000091937.1|	50S ribosomal protein L6 [Salmonella bongori]		18892.1	8	64	3.38765	L04925_M1SalDP2x105T3	F404484	290.99	41.5205	7	3.94865	0	1	0	7	3	0	5	7	9	2	10	5	0	3	12
gi|446770300|ref|WP_000847556.1|	MULTISPECIES: 50S ribosomal protein L13 [Enterobacteriaceae]		15965.5	8	63	3.946	L04925_M1SalDP2x105T3	F404484	251.03	51.7241	7	2.93311	0	0	0	4	3	3	5	4	7	2	8	6	3	8	10
gi|447139116|ref|WP_001216372.1|	MULTISPECIES: 50S ribosomal protein L17 [Proteobacteria]		14499.7	8	49	3.37938	L04925_M1SalDP2x105T3	F404484	289.28	46.5649	8	5.49972	0	0	0	3	2	0	5	2	2	3	2	5	8	6	11
gi|447139417|ref|WP_001216673.1|	MULTISPECIES: 30S ribosomal protein S6 [Enterobacteriaceae]		15163.4	8	63	4.15474	L04925_M1SalDP2x105T3	F404484	318.65	53.2847	6	3.20171	0	0	0	1	3	2	6	3	3	4	5	9	7	9	11
gi|447161661|ref|WP_001238917.1|	MULTISPECIES: 50S ribosomal protein L15 [Gammaproteobacteria]		14957.3	8	26	1.73828	L04925_M1SalDP2x105T3	F404484	319.77	58.3333	8	4.14228	0	0	0	0	2	0	4	1	1	0	0	5	0	4	9
gi|503379524|ref|WP_013614185.1|	50S ribosomal protein L5 [Deinococcus proteolyticus]		20238	8	16	0.790594	L04924_M1SalDP2x105T2	F404483	244.59	47.541	7	2.40829	0	0	0	0	0	0	0	0	0	0	0	0	1	9	6
gi|445951026|ref|WP_000028881.1|	MULTISPECIES: 50S ribosomal protein L7/L12 [Salmonella]		12391.5	7	47	3.79291	L04924_M1SalDP2x105T2	F404483	238.32	60.1626	6	3.5608	0	1	1	2	3	2	4	2	3	2	4	4	5	8	6
gi|446012925|ref|WP_000090780.1|	MULTISPECIES: 30S ribosomal protein S13 [Enterobacteriaceae]		13210.3	7	50	3.78492	L04925_M1SalDP2x105T3	F404484	314.78	61.6667	7	5.22909	0	1	0	3	2	2	5	7	3	1	6	5	2	2	11
gi|446046995|ref|WP_000124850.1|	MULTISPECIES: 50S ribosomal protein L20 [Proteobacteria]		13488.7	7	21	1.55686	L04925_M1SalDP2x105T3	F404484	216.747	34.4262	7	3.05871	0	0	0	1	1	0	2	1	1	0	1	3	1	3	7
gi|446428653|ref|WP_000506508.1|	enoyl-ACP reductase [Salmonella bongori]		28032.1	7	39	1.39126	L04924_M1SalDP2x105T2	F404483	232.76	37.4016	6	1.45341	0	0	0	0	0	0	2	1	2	1	3	5	5	9	11
gi|446475615|ref|WP_000553469.1|	inositol monophosphatase [Salmonella bongori]		29183	7	23	0.788131	L04924_M1SalDP2x105T2	F404483	223.9	32.8302	6	0.779352	0	0	0	0	0	0	3	0	1	1	2	3	2	6	5
gi|446494214|ref|WP_000572068.1|	GTP-binding protein [Salmonella bongori]		67613.6	7	16	0.236639	L04925_M1SalDP2x105T3	F404484	196.3	13.6808	6	0.287559	0	0	0	0	0	0	2	0	3	0	3	1	0	1	6
gi|446536608|ref|WP_000613954.1|	MULTISPECIES: 50S ribosomal protein L14 [Gammaproteobacteria]		13673.5	7	35	2.5597	L04925_M1SalDP2x105T3	F404484	221.21	62.0968	7	4.89346	0	0	0	2	1	2	3	1	1	0	2	4	3	7	9
gi|446691696|ref|WP_000769042.1|	phosphoporin protein E [Salmonella bongori]		39677.2	7	20	0.504068	L04924_M1SalDP2x105T2	F404483	198.46	16.2983	5	0.427037	0	0	0	0	1	0	1	1	1	0	2	4	3	5	2
gi|446739901|ref|WP_000817157.1|	3-oxoacyl-ACP synthase [Salmonella bongori]		42947.2	7	22	0.512257	L04925_M1SalDP2x105T3	F404484	198.32	25.1282	7	0.586135	0	0	0	0	0	1	2	1	0	1	2	3	2	3	7
gi|447005051|ref|WP_001082307.1|	MULTISPECIES: hypothetical protein [Proteobacteria]		8443.35	7	102	12.0805	L04925_M1SalDP2x105T3	F404484	328.34	64.4737	6	14.6964	2	3	4	5	6	5	10	5	8	8	9	9	9	8	11
gi|447008670|ref|WP_001085926.1|	MULTISPECIES: 50S ribosomal protein L11 [Proteobacteria]		14922.9	7	61	4.08767	L04925_M1SalDP2x105T3	F404484	252.65	45.9259	7	3.28685	1	3	0	6	3	2	6	8	8	1	7	5	0	2	9
gi|505804798|ref|WP_015702744.1|	molecular chaperone HtpG [Salmonella bongori]		71471.3	7	16	0.223866	L04925_M1SalDP2x105T3	F404484	170.36	7.85824	4	0.173175	0	0	0	0	0	0	1	0	1	0	2	4	0	4	4
gi|445956516|ref|WP_000034371.1|	class II fructose-bisphosphate aldolase [Salmonella bongori]		39417.7	6	22	0.558124	L04925_M1SalDP2x105T3	F404484	213.88	23.3983	6	0.53582	0	0	0	0	1	0	1	0	2	0	4	3	1	4	6
gi|445984756|ref|WP_000062611.1|	MULTISPECIES: 30S ribosomal protein S8 [Proteobacteria]		14174.5	6	62	4.37404	L04922_M1SalDP1x105T3	F404481	241.92	50	6	3.62008	0	0	0	1	0	5	6	2	5	2	6	10	7	9	9
gi|446224004|ref|WP_000301859.1|	MULTISPECIES: 50S ribosomal protein L2 [Proteobacteria]		29930	6	15	0.501169	L04925_M1SalDP2x105T3	F404484	170.71	23.5294	6	0.925854	0	0	0	1	1	0	1	1	1	0	1	2	0	0	7
gi|446444398|ref|WP_000522253.1|	MULTISPECIES: glucose-specific phosphotransferase enzyme IIA component [Gammaproteobacteria]		18235.8	6	19	1.04191	L04924_M1SalDP2x105T2	F404483	217.21	38.5542	6	1.4657	0	0	0	0	0	0	1	1	0	0	1	3	3	6	4
gi|446952502|ref|WP_001029758.1|	MULTISPECIES: 30S ribosomal protein S11 [Enterobacteriaceae]		13936.4	6	22	1.5786	L04925_M1SalDP2x105T3	F404484	192.43	43.6508	6	2.20569	0	0	0	1	1	1	3	3	3	0	2	2	0	0	6
gi|503379550|ref|WP_013614211.1|	citrate synthase [Deinococcus proteolyticus]		41896.4	6	7	0.167079	L04924_M1SalDP2x105T2	F404483	218.81	23.1579	6	0.498728	0	0	0	0	0	0	0	0	0	0	0	0	0	6	1
gi|445956970|ref|WP_000034825.1|	MULTISPECIES: cold-shock protein CspE [Proteobacteria]		7458.81	5	35	4.69244	L04924_M1SalDP2x105T2	F404483	136.63	78.2609	5	4.53214	0	0	0	0	2	2	5	1	2	4	2	3	4	5	5
gi|446055218|ref|WP_000133073.1|	translation initiation factor IF-2 [Salmonella bongori]		97530.4	5	7	0.0717725	L04925_M1SalDP2x105T3	F404484	240	10.9481	5	0.158071	0	0	0	0	0	0	0	0	0	0	1	0	0	1	5
gi|446281101|ref|WP_000358956.1|	MULTISPECIES: 50S ribosomal protein L18 [Gammaproteobacteria]		12762	5	28	2.19402	L04925_M1SalDP2x105T3	F404484	122	31.8966	4	1.33033	0	0	0	3	1	0	2	5	2	1	3	2	2	3	4
gi|446438271|ref|WP_000516126.1|	MULTISPECIES: molecular chaperone DnaK [Salmonella]		69245.5	5	15	0.21662	L04925_M1SalDP2x105T3	F404484	139.04	16.2162	5	0.228702	0	0	0	0	1	0	1	1	1	1	2	1	0	2	5
gi|446545765|ref|WP_000623111.1|	phosphoenolpyruvate-protein phosphotransferase [Salmonella bongori]		63542.9	5	13	0.204586	L04925_M1SalDP2x105T3	F404484	214.93	15.9445	5	0.251114	0	0	0	0	1	0	0	1	2	0	2	1	0	1	5
gi|446639416|ref|WP_000716762.1|	MULTISPECIES: outer membrane protein X [Salmonella]		18566.9	5	43	2.31595	L04925_M1SalDP2x105T3	F404484	226.61	43.8596	5	1.09437	0	1	0	3	2	3	4	2	2	3	2	4	4	7	6
gi|446651839|ref|WP_000729185.1|	MULTISPECIES: 50S ribosomal protein L24 [Proteobacteria]		11309.3	5	32	2.82953	L04925_M1SalDP2x105T3	F404484	147.88	53.9216	5	3.13234	0	0	0	2	2	1	4	2	2	2	2	5	2	1	7
gi|446674105|ref|WP_000751451.1|	pyruvate kinase [Salmonella bongori]		50947.4	5	11	0.215909	L04925_M1SalDP2x105T3	F404484	120.62	14.4708	5	0.321425	0	0	0	0	0	0	1	0	1	0	0	3	0	1	5
gi|446697918|ref|WP_000775264.1|	cysteine desulfurase [Salmonella bongori]		45249	5	9	0.198899	L04925_M1SalDP2x105T3	F404484	147.52	9.24574	3	0.206499	0	0	0	0	0	0	0	1	2	0	0	1	0	2	3
gi|446752562|ref|WP_000829818.1|	MULTISPECIES: 30S ribosomal protein S9 [Proteobacteria]		14847	5	25	1.68384	L04925_M1SalDP2x105T3	F404484	136.82	29.8507	4	1.0811	0	0	0	3	3	0	3	3	2	1	2	2	1	1	4
gi|446807368|ref|WP_000884624.1|	acetyl-CoA carboxylase biotin carboxylase subunit [Salmonella bongori]		49682.5	5	8	0.161023	L04925_M1SalDP2x105T3	F404484	158.51	15.0776	5	0.330338	0	0	0	0	0	0	0	0	1	0	1	1	0	0	5
gi|446819250|ref|WP_000896506.1|	MULTISPECIES: ATP synthase subunit gamma [Salmonella]		31649.4	5	18	0.568732	L04924_M1SalDP2x105T2	F404483	150.64	16.3763	4	0.424931	0	0	0	0	0	0	1	0	0	1	2	2	4	4	4
gi|446863952|ref|WP_000941208.1|	MULTISPECIES: 50S ribosomal protein L16 [Gammaproteobacteria]		15184.4	5	15	0.987854	L04925_M1SalDP2x105T3	F404484	207.09	34.7826	5	1.93474	0	0	0	1	0	0	2	1	1	0	1	2	0	1	6
gi|447210127|ref|WP_001287383.1|	MULTISPECIES: DNA-binding protein H-NS [Salmonella]		15590	5	29	1.86017	L04924_M1SalDP2x105T2	F404483	129.61	42.5532	5	1.85119	0	0	0	0	2	1	1	2	1	3	3	2	3	6	5
gi|486152135|ref|WP_001518537.1|	MULTISPECIES: ribose-phosphate pyrophosphokinase [Gammaproteobacteria]		34422.8	5	13	0.377657	L04925_M1SalDP2x105T3	F404484	202.09	23.3974	5	0.50377	0	0	0	0	0	0	1	0	1	0	0	3	0	3	5
gi|503379353|ref|WP_013614014.1|	V-type ATP synthase subunit A [Deinococcus proteolyticus]		64768.8	5	5	0.0771977	L04924_M1SalDP2x105T2	F404483	111.36	10.2041	4	0.192316	0	0	0	0	0	0	0	0	0	0	0	0	0	4	1
gi|503379529|ref|WP_013614190.1|	30S ribosomal protein S5 [Deinococcus proteolyticus]		18698	5	13	0.695262	L04925_M1SalDP2x105T3	F404484	260.08	39.8844	5	1.41595	0	0	0	0	0	0	0	0	0	0	0	0	2	5	6
gi|503379983|ref|WP_013614644.1|	50S ribosomal protein L10 [Deinococcus proteolyticus]		18118.4	5	6	0.331155	L04924_M1SalDP2x105T2	F404483	125.99	59.5376	5	1.13066	0	0	0	0	0	0	0	0	0	0	0	0	0	5	1
gi|503380038|ref|WP_013614699.1|	glyceraldehyde-3-phosphate dehydrogenase [Deinococcus proteolyticus]		35596.3	5	6	0.168557	L04924_M1SalDP2x105T2	F404483	238.58	20.6061	6	0.607523	0	0	0	0	0	0	0	0	0	0	0	0	0	5	1
gi|503380414|ref|WP_013615075.1|	enoyl-ACP reductase [Deinococcus proteolyticus]		28414.4	5	5	0.175967	L04924_M1SalDP2x105T2	F404483	108.16	23.2558	5	0.637115	0	0	0	0	0	0	0	0	0	0	0	0	0	5	0
gi|503380523|ref|WP_013615184.1|	elongation factor G [Deinococcus proteolyticus]		76962.9	5	8	0.103946	L04925_M1SalDP2x105T3	F404484	193.03	13.5908	5	0.203729	0	0	0	0	0	0	0	0	0	0	0	0	0	3	5
gi|503380792|ref|WP_013615453.1|	molecular chaperone GroEL [Deinococcus proteolyticus]		57476.2	5	10	0.173985	L04925_M1SalDP2x105T3	F404484	254.91	18.3908	6	0.345743	0	0	0	0	0	0	0	0	0	0	0	0	0	5	5
gi|505805132|ref|WP_015703071.1|	glutamine--fructose-6-phosphate aminotransferase [Salmonella bongori]		67002.5	5	14	0.208947	L04925_M1SalDP2x105T3	F404484	161.11	12.9721	5	0.236999	0	0	0	0	0	0	1	1	1	0	1	2	0	3	5
gi|445949972|ref|WP_000027827.1|	MULTISPECIES: molecular chaperone GroES [Gammaproteobacteria]		10311.6	4	25	2.42446	L04924_M1SalDP2x105T2	F404483	133.86	62.8866	4	2.62414	0	0	0	1	1	2	2	1	1	2	3	2	2	5	3
gi|445965680|ref|WP_000043535.1|	6-phosphogluconate dehydrogenase [Salmonella bongori]		51447.4	4	7	0.136061	L04924_M1SalDP2x105T2	F404483	80.78	9.42184	3	0.17993	0	0	0	0	0	0	0	0	0	0	0	2	0	3	2
gi|445974947|ref|WP_000052802.1|	MULTISPECIES: alkyl hydroperoxide reductase subunit C [Enterobacteriaceae]		20848.4	4	14	0.671513	L04925_M1SalDP2x105T3	F404484	100.77	24.3386	3	0.489314	0	0	0	0	0	0	1	0	0	1	1	3	1	4	3
gi|446223698|ref|WP_000301553.1|	phosphoglyceromutase [Salmonella bongori]		28467.7	4	6	0.210765	L04925_M1SalDP2x105T3	F404484	101.73	18.9922	4	0.481212	0	0	0	0	0	0	0	0	0	0	1	0	0	1	4
gi|446510265|ref|WP_000587776.1|	ADP-L-glycero-D-mannoheptose-6-epimerase [Salmonella bongori]		34956.2	4	6	0.171643	L04925_M1SalDP2x105T3	F404484	95.37	11.9874	3	0.273482	0	0	0	0	0	0	0	0	0	0	0	1	0	2	3
gi|446540200|ref|WP_000617546.1|	MULTISPECIES: 50S ribosomal protein L23 [Proteobacteria]		11206.2	4	26	2.32014	L04925_M1SalDP2x105T3	F404484	104.63	31.6832	3	1.04608	0	0	0	1	1	1	2	2	3	2	2	3	4	2	3
gi|446545074|ref|WP_000622420.1|	ribosome recycling factor [Salmonella bongori]		20612.8	4	7	0.339594	L04924_M1SalDP2x105T2	F404483	134.48	32.6203	3	0.495439	0	0	0	0	0	0	0	0	0	0	0	2	0	3	2
gi|446567396|ref|WP_000644742.1|	MULTISPECIES: 50S ribosomal protein L29 [Gammaproteobacteria]		7255.99	4	28	3.85888	L04924_M1SalDP2x105T2	F404483	124.94	60	4	7.23249	0	0	0	1	1	1	1	0	2	2	2	1	4	7	6
gi|446628861|ref|WP_000706207.1|	uracil phosphoribosyltransferase [Salmonella bongori]		22576	4	7	0.310063	L04925_M1SalDP2x105T3	F404484	97.97	15.6098	3	0.445232	0	0	0	0	0	0	0	0	0	0	0	1	1	2	3
gi|446729928|ref|WP_000807241.1|	DEAD/DEAH box family ATP-dependent RNA helicase [Salmonella bongori]		70570.7	4	4	0.0566808	L04925_M1SalDP2x105T3	F404484	127.11	10.7644	4	0.175504	0	0	0	0	0	0	0	0	0	0	0	0	0	0	4
gi|446885884|ref|WP_000963140.1|	DNA recombination/repair protein RecA [Salmonella bongori]		38110.6	4	6	0.157437	L04924_M1SalDP2x105T2	F404483	99.13	10.4046	3	0.248376	0	0	0	0	0	0	0	0	0	0	0	0	0	3	3
gi|446974956|ref|WP_001052212.1|	MULTISPECIES: ATP synthase subunit b [Salmonella]		17411.3	4	14	0.804073	L04925_M1SalDP2x105T3	F404484	102.93	15.8228	2	0.37081	0	0	0	1	0	0	1	0	1	0	1	3	2	3	2
gi|447103749|ref|WP_001181005.1|	MULTISPECIES: 30S ribosomal protein S10 [Proteobacteria]		11759.4	4	28	2.38107	L04922_M1SalDP1x105T3	F404481	140.14	23.5849	3	1.49113	0	0	0	2	1	1	2	2	2	2	3	4	2	3	4
gi|447183429|ref|WP_001260685.1|	proline--tRNA ligase [Salmonella bongori]		63526.6	4	7	0.11019	L04925_M1SalDP2x105T3	F404484	138.22	9.70537	4	0.196293	0	0	0	0	0	0	1	0	0	0	0	1	0	1	4
gi|447214496|ref|WP_001291752.1|	glycine--tRNA ligase subunit beta [Salmonella bongori]		76540.9	4	6	0.0783895	L04925_M1SalDP2x105T3	F404484	227.8	7.6259	4	0.160893	0	0	0	0	0	0	0	0	0	0	0	2	0	0	4
gi|503379489|ref|WP_013614150.1|	elongation factor Ts [Deinococcus proteolyticus]		28993	4	8	0.275929	L04924_M1SalDP2x105T2	F404483	156.13	22.8137	4	0.619287	0	0	0	0	0	0	0	0	0	0	0	0	0	5	3
gi|503379522|ref|WP_013614183.1|	50S ribosomal protein L14 [Deinococcus proteolyticus]		14270.7	4	12	0.840883	L04924_M1SalDP2x105T2	F404483	176.64	36.4341	4	1.13747	0	0	0	0	0	0	0	0	1	0	0	1	3	4	3
gi|503379526|ref|WP_013614187.1|	30S ribosomal protein S8 [Deinococcus proteolyticus]		15069.1	4	6	0.398165	L04924_M1SalDP2x105T2	F404483	116.42	31.6176	4	1.06004	0	0	0	0	0	0	0	0	0	0	0	0	0	4	2
gi|503380070|ref|WP_013614731.1|	succinyl-CoA synthetase subunit beta [Deinococcus proteolyticus]		41460.4	4	5	0.120597	L04924_M1SalDP2x105T2	F404483	112.39	14.6277	4	0.313333	0	0	0	0	0	0	0	0	0	0	0	0	0	4	1
gi|503380870|ref|WP_013615531.1|	cell division protein FtsZ [Deinococcus proteolyticus]		37404	4	5	0.133675	L04924_M1SalDP2x105T2	F404483	109.28	22.2543	4	0.458253	0	0	0	0	0	0	0	0	0	0	0	0	0	5	0
gi|445959052|ref|WP_000036907.1|	cysteine synthase A [Salmonella bongori]		34527.3	3	3	0.0868877	L04925_M1SalDP2x105T3	F404484	45.06	9.58466	2	0.17666	0	0	0	0	0	0	0	0	0	0	0	1	0	0	2
gi|445977902|ref|WP_000055757.1|	acetyl-CoA carboxylase carboxyltransferase subunit alpha [Salmonella bongori]		35435.3	3	5	0.141102	L04925_M1SalDP2x105T3	F404484	143.99	13.9752	3	0.268799	0	0	0	0	0	0	0	0	1	0	0	0	0	1	3
gi|445981608|ref|WP_000059463.1|	30S ribosomal protein S15 [Salmonella bongori]		10232.5	3	23	2.24774	L04925_M1SalDP2x105T3	F404484	84.84	24.7312	3	1.16532	0	0	0	0	1	2	3	2	2	1	3	2	2	2	3
gi|446008830|ref|WP_000086685.1|	phosphate acetyltransferase [Salmonella bongori]		77371.1	3	5	0.0646236	L04925_M1SalDP2x105T3	F404484	89.77	7.96586	3	0.116975	0	0	0	0	0	0	0	0	0	0	1	1	0	0	3
gi|446020786|ref|WP_000098641.1|	transketolase [Salmonella bongori]		72399	3	3	0.041437	L04925_M1SalDP2x105T3	F404484	82.2	6.07903	3	0.125418	0	0	0	0	0	0	0	0	0	0	0	0	0	0	3
gi|446022951|ref|WP_000100806.1|	DNA starvation/stationary phase protection protein [Salmonella bongori]		18692.7	3	10	0.534968	L04925_M1SalDP2x105T3	F404484	178.8	29.5858	3	0.554334	0	0	0	0	0	0	0	0	0	0	0	2	2	3	3
gi|446027696|ref|WP_000105551.1|	agmatinase [Salmonella bongori]		33823.7	3	3	0.0886952	L04925_M1SalDP2x105T3	F404484	30.1	11.7264	2	0.180948	0	0	0	0	0	0	0	0	0	0	0	1	0	0	2
gi|446052246|ref|WP_000130101.1|	MULTISPECIES: 30S ribosomal protein S17 [Salmonella]		9830.28	3	8	0.813812	L04925_M1SalDP2x105T3	F404484	75.08	28.0899	3	1.23534	0	0	0	0	0	0	2	1	0	0	0	2	0	0	3
gi|446100593|ref|WP_000178448.1|	translation inhibitor protein RaiA [Salmonella bongori]		12671.6	3	4	0.315668	L04923_M1SalDP2x105T1	F404482	42.36	13.913	1	0.235533	0	0	0	0	0	0	0	0	0	0	0	1	1	1	1
gi|446113494|ref|WP_000191349.1|	malonyl CoA-ACP transacylase [Salmonella bongori]		32561.6	3	7	0.214977	L04925_M1SalDP2x105T3	F404484	106.28	22.6537	3	0.295063	0	0	0	0	0	0	0	0	0	0	0	3	0	1	3
gi|446150071|ref|WP_000227926.1|	MULTISPECIES: beta-hydroxydecanoyl-ACP dehydratase [Enterobacteriaceae]		19097.7	3	5	0.261811	L04925_M1SalDP2x105T3	F404484	87.41	20.2312	3	0.539266	0	0	0	0	0	0	0	0	0	0	0	0	0	2	3
gi|446166875|ref|WP_000244730.1|	MULTISPECIES: peroxiredoxin [Salmonella]		22444.2	3	6	0.267329	L04925_M1SalDP2x105T3	F404484	97.4	22.549	3	0.447755	0	0	0	0	0	0	0	0	0	0	0	0	1	2	3
gi|446178597|ref|WP_000256452.1|	30S ribosomal protein S16 [Salmonella bongori]		9200.98	3	13	1.41289	L04925_M1SalDP2x105T3	F404484	104.51	45.7831	3	1.35695	0	0	0	0	1	0	2	1	1	0	1	1	1	2	3
gi|446311972|ref|WP_000389827.1|	mechanosensitive ion channel protein MscS [Salmonella bongori]		31056.8	3	4	0.128796	L04924_M1SalDP2x105T2	F404483	90.7	13.8298	3	0.311437	0	0	0	0	0	0	0	0	0	0	0	0	0	3	1
gi|446416335|ref|WP_000494190.1|	50S ribosomal protein L25 [Salmonella bongori]		10561.6	3	12	1.13619	L04924_M1SalDP2x105T2	F404483	84.92	34.375	3	2.49213	0	0	0	0	0	0	1	0	0	0	0	1	2	5	3
gi|446450000|ref|WP_000527855.1|	biopolymer transporter ExbB [Salmonella bongori]		26283.8	3	5	0.190231	L04925_M1SalDP2x105T3	F404484	101.7	16.3866	3	0.375322	0	0	0	0	0	0	0	0	0	0	0	0	0	2	3
gi|446708458|ref|WP_000785804.1|	type II citrate synthase [Salmonella bongori]		48462.1	3	4	0.0825387	L04925_M1SalDP2x105T3	F404484	60.16	8.86364	3	0.191832	0	0	0	0	0	0	0	0	0	0	0	0	0	1	3
gi|446712679|ref|WP_000790023.1|	glucose-6-phosphate isomerase [Salmonella bongori]		61480	3	3	0.0487963	L04925_M1SalDP2x105T3	F404484	80.71	6.98925	3	0.149083	0	0	0	0	0	0	0	0	0	0	0	0	0	0	3
gi|446900459|ref|WP_000977715.1|	outer membrane protein F [Salmonella bongori]		40141.2	3	6	0.149473	L04925_M1SalDP2x105T3	F404484	91.23	6.31868	2	0.151083	0	0	0	0	0	0	0	0	0	0	1	1	0	2	2
gi|446933400|ref|WP_001010656.1|	L-cystine transporter tcyP [Salmonella bongori]		48696.7	3	10	0.205353	L04922_M1SalDP1x105T3	F404481	71.66	11.4607	3	0.190897	0	0	0	0	0	0	0	0	1	0	1	3	0	2	3
gi|446948098|ref|WP_001025354.1|	arginine--tRNA ligase [Salmonella bongori]		64456.7	3	4	0.0620572	L04924_M1SalDP2x105T2	F404483	78.08	4.2735	2	0.0924215	0	0	0	0	0	0	1	0	0	0	0	0	0	2	1
gi|446953787|ref|WP_001031043.1|	transcription termination factor NusA [Salmonella bongori]		55533.4	3	9	0.162065	L04924_M1SalDP2x105T2	F404483	71.41	6.94444	3	0.165827	0	0	0	0	0	0	0	0	0	0	1	2	0	3	3
gi|446967253|ref|WP_001044509.1|	MULTISPECIES: DNA-binding protein HU-alpha [Gammaproteobacteria]		9515.17	3	7	0.735667	L04925_M1SalDP2x105T3	F404484	73.57	48.8372	2	0.739082	0	0	0	0	0	0	0	0	0	0	0	2	1	2	2
gi|446977276|ref|WP_001054532.1|	MULTISPECIES: transcription termination factor Rho [Salmonella]		47020.6	3	6	0.127604	L04925_M1SalDP2x105T3	F404484	94.31	7.02576	3	0.198142	0	0	0	0	0	0	0	0	0	0	1	1	0	1	3
gi|446985422|ref|WP_001062678.1|	MULTISPECIES: cold-shock protein CspC [Proteobacteria]		7397.76	3	15	2.02764	L04924_M1SalDP2x105T2	F404483	92.44	65.6716	3	1.82925	0	0	0	0	1	1	3	0	1	1	0	1	2	3	2
gi|447162195|ref|WP_001239451.1|	cytochrome ubiquinol oxidase subunit II [Salmonella bongori]		35353.8	3	4	0.113142	L04925_M1SalDP2x105T3	F404484	63.93	12.7726	2	0.172571	0	0	0	0	0	0	0	0	0	0	1	1	0	0	2
gi|447194445|ref|WP_001271701.1|	glutamine synthetase [Salmonella bongori]		52096.9	3	3	0.057585	L04925_M1SalDP2x105T3	F404484	92.57	8.66808	3	0.177483	0	0	0	0	0	0	0	0	0	0	0	0	0	0	3
gi|489114219|ref|WP_003024071.1|	MULTISPECIES: 50S ribosomal protein L28 [Enterobacteriaceae]		9087.91	3	23	2.53083	L04925_M1SalDP2x105T3	F404484	111.04	31.7073	3	1.37948	0	1	0	1	1	1	3	1	4	1	2	3	1	1	3
gi|503379350|ref|WP_013614011.1|	V-type ATP synthase subunit E [Deinococcus proteolyticus]		20242.8	3	4	0.197602	L04924_M1SalDP2x105T2	F404483	57.06	11.413	2	0.313232	0	0	0	0	0	0	0	0	0	0	0	0	0	3	1
gi|503379518|ref|WP_013614179.1|	30S ribosomal protein S3 [Deinococcus proteolyticus]		28183	3	5	0.177412	L04925_M1SalDP2x105T3	F404484	138.27	15.2344	3	0.347186	0	0	0	0	0	0	0	0	0	0	0	0	0	3	2
gi|503380653|ref|WP_013615314.1|	hypothetical protein [Deinococcus proteolyticus]		16473.2	3	3	0.182114	L04924_M1SalDP2x105T2	F404483	105.52	33.557	3	0.644099	0	0	0	0	0	0	0	0	0	0	0	0	0	3	0
gi|503380730|ref|WP_013615391.1|	membrane protein [Deinococcus proteolyticus]		98161.9	3	3	0.0305617	L04925_M1SalDP2x105T3	F404484	97.89	5.71749	3	0.0914006	0	0	0	0	0	0	0	0	0	0	0	0	0	0	3
gi|505805035|ref|WP_015702976.1|	nucleotide exchange factor GrpE [Salmonella bongori]		21854.2	3	5	0.228789	L04925_M1SalDP2x105T3	F404484	89.78	14.1414	2	0.289033	0	0	0	0	0	0	0	0	0	0	0	0	0	3	2
gi|445925517|ref|WP_000003372.1|	preprotein translocase subunit SecB [Salmonella bongori]		17447.4	2	2	0.114631	L04925_M1SalDP2x105T3	F404484	30.13	12.6582	1	0.169705	0	0	0	0	0	0	0	0	0	0	0	0	0	1	1
gi|445929434|ref|WP_000007289.1|	superoxide dismutase [Salmonella bongori]		21335.6	2	3	0.14061	L04924_M1SalDP2x105T2	F404483	38.46	13.9896	2	0.295559	0	0	0	0	0	0	0	0	0	0	0	0	0	2	1
gi|445929775|ref|WP_000007630.1|	MULTISPECIES: preprotein translocase subunit YajC [Proteobacteria]		11852.4	2	6	0.506227	L04924_M1SalDP2x105T2	F404483	42.3	20.5607	2	0.572087	0	0	0	0	0	0	0	0	0	1	1	1	1	2	0
gi|445953364|ref|WP_000031219.1|	MULTISPECIES: hypothetical protein [Salmonella]		11078.9	2	9	0.812354	L04925_M1SalDP2x105T3	F404484	84.66	26	2	0.61882	0	0	0	0	0	0	0	0	0	0	1	2	2	2	2
gi|445966816|ref|WP_000044671.1|	3-oxoacyl-ACP synthase [Salmonella bongori]		43139.6	2	2	0.0463611	L04925_M1SalDP2x105T3	F404484	50.14	11.9898	2	0.140123	0	0	0	0	0	0	0	0	0	0	0	0	0	0	2
gi|445969384|ref|WP_000047239.1|	alanine--tRNA ligase [Salmonella bongori]		96224.6	2	5	0.0519617	L04922_M1SalDP1x105T3	F404481	61.04	2.28833	2	0.0613134	0	0	0	0	0	0	0	0	0	0	1	2	0	1	1
gi|445999120|ref|WP_000076975.1|	cell division protein FtsK [Salmonella bongori]		144637	2	19	0.131364	L04925_M1SalDP2x105T3	F404484	35.94	1.21766	2	0.0404863	1	1	0	1	1	1	2	1	1	1	2	2	2	1	2
gi|446040020|ref|WP_000117875.1|	asparaginyl- tRNA synthetase [Salmonella bongori]		52650.4	2	5	0.094966	L04925_M1SalDP2x105T3	F404484	69.18	4.81172	2	0.113816	0	0	0	0	0	0	0	0	0	0	0	1	0	2	2
gi|446044782|ref|WP_000122637.1|	superoxide dismutase [Salmonella bongori]		23134.8	2	2	0.08645	L04925_M1SalDP2x105T3	F404484	42.31	5.2381	1	0.127417	0	0	0	0	0	0	0	0	0	0	0	1	0	0	1
gi|446049490|ref|WP_000127345.1|	adenine phosphoribosyltransferase [Salmonella bongori]		20058.8	2	3	0.14956	L04925_M1SalDP2x105T3	F404484	47.59	22.5275	2	0.317022	0	0	0	0	0	0	0	0	0	0	0	1	0	0	2
gi|446053660|ref|WP_000131515.1|	GMP synthetase [Salmonella bongori]		59030.9	2	2	0.0338805	L04925_M1SalDP2x105T3	F404484	30.56	3.54478	2	0.101217	0	0	0	0	0	0	0	0	0	0	0	0	0	0	2
gi|446057344|ref|WP_000135199.1|	MULTISPECIES: 30S ribosomal protein S18 [Proteobacteria]		9037.87	2	2	0.221291	L04925_M1SalDP2x105T3	F404484	56.58	31.7073	2	0.78233	0	0	0	0	0	0	0	0	0	0	0	0	0	0	2
gi|446087702|ref|WP_000165557.1|	tryptophan--tRNA ligase [Salmonella bongori]		37575.1	2	2	0.0532267	L04924_M1SalDP2x105T2	F404483	24.7	3.51906	1	0.0778982	0	0	0	0	0	0	0	0	0	0	0	0	0	1	1
gi|446090763|ref|WP_000168618.1|	tyrosine--tRNA ligase [Salmonella bongori]		47716.2	2	2	0.0419145	L04925_M1SalDP2x105T3	F404484	84.61	6.00462	2	0.126217	0	0	0	0	0	0	0	0	0	0	0	0	0	0	2
gi|446109108|ref|WP_000186963.1|	tRNA (uracil-5-)-methyltransferase [Salmonella bongori]		42000.2	2	2	0.0476188	L04925_M1SalDP2x105T3	F404484	28.42	3.67454	2	0.143992	0	0	0	0	0	0	0	0	0	0	0	0	0	0	2
gi|446127064|ref|WP_000204919.1|	2,3-dihydro-2,3-dihydroxybenzoate dehydrogenase [Salmonella bongori]		26644.6	2	2	0.0750622	L04925_M1SalDP2x105T3	F404484	37.87	4.95868	1	0.110181	0	0	0	0	0	0	0	0	0	0	0	0	0	1	1
gi|446132886|ref|WP_000210741.1|	MULTISPECIES: beta-hydroxyacyl-ACP dehydratase [Salmonella]		17102	2	4	0.233891	L04925_M1SalDP2x105T3	F404484	43	18.0645	2	0.376121	0	0	0	0	0	0	0	0	0	0	0	1	0	1	2
gi|446146716|ref|WP_000224571.1|	uridylate kinase [Salmonella bongori]		26009.5	2	4	0.15379	L04925_M1SalDP2x105T3	F404484	85.69	13.5593	2	0.238878	0	0	0	0	0	0	0	0	0	0	0	1	0	1	2
gi|446147012|ref|WP_000224867.1|	purine nucleoside phosphorylase [Salmonella bongori]		26132.1	2	10	0.382671	L04925_M1SalDP2x105T3	F404484	64.62	7.94979	2	0.237792	0	0	0	0	0	0	1	0	1	1	1	1	1	2	2
gi|446157308|ref|WP_000235163.1|	peptidyl-prolyl cis-trans isomerase [Salmonella bongori]		22264.5	2	5	0.224573	L04925_M1SalDP2x105T3	F404484	127.37	12.3762	2	0.282787	0	0	0	0	0	0	0	0	0	0	0	0	1	2	2
gi|446168960|ref|WP_000246815.1|	MULTISPECIES: 30S ribosomal protein S12 [Bacteria]		13956.6	2	2	0.143301	L04925_M1SalDP2x105T3	F404484	60.63	16.6667	2	0.474485	0	0	0	0	0	0	0	0	0	0	0	0	0	0	2
gi|446179427|ref|WP_000257282.1|	MULTISPECIES: elongation factor P [Salmonella]		20667.4	2	6	0.290312	L04924_M1SalDP2x105T2	F404483	59.35	11.2299	2	0.305916	0	0	0	0	0	0	0	0	0	0	1	1	0	2	2
gi|446193541|ref|WP_000271396.1|	MULTISPECIES: 50S ribosomal protein L21 [Enterobacteriaceae]		11571.2	2	10	0.864214	L04919_M1SalDP8x104T3	F404478	40.12	7.61905	1	0.258854	0	0	0	0	1	1	0	1	1	2	1	1	1	0	1
gi|446279428|ref|WP_000357283.1|	UDP-N-acetylglucosamine 1-carboxyvinyltransferase [Salmonella bongori]		45056.6	2	4	0.0887773	L04924_M1SalDP2x105T2	F404483	52.73	7.09046	2	0.134002	0	0	0	0	0	0	0	0	0	0	0	1	0	2	1
gi|446351531|ref|WP_000429386.1|	MULTISPECIES: ATP synthase subunit c [Proteobacteria]		8250.4	2	8	0.96965	L04922_M1SalDP1x105T3	F404481	40.67	21.3333	2	0.871235	0	0	0	0	0	0	1	1	0	0	1	2	1	1	1
gi|446384934|ref|WP_000462789.1|	MULTISPECIES: cell division protein FtsZ [Salmonella]		40316.6	2	4	0.0992148	L04924_M1SalDP2x105T2	F404483	46.24	7.37705	2	0.150212	0	0	0	0	0	0	0	0	0	0	0	1	0	2	1
gi|446397850|ref|WP_000475705.1|	MULTISPECIES: PTS glucose EIICB component [Salmonella]		50635.7	2	2	0.0394979	L04925_M1SalDP2x105T3	F404484	49.93	4.329	1	0.0575785	0	0	0	0	0	0	0	0	0	0	0	0	0	1	1
gi|446637938|ref|WP_000715284.1|	MULTISPECIES: 50S ribosomal protein L31 [Enterobacteriaceae]		7941.98	2	3	0.37774	L04923_M1SalDP2x105T1	F404482	33.15	9.72222	1	0.384075	0	0	0	0	0	0	0	0	0	0	1	1	1	0	0
gi|446784084|ref|WP_000861340.1|	peptidyl-prolyl cis-trans isomerase [Salmonella bongori]		21319.9	2	17	0.797378	L04925_M1SalDP2x105T3	F404484	103.77	12.9534	2	0.474639	0	0	0	0	1	1	2	0	1	1	2	2	1	3	3
gi|446807111|ref|WP_000884367.1|	cytochrome BD oxidase subunit I [Salmonella bongori]		58376.2	2	4	0.0685211	L04925_M1SalDP2x105T3	F404484	80.16	6.03774	2	0.21531	0	0	0	0	0	0	0	0	0	0	0	0	0	0	4
gi|446886588|ref|WP_000963844.1|	nucleoside diphosphate kinase [Salmonella bongori]		15602.8	2	9	0.576818	L04924_M1SalDP2x105T2	F404483	69.86	16.3121	2	0.417997	0	0	0	0	0	0	1	0	0	0	1	2	1	2	2
gi|446892163|ref|WP_000969419.1|	folding chaperone [Salmonella bongori]		67909.8	2	2	0.0294508	L04925_M1SalDP2x105T3	F404484	60.1	3.40357	2	0.0876046	0	0	0	0	0	0	0	0	0	0	0	0	0	0	2
gi|446941365|ref|WP_001018621.1|	MULTISPECIES: flavodoxin-1 [Salmonella]		19795.5	2	6	0.303098	L04924_M1SalDP2x105T2	F404483	76.03	18.4358	2	0.320905	0	0	0	0	0	0	1	0	0	1	0	1	1	2	0
gi|446971361|ref|WP_001048617.1|	malate--CoA ligase subunit beta [Salmonella bongori]		41768.7	2	5	0.119707	L04925_M1SalDP2x105T3	F404484	122.05	7.73196	2	0.144791	0	0	0	0	0	0	0	0	0	0	1	1	0	1	2
gi|447030225|ref|WP_001107481.1|	MULTISPECIES: ATP-dependent zinc metalloprotease FtsH [Salmonella]		70898.5	2	3	0.042314	L04925_M1SalDP2x105T3	F404484	48.89	6.36646	2	0.0838005	0	0	0	0	0	0	0	0	0	0	0	1	0	0	2
gi|447041676|ref|WP_001118932.1|	MULTISPECIES: 30S ribosomal protein S14 [Salmonella]		11658.3	2	4	0.343103	L04925_M1SalDP2x105T3	F404484	37.14	27.619	2	0.982886	0	0	0	0	0	0	0	0	1	0	0	0	0	0	3
gi|447060859|ref|WP_001138115.1|	MULTISPECIES: 30S ribosomal protein S19 [Enterobacteriaceae]		10409.7	2	8	0.768514	L04921_M1SalDP1x105T2	F404480	60.8572	23.4043	2	0.665296	0	0	0	0	0	0	2	0	0	0	2	2	0	0	2
gi|447078920|ref|WP_001156176.1|	rhodanese-like domain-containing protein [Salmonella bongori]		15683.5	2	3	0.191284	L04922_M1SalDP1x105T3	F404481	43.98	19.7183	2	0.414702	0	0	0	0	0	0	0	0	0	0	0	2	0	0	1
gi|447109421|ref|WP_001186677.1|	2,3,4,5-tetrahydropyridine-2,6-dicarboxylate N-succinyltransferase [Salmonella bongori]		30018.5	2	4	0.133251	L04925_M1SalDP2x105T3	F404484	64.24	11.0294	2	0.205118	0	0	0	0	0	0	0	0	0	0	0	0	0	2	2
gi|447136541|ref|WP_001213797.1|	2-amino-3-ketobutyrate CoA ligase [Salmonella bongori]		43478.9	2	2	0.0459993	L04924_M1SalDP2x105T2	F404483	21.47	3.79747	1	0.0672407	0	0	0	0	0	0	0	0	0	0	0	0	0	1	1
gi|447203520|ref|WP_001280776.1|	MULTISPECIES: thioredoxin [Proteobacteria]		11913.1	2	8	0.671527	L04924_M1SalDP2x105T2	F404483	65.54	19.2661	2	0.565974	0	0	0	0	0	0	0	0	0	1	0	1	2	2	2
gi|447209936|ref|WP_001287192.1|	glutaminyl-tRNA synthetase [Salmonella bongori]		64157	2	2	0.0311735	L04925_M1SalDP2x105T3	F404484	46.75	3.94511	2	0.0929159	0	0	0	0	0	0	0	0	0	0	0	0	0	0	2
gi|447215570|ref|WP_001292826.1|	keto-acid formate acetyltransferase [Salmonella bongori]		85337.6	2	3	0.0351545	L04925_M1SalDP2x105T3	F404484	44.89	3.09677	2	0.0693079	0	0	0	0	0	0	0	0	0	0	0	1	0	0	2
gi|486152460|ref|WP_001518655.1|	MULTISPECIES: 30S ribosomal protein S20 [Enterobacteriaceae]		9649.33	2	12	1.24361	L04925_M1SalDP2x105T3	F404484	54.16	29.8851	2	1.27347	0	1	0	1	1	0	1	1	1	0	1	1	1	0	3
gi|486156026|ref|WP_001519776.1|	MULTISPECIES: RNA polymerase sigma factor RpoD [Salmonella]		70714.5	2	2	0.0282828	L04918_M1SalDP8x104T2	F404477	20.34	1.55763	1	0.0411222	0	0	0	0	0	0	0	1	0	0	0	0	0	0	1
gi|486180453|ref|WP_001537766.1|	MULTISPECIES: DNA-binding response regulator [Salmonella]		25486.2	2	2	0.0784737	L04925_M1SalDP2x105T3	F404484	40.64	10.8225	2	0.244463	0	0	0	0	0	0	0	0	0	0	0	0	0	0	2
gi|487393258|ref|WP_001664355.1|	MULTISPECIES: long-chain fatty acid outer membrane transporter [Salmonella]		47496.2	2	4	0.0842172	L04924_M1SalDP2x105T2	F404483	58.01	9.9768	2	0.126831	0	0	0	0	0	0	0	0	0	0	0	0	0	2	2
gi|503379337|ref|WP_013613998.1|	hypothetical protein [Deinococcus proteolyticus]		14617.4	2	7	0.478881	L04922_M1SalDP1x105T3	F404481	161.47	25	2	0.450169	0	0	0	0	0	0	1	0	0	0	0	2	1	2	1
gi|503379340|ref|WP_013614001.1|	hypothetical protein [Deinococcus proteolyticus]		67809	2	5	0.0737366	L04922_M1SalDP1x105T3	F404481	38.86	4.70779	2	0.0877522	0	0	0	0	0	0	0	0	1	0	0	2	0	0	2
gi|503379539|ref|WP_013614200.1|	30S ribosomal protein S4 [Deinococcus proteolyticus]		23967.6	2	2	0.0834461	L04925_M1SalDP2x105T3	F404484	45.05	15.2074	2	0.261583	0	0	0	0	0	0	0	0	0	0	0	0	0	0	2
gi|503379540|ref|WP_013614201.1|	DNA-directed RNA polymerase subunit alpha [Deinococcus proteolyticus]		35935.6	2	2	0.0556551	L04924_M1SalDP2x105T2	F404483	30.81	7.05521	2	0.169764	0	0	0	0	0	0	0	0	0	0	0	0	0	2	0
gi|503379625|ref|WP_013614286.1|	peptidylprolyl isomerase [Deinococcus proteolyticus]		29222.5	2	2	0.0684403	L04924_M1SalDP2x105T2	F404483	37.78	13.2075	2	0.210916	0	0	0	0	0	0	0	0	0	0	0	0	0	2	0
gi|503380028|ref|WP_013614689.1|	phosphoenolpyruvate carboxykinase [Deinococcus proteolyticus]		58197	2	2	0.034366	L04924_M1SalDP2x105T2	F404483	70.99	5.48204	2	0.102613	0	0	0	0	0	0	0	0	0	0	0	0	0	2	0
gi|503380040|ref|WP_013614701.1|	hypothetical protein [Deinococcus proteolyticus]		26243.5	2	3	0.114314	L04924_M1SalDP2x105T2	F404483	30.75	13.4454	2	0.236715	0	0	0	0	0	0	0	0	0	0	0	0	0	2	1
gi|503380091|ref|WP_013614752.1|	superoxide dismutase [Deinococcus proteolyticus]		23064.3	2	2	0.0867142	L04924_M1SalDP2x105T2	F404483	95.47	11.4833	2	0.272481	0	0	0	0	0	0	0	0	0	0	0	0	0	2	0
gi|503380459|ref|WP_013615120.1|	Fe-S cluster assembly protein SufD [Deinococcus proteolyticus]		49492.9	2	2	0.0404099	L04924_M1SalDP2x105T2	F404483	34.25	5.56793	2	0.12151	0	0	0	0	0	0	0	0	0	0	0	0	0	2	0
gi|503380524|ref|WP_013615185.1|	30S ribosomal protein S7 [Deinococcus proteolyticus]		18472.6	2	3	0.162403	L04924_M1SalDP2x105T2	F404483	36.74	17.3653	2	0.34634	0	0	0	0	0	0	0	0	0	0	0	0	0	2	1
gi|503380668|ref|WP_013615329.1|	30S ribosomal protein S9 [Deinococcus proteolyticus]		14489.8	2	3	0.207042	L04925_M1SalDP2x105T3	F404484	84.46	16.0305	2	0.454048	0	0	0	0	0	0	0	0	0	0	0	0	0	1	2
gi|503380785|ref|WP_013615446.1|	cyclase [Deinococcus proteolyticus]		23964.3	2	2	0.0834576	L04924_M1SalDP2x105T2	F404483	68.37	17.0507	2	0.261583	0	0	0	0	0	0	0	0	0	0	0	0	0	2	0
gi|503380879|ref|WP_013615540.1|	trigger factor [Deinococcus proteolyticus]		49001.1	2	2	0.0408154	L04924_M1SalDP2x105T2	F404483	48.22	6.74157	2	0.122653	0	0	0	0	0	0	0	0	0	0	0	0	0	2	0
gi|503380890|ref|WP_013615551.1|	pilin, type IV, putative [Deinococcus proteolyticus]		13251.7	2	13	0.981006	L04924_M1SalDP2x105T2	F404483	75.67	25.8333	2	0.839959	0	0	0	0	0	0	1	1	1	0	1	1	2	4	2
gi|503381098|ref|WP_013615759.1|	fructose-bisphosphate aldolase [Deinococcus proteolyticus]		33276.1	2	2	0.0601032	L04924_M1SalDP2x105T2	F404483	56.38	7.61589	2	0.184139	0	0	0	0	0	0	0	0	0	0	0	0	0	2	0
gi|503388294|ref|WP_013622955.1|	hypothetical protein [Deinococcus proteolyticus]		18583.2	2	16	0.860993	L04924_M1SalDP2x105T2	F404483	134.64	18.2353	2	1.09437	0	0	0	0	0	0	1	1	1	0	1	1	2	5	4
gi|505805037|ref|WP_015702978.1|	peptidoglycan-binding protein LysM [Salmonella bongori]		16095.3	2	2	0.12426	L04924_M1SalDP2x105T2	F404483	60.94	16.4384	2	0.40202	0	0	0	0	0	0	0	0	0	0	0	0	0	2	0
gi|582118970|ref|WP_024135084.1|	inosine-5-monophosphate dehydrogenase [Salmonella bongori]		52149.1	2	2	0.0383516	L04925_M1SalDP2x105T3	F404484	45.49	13.5021	2	0.115073	0	0	0	0	0	0	0	0	0	0	0	0	0	0	2
